# Supplementary material for: Digital spatial profiling of the microenvironment of muscle invasive bladder cancer
Source: Commun Biol. 2024 Jun 18;7:737. doi: 10.1038/s42003-024-06426-9 (PMC11189454; doi:10.1038/s42003-024-06426-9)
Supplement: Supplementary file 4 — Supplementary Data [file 42003_2024_6426_MOESM4_ESM.zip]

Archive with 9 entries (8 files):
- Supplementary Data/
- Supplementary Data/01 - Raw Counts.csv
- Supplementary Data/02 - Q3 Normalised Counts.csv
- Supplementary Data/03 - Log2 Normalised Counts.csv
- Supplementary Data/04 - Annotations.csv
- Supplementary Data/05 - ROI Region DE Results.xlsx
- Supplementary Data/06 - Subtype DE Results.xlsx
- Supplementary Data/07 - Cell Profile Matrix GSE145137.csv
- Supplementary Data/08 - BCON Analysis Script.R
