# Supplementary material for: Digital spatial profiling of the microenvironment of muscle invasive bladder cancer
Source: Commun Biol. 2024 Jun 18;7:737. doi: 10.1038/s42003-024-06426-9 (PMC11189454; doi:10.1038/s42003-024-06426-9)
Supplement: Supplementary file 4 — Supplementary Data [file 42003_2024_6426_MOESM4_ESM.zip › Supplementary Data/01 - Raw Counts.csv]

	Stroma_002	Stroma_004	Stroma_006	Stroma_008	Stroma_009	Stroma_011	Stroma_012	Stroma_014	Stroma_015	Stroma_016	Stroma_020	Stroma_022	Stroma_023	Stroma_029	Stroma_031	Stroma_033	Stroma_035	Stroma_036	Stroma_040	Stroma_041	Stroma_042	Stroma_046	Stroma_047	Stroma_053	Stroma_055	Stroma_057	Stroma_058	Stroma_059	Stroma_061	Stroma_063	Stroma_064	Stroma_066	Tumour Immune_004	Tumour Immune_008	Tumour Immune_009	Tumour Immune_012	Tumour Immune_015	Tumour Immune_016	Tumour Immune_017	Tumour Immune_022	Tumour Immune_025	Tumour Immune_030	Tumour Immune_038	Tumour Immune_041	Tumour Immune_046	Tumour Immune_052	Tumour Immune_054	Tumour Immune_059	Tumour Immune_062
COG3	2	11	1	3	9	11	1	1	1	1	6	7	6	2	2	1	1	1	1	10	1	107	2	1	4	1	9	1	8	7	11	2	1	1	7	1	4	4	1	1	6	1	1	1	1	1	1	1	1
ILK	2	6	2	5	17	9	2	4	1	4	4	10	6	5	2	1	1	1	1	9	3	91	8	1	6	1	26	1	20	8	31	1	1	1	11	1	9	19	2	1	4	4	1	1	1	1	1	1	2
TAF2	9	15	1	2	7	4	6	1	1	9	7	6	6	1	5	1	1	1	1	19	4	120	7	1	7	1	9	3	12	12	23	2	2	1	25	1	14	22	3	1	14	3	1	1	1	2	1	1	2
BIRC5	3	21	2	7	18	10	7	8	1	2	9	13	2	1	5	4	2	2	1	26	2	73	9	1	9	2	33	1	30	11	33	10	1	1	27	1	16	75	4	2	40	1	2	1	1	2	1	1	3
TFCP2	5	11	1	3	6	2	1	2	1	1	3	3	4	4	3	1	1	1	1	3	2	69	6	1	3	1	10	1	14	6	9	1	1	1	8	2	2	16	2	1	11	1	1	1	1	1	1	1	1
IL1RN	4	3	1	1	5	1	4	1	1	1	1	2	2	1	2	1	1	1	1	5	1	75	5	1	2	1	11	1	4	1	3	1	1	1	8	1	7	13	1	1	12	1	1	1	1	1	1	1	1
KRTAP5-1	7	14	1	1	15	9	2	3	1	1	6	8	2	1	8	1	3	2	1	18	2	82	4	2	14	1	4	1	5	3	7	1	1	1	16	1	11	10	1	1	11	1	1	1	1	1	1	1	1
IKBKB	5	6	1	1	9	6	3	2	1	2	7	7	3	1	4	1	1	1	1	10	2	75	2	1	4	3	8	1	4	5	11	2	1	1	9	1	7	26	2	1	11	1	1	1	1	3	1	1	2
BNIP2	7	14	1	2	21	17	4	3	1	2	1	9	2	7	2	1	3	2	4	27	2	76	7	1	8	1	22	1	19	8	33	6	1	1	20	1	12	37	2	1	12	6	1	1	1	4	1	1	2
AK8	7	20	2	7	7	9	6	5	1	7	9	7	4	2	6	1	1	2	1	23	5	201	6	1	13	2	7	2	13	8	4	6	3	1	11	1	6	7	1	1	16	2	1	1	1	3	1	1	4
UMPS	1	4	1	2	6	7	4	1	1	3	5	3	1	1	3	1	1	1	2	13	2	79	3	3	1	2	10	1	8	14	10	5	1	1	3	1	7	14	1	1	6	2	1	1	1	1	1	1	1
SNX3	7	7	1	4	13	11	2	1	1	3	3	9	2	2	1	4	1	1	1	19	3	90	4	1	5	1	22	1	21	3	38	3	1	1	11	1	9	85	3	1	18	1	1	1	1	2	1	1	1
NREP	20	6	1	2	18	15	5	5	1	1	2	7	3	13	4	2	1	2	1	13	2	54	1	1	3	1	17	1	16	11	30	6	1	1	4	1	7	7	2	2	3	3	1	1	1	1	1	1	1
CIITA	7	21	1	4	20	32	6	3	1	5	8	13	4	1	3	1	2	2	3	41	1	208	4	5	11	1	21	2	9	16	20	8	1	1	7	1	15	39	5	1	2	3	1	1	1	1	3	1	3
CYS1	5	19	1	7	10	3	8	3	1	3	8	13	4	3	3	1	1	1	1	15	2	84	3	1	11	2	12	2	11	11	6	1	1	1	10	2	4	8	2	1	10	1	1	1	1	1	1	1	1
NEK4	3	25	1	3	9	11	7	3	1	4	8	12	4	1	6	1	1	1	1	13	2	108	5	1	9	1	9	4	12	7	6	5	1	1	5	1	6	13	1	1	5	1	1	1	2	3	1	1	1
EN1	6	12	1	9	8	9	2	3	1	7	10	9	3	2	5	1	4	1	1	11	1	143	6	1	13	1	11	2	4	11	10	4	1	1	2	1	7	1	2	1	3	1	1	1	1	2	1	1	3
RPN1	11	14	1	3	17	8	6	1	1	1	9	13	1	3	2	2	1	1	1	13	1	70	7	1	5	1	23	1	24	7	45	1	1	1	13	1	15	147	2	3	23	3	1	1	1	1	1	1	1
SNRPF	6	10	1	6	11	7	2	2	1	2	3	10	1	3	3	1	1	1	1	13	1	84	8	1	7	1	20	2	15	13	27	3	1	1	13	1	16	99	1	1	19	3	1	1	1	1	1	1	2
H1-0	1	4	1	11	9	2	1	1	1	4	9	7	2	1	3	1	1	1	1	20	2	83	6	1	6	1	17	1	23	3	23	1	1	1	8	1	13	46	2	2	30	1	1	1	1	1	1	1	2
MICAL1	8	6	3	3	8	13	1	3	1	2	5	13	1	1	2	2	1	2	1	15	1	70	4	3	5	2	12	1	2	11	10	4	1	1	9	1	3	2	1	1	2	4	1	1	2	2	2	1	1
SERINC2	12	9	1	4	14	8	5	2	1	1	8	8	4	1	4	1	1	2	1	15	2	82	6	2	10	1	10	3	9	5	15	1	1	1	30	1	16	172	1	2	8	3	1	1	1	1	2	1	2
HDAC8	3	9	1	4	8	3	6	2	1	5	4	7	1	2	6	2	1	1	1	4	1	84	6	1	8	1	6	2	2	5	9	1	2	1	1	1	8	21	2	1	2	1	1	1	3	1	1	1	1
TRIM17	1	3	1	3	5	7	2	2	2	1	4	7	2	2	3	1	1	1	2	13	1	63	2	1	5	1	12	2	9	12	8	3	1	1	10	1	6	30	2	1	3	1	1	1	2	1	1	1	1
CLTB	3	27	1	14	26	4	10	10	1	7	7	29	5	7	4	1	2	1	1	31	2	78	15	1	14	1	34	4	32	8	38	3	1	1	25	1	60	155	4	2	32	2	1	1	3	1	1	1	3
COG4	7	7	1	5	7	2	1	1	1	1	5	3	1	1	4	1	2	1	1	14	1	63	3	1	8	1	8	2	12	3	4	2	1	1	6	1	5	19	1	1	1	4	1	1	1	1	1	1	1
CD151	6	8	1	5	24	3	2	3	1	4	9	16	4	1	3	1	1	1	1	29	3	84	8	1	5	1	51	3	27	7	68	2	1	1	17	1	27	298	1	6	23	4	1	1	1	1	1	1	1
PKN3	6	61	1	8	8	13	5	4	1	1	5	8	1	3	1	1	2	1	1	15	1	82	3	2	19	1	11	2	58	12	38	15	1	1	5	1	2	7	1	1	5	1	1	1	2	3	1	1	1
IRF5	5	7	3	2	7	7	1	1	1	1	3	5	3	1	2	1	1	1	1	16	2	102	2	1	4	1	11	1	7	11	16	1	1	1	6	1	13	15	1	1	1	1	1	1	1	1	1	1	3
RSRC2	3	8	1	3	7	3	1	2	1	2	7	6	1	1	1	1	1	1	1	11	1	64	2	1	4	2	12	1	10	4	9	1	1	1	15	1	8	15	3	1	8	3	1	1	3	1	1	1	1
PCNA	4	6	1	4	15	5	4	3	1	3	2	20	4	2	2	1	2	1	1	9	4	100	6	1	4	1	28	2	15	12	38	1	1	1	14	2	23	154	1	1	13	1	1	1	1	2	1	1	3
SHLD1	5	11	1	4	17	1	5	3	1	4	8	6	1	1	3	1	1	1	1	16	6	158	2	2	6	1	8	1	2	8	9	1	1	1	7	1	4	19	4	1	2	1	1	1	2	1	1	1	1
EHD2	2	5	1	4	8	8	3	5	1	2	6	8	1	9	4	2	1	1	2	12	2	98	4	1	6	1	13	1	15	1	14	1	1	1	4	1	9	16	1	1	8	1	1	1	1	1	2	1	1
H2BC9	9	5	2	7	4	7	2	2	1	7	5	4	1	4	1	1	1	2	1	13	1	90	5	1	8	1	11	1	5	7	19	2	1	1	5	1	10	88	1	1	12	2	1	1	1	1	2	1	1
TXNDC11	5	15	1	1	11	3	1	1	1	4	5	4	1	1	1	1	1	1	1	8	1	57	3	1	6	1	10	1	15	1	11	5	1	1	7	1	2	13	1	1	3	2	1	1	1	1	1	1	1
TOMM70	4	7	1	2	6	5	2	1	1	4	2	3	1	1	1	1	1	1	1	9	1	81	1	1	3	1	11	1	4	2	16	1	1	1	7	1	6	29	1	1	2	1	1	1	1	1	1	1	1
DDHD2	1	13	1	3	6	1	5	1	1	1	1	5	3	2	1	1	1	1	1	12	1	70	2	1	3	1	12	1	15	7	9	1	1	1	6	2	15	26	1	1	13	1	1	1	1	1	1	3	1
CPZ	4	2	2	1	9	8	2	2	2	1	9	8	1	3	4	1	1	1	1	15	1	56	1	1	1	1	5	1	5	8	19	4	1	1	12	1	5	4	1	1	4	1	1	1	1	1	1	1	1
BEX4	3	6	1	5	10	3	3	4	1	3	5	10	1	1	2	2	1	1	1	13	2	57	6	1	5	1	6	1	7	5	16	1	1	1	12	1	8	43	1	1	6	1	1	1	1	1	1	1	1
IRF8	5	12	2	5	12	23	3	1	1	4	5	8	2	1	2	7	1	1	1	16	1	66	4	1	2	1	16	3	6	12	10	3	1	1	3	1	8	5	2	1	2	5	1	1	3	1	1	1	1
RAB43	4	7	1	4	12	4	2	2	1	1	2	1	2	1	1	1	2	1	1	12	1	70	3	1	5	1	14	3	5	2	8	1	1	1	11	1	17	13	1	1	10	1	1	1	1	1	1	1	3
SETD7	3	24	1	1	12	2	3	7	1	2	9	10	1	1	2	1	1	1	1	10	1	58	6	1	3	1	23	1	12	2	11	1	2	1	10	3	7	41	1	1	15	2	1	1	1	2	1	1	1
TBC1D13	6	12	3	2	6	9	2	2	1	7	2	3	3	2	1	2	1	1	1	8	1	64	4	1	4	1	12	3	11	6	14	2	1	1	4	1	4	7	1	1	6	2	1	1	1	2	1	1	1
FADD	3	11	1	6	10	2	1	1	1	2	2	10	5	1	3	1	1	1	1	9	1	65	3	1	3	1	13	1	10	2	7	2	1	1	7	1	9	17	1	1	12	1	1	1	1	1	1	2	1
MBTD1	4	5	1	2	5	7	1	1	1	3	1	2	2	2	3	1	1	1	1	7	2	65	2	2	11	1	3	1	4	2	5	2	1	1	5	1	3	11	1	1	7	1	1	1	2	1	1	1	3
COL6A1	10	31	2	24	80	64	15	1	1	2	14	75	2	84	7	8	2	6	5	127	3	89	49	13	24	1	268	1	435	34	445	17	1	1	8	1	18	24	1	4	6	29	1	1	2	3	1	1	1
MFSD10	5	10	1	1	2	5	1	1	1	1	3	6	1	3	3	2	1	1	1	14	1	70	1	1	1	1	4	1	5	2	7	1	1	1	13	1	7	8	2	1	7	2	1	1	1	2	1	1	1
TP53BP1	6	8	6	3	9	9	1	2	1	3	4	10	1	5	3	1	1	1	2	14	1	77	2	1	5	1	5	3	6	6	8	3	1	1	8	1	10	15	1	1	28	9	1	1	2	2	1	1	2
NAT8L	11	18	1	6	13	14	12	9	3	3	6	20	1	5	4	2	1	1	1	22	3	81	10	2	11	1	15	3	16	19	26	2	1	2	7	1	8	24	1	1	9	4	1	1	1	1	1	1	1
TRABD	4	9	1	5	7	2	5	1	1	3	3	5	2	1	2	1	3	1	1	23	1	78	4	1	3	1	13	1	9	3	11	1	3	1	6	1	13	12	3	1	3	3	1	1	1	1	1	1	1
EIF2B2	3	9	3	1	8	8	1	2	1	5	3	1	1	2	2	1	1	1	1	8	1	82	4	1	5	1	6	1	7	8	5	2	1	1	9	1	3	8	1	1	10	1	1	1	1	1	1	1	2
PRPF19	3	8	1	2	3	3	1	2	1	1	5	1	1	5	3	4	1	1	1	15	2	86	4	1	2	1	8	1	6	6	5	2	1	1	6	1	4	40	1	1	5	2	1	1	1	1	1	1	2
HMGB3	8	9	1	3	11	3	2	1	1	2	2	8	2	1	2	1	1	1	1	8	1	94	10	1	4	1	5	1	4	8	10	4	1	2	8	1	10	71	1	1	19	1	1	1	2	1	1	1	1
FEZ2	1	7	1	1	12	2	1	2	2	5	3	4	1	1	1	1	1	2	1	7	3	83	3	1	2	2	14	1	9	4	7	1	1	1	8	1	7	11	1	1	3	1	1	2	2	1	1	1	2
TOP1MT	6	6	1	7	2	2	5	5	1	2	7	5	4	1	1	1	1	1	1	7	2	83	1	1	8	2	4	2	8	3	14	2	1	1	11	1	9	8	2	1	11	1	1	1	1	1	1	1	1
HSBP1	6	9	1	4	11	11	6	3	1	4	5	6	2	6	2	1	1	1	1	12	3	76	6	1	8	1	23	1	12	6	13	1	1	1	12	2	10	52	3	1	10	2	1	1	1	1	1	1	1
GET3	6	5	1	1	2	2	1	1	1	1	4	6	1	3	5	1	1	1	1	9	1	72	3	1	4	1	12	2	8	3	12	1	1	1	8	1	12	18	1	1	8	3	1	1	1	1	1	1	1
RNF24	4	11	1	3	10	7	2	3	1	2	4	10	3	1	3	1	1	1	1	14	2	95	3	1	7	1	9	3	7	9	10	1	1	1	11	2	9	12	1	1	4	1	1	1	1	2	1	1	2
TLE6	1	21	1	5	8	4	6	3	1	7	6	9	2	1	6	1	1	1	1	14	3	73	7	1	8	1	14	4	2	5	5	1	1	1	11	1	11	9	2	1	7	1	1	1	2	1	2	1	6
EFHD2	4	9	1	2	5	9	4	1	1	4	1	5	1	1	1	2	1	1	1	9	1	61	3	3	4	1	8	1	3	10	10	1	1	1	17	1	4	22	1	1	7	3	1	1	1	1	1	1	1
ZFR	9	6	2	4	6	5	2	2	2	2	5	4	1	5	2	2	1	1	1	8	1	69	2	1	2	1	6	1	5	3	10	2	1	1	6	1	3	15	1	1	6	1	1	1	1	1	1	1	1
KRT28	5	91	10	27	40	23	47	13	2	42	38	51	31	2	21	8	8	1	1	63	17	96	14	5	43	5	47	12	46	38	32	17	4	2	53	1	42	43	3	1	40	6	1	1	9	8	3	9	9
RBMS1	3	6	1	2	7	7	4	3	1	2	3	10	1	4	2	1	1	1	1	15	1	56	6	1	4	2	5	1	4	7	14	2	1	1	6	1	9	26	1	1	15	3	1	1	2	1	1	1	1
ZDHHC8	6	10	1	2	13	5	3	3	1	3	6	7	6	1	1	1	1	1	1	25	2	92	4	1	5	1	9	1	14	6	18	2	1	2	16	1	13	20	1	1	15	1	1	1	1	2	1	1	1
NCLN	7	16	2	4	12	7	1	3	1	3	7	4	6	3	1	3	1	1	1	19	4	90	5	1	5	1	5	1	9	2	6	4	1	1	13	1	6	21	1	1	11	1	1	1	1	1	1	1	1
NACA	5	10	1	11	33	1	3	3	1	2	7	11	2	1	1	1	1	1	1	31	1	44	10	1	1	1	65	1	45	1	51	1	1	1	22	1	44	460	4	2	89	1	1	1	1	3	1	1	1
SEC23B	3	9	1	3	4	4	3	2	1	2	3	1	1	3	4	1	1	1	1	11	1	78	6	1	2	1	7	1	7	6	6	5	1	1	4	1	5	28	1	1	3	1	1	1	1	1	1	1	3
PSMD11	9	11	1	1	12	7	2	3	1	5	4	9	1	1	1	1	1	3	1	15	1	88	2	1	7	1	10	1	9	6	17	4	1	1	9	1	5	31	3	1	12	1	1	1	1	1	1	1	1
GSTM2	1	9	1	4	16	1	4	2	1	4	4	1	2	1	3	1	1	1	1	9	3	58	1	1	7	1	8	1	8	3	6	1	1	1	67	1	6	13	1	1	4	1	1	1	2	1	1	1	1
MLLT6	4	11	1	6	13	8	2	3	1	2	4	11	3	5	2	2	1	1	2	27	1	79	7	1	9	1	14	1	11	5	24	4	1	1	11	1	14	20	2	1	9	2	1	1	1	1	1	1	1
SNX12	4	12	1	6	6	2	2	4	1	3	2	3	1	1	2	1	1	1	1	8	2	84	3	1	3	1	10	1	8	10	9	1	1	1	10	1	11	31	1	1	3	2	1	1	1	1	2	1	3
SRPX2	2	10	1	3	12	7	5	1	1	1	6	8	1	4	1	1	1	1	1	16	2	88	3	4	13	1	16	1	16	5	19	3	1	1	4	1	2	6	1	1	6	5	1	1	4	1	1	1	1
CAPNS1	8	13	2	6	22	6	4	5	1	5	5	12	2	12	2	5	1	3	2	28	2	80	20	1	1	1	34	2	30	13	66	3	1	1	14	1	14	231	2	2	25	8	1	1	1	1	1	1	2
SH3PXD2B	4	5	1	5	10	9	3	1	1	2	7	14	1	3	1	2	1	3	1	12	1	72	6	2	5	3	20	1	10	5	16	1	1	1	5	1	3	7	1	1	3	3	1	1	1	1	1	1	2
FRMD8	3	5	1	4	3	7	3	1	1	4	4	5	4	4	3	1	1	1	1	12	4	81	4	1	2	1	8	1	10	4	11	1	1	1	8	1	5	25	1	1	19	1	1	1	1	1	1	1	1
PGLS	5	9	1	3	13	8	4	1	1	6	4	9	4	1	2	2	1	1	1	12	4	86	3	1	6	1	20	1	17	4	21	1	1	1	11	1	15	47	1	1	16	3	1	1	2	1	1	1	1
CEBPZ	2	13	1	1	12	11	2	1	1	2	4	11	3	1	7	1	1	1	1	12	3	95	6	1	9	1	6	1	8	5	6	5	1	1	7	1	10	9	2	1	6	1	1	1	1	1	1	1	1
PSG5	3	19	1	6	6	8	6	3	1	1	3	4	4	2	3	1	1	1	1	11	1	84	4	1	9	1	6	1	10	2	7	1	1	1	5	1	6	8	1	1	9	2	1	1	1	1	1	1	1
SEPTIN2	25	17	2	4	32	17	7	4	1	3	5	12	1	13	3	6	1	6	1	27	2	92	7	2	10	1	28	2	16	10	46	8	1	1	15	1	13	61	2	2	16	4	1	1	1	1	1	1	2
PPP2R1A	16	12	1	5	22	4	5	4	1	1	9	11	3	5	2	1	1	1	1	22	1	86	17	1	4	1	25	2	26	13	33	4	1	1	23	1	18	98	1	1	14	4	1	1	4	1	1	1	1
USP22	7	7	1	4	17	6	7	2	1	5	6	14	2	4	3	6	1	2	3	25	2	72	12	2	5	1	31	1	24	14	23	1	1	1	21	1	7	67	1	1	15	4	1	2	2	1	1	1	1
SH3BP4	13	16	1	4	3	4	1	3	1	2	6	6	5	1	2	3	1	1	1	10	1	74	8	3	1	1	6	1	7	1	12	1	1	1	7	2	4	6	1	1	15	1	1	1	1	1	1	1	1
DNAH14	3	18	1	2	9	10	2	6	2	2	9	6	4	1	5	1	2	1	1	13	3	153	3	1	7	1	17	1	6	8	10	1	1	1	7	1	6	8	1	1	5	2	1	1	1	4	1	1	4
PDIA6	8	15	1	3	22	6	6	1	1	3	9	16	5	3	2	3	1	1	1	23	4	69	18	1	5	2	37	1	36	15	47	3	2	1	9	1	53	126	1	1	32	3	1	1	2	1	1	1	3
ATP6AP2	4	7	1	4	13	8	1	4	1	4	9	8	2	3	2	1	1	2	1	15	3	76	12	1	6	1	23	1	9	6	31	1	1	1	11	1	9	86	1	2	7	1	1	1	2	1	1	1	1
ATP13A3	8	5	1	3	5	5	2	2	1	2	3	2	2	1	2	1	1	1	1	5	1	64	1	1	2	1	6	1	12	5	16	2	1	1	7	1	7	35	1	1	9	2	1	1	1	1	1	1	1
CAPZB	13	10	1	5	20	5	2	1	1	2	7	16	1	1	3	2	1	2	1	23	1	49	10	1	5	1	58	2	28	4	60	1	1	1	7	1	10	75	3	1	21	6	1	1	3	1	1	1	1
UFD1	6	8	1	5	12	4	3	1	1	3	8	8	2	4	3	1	1	2	2	11	3	60	2	1	7	1	18	1	10	6	14	1	1	1	8	1	9	23	1	1	14	3	1	1	3	1	1	1	1
NPAP1L	7	24	1	6	22	3	5	17	1	4	7	19	4	1	9	1	1	1	1	40	8	66	3	1	5	8	35	4	19	5	22	1	2	1	18	1	26	36	7	1	55	1	1	1	6	7	2	1	5
RHOT2	10	6	1	6	13	15	2	1	1	1	6	5	1	2	3	1	1	1	1	21	3	86	1	2	5	1	11	1	8	14	10	2	1	1	16	1	2	26	1	1	22	2	1	1	1	1	1	1	3
DEDD2	3	5	1	1	4	9	1	1	1	1	1	3	2	1	1	1	1	1	1	8	1	73	5	1	6	1	11	1	4	6	5	2	1	1	5	1	2	16	3	1	10	3	1	1	1	1	1	1	1
LSM4	7	10	1	2	5	6	3	4	1	5	2	6	3	4	1	3	1	2	1	5	1	80	2	2	4	2	13	2	3	5	11	2	1	1	7	1	5	28	1	1	22	1	1	1	1	2	1	2	1
EXOC5	3	3	1	6	10	1	1	1	1	7	2	8	3	2	1	1	1	1	1	19	1	53	4	1	2	3	14	1	4	4	17	2	1	1	8	1	6	23	1	1	9	1	1	1	2	1	1	1	2
TMSB10	84	114	1	51	180	23	34	17	1	13	37	183	9	13	10	6	2	6	6	174	18	82	63	4	18	2	426	26	316	50	565	10	3	1	123	3	208	1041	31	21	428	17	4	3	1	5	6	4	4
PRKRA	7	7	1	2	8	4	4	3	1	1	3	4	1	1	1	1	1	2	1	7	1	84	4	1	3	1	8	1	13	4	8	1	1	1	9	1	7	16	1	1	5	1	1	1	2	1	1	1	1
SCX	6	9	1	2	11	2	3	2	1	3	2	6	1	1	5	1	1	1	1	10	3	79	3	1	7	1	5	1	4	1	5	2	1	1	25	1	7	6	1	1	7	3	1	1	1	1	1	1	1
PPP2R5C	2	15	1	7	25	11	4	2	1	3	4	10	1	2	6	1	1	1	1	21	1	128	5	3	3	1	25	2	16	5	18	3	1	1	15	1	17	45	2	1	41	4	1	1	1	1	1	1	3
UBA6	4	7	1	3	3	4	5	1	1	3	1	3	1	3	1	1	1	1	1	11	2	74	2	1	8	1	7	1	8	5	8	3	1	1	6	1	9	23	1	2	21	1	1	1	1	1	1	1	1
UGP2	4	12	1	3	6	4	7	1	1	2	3	8	1	2	2	1	1	1	1	17	2	65	6	1	2	1	10	1	8	4	22	1	1	1	5	1	14	37	2	1	13	2	1	1	3	3	1	1	1
CCT7	7	16	1	5	14	1	3	3	1	2	3	6	4	2	3	1	1	1	1	19	3	86	2	1	7	1	16	1	12	4	21	2	1	1	15	1	8	60	1	1	46	2	1	1	2	1	1	1	1
ADCY7	6	11	1	4	11	9	6	4	1	5	6	5	2	1	4	6	1	1	1	12	4	113	2	1	7	1	16	1	11	10	18	3	1	2	7	2	13	10	3	1	2	1	1	1	2	1	1	1	1
SINHCAF	1	8	1	2	12	1	1	1	1	4	3	7	4	1	3	1	1	1	1	8	1	54	2	1	4	1	9	2	6	6	6	1	1	1	7	1	4	29	1	1	12	1	1	1	1	1	2	1	1
ERO1A	4	11	2	6	4	4	1	2	1	2	4	10	1	1	1	1	1	1	1	13	2	97	7	1	8	1	18	1	15	6	16	3	1	1	11	1	10	45	4	2	35	1	1	1	1	1	1	1	1
SYTL1	4	10	2	7	13	8	1	2	1	3	4	4	1	2	3	3	1	1	1	9	2	58	8	1	7	1	14	2	5	10	4	4	2	1	13	1	18	32	3	1	15	1	1	1	1	1	1	1	1
PIGN	2	10	1	3	17	1	3	2	1	2	5	8	5	1	4	1	1	1	1	11	4	80	4	1	5	1	12	1	6	7	11	1	2	1	6	1	7	38	1	1	6	1	1	1	1	3	1	1	1
ZMIZ1	7	6	1	5	11	4	2	4	1	3	4	5	1	3	2	1	1	2	1	10	2	78	4	1	8	1	17	1	10	10	24	1	1	1	13	1	11	22	3	2	5	3	1	1	1	2	1	1	1
LTF	3	14	2	5	13	10	5	3	1	8	4	27	3	1	1	2	2	1	1	18	1	72	2	1	5	1	15	1	7	6	8	3	1	1	15	1	10	11	1	1	7	1	1	1	2	1	2	1	1
RNF213	7	19	1	6	28	7	6	11	1	4	8	17	4	1	6	1	1	1	1	22	1	70	4	1	8	1	32	5	29	14	40	3	2	1	46	1	22	92	3	1	8	3	2	1	2	2	1	1	4
IFITM1	6	14	1	7	14	21	4	1	3	2	3	8	1	11	6	5	1	1	1	24	1	79	5	2	10	1	34	1	35	10	116	4	1	1	2	1	40	53	2	6	18	2	3	1	3	1	1	1	2
OTUD6B	4	6	1	2	8	2	3	9	1	1	6	3	2	3	4	1	1	1	1	11	3	74	2	1	3	1	5	1	5	3	10	1	1	1	10	1	7	13	1	1	5	2	1	1	2	2	1	1	1
MZT2B	189	24776	151	1783	4194	264	5930	2621	101	6254	8004	4200	5001	55	1355	53	319	179	24	3978	3073	323	842	328	2233	89	4699	2488	5429	1481	2470	183	1259	123	3476	351	4316	4082	520	104	834	215	293	91	190	676	194	763	1148
SLC35E4	1	16	1	3	7	1	4	1	1	11	2	12	5	1	2	1	1	1	1	14	5	116	2	1	3	1	9	3	11	1	10	1	1	1	12	1	8	9	2	1	23	3	1	1	1	2	1	3	2
GOT2	6	6	1	3	7	1	1	2	1	3	3	8	1	1	2	2	1	1	1	13	1	71	3	1	8	1	14	1	5	3	21	2	3	1	9	1	13	69	1	1	5	1	1	1	1	1	1	1	1
THOC2	6	2	1	2	5	3	4	2	1	2	5	5	1	1	1	1	1	1	1	8	1	67	2	1	6	1	5	1	3	8	8	1	1	1	5	1	4	12	1	1	2	1	1	1	1	1	1	1	2
RAB4A	5	16	1	7	6	7	2	3	1	4	3	8	4	4	3	1	1	1	1	10	2	91	7	2	9	1	14	1	7	10	11	4	1	1	9	1	10	54	1	1	11	2	1	1	1	1	1	1	1
PPP1R14A	1	9	1	1	6	2	2	6	1	6	7	4	2	2	1	3	1	1	1	21	6	68	8	1	4	1	4	1	7	2	8	2	1	1	4	1	5	3	1	1	2	1	2	1	1	1	1	2	1
RPS19	14	60	1	91	170	14	17	29	1	14	25	78	9	7	16	4	1	1	4	182	25	83	142	1	16	1	273	16	196	12	245	2	3	5	167	3	196	1809	9	8	116	8	4	5	1	8	18	1	11
UBE2A	10	7	1	5	3	1	2	1	1	1	4	4	1	1	2	2	1	1	1	8	1	77	4	1	3	1	14	1	10	2	11	1	1	1	7	1	4	44	1	1	7	1	1	1	1	1	1	2	1
SOD3	4	14	1	2	16	10	1	4	1	3	8	12	1	2	4	5	1	2	1	15	6	175	11	1	12	1	37	1	13	3	22	3	2	1	10	2	7	8	1	1	3	2	1	1	1	4	1	1	1
TROAP	2	8	1	7	4	3	3	6	1	2	6	5	1	1	1	1	1	1	1	6	2	52	4	1	4	1	6	1	3	2	5	1	1	1	5	1	11	16	1	1	10	1	1	1	1	1	1	1	1
ASL	18	12	1	4	5	6	7	4	1	5	4	6	3	3	3	1	1	1	1	14	1	71	2	3	4	1	3	1	5	4	6	4	1	1	6	1	4	9	2	1	2	1	1	1	1	1	1	2	1
UBE2L3	10	16	1	7	12	1	3	2	1	5	5	15	2	1	1	1	1	1	1	19	6	49	11	1	3	1	18	1	15	5	27	1	1	1	8	1	22	51	3	1	7	1	1	1	2	1	1	1	1
NRP1	8	14	1	8	6	10	1	3	1	1	3	11	1	9	6	3	1	1	1	12	4	104	5	2	1	1	24	1	14	4	24	1	1	1	5	1	3	11	1	1	5	5	1	1	3	1	1	2	1
CHMP5	6	9	2	5	24	9	4	3	1	5	2	10	1	1	5	1	1	1	1	16	7	153	9	1	6	1	18	1	10	10	14	4	1	1	8	1	8	30	2	1	9	2	1	1	1	1	1	1	1
SEC13	5	5	1	2	11	4	4	2	1	4	4	8	1	1	1	1	2	1	1	10	1	74	5	3	5	1	12	1	5	4	15	2	1	1	6	1	6	18	1	1	3	1	1	1	1	3	1	1	2
TSTD1	9	9	1	18	13	11	6	4	1	4	5	4	1	2	1	2	1	2	2	15	3	71	5	1	5	1	5	1	6	6	6	4	1	1	19	1	12	44	4	1	8	1	1	1	1	1	1	1	2
ODC1	7	10	1	1	7	2	5	4	1	1	7	10	3	1	2	2	1	1	1	15	4	102	7	1	5	1	21	1	9	3	16	4	1	1	2	1	3	24	1	2	138	5	1	1	1	1	1	1	1
C20orf27	4	7	1	4	15	3	3	1	1	1	3	5	2	4	1	2	1	1	1	7	2	69	1	1	4	1	4	1	6	6	6	1	1	1	8	1	11	12	1	1	4	1	1	1	1	1	1	1	1
PGAM5	6	9	1	2	6	4	1	2	3	2	2	3	2	1	2	1	1	1	2	6	1	79	3	2	4	1	8	1	2	3	4	2	1	1	7	1	8	15	2	1	6	1	1	1	1	1	1	1	1
GTF2IRD2B	14	3	2	1	10	5	3	4	1	1	3	3	3	2	5	1	1	1	1	15	1	74	6	1	3	1	12	1	12	4	7	1	1	1	10	1	8	13	1	1	7	3	1	1	2	1	1	1	4
MAPRE3	3	10	1	4	3	6	2	2	1	3	5	5	1	1	2	2	1	1	1	9	1	92	5	2	5	1	5	1	8	5	6	2	1	1	3	1	9	14	1	1	3	1	1	1	2	1	1	1	1
SRXN1	8	10	2	1	4	3	5	2	1	2	7	5	3	1	3	1	1	1	1	12	2	74	2	1	6	1	9	1	6	2	8	3	1	1	9	1	6	28	2	1	8	2	1	1	1	1	1	1	3
TMEM94	6	9	1	2	8	5	1	2	2	4	5	4	3	3	1	3	1	2	1	9	1	85	2	2	3	1	13	1	2	3	11	3	1	1	5	1	5	5	1	1	3	1	1	1	1	1	1	1	1
C8orf82	8	7	1	1	6	5	2	2	1	1	1	9	2	2	1	1	1	1	1	8	1	58	1	1	3	1	6	3	9	3	9	2	1	1	8	1	6	21	1	1	9	1	1	1	1	1	1	1	1
GNPTAB	5	7	2	1	4	17	1	1	1	1	3	6	1	5	2	1	1	4	1	4	1	84	6	4	2	1	8	1	8	4	18	8	1	1	3	1	1	22	1	1	5	3	1	1	1	1	1	1	1
ID2	8	13	1	2	14	8	8	2	1	4	3	5	2	4	1	1	1	1	1	18	2	80	17	1	5	1	18	1	15	4	34	2	1	1	6	1	11	11	1	1	5	2	1	1	1	1	1	2	1
TFAP2C	2	11	2	7	4	4	3	2	1	6	5	6	3	3	3	1	1	1	1	11	3	155	9	2	17	1	9	2	6	7	11	4	1	1	17	1	6	31	1	1	11	1	1	1	2	2	1	1	2
TCAF1	7	7	2	4	16	5	1	2	1	3	8	6	1	3	2	1	1	1	1	24	5	93	4	1	5	1	13	1	16	7	9	1	1	1	7	1	9	20	3	1	8	2	1	1	4	1	1	1	2
CDK4	5	15	1	6	15	1	3	2	1	3	9	17	5	1	3	1	1	1	1	22	2	68	13	1	2	1	26	1	18	3	18	1	1	1	12	1	18	91	1	2	26	3	1	1	3	2	1	1	1
NNMT	2	26	1	6	14	9	5	2	1	1	9	16	2	1	2	1	1	1	1	17	1	58	5	1	8	1	50	1	46	7	60	1	1	1	6	1	10	13	4	3	3	5	1	1	1	1	1	1	1
WASHC1	32	38	1	18	46	18	5	8	1	5	12	24	4	2	7	8	1	1	1	49	4	86	33	1	14	1	52	1	51	23	47	5	2	1	41	1	41	85	8	2	51	6	1	2	6	1	1	1	4
RHPN1	11	10	1	2	7	7	4	2	1	2	7	3	2	1	1	1	1	4	1	5	1	76	3	3	11	1	7	3	4	4	1	4	1	1	16	1	7	6	1	1	5	1	1	1	1	2	2	1	2
PAM16	2	11	1	1	7	6	7	4	1	1	5	4	4	1	4	1	1	1	1	9	1	90	3	1	2	1	10	4	8	10	13	3	1	1	9	1	6	16	2	1	13	1	1	1	2	1	1	1	1
PAGR1	2	4	1	5	5	3	3	1	1	4	2	5	1	1	1	2	1	1	1	18	1	91	2	1	5	1	14	1	7	4	7	5	1	1	4	1	6	18	1	1	8	1	1	1	1	2	1	1	2
PTBP1	1431	33816	2837	9276	9894	8054	14187	5907	1238	8494	10665	14669	5874	801	6856	818	2559	1336	722	12027	4884	3133	3080	3113	17108	814	8130	4187	8945	13333	5951	4473	1711	664	5602	582	13883	8437	1544	151	2067	704	639	222	2061	3536	792	1274	2675
HNRNPH3	5	11	1	3	11	10	4	1	2	3	3	13	1	3	2	3	1	1	1	10	2	64	13	1	11	1	15	2	15	4	31	7	1	1	7	1	13	46	2	1	16	4	1	2	1	1	1	1	1
OXLD1	4	10	1	2	11	9	4	5	1	3	6	5	2	2	1	1	1	1	1	8	1	104	4	1	7	1	12	3	8	3	7	1	1	1	7	1	9	5	1	1	6	1	1	1	2	1	1	1	3
SOD1	4	11	1	6	10	4	2	1	1	5	4	8	1	1	2	1	1	2	1	13	3	79	4	1	7	2	11	1	9	12	11	3	1	1	14	1	4	63	1	1	11	3	1	1	1	3	1	1	2
LIG1	5	9	1	6	5	5	2	2	1	1	6	10	2	1	4	1	1	1	1	13	1	74	1	1	8	1	4	3	5	5	4	2	1	1	7	1	5	18	1	1	7	1	1	1	3	1	1	1	1
TMEM159	1	12	1	5	13	2	3	2	1	7	12	6	1	1	4	1	1	1	1	10	3	57	7	1	5	2	14	2	8	1	12	1	1	1	11	3	7	34	1	1	19	2	1	1	1	2	1	1	2
PEX26	7	10	1	4	5	10	1	1	1	1	5	6	1	3	1	5	1	1	1	7	1	77	3	2	5	1	9	1	9	7	9	1	1	1	8	1	7	14	1	1	9	3	1	1	1	2	1	1	1
PLCL2	10	14	1	4	7	14	4	1	1	3	1	7	1	2	4	1	1	1	1	15	2	75	6	1	11	1	10	4	13	9	11	3	1	1	5	2	3	6	1	1	2	1	1	1	1	1	1	1	1
VSIG2	4	8	1	3	12	8	5	1	1	4	4	2	2	1	3	4	3	1	1	13	2	84	6	2	7	3	7	3	4	10	10	1	2	1	35	1	17	17	1	1	8	1	1	1	1	1	1	1	2
AGPAT4	8	43	1	10	11	10	6	5	1	2	7	20	1	3	4	1	1	1	1	11	3	72	4	1	24	1	12	1	117	15	62	5	1	1	1	1	9	10	2	1	5	1	1	2	1	1	1	2	2
WASF2	3	9	1	2	6	1	4	3	1	3	5	8	2	1	3	1	1	1	1	13	1	56	4	1	2	1	19	1	13	1	26	1	1	1	13	1	8	68	1	1	27	1	1	1	1	1	1	1	1
PRDM2	10	14	2	2	14	10	4	2	1	3	7	7	1	3	2	1	1	1	1	12	1	93	6	1	5	1	12	1	15	7	19	2	1	1	9	1	5	23	1	1	6	1	1	1	1	1	1	1	1
SNU13	4	15	1	4	15	6	4	5	1	5	4	10	2	1	2	1	1	1	1	16	2	67	6	1	4	1	26	1	18	6	18	1	1	2	10	1	5	45	3	1	24	6	1	1	1	2	1	1	1
BMP4	6	9	2	2	10	8	2	3	1	4	3	3	1	1	1	2	1	1	1	11	1	77	3	2	4	1	7	1	5	10	6	1	1	1	2	2	4	1	1	1	5	2	1	1	2	1	1	1	1
PPP1R7	1	14	1	2	8	1	1	2	1	1	1	7	3	1	4	1	1	1	1	19	2	66	2	1	6	1	11	1	12	2	13	1	1	1	11	1	11	40	1	1	8	1	1	1	2	1	1	1	2
CKS1B	12	21	3	8	17	15	7	12	1	3	6	9	2	5	4	7	2	1	1	23	4	78	8	1	12	1	25	3	10	16	21	6	1	1	20	1	13	77	3	1	20	4	2	1	2	3	1	1	2
KIAA1522	6	9	1	3	10	4	2	1	1	1	4	2	3	1	3	1	1	1	1	10	1	68	7	2	2	1	13	2	4	7	10	1	1	1	14	1	10	65	5	1	8	1	1	1	1	1	3	1	1
C1orf122	1	5	1	1	10	6	1	1	1	2	4	7	3	1	1	1	1	1	1	11	2	88	4	1	2	1	14	1	6	5	9	1	1	1	11	1	11	46	1	1	6	1	1	1	1	1	1	1	1
DCTN6	1	11	1	5	7	2	1	4	1	4	6	13	1	1	3	1	1	1	1	20	4	76	4	1	6	1	20	2	16	11	17	1	1	1	14	1	8	44	1	1	18	1	1	1	1	1	1	1	4
RCOR1	4	11	1	2	3	3	1	5	1	1	2	4	1	1	6	1	1	2	1	7	2	68	2	1	3	1	6	1	3	4	13	3	3	1	6	1	12	23	1	1	11	2	1	1	1	3	1	1	1
TOP2B	7	19	1	3	9	10	2	6	1	2	6	7	1	3	3	7	1	1	1	11	3	88	13	1	4	1	21	1	17	5	18	4	1	1	20	1	6	35	1	1	7	1	1	1	1	2	1	1	1
TSPAN15	4	8	1	6	14	7	5	1	1	2	2	4	4	3	2	4	2	1	1	17	1	77	4	1	5	1	12	1	4	7	10	2	1	1	11	1	10	29	1	1	2	2	1	1	2	1	1	1	1
COQ4	6	5	1	2	7	11	1	3	1	3	5	3	1	1	2	1	1	2	1	11	1	81	1	1	5	1	7	1	12	4	9	1	1	1	2	2	2	11	2	1	6	1	1	1	1	1	1	1	2
MZT2A	5	5	1	3	3	1	1	3	1	3	2	6	3	2	1	1	1	1	1	5	1	99	1	1	4	1	12	1	5	3	7	1	1	1	9	1	3	12	1	1	2	1	1	1	1	1	1	1	3
ANKRD12	3	8	1	2	6	6	2	2	1	1	1	5	2	2	1	1	2	2	1	9	2	48	2	1	5	1	7	1	8	9	9	1	1	1	6	2	3	7	1	1	8	3	1	1	1	1	1	1	1
GMPS	6	8	1	2	9	7	3	1	1	3	3	5	2	2	1	3	1	1	1	11	3	66	11	2	7	1	9	1	5	8	10	1	2	1	10	1	9	52	2	1	9	1	1	1	1	2	1	1	2
MRPL51	9	7	1	3	13	3	2	2	1	2	3	10	3	2	1	1	2	1	2	10	1	61	5	1	4	1	18	2	6	5	13	1	1	1	8	1	8	57	1	1	16	1	1	1	1	1	2	1	1
NBPF19	30	23	2	8	34	11	11	8	1	3	4	24	3	3	3	8	1	1	1	54	2	66	15	1	6	1	53	3	45	11	45	6	2	1	30	1	32	88	5	1	23	1	1	1	4	1	1	1	2
PARD3	14	5	1	6	5	4	4	1	2	1	2	3	1	2	4	1	1	1	1	8	3	77	3	3	5	1	6	1	11	4	7	1	1	1	2	1	6	21	1	1	2	1	1	1	1	1	2	1	1
S1PR2	3	19	1	3	5	2	5	3	1	1	10	7	1	1	2	1	1	1	1	17	1	80	2	1	12	1	12	2	16	4	14	1	2	1	8	1	7	10	1	1	4	1	1	1	1	2	1	1	2
CCDC85C	3	18	1	3	2	1	3	4	1	4	1	7	1	1	3	1	1	1	1	15	3	85	7	1	5	1	6	4	8	1	7	2	1	1	10	1	16	17	2	1	13	1	1	1	3	1	1	1	2
YY1	7	1	1	3	9	7	1	5	1	3	2	1	1	3	1	1	1	1	1	14	2	59	4	2	3	1	9	1	8	9	15	1	1	1	12	2	12	26	1	1	25	1	1	1	1	1	1	1	1
SUZ12	6	6	1	3	7	7	1	2	1	1	2	6	1	1	1	1	1	1	1	8	1	91	3	1	9	1	5	1	6	7	12	2	1	1	1	1	7	9	1	1	11	1	1	1	2	1	1	1	1
HSPA4	7	10	1	4	12	4	2	4	1	5	2	10	2	5	3	2	1	1	1	8	1	71	5	1	3	1	18	2	12	6	11	1	1	1	8	1	24	49	1	1	11	1	1	1	1	1	1	1	1
TCEAL9	1	8	1	2	11	1	4	3	1	2	2	7	1	1	2	1	1	1	1	8	1	72	4	1	1	1	29	1	11	1	15	1	1	1	14	1	15	24	1	2	5	1	1	1	2	1	1	1	1
NRAS	7	15	1	1	6	3	3	1	1	3	1	2	3	1	3	1	1	1	1	9	3	62	4	1	4	1	12	1	5	4	12	3	1	1	6	1	12	27	2	1	11	1	1	1	1	1	1	1	1
RBM8A	12	12	2	7	10	11	3	6	2	4	4	8	3	3	5	2	1	6	1	18	7	79	9	1	7	1	12	2	13	6	21	3	1	1	11	1	11	65	7	1	13	5	1	1	1	1	1	1	4
MTUS1	6	7	1	4	13	7	2	1	2	1	1	4	1	6	5	3	1	1	1	10	1	72	4	1	3	1	13	3	8	7	11	1	1	1	15	1	3	66	1	1	14	1	1	1	1	1	1	1	1
CEBPG	1	7	1	6	7	1	3	1	1	4	2	4	1	1	1	1	1	1	1	14	4	59	6	1	2	1	10	1	10	1	11	1	1	1	15	1	8	43	1	1	8	1	1	1	1	1	1	1	1
NFATC2IP	2	8	1	5	7	1	2	2	1	4	7	9	4	1	3	2	1	1	1	13	4	99	7	3	5	1	13	1	5	6	9	1	1	1	8	1	4	15	1	1	18	1	1	1	1	1	1	1	1
RAB25	3	8	2	9	8	4	1	2	1	3	2	2	3	1	5	1	1	1	2	8	1	78	6	1	4	1	6	1	3	3	2	2	1	1	10	2	14	63	1	1	4	2	1	1	1	2	1	1	1
ZNF623	4	9	1	4	12	7	3	2	1	4	8	9	3	1	2	1	1	1	1	20	2	91	2	1	8	1	13	1	8	6	7	1	1	1	13	1	12	23	1	1	8	2	2	1	3	1	1	2	1
NOP2	6	6	1	1	1	4	3	2	1	3	2	3	1	1	3	3	1	1	1	10	1	81	1	1	4	1	6	1	9	4	13	5	1	1	5	1	8	15	1	1	10	1	1	1	1	1	1	1	1
EIF3J	2	8	1	4	9	7	6	4	1	4	4	5	3	2	1	1	1	1	1	16	1	78	2	1	8	3	17	2	12	6	12	1	1	1	5	1	6	21	2	1	20	1	1	1	1	1	1	1	1
HIGD2A	12	7	1	4	10	7	4	3	1	1	5	11	5	5	2	3	1	1	1	13	3	94	5	1	2	1	18	2	15	9	20	4	1	1	7	1	8	48	1	1	15	1	1	1	1	3	1	1	3
CKAP2	2	4	1	1	7	2	4	2	1	1	3	6	3	1	2	1	1	1	1	9	1	66	2	2	4	1	4	2	7	2	10	1	1	1	6	1	5	21	1	1	8	1	1	1	1	1	1	2	2
DDX46	6	11	1	4	10	10	1	2	1	1	3	3	1	4	1	2	1	1	1	13	2	55	5	1	6	1	7	1	8	7	10	2	1	1	4	1	3	23	1	1	4	1	1	1	2	3	1	3	1
ACAP2	6	10	2	3	6	5	3	2	1	1	3	1	3	5	3	1	1	1	1	13	1	94	3	1	6	1	15	2	9	8	14	6	1	1	6	1	11	33	4	1	13	1	1	1	1	1	2	1	1
EED	4	16	3	3	6	7	1	3	1	1	5	12	3	1	1	1	1	1	1	13	4	86	3	1	1	1	15	1	3	3	17	4	1	1	4	1	6	12	1	1	9	1	1	1	3	3	1	1	1
SHLD2	7	10	1	3	5	8	1	1	1	3	3	5	2	3	6	1	1	1	1	12	1	95	4	1	5	1	10	1	4	2	6	2	1	1	7	1	9	16	1	1	5	1	1	1	1	1	1	1	1
TCEAL8	4	10	1	3	8	10	2	3	1	3	2	2	3	2	1	3	1	1	1	10	2	73	4	1	4	1	15	1	11	4	12	2	1	1	8	1	7	52	1	1	6	1	1	1	1	2	1	1	1
NDUFS1	7	7	1	2	16	8	3	1	1	2	4	5	2	1	2	1	1	1	1	11	3	90	8	2	3	1	1	2	2	6	6	4	1	1	6	1	5	17	2	1	3	1	1	1	2	1	1	1	1
AP2B1	3	11	1	5	18	1	5	1	1	4	9	12	5	1	1	1	1	1	1	27	2	114	11	1	3	1	29	3	15	1	42	1	1	1	24	1	6	26	1	2	35	4	1	1	1	4	1	1	2
APOBEC3G	2	11	1	4	6	11	4	1	1	10	4	9	2	1	3	2	1	1	1	14	1	91	4	1	3	1	6	1	8	5	13	3	1	1	3	1	7	5	2	1	7	1	1	1	1	1	1	1	2
SHMT2	4	14	1	3	10	2	3	4	1	1	6	8	1	1	3	1	1	1	3	11	2	64	7	1	5	1	10	1	7	4	13	2	1	1	4	1	6	80	1	1	13	3	1	1	2	1	2	1	1
CR1L	6	11	4	3	7	13	9	4	1	1	6	8	1	4	1	1	1	1	1	14	2	97	4	1	4	1	12	2	9	10	11	4	1	1	6	1	4	14	1	1	10	1	1	1	5	1	1	1	2
NIF3L1	10	7	1	2	1	4	2	1	1	1	4	2	1	3	1	2	1	1	1	6	4	65	1	1	4	1	6	1	4	6	7	2	3	1	4	1	4	12	1	1	6	1	1	1	1	1	1	1	1
HOMER1	7	7	1	2	6	3	6	2	1	3	6	4	4	1	4	4	1	2	1	15	1	93	3	2	4	1	19	1	2	7	12	6	2	1	11	1	6	14	1	1	5	1	1	1	2	1	1	1	6
LUC7L	4	16	1	4	10	7	2	2	1	2	6	8	1	2	2	1	1	1	1	14	1	62	3	1	4	1	22	1	22	1	12	1	1	1	10	1	10	21	1	3	21	3	1	1	1	3	1	1	3
TNIP1	7	5	1	8	16	5	4	2	1	1	2	11	1	4	2	2	1	1	1	14	1	88	3	1	4	1	18	1	18	7	26	2	1	1	4	1	8	21	1	1	20	3	1	1	1	1	1	2	1
ATF6	3	10	1	6	11	2	8	6	1	3	9	6	2	2	2	1	1	1	1	9	1	74	7	1	4	1	10	1	9	6	24	1	1	1	5	1	5	46	2	1	1	3	1	1	1	1	1	1	1
OSTM1	1	7	1	2	11	1	4	1	1	1	3	9	1	1	2	1	1	2	1	17	4	90	2	1	6	1	17	1	15	7	16	1	1	1	7	1	6	15	1	1	9	4	1	1	1	4	1	1	1
TMEM43	12	7	2	1	10	10	5	3	1	1	2	4	2	3	1	2	1	1	1	10	1	105	2	1	5	1	8	1	12	4	11	3	1	1	5	1	7	26	1	1	11	1	1	1	1	2	1	1	1
MKNK2	5	6	1	4	13	3	1	1	1	3	2	5	1	2	3	1	1	1	1	28	2	64	7	1	5	1	24	1	5	5	16	1	1	1	18	1	16	71	1	3	35	2	1	1	1	1	2	1	1
DDA1	5	10	1	2	5	8	2	1	1	2	2	7	2	1	2	1	1	1	1	7	2	68	5	1	3	1	5	1	1	5	4	1	1	1	7	18	3	11	1	1	5	2	1	1	1	1	1	1	1
EXOC4	6	9	1	7	5	10	2	2	1	1	3	9	1	1	1	1	1	1	1	7	1	63	12	1	3	1	10	2	11	6	12	5	1	1	10	1	10	31	2	1	9	3	1	1	1	1	1	1	1
ATP6V1E1	9	14	1	4	15	5	7	2	1	4	4	12	1	2	5	2	1	2	1	20	4	159	5	1	10	1	27	1	15	3	21	3	1	1	13	1	6	50	3	1	16	4	1	1	1	2	1	1	1
FGF10	1	18	1	7	21	2	4	5	1	7	14	15	4	1	3	1	2	1	1	24	6	183	9	1	8	1	8	1	10	5	9	1	1	1	7	1	14	7	2	1	3	2	1	1	1	1	1	1	2
FCHSD1	8	7	3	2	7	4	5	3	1	4	3	4	2	1	2	1	2	2	1	8	2	90	5	1	6	1	6	3	2	11	7	3	1	1	5	1	2	9	1	1	7	1	1	1	3	1	1	1	1
NUDCD2	6	9	1	4	4	8	2	2	1	3	4	3	3	1	1	1	1	1	1	10	3	73	1	2	5	1	8	1	8	3	10	1	1	1	3	1	6	12	1	1	4	2	1	1	1	1	1	2	1
DDX27	1	5	2	1	6	7	1	4	1	5	2	7	1	1	3	1	2	1	1	11	1	51	3	1	7	1	18	2	8	9	10	1	2	1	9	1	7	13	1	1	8	1	1	1	1	1	1	1	1
RGS12	4	9	1	2	6	5	1	1	1	3	3	7	1	1	1	1	1	1	1	8	3	68	3	1	3	1	6	1	2	4	5	1	1	1	2	1	11	13	1	1	3	1	1	1	2	1	1	1	2
TRPC4AP	6	10	1	7	8	5	1	5	1	1	3	12	4	2	2	1	1	1	1	14	1	90	7	1	4	1	9	1	11	7	17	2	2	1	16	2	13	30	2	1	12	4	1	1	4	3	1	1	1
BHLHE23	1	12	1	2	4	6	4	6	1	3	3	6	4	3	6	1	2	1	1	8	3	84	5	2	8	2	6	1	2	2	7	2	1	1	1	1	1	10	1	1	3	1	1	1	1	2	1	1	4
GPRC5A	3	13	1	2	5	1	1	1	1	1	1	3	2	1	4	1	1	1	1	7	1	70	3	1	6	1	11	2	8	4	5	1	1	1	6	1	20	65	1	1	20	1	1	1	1	3	1	1	1
NFE2L3	5	11	1	3	9	5	3	2	1	2	3	6	1	3	4	1	3	1	1	19	2	60	5	1	4	2	7	1	4	8	5	7	3	1	8	1	5	9	1	1	3	3	1	1	4	3	1	1	2
TWF2	4	11	1	6	7	7	1	1	1	1	1	7	1	1	3	1	3	2	1	15	4	64	3	1	5	1	8	1	10	1	14	1	1	1	8	1	4	19	1	1	4	1	1	1	1	1	1	1	1
PPP4R3B	8	58	2	5	23	11	9	11	1	7	14	16	11	1	5	2	1	1	1	37	5	90	11	1	14	1	19	9	19	8	25	1	1	1	29	1	27	29	3	1	21	2	1	1	3	1	1	1	2
GATAD2A	4	15	1	5	14	5	8	3	1	1	4	8	1	2	2	1	1	1	1	13	1	80	6	1	6	1	14	3	10	3	5	3	1	1	5	1	9	13	1	1	6	1	1	1	1	1	1	2	1
BTBD7	10	5	2	6	4	8	1	5	1	1	5	4	4	2	1	3	1	2	1	10	1	57	1	1	6	1	6	1	4	6	7	3	1	1	9	1	5	10	1	1	3	1	1	1	1	3	1	1	1
VBP1	5	6	1	3	5	5	1	1	1	2	3	2	1	3	2	1	1	2	1	11	3	69	1	2	7	1	8	1	5	4	14	1	1	1	1	1	3	23	1	1	4	1	1	1	1	1	1	2	1
PSMB9	1	8	1	4	6	4	3	4	1	5	3	7	1	1	4	1	1	1	1	17	2	56	4	1	3	1	21	1	11	3	27	1	1	1	3	1	13	52	1	2	2	1	1	1	1	1	1	1	2
KCNK9	10	6	1	3	4	5	8	1	2	5	3	6	1	1	1	1	1	1	1	4	3	69	4	1	4	1	3	1	5	5	10	1	1	1	6	1	7	4	1	1	7	2	1	1	1	1	1	1	1
ATP8B1	6	4	1	1	6	5	5	2	1	4	4	6	2	1	2	1	1	1	1	9	1	87	9	1	8	1	8	4	6	4	8	3	1	1	10	1	6	39	2	1	15	2	1	1	2	1	1	1	1
DMAC1	8	16	1	4	14	6	7	4	1	7	10	20	6	1	4	1	1	1	1	28	4	178	6	1	11	1	16	2	14	4	18	1	1	1	8	1	14	35	1	1	4	4	1	1	1	2	1	2	2
ATF6B	6	8	1	1	9	4	3	2	1	1	4	8	4	1	3	1	1	1	1	10	1	70	10	1	7	1	13	1	21	6	17	1	1	1	11	1	8	39	1	2	3	1	1	1	1	1	1	1	2
MFSD8	4	10	1	1	9	5	2	1	1	1	5	4	2	1	3	2	2	1	2	12	3	77	1	2	6	1	4	1	3	4	8	1	1	1	7	1	3	7	1	1	2	2	1	1	1	1	1	1	1
AMIGO2	5	16	2	5	6	4	3	2	1	1	7	5	1	1	1	2	1	1	2	14	1	58	4	1	7	1	13	1	3	5	13	1	1	1	7	1	7	3	1	2	5	1	1	1	1	1	1	1	1
HNRNPCL4	6	7	1	3	11	4	4	5	1	2	3	3	4	2	1	1	1	1	2	19	1	73	6	1	2	1	11	3	6	5	13	1	1	1	15	1	5	40	3	1	10	2	1	1	3	2	1	1	2
RFX5	3	7	1	2	10	6	1	1	1	2	4	1	1	2	5	1	4	1	1	19	3	81	3	1	6	1	9	1	2	6	11	4	1	1	2	1	3	6	2	1	3	1	1	1	1	2	1	1	1
RASL11A	5	10	2	5	9	7	12	5	1	4	5	4	1	1	4	1	1	1	1	11	3	65	4	3	7	1	5	1	5	5	2	2	1	1	6	1	8	9	1	1	14	3	1	1	4	2	1	1	1
PHGDH	1	9	2	5	5	3	1	1	1	2	4	4	1	3	3	1	1	1	1	2	1	61	3	2	4	1	7	2	5	5	8	1	1	1	2	1	3	21	1	1	5	2	1	1	1	1	3	1	1
COQ7	10	5	2	4	9	3	4	1	1	3	2	1	1	1	3	1	1	1	1	9	1	72	2	3	5	1	9	1	8	5	4	1	1	1	1	2	4	12	1	1	7	1	1	1	2	1	1	1	1
HERC4	4	5	1	2	3	5	5	1	1	2	2	5	3	1	1	1	1	1	1	11	2	52	2	1	5	1	11	1	6	1	9	1	1	1	3	1	4	23	1	1	4	1	1	1	1	1	1	1	1
ANO6	1	5	1	4	6	1	3	1	1	3	8	5	1	1	3	1	1	1	1	6	2	58	2	1	1	1	5	1	17	3	13	1	1	1	7	1	2	19	1	2	13	1	1	1	1	1	1	1	2
ZNF391	10	9	1	5	7	12	6	1	1	1	4	10	3	1	4	1	1	1	1	7	5	67	10	1	8	1	14	2	10	6	9	3	1	1	12	1	5	16	1	1	6	2	1	1	1	3	2	1	2
PPP1CA	3	22	1	10	20	9	5	5	1	6	3	10	1	1	2	2	1	1	1	35	3	117	10	2	14	1	21	2	15	10	41	1	2	1	8	2	17	82	1	1	37	1	1	1	1	1	2	1	4
KIDINS220	4	7	1	6	8	4	5	2	1	1	2	3	2	1	3	1	1	1	1	7	1	81	2	2	4	1	9	1	8	6	8	2	1	1	6	1	5	13	1	1	10	3	1	1	1	1	1	1	1
GFUS	2	10	1	4	1	5	1	2	1	1	1	5	1	1	3	1	1	1	1	11	1	73	6	1	6	1	9	1	7	10	8	1	1	1	14	1	14	58	1	1	5	1	1	1	1	1	1	1	1
DDB2	2	19	1	4	8	4	3	3	1	5	5	9	1	1	1	1	1	1	1	12	2	83	3	1	10	1	9	1	6	6	11	1	1	1	8	1	10	5	1	2	9	2	1	1	1	1	1	1	2
MAPKAPK2	9	34	1	6	21	13	9	4	2	2	4	17	4	5	5	1	1	1	1	30	2	89	7	1	12	2	33	3	39	15	48	8	1	1	11	1	10	86	2	1	11	5	1	1	1	2	2	1	1
PLCB3	5	4	1	1	5	6	4	2	1	4	2	1	4	3	1	1	1	2	1	8	3	57	4	1	2	1	6	1	5	5	9	3	1	1	4	1	7	18	2	1	7	2	1	2	1	1	1	1	1
TUBB4B	13	27	2	11	15	6	4	6	1	6	8	12	2	6	7	3	2	3	1	18	6	69	16	4	7	1	28	9	14	12	34	4	2	1	17	1	28	102	2	3	62	3	1	1	3	1	3	1	4
LYSMD3	2	13	1	5	11	5	1	3	1	9	4	7	1	1	3	3	2	1	1	16	1	81	11	1	5	1	8	3	10	5	18	2	1	1	3	1	3	14	1	1	4	1	1	1	1	2	1	1	1
TIPIN	5	14	1	5	8	12	4	4	1	5	4	7	3	1	3	1	1	1	1	14	2	70	2	1	8	1	2	1	6	8	6	6	1	1	4	1	5	8	1	1	15	4	1	1	1	1	1	1	1
CEP250	5	10	1	3	14	8	2	3	1	1	4	5	3	1	2	1	1	1	1	10	1	92	3	2	6	1	9	1	9	9	7	1	1	1	16	1	2	17	1	1	12	1	1	1	1	1	2	1	1
ELOA2	22	31	1	7	10	10	6	11	1	1	1	11	5	4	5	1	2	1	1	17	1	81	3	2	7	1	20	2	13	5	15	7	2	1	11	1	5	10	4	1	13	2	1	1	10	3	1	1	5
DCTN3	3	9	1	5	7	3	2	3	1	2	2	5	3	1	3	1	1	1	1	7	2	57	4	1	11	1	8	2	2	7	12	3	1	1	13	1	5	36	2	1	5	1	1	1	1	2	1	1	2
SENP7	7	10	2	6	7	7	5	2	1	2	8	7	3	1	5	1	1	1	1	13	2	69	2	1	7	1	7	1	11	8	15	1	1	1	1	1	4	10	1	1	7	1	1	1	1	1	1	1	4
IFI6	1	4	1	5	7	6	2	3	1	1	2	10	1	1	2	1	1	2	2	7	2	79	2	1	4	1	23	1	14	5	70	4	1	1	6	1	20	50	1	16	4	3	4	1	1	2	2	1	1
SEC16A	9	11	1	1	7	8	2	4	1	3	3	8	2	2	1	1	1	1	1	11	1	71	2	1	13	1	14	1	10	6	19	3	1	1	10	1	10	25	3	1	8	3	1	1	1	2	1	1	2
UBA3	9	23	1	12	14	10	7	2	1	5	8	11	6	1	4	2	1	1	1	26	2	144	8	1	15	1	20	1	13	13	26	2	1	1	13	1	19	39	1	1	14	4	1	1	1	4	1	1	2
TRIM21	2	12	1	1	18	3	1	2	1	2	4	10	1	1	2	1	1	1	1	15	6	87	5	1	2	1	19	1	7	3	27	1	1	1	7	1	8	16	3	1	5	2	1	1	1	2	1	1	1
SLC9A3R2	3	13	1	8	16	10	4	5	1	1	3	15	1	14	2	3	1	1	1	16	2	65	2	1	5	1	16	1	21	15	37	8	1	1	5	1	4	16	4	1	4	1	1	1	1	1	1	1	1
SNX7	5	7	1	5	9	2	1	6	1	3	1	5	1	1	3	1	1	1	1	13	4	89	6	1	4	1	17	1	15	5	13	1	1	1	4	1	5	22	1	1	11	2	1	1	1	1	1	1	3
MEF2D	6	7	2	4	5	9	1	2	1	3	2	7	1	5	1	2	1	1	1	18	1	74	4	4	1	1	11	1	10	1	22	2	1	1	1	1	6	11	1	1	3	1	1	1	2	1	1	1	1
SNX1	3	9	1	3	11	1	5	1	1	4	2	7	2	2	2	1	1	1	1	12	1	86	4	1	1	1	10	1	8	2	13	1	1	1	8	1	9	21	1	1	10	1	1	1	1	1	1	1	1
PLEKHG5	3	8	1	3	6	2	5	2	1	2	4	6	1	2	2	1	1	1	1	6	1	65	2	1	5	1	7	1	8	3	13	1	1	1	5	1	12	15	1	1	19	3	1	1	3	1	1	1	1
ISY1	3	4	3	2	6	1	4	2	1	1	4	7	1	1	1	2	1	2	1	11	2	69	5	1	5	1	8	1	5	6	7	1	1	1	4	1	9	28	1	1	2	3	1	1	1	1	1	1	1
HNRNPM	5	9	2	7	12	1	2	3	1	2	1	7	1	1	2	1	1	1	1	21	3	83	3	1	1	1	21	4	20	6	28	2	1	1	10	1	14	59	3	3	28	3	1	2	1	2	4	1	1
PPIL4	6	11	1	1	9	7	1	2	1	4	1	3	3	2	9	1	1	1	1	11	2	92	5	2	7	1	9	3	8	4	6	1	1	1	9	1	4	18	2	1	5	2	1	1	1	1	1	1	1
SIGIRR	17	45	5	9	16	18	23	9	1	16	22	14	5	1	3	2	2	6	1	24	7	67	11	5	14	1	22	7	11	21	17	4	3	1	9	3	18	29	1	1	4	2	1	1	4	4	1	1	9
FAM131C	4	10	3	2	9	7	3	7	1	1	3	6	1	1	5	1	1	1	1	16	5	63	1	1	4	1	8	3	8	5	9	2	1	1	2	1	2	7	2	1	9	1	1	1	3	1	1	1	3
GDAP2	6	6	1	6	2	4	1	1	1	3	3	3	1	2	2	2	1	1	1	8	2	64	4	1	3	1	7	1	4	5	3	3	1	1	1	1	3	17	1	1	9	1	1	1	1	1	1	1	2
NRBP2	3	9	1	1	22	1	1	3	1	2	5	7	3	1	1	2	1	1	1	13	2	76	7	1	4	1	7	1	10	4	9	1	1	1	35	1	5	10	1	1	16	1	1	1	1	1	1	1	1
PSMD8	10	23	2	11	13	5	2	9	2	4	4	12	1	4	4	3	1	1	1	35	1	82	15	1	7	1	26	1	24	12	40	4	1	1	16	1	14	135	1	2	26	2	1	1	1	2	1	1	6
PPP6R2	6	14	1	4	13	7	3	1	1	3	3	5	4	1	1	4	1	1	1	7	2	85	5	1	8	1	11	1	7	11	14	1	2	1	7	1	4	7	1	1	6	1	1	1	1	2	1	1	1
GLE1	4	11	1	3	11	10	2	2	1	1	3	9	1	3	4	3	1	1	1	11	2	92	6	1	10	1	14	1	5	5	9	3	2	1	4	1	10	15	2	1	7	1	1	1	1	1	1	1	1
RAB13	4	16	1	5	18	1	5	6	1	2	6	10	3	2	3	1	1	1	1	20	1	116	5	1	8	1	17	3	20	1	26	1	1	1	8	1	7	50	2	1	9	1	1	1	1	2	1	1	2
FAAP100	5	10	1	1	5	4	2	3	1	7	5	4	1	1	1	1	1	1	1	7	4	81	6	1	1	1	4	1	6	5	10	1	1	1	13	1	3	8	2	1	9	1	1	1	2	1	1	1	1
SLC46A3	7	13	1	9	6	8	8	3	1	4	7	7	5	2	4	1	2	1	1	21	2	165	5	4	11	2	13	1	5	9	11	2	1	1	9	1	11	12	1	1	3	4	1	1	1	4	1	1	1
CYHR1	7	9	1	2	9	6	2	2	1	5	2	6	2	1	2	1	1	1	1	12	1	99	6	1	3	1	5	1	3	3	7	2	1	1	6	1	7	3	2	1	10	2	1	1	1	1	2	1	1
SNX33	3	7	1	5	7	3	8	1	1	2	6	10	1	3	2	1	1	1	1	7	4	76	2	1	6	1	8	1	7	5	15	1	1	1	6	2	8	7	1	2	9	1	1	1	2	1	1	1	1
TOR1AIP2	7	10	2	4	8	7	5	4	1	1	1	9	4	1	4	1	1	2	1	7	1	46	8	1	5	1	13	1	11	6	13	2	1	1	5	1	8	29	1	1	5	1	1	1	1	1	1	1	1
ABR	6	10	5	4	5	12	2	3	1	6	9	6	5	5	3	2	1	1	1	9	4	66	8	1	11	1	14	1	13	8	20	4	1	1	5	1	2	20	4	1	11	1	1	1	4	1	1	1	1
ESRRA	5	10	1	2	5	10	1	2	1	2	5	7	2	1	4	1	1	1	1	12	3	65	1	1	4	1	6	1	6	7	7	1	2	1	10	3	2	10	1	1	8	1	1	1	1	1	3	1	2
SAP18	5	5	1	5	24	8	2	3	1	3	4	2	2	3	1	1	2	1	1	8	1	90	9	1	8	1	11	2	10	4	22	2	1	1	6	1	9	51	2	1	15	1	1	1	1	1	1	1	1
ZFC3H1	11	10	1	1	6	7	1	2	1	2	4	8	1	4	3	1	1	1	1	16	2	64	3	1	4	1	13	1	6	8	12	1	1	1	11	1	5	23	1	2	11	1	1	1	1	2	1	1	1
CNFN	1	5	1	7	11	4	3	1	1	8	4	6	1	1	3	1	1	1	1	3	1	96	2	1	6	1	5	2	8	7	4	3	1	1	7	1	4	13	1	1	5	1	1	1	2	1	1	1	2
TMEM259	5	7	1	5	9	5	2	2	1	1	4	5	1	1	1	2	1	1	1	13	3	75	5	1	6	1	14	2	6	2	10	3	1	1	10	1	6	7	1	1	6	1	1	1	1	1	1	1	1
MAGEF1	5	7	2	3	5	7	3	1	1	3	6	9	4	6	1	3	1	1	1	16	2	94	3	1	8	1	17	3	8	11	18	1	1	1	8	1	12	23	2	1	9	1	1	1	3	1	1	1	1
SGK3	5	3	1	2	5	3	3	1	1	2	1	3	1	1	4	1	2	1	1	8	1	80	4	1	5	1	7	1	7	7	10	1	1	1	6	1	9	5	1	2	6	1	1	1	2	1	1	1	1
MARCKS	22	45	4	24	22	25	26	7	2	14	22	44	10	17	16	4	1	6	4	42	9	81	21	12	30	1	63	8	87	25	88	10	6	1	18	1	33	142	4	4	57	6	1	1	1	1	2	4	5
STX7	5	8	1	7	12	11	2	3	1	1	2	7	3	1	1	1	2	1	1	17	1	66	8	1	3	1	14	2	17	5	18	3	1	2	4	1	2	22	2	1	6	1	1	1	1	1	1	1	2
TMED2	20	7	1	4	14	5	1	1	1	3	1	3	1	3	1	2	1	1	1	9	1	71	2	2	3	1	16	1	20	6	27	3	1	1	9	1	7	69	1	2	23	2	1	1	1	1	1	1	1
ADPRS	1	9	1	1	11	5	4	4	1	7	8	9	3	1	5	1	1	1	1	8	2	59	3	1	9	1	12	1	15	4	13	3	1	1	10	1	17	24	2	1	8	1	1	1	1	1	1	1	3
MT1X	8	14	1	8	9	3	2	6	1	2	7	9	2	7	3	1	1	5	1	15	4	73	6	1	7	1	13	1	12	11	15	4	1	1	6	1	25	182	5	6	42	1	1	1	1	3	1	1	1
PRPF4B	3	15	1	5	19	1	2	3	1	5	6	8	1	2	4	3	1	1	1	16	2	76	4	1	8	1	12	1	11	6	9	1	1	1	15	1	7	47	3	1	16	2	1	1	1	2	1	1	1
PIGC	1	14	1	6	7	1	3	7	1	4	5	11	2	2	3	1	1	1	1	10	2	61	10	2	8	1	11	2	12	2	9	1	1	1	8	1	5	13	1	1	2	1	1	1	1	1	1	1	1
FKBP3	2	9	1	10	8	2	1	4	1	4	1	14	4	3	2	1	1	1	1	8	4	58	7	1	7	1	13	1	12	7	11	1	1	1	17	1	15	58	1	1	9	3	1	1	1	2	4	1	2
CKB	4	48	2	13	17	19	26	12	1	21	23	21	11	1	9	3	7	1	1	36	13	78	8	8	19	1	28	7	20	17	14	6	4	1	9	1	27	28	3	1	25	1	2	2	1	2	2	3	10
FAM53B	4	16	1	2	8	5	8	1	1	2	9	7	2	4	2	3	1	1	1	8	2	69	4	2	5	1	10	1	9	7	10	3	1	1	12	1	7	22	1	1	13	3	1	2	1	1	1	1	3
SNCB	6	19	1	4	15	9	4	3	1	5	9	10	5	1	6	1	4	1	1	16	3	154	6	3	20	1	11	1	11	7	8	2	1	1	10	1	12	5	4	1	6	1	1	1	1	3	1	1	5
USP17L12	70	35	11	20	40	57	18	11	1	13	20	47	13	6	24	6	1	6	3	82	14	78	8	3	18	3	42	5	40	37	45	27	1	3	23	1	36	47	8	1	42	5	1	4	11	2	1	1	1
LTA4H	3	4	1	6	7	6	1	1	1	2	9	3	3	2	3	1	1	1	1	12	1	65	1	1	1	1	8	1	3	3	11	2	1	2	3	1	3	44	1	2	4	1	1	1	1	4	1	1	1
MAN2C1	3	15	1	6	8	4	2	2	1	3	7	6	2	4	1	1	1	1	1	13	1	81	1	1	2	1	16	2	12	7	13	1	1	1	7	1	10	8	1	1	10	2	1	1	1	1	1	1	1
MMP2	2	34	1	28	47	2	7	3	1	1	14	85	1	5	1	1	1	7	1	51	3	76	20	5	7	1	246	2	117	4	195	1	1	1	5	1	14	18	1	2	7	4	1	1	1	1	1	1	2
ADI1	4	12	1	1	15	3	4	3	1	2	3	7	1	1	1	2	1	1	1	11	1	75	9	1	4	1	14	1	10	5	21	1	1	1	11	1	13	37	4	1	7	1	4	2	1	1	1	1	3
CCN1	5	11	2	6	51	31	9	2	1	3	7	21	2	4	6	2	1	1	2	22	4	69	13	3	10	1	114	1	18	10	68	2	1	1	5	1	8	15	1	1	16	20	1	1	1	1	1	1	1
PRKAR1A	6	7	1	7	14	7	5	5	1	5	2	8	4	2	4	2	1	1	1	19	2	71	12	2	3	1	32	1	9	6	46	2	1	1	7	1	9	48	1	1	25	4	1	1	1	1	1	1	3
TRAPPC6A	7	5	1	4	14	3	1	2	1	7	5	3	8	1	1	1	1	3	1	14	2	97	2	1	2	1	9	4	11	6	5	1	1	1	5	1	9	9	1	1	8	1	1	1	1	4	1	1	1
AKR1C2	5	12	1	1	5	8	3	1	1	4	6	6	2	4	2	1	1	2	2	10	3	90	7	1	5	1	8	1	2	6	4	1	1	1	6	1	24	74	2	1	7	8	1	1	1	1	1	1	1
TMEM63A	5	2	1	2	8	4	3	1	1	1	2	1	1	1	1	3	1	2	1	8	1	56	1	2	6	1	11	1	9	3	4	1	1	1	7	1	8	16	2	1	1	1	1	1	2	1	1	1	2
PRPF3	9	11	1	3	8	10	5	4	1	2	4	7	1	3	6	1	1	1	1	18	3	90	4	1	6	1	14	4	12	5	12	5	1	1	5	1	2	29	2	2	10	1	1	1	2	1	1	1	1
RPL41	59	76	3	68	144	122	13	25	1	9	29	39	9	35	8	13	2	10	5	201	24	76	60	6	23	2	156	13	125	60	193	23	5	6	183	2	93	732	5	7	299	18	3	2	5	4	11	4	9
RPL35	63	26	1	24	38	33	8	6	1	1	7	14	5	15	1	7	1	2	2	53	3	89	18	1	10	1	58	2	52	8	103	1	1	1	17	2	25	406	1	5	117	5	1	1	2	1	1	1	3
CNPPD1	1	10	1	3	9	1	4	3	1	6	8	8	1	2	2	2	1	1	1	13	1	40	5	1	3	1	5	1	11	3	9	1	1	1	9	1	3	15	1	1	15	1	1	1	1	1	1	1	2
USP25	5	11	1	5	13	3	4	3	1	3	6	13	7	3	3	1	1	1	1	16	1	156	4	1	8	1	14	1	11	8	12	4	1	1	6	1	16	19	1	1	16	4	1	1	1	2	1	1	2
JPT1	11	11	1	10	19	10	2	2	2	8	8	11	2	10	1	2	1	4	2	15	3	112	8	1	9	1	29	2	9	9	27	4	1	1	20	1	21	155	1	4	55	2	1	1	4	1	2	1	2
CHI3L1	2	15	4	7	7	8	13	2	1	3	6	9	1	1	2	1	1	31	1	10	1	80	2	8	11	1	36	1	26	8	10	4	1	1	3	1	3	4	1	1	1	1	1	1	1	3	1	2	1
NFKBIA	7	11	1	1	6	7	4	1	1	1	7	7	2	2	1	1	1	1	1	11	3	75	4	2	2	1	19	3	16	9	20	5	1	1	6	1	8	14	1	1	14	3	1	1	1	1	1	1	1
ZBTB7A	9	7	2	7	11	8	2	4	1	2	8	14	2	4	4	2	1	1	1	17	2	55	6	1	5	1	12	1	18	8	20	3	1	1	6	1	6	26	2	1	15	1	1	1	1	1	1	1	2
SRP9	17	16	1	4	16	16	3	3	1	3	4	13	1	5	3	6	1	2	1	24	2	88	11	1	6	1	24	1	29	9	39	6	1	1	10	1	15	120	4	3	18	3	1	1	1	1	1	1	2
RFK	6	9	1	1	10	10	1	1	1	6	3	9	2	2	4	1	1	1	1	7	1	81	2	1	8	1	10	1	7	4	8	4	1	1	5	1	3	12	1	1	2	1	1	1	1	3	1	1	1
GTF2IRD1	6	5	1	4	4	4	1	3	1	1	4	3	5	2	1	1	1	1	1	6	1	80	4	1	2	1	4	1	2	6	10	1	1	1	4	1	4	10	1	1	6	1	1	1	1	1	1	1	2
ZC3H7B	3	18	3	2	6	4	7	2	1	3	32	10	6	1	5	3	1	1	1	11	3	60	3	2	10	1	9	4	10	6	6	2	1	1	7	1	10	29	1	1	10	1	1	1	1	1	1	1	2
ADARB1	4	26	3	13	10	6	19	10	1	8	14	23	4	2	8	3	3	1	1	23	5	60	16	2	20	2	19	4	14	16	13	3	2	1	12	1	24	10	3	1	7	1	1	1	2	5	1	1	3
IL17A	2	16	1	2	7	4	5	1	1	3	9	5	7	1	3	1	1	1	1	13	2	166	5	2	11	1	9	1	6	7	3	2	1	1	3	1	10	10	2	1	5	2	1	1	1	2	1	1	2
XPOT	7	8	1	7	10	17	5	3	1	4	7	8	1	3	2	4	1	1	1	10	1	82	1	1	11	1	17	1	17	5	19	4	1	1	10	1	7	67	1	1	15	1	1	1	1	1	1	1	2
EMC7	3	11	1	6	12	3	4	2	1	1	2	5	2	1	2	1	1	1	1	15	1	79	6	1	7	1	12	1	10	2	17	2	1	1	8	2	8	42	1	1	5	1	1	1	3	2	1	1	1
CHMP1A	5	14	3	3	14	4	1	4	1	3	6	6	2	1	2	1	1	1	1	15	1	69	10	1	8	1	7	1	9	4	8	3	1	1	8	1	10	29	1	1	15	1	1	1	3	4	1	1	1
DUX5	9	23	1	9	20	17	6	2	2	2	4	34	2	10	4	1	1	1	1	35	1	83	12	3	12	1	51	3	22	15	29	8	1	1	30	1	12	23	1	1	10	2	1	1	3	2	1	1	1
MTCH2	8	47	3	17	20	19	19	13	2	7	27	47	2	8	9	2	2	2	1	29	6	61	19	2	16	1	32	6	23	25	34	8	3	1	14	1	22	46	5	1	23	3	1	1	2	7	4	5	1
HELQ	2	7	1	3	10	4	6	2	1	5	7	9	3	2	5	1	1	1	1	15	5	169	6	1	9	1	11	1	6	6	7	1	1	1	3	1	12	7	2	1	4	2	1	1	3	1	1	1	1
NUP98	4	7	1	1	15	1	4	1	1	1	3	3	3	1	3	1	1	1	1	13	1	68	5	1	1	1	13	4	7	2	18	1	1	1	8	1	10	33	1	1	8	1	1	1	1	1	1	1	1
DCXR	6	9	1	5	5	1	2	3	1	1	2	3	3	1	3	1	1	1	1	10	1	69	3	1	4	1	14	1	7	4	9	3	1	1	11	1	9	27	1	1	9	1	1	1	1	2	1	1	2
ARPC1B	19	27	1	17	25	18	4	9	1	8	12	13	2	5	4	7	1	3	1	34	6	86	6	2	5	1	43	2	29	17	54	7	1	1	15	3	34	53	1	1	42	5	1	2	3	1	2	2	1
JTB	3	7	1	5	14	7	1	3	1	3	4	13	1	2	1	1	1	1	1	19	3	63	12	1	8	1	32	2	18	6	27	1	1	1	16	1	14	93	1	1	6	1	1	1	1	1	1	1	1
WWP1	4	8	1	2	18	6	1	1	1	2	4	7	1	3	2	1	2	1	1	11	4	71	3	1	6	1	11	1	5	7	5	3	1	1	9	1	7	20	1	1	6	1	1	1	1	3	1	1	1
NABP1	3	7	1	2	7	6	5	2	1	3	5	6	2	1	2	1	1	2	1	11	1	68	3	1	2	1	17	1	11	6	15	2	1	1	8	2	7	12	3	1	6	1	1	1	1	1	1	1	1
FOS	1	5	1	1	158	25	3	4	1	10	19	7	7	1	1	2	1	1	1	46	2	84	21	1	5	1	418	1	8	3	77	1	1	1	79	1	5	42	2	16	112	41	1	1	2	1	1	1	2
RANBP9	6	10	1	6	7	8	4	6	1	2	4	14	2	4	3	1	1	2	1	16	1	86	6	1	3	1	12	1	9	8	22	2	1	1	11	1	6	35	1	1	5	1	1	1	1	2	1	1	1
RARG	1	10	1	4	7	7	6	2	1	1	2	7	1	2	3	1	1	1	1	11	1	74	2	1	1	1	16	2	5	5	12	3	1	1	11	2	4	33	4	1	16	1	1	1	1	1	1	1	1
RHOBTB2	4	5	1	6	5	11	3	5	1	5	3	2	5	1	3	1	1	1	1	10	2	54	6	1	5	1	6	1	6	4	6	6	1	1	7	1	4	3	1	1	4	2	1	1	1	1	1	1	3
DHX36	8	7	1	3	6	4	3	2	1	2	3	4	3	1	4	1	1	1	1	9	2	65	5	1	8	1	9	1	4	4	12	3	1	1	9	1	11	28	1	1	8	3	1	1	1	1	1	1	3
LTV1	5	11	4	6	10	6	3	1	1	1	4	2	1	1	2	1	1	1	1	10	3	59	4	1	2	1	7	1	10	6	8	8	2	1	6	1	8	19	1	1	4	2	1	1	1	1	1	1	1
GET4	7	14	1	2	6	6	2	3	1	2	7	4	1	3	3	2	1	1	1	8	3	67	1	2	5	1	5	1	2	4	2	4	1	1	16	1	11	10	1	1	3	1	1	1	1	2	1	1	1
BUD23	12	13	1	3	12	6	4	3	1	2	5	11	2	1	1	2	1	2	1	17	2	83	4	1	7	1	11	1	4	8	13	2	1	1	3	1	14	27	1	2	12	1	1	1	2	1	1	1	1
CTSH	4	13	2	4	20	26	4	4	1	7	6	12	5	4	4	2	1	3	3	28	1	114	14	3	10	1	35	2	19	20	49	4	2	1	42	1	99	164	1	1	6	2	1	1	1	1	1	1	2
DCLRE1C	4	22	4	3	14	4	14	14	1	8	13	13	5	2	10	1	1	1	1	10	3	53	7	4	15	4	7	5	14	6	7	1	1	1	8	1	10	10	1	1	3	1	2	1	1	3	1	1	7
GTF3C2	2	10	1	3	5	3	3	2	1	5	2	3	3	1	1	2	1	1	1	6	1	69	5	1	3	1	2	2	8	2	5	1	1	1	14	2	6	17	3	1	2	1	1	1	1	1	1	1	2
AFTPH	3	6	1	3	10	6	2	1	1	3	3	8	1	2	2	1	1	1	1	7	4	64	4	2	8	1	6	1	5	6	4	5	1	1	4	1	4	16	1	1	5	2	1	1	1	1	1	1	1
RTN3	15	11	1	2	15	6	4	1	1	1	4	2	2	2	5	3	1	1	1	24	1	79	9	1	8	1	15	1	13	5	20	1	1	1	8	1	1	22	1	2	18	3	1	1	1	1	2	1	1
SKP1	38	24	1	7	19	16	7	5	1	2	4	24	4	8	3	4	1	4	1	30	4	95	13	2	10	1	36	1	28	16	58	4	1	1	19	1	23	99	3	4	23	6	1	2	3	1	2	2	2
TMC4	4	11	1	1	4	2	2	3	1	2	4	4	1	1	1	1	1	1	1	5	1	95	6	1	7	1	3	2	4	4	3	1	1	1	4	1	4	20	1	1	2	1	1	1	1	2	1	1	1
RTF2	7	10	1	8	7	11	3	3	1	2	8	7	1	4	1	1	1	1	2	15	1	83	4	1	5	1	18	1	13	7	21	2	1	1	14	1	20	52	4	2	15	1	1	1	1	1	1	1	2
USP12	3	7	1	2	8	4	3	1	1	1	2	5	3	3	1	2	1	1	1	10	2	74	3	3	4	1	10	1	7	4	7	1	1	1	3	1	4	15	3	1	13	1	1	1	1	1	1	1	1
SLC25A22	9	7	1	3	8	10	2	3	1	1	2	9	4	3	4	1	1	1	1	7	2	104	4	1	5	1	4	1	6	2	4	2	2	1	9	1	7	11	1	1	3	1	1	1	2	2	1	1	1
DDX42	17	9	1	4	6	15	4	2	1	1	4	7	2	2	4	1	1	3	2	13	2	98	6	1	8	1	14	1	8	4	11	4	1	1	14	1	4	18	1	1	8	3	1	1	1	1	1	1	1
GGCT	5	14	1	3	7	7	1	3	1	1	1	9	2	2	3	1	1	1	1	11	1	95	4	1	3	1	11	1	6	7	6	4	1	1	14	1	7	21	1	1	7	1	1	1	1	1	1	1	2
SRSF4	2	13	1	8	12	3	5	3	1	1	4	9	4	1	1	1	1	1	1	13	1	66	9	1	5	1	12	2	15	9	13	2	1	1	9	1	5	43	1	1	10	2	1	1	1	1	1	1	1
ATP6V1D	2	10	1	2	6	3	3	2	1	1	1	5	1	1	1	2	1	1	1	3	4	78	2	1	4	1	15	1	4	4	10	1	1	1	3	1	3	17	1	1	4	1	1	1	1	1	1	1	1
C1QTNF6	4	11	1	5	3	6	4	2	1	9	2	6	1	2	1	1	1	1	1	9	2	65	4	1	6	1	8	1	12	4	12	2	1	1	6	1	1	4	1	1	1	2	2	1	1	1	1	1	1
ATP1B3	15	10	1	3	14	5	2	1	1	4	5	10	3	9	1	2	4	1	3	15	2	74	4	1	4	1	31	2	9	8	38	2	1	1	6	1	33	282	4	1	71	3	1	1	3	2	1	1	2
TAOK3	5	10	1	8	17	2	3	2	1	6	3	13	3	1	2	1	1	1	1	20	4	109	7	1	4	1	17	1	18	6	16	1	1	2	6	1	9	15	3	1	6	2	1	1	1	2	1	1	1
HLF	12	14	4	2	8	8	6	5	1	4	6	5	1	4	3	1	2	1	1	17	1	111	3	1	9	2	7	1	8	7	7	6	1	1	6	1	5	10	1	1	10	3	1	1	3	2	2	1	2
UBE2I	11	11	1	5	14	8	3	1	1	2	3	5	4	2	1	1	1	1	1	23	3	84	5	1	3	1	12	1	14	6	21	1	1	1	16	1	12	63	1	1	39	2	1	1	1	1	1	1	1
IGF2	6	5	1	1	14	9	1	1	1	9	78	12	10	1	8	4	1	1	1	16	1	49	4	7	15	1	30	1	17	3	30	4	1	1	9	1	3	4	1	1	1	15	1	1	1	1	1	1	1
SMG5	10	9	1	5	8	8	1	1	1	5	6	5	1	2	4	3	1	1	1	15	1	71	5	3	6	1	13	3	9	3	10	1	1	1	14	1	13	40	1	1	7	2	1	1	1	1	1	1	1
WBP11	5	8	1	7	13	3	2	2	1	3	2	5	2	1	2	2	1	1	1	12	1	70	6	1	5	1	13	1	9	4	10	4	1	1	7	1	8	25	1	1	17	1	1	1	1	2	1	1	1
SIK1	2	11	1	3	8	6	1	3	1	3	7	8	1	1	3	1	1	1	1	12	3	79	11	1	1	1	14	1	15	3	8	1	1	1	12	1	10	26	1	1	10	1	1	1	1	2	1	1	1
CAMKK2	10	12	1	2	22	13	5	4	1	3	6	10	3	4	4	3	1	1	1	18	2	76	1	3	5	1	14	2	13	1	18	2	1	1	9	1	12	40	1	1	8	1	1	1	3	1	2	1	1
MAP2K6	10	11	1	2	6	5	5	4	1	4	5	5	4	1	3	2	1	1	1	15	3	111	6	1	6	1	8	1	11	6	5	5	1	1	3	2	7	7	1	1	6	2	1	1	1	1	1	1	1
ZNRF2	2	9	1	3	7	11	5	1	1	4	2	8	1	1	1	1	1	1	1	19	1	79	4	1	4	1	7	1	3	7	15	2	2	1	4	1	5	32	1	1	9	3	1	1	1	1	1	1	1
CALD1	13	18	1	3	35	27	5	1	1	3	9	37	2	25	1	5	1	4	3	24	2	83	17	2	10	1	94	1	65	17	121	5	1	1	4	1	9	28	3	1	5	7	1	1	1	1	1	2	1
ST6GAL1	2	16	2	12	11	8	4	2	1	4	5	7	1	1	2	1	2	1	1	23	3	164	2	2	9	1	7	1	19	5	15	4	1	1	6	1	5	24	1	1	1	1	1	1	3	1	1	1	1
NARF	2	6	1	4	3	5	6	1	1	1	1	7	3	1	5	1	1	1	1	11	1	50	4	1	5	1	9	1	6	6	6	1	1	1	3	1	6	11	1	1	8	1	1	1	1	1	1	1	1
PPME1	5	7	1	4	9	4	3	1	1	6	4	2	4	1	2	1	1	1	1	8	1	71	5	1	5	1	12	1	10	4	8	1	1	1	12	2	5	19	1	3	12	1	1	1	1	1	1	1	1
AAAS	3	7	2	5	6	7	4	4	1	2	1	4	1	1	1	1	2	1	1	11	1	67	3	2	5	1	16	1	7	10	10	3	1	1	5	1	4	11	2	1	7	1	1	1	1	2	1	1	1
LPAR2	1	13	2	1	11	4	5	3	1	3	3	6	1	2	5	1	1	1	1	13	3	80	6	1	8	1	16	2	10	7	12	1	1	1	14	1	10	15	3	1	5	2	1	1	2	1	1	1	1
ZNF282	7	9	4	3	4	9	3	7	1	2	4	5	4	3	5	1	2	2	1	6	1	82	1	1	7	1	5	1	6	7	9	1	1	1	9	1	5	24	1	1	4	1	1	1	1	1	1	1	1
PTMA	93	61	1	21	95	107	9	10	5	1	14	61	4	56	10	32	1	8	7	137	6	83	49	3	29	1	180	3	152	54	277	21	3	6	72	1	140	709	11	8	268	22	5	2	1	1	4	1	2
ZNF121	7	7	1	1	8	3	1	2	1	3	6	3	2	1	2	1	1	1	1	6	1	77	7	1	4	1	11	1	7	4	6	2	1	1	3	1	2	14	1	1	8	2	1	1	1	1	1	1	1
GFPT1	6	13	2	3	7	2	2	1	1	2	4	7	1	3	2	1	1	1	1	14	2	68	5	1	5	1	13	1	15	4	15	1	1	1	5	1	10	32	1	1	9	2	1	1	1	1	1	1	1
BARHL2	8	131	15	24	47	10	65	19	1	53	96	77	42	2	37	5	6	3	1	39	31	90	16	8	54	8	22	23	47	30	21	5	5	2	37	5	35	24	8	1	11	6	8	1	4	20	4	14	14
CHID1	4	13	1	1	6	2	4	1	1	3	3	4	1	2	1	2	2	1	1	9	1	83	6	1	1	1	11	2	15	6	12	1	1	1	8	1	6	23	1	1	6	1	1	1	1	1	1	1	1
SUCLG2	6	13	1	6	4	5	4	3	1	1	4	4	1	1	5	1	1	1	1	22	2	104	8	1	9	1	6	2	8	4	17	3	2	1	10	1	7	25	2	1	9	2	1	1	1	3	1	1	1
PHPT1	9	14	1	2	7	4	1	1	1	1	2	8	3	1	2	1	1	1	1	15	4	103	4	1	7	1	11	1	18	8	14	2	1	1	7	1	7	16	1	1	5	1	1	1	2	1	1	1	1
BAD	7	11	1	6	8	7	1	5	1	4	3	11	4	3	2	4	1	1	1	14	1	88	3	1	2	1	14	1	6	3	4	1	1	1	4	1	10	14	1	1	4	1	1	1	3	1	1	1	1
UPK3BL2	14	27	3	5	23	27	6	2	1	1	7	7	3	4	2	2	1	1	1	50	4	85	8	1	12	1	41	2	14	14	45	7	1	1	37	2	31	65	2	1	75	3	1	2	1	1	1	1	4
PDHA1	4	5	1	4	3	5	1	1	1	1	5	3	1	2	1	3	1	2	1	5	1	76	4	1	2	1	6	1	3	5	9	1	1	1	2	1	6	29	1	1	4	1	1	1	1	1	1	1	1
SF3A1	5	5	1	2	7	8	1	5	1	1	1	4	1	3	2	2	1	1	1	11	1	58	1	2	4	1	17	1	13	7	4	3	1	1	8	1	10	9	1	1	9	1	1	1	1	1	1	1	1
PGRMC1	16	3	2	2	5	9	3	1	1	1	3	1	1	1	4	1	1	4	1	7	1	47	2	1	2	1	7	1	6	3	8	1	1	1	1	1	4	37	1	1	7	3	1	1	1	1	1	1	1
TMEM255B	3	21	4	1	16	2	5	6	1	2	6	10	1	1	6	1	1	1	1	22	7	98	6	1	8	1	10	2	13	4	14	1	1	1	16	1	4	11	1	1	8	2	1	1	7	2	1	1	3
MFSD1	5	17	1	4	12	12	1	1	1	2	2	4	2	2	1	1	1	1	1	16	1	70	6	1	2	1	23	1	11	8	30	4	1	1	12	1	9	48	1	1	8	1	1	1	1	2	1	1	1
MYLK4	1	5	2	5	8	2	6	2	1	2	3	5	3	2	4	1	2	1	1	13	1	82	11	1	3	1	10	2	16	8	11	1	1	1	6	1	8	14	1	1	9	2	1	1	1	3	2	1	1
TDG	6	9	1	6	10	6	6	1	1	5	10	4	2	1	3	1	1	1	1	13	2	65	1	1	5	1	15	1	8	4	11	1	1	1	11	1	9	26	1	1	13	3	1	1	2	1	1	1	1
PET100	15	13	1	8	9	14	3	1	1	3	11	14	2	3	2	1	1	1	1	13	2	56	13	1	7	1	15	1	24	7	22	1	3	1	10	1	10	40	4	2	10	1	1	1	1	1	1	1	2
TFDP1	7	13	1	9	6	3	4	5	1	4	1	1	1	4	4	1	1	1	1	13	1	78	5	1	8	1	21	1	11	2	7	1	1	1	10	1	8	55	1	1	10	1	1	1	1	1	1	1	1
TPM1	20	30	1	11	14	19	9	3	1	4	13	52	4	14	4	1	1	8	3	26	5	72	18	3	17	1	57	2	43	22	109	1	1	1	12	1	6	43	1	1	11	6	1	1	1	4	6	1	1
CDC42EP1	6	12	1	1	8	3	2	4	1	3	3	13	2	3	1	1	1	2	1	11	2	95	4	2	4	1	19	1	23	5	22	2	1	1	2	1	2	48	1	1	6	4	1	1	1	1	1	1	1
ANXA11	12	22	2	10	19	13	14	3	1	5	8	22	1	8	3	1	1	1	1	32	3	70	9	1	9	1	37	4	22	10	50	5	1	1	21	1	25	123	3	1	13	7	1	1	1	1	1	1	2
GNL3	2	16	3	9	20	13	4	5	1	3	9	10	1	5	5	1	2	2	2	17	3	84	16	2	7	1	18	1	19	7	18	4	1	1	16	1	11	50	1	1	7	2	1	1	2	1	1	1	3
BAZ1A	4	10	1	1	7	5	4	1	1	4	3	6	1	1	1	1	1	1	1	5	2	82	2	1	1	1	14	2	9	7	11	2	1	1	6	1	3	23	1	1	5	4	1	1	1	1	1	1	1
ERH	14	11	2	5	15	16	1	7	1	4	6	7	2	1	1	1	2	1	1	19	1	72	9	1	9	2	17	1	16	15	34	5	1	1	12	1	20	77	1	1	22	2	1	1	1	3	1	1	1
CRYBB1	11	9	1	2	10	4	5	4	1	5	9	3	1	2	1	1	2	1	1	12	4	115	2	1	10	1	5	1	7	2	1	2	1	1	6	3	4	6	2	1	7	2	1	1	1	2	1	1	3
MEMO1	5	9	1	5	6	5	5	5	1	2	4	5	1	2	2	1	1	1	1	12	2	53	5	1	4	2	8	1	11	8	5	4	1	1	5	1	5	11	1	1	9	1	1	1	1	1	1	1	1
FAM89B	1	5	1	2	7	3	3	1	1	3	3	4	1	4	3	2	1	1	1	7	2	77	5	1	2	1	10	1	9	9	15	2	2	1	3	1	4	10	1	1	7	1	1	1	1	1	1	1	1
PLPP7	10	25	1	5	7	10	10	5	1	11	10	13	4	1	3	1	2	1	1	12	4	58	5	4	10	2	18	5	10	7	10	3	1	1	12	3	11	4	1	1	4	2	1	3	2	2	2	1	3
SERP1	2	15	1	7	12	4	1	1	1	3	5	10	1	1	2	1	1	1	1	15	2	60	10	1	2	1	28	1	19	1	25	2	1	1	10	1	10	133	5	4	15	1	1	1	1	1	1	1	2
ATR	3	2	1	5	10	2	5	1	1	2	4	7	1	2	3	1	1	1	1	7	1	49	4	1	3	1	8	1	9	6	10	1	1	1	5	1	11	24	1	1	7	1	1	1	1	1	1	1	1
H2AJ	14	69	4	27	20	14	50	8	1	26	29	24	20	1	11	2	5	2	2	19	9	108	14	5	27	1	25	11	24	23	22	6	1	2	12	3	41	61	8	3	37	2	1	1	3	2	3	2	8
UNC93B1	7	16	1	2	5	6	3	2	1	1	1	6	2	1	3	1	2	1	1	10	2	73	3	1	4	1	8	1	11	3	7	1	1	1	5	1	7	15	1	1	5	1	1	1	1	3	1	1	1
ZNF530	2	11	1	1	7	5	3	4	1	5	6	8	3	1	4	2	2	1	1	11	1	75	4	1	7	1	5	1	11	9	8	2	1	1	12	1	12	4	1	1	6	1	1	1	1	1	1	2	1
NDUFAF8	8	8	1	2	12	4	5	4	2	4	3	3	1	1	3	1	1	1	1	4	2	76	8	1	4	1	5	1	5	6	4	1	1	1	6	1	5	13	1	1	8	3	1	1	1	1	1	1	3
PPP1R10	7	12	1	1	6	8	2	1	1	4	4	1	3	1	4	1	1	1	1	8	6	91	4	1	3	1	11	1	14	8	21	3	1	1	6	1	6	55	1	1	9	1	1	1	1	1	1	1	1
C1orf52	4	9	1	4	9	6	6	3	1	1	3	4	1	2	4	1	1	1	1	9	2	92	2	1	5	1	9	2	10	4	11	3	2	1	6	1	7	26	1	1	9	3	1	1	1	1	1	1	1
ETV2	4	17	1	5	7	4	4	4	1	5	8	13	2	1	8	1	1	1	1	9	2	86	1	1	7	1	11	1	8	8	9	1	1	1	7	1	2	3	2	1	3	1	1	1	2	2	1	1	1
SLC16A5	3	12	1	4	4	8	3	1	1	2	2	5	1	1	1	2	1	2	1	11	1	92	13	2	6	1	8	1	6	6	6	3	1	1	9	1	5	8	1	1	7	2	1	1	1	1	1	1	1
SFXN1	4	8	1	4	4	6	1	4	1	3	10	8	3	2	1	1	1	1	1	17	2	85	7	1	8	1	10	2	8	6	20	1	1	1	8	1	6	23	2	1	8	1	1	1	1	1	1	2	1
DUSP9	2	18	1	5	14	6	8	6	1	5	13	7	4	1	5	1	1	2	1	14	4	185	4	3	17	1	10	1	6	9	11	1	2	1	6	2	10	12	2	1	3	2	1	1	1	2	1	1	1
TRIT1	4	13	1	3	5	3	1	2	1	4	5	6	1	1	1	3	2	1	1	7	1	47	6	1	6	1	8	1	5	7	9	4	1	1	2	3	3	12	1	1	8	1	1	1	1	1	1	1	1
HAPLN3	1	12	1	2	9	4	1	1	1	1	8	11	2	3	1	1	1	1	1	6	4	126	2	1	2	1	16	1	10	5	21	1	1	1	3	1	7	9	1	1	3	4	1	1	1	1	1	2	1
SMIM15	3	12	2	3	11	7	8	1	1	4	4	4	3	4	4	1	1	1	1	16	3	93	3	1	9	1	6	4	9	11	13	3	1	1	11	1	9	32	1	1	5	1	1	1	1	1	1	1	1
OSCAR	5	11	2	8	10	9	4	2	1	3	5	5	1	1	3	1	3	2	1	4	1	72	1	2	4	1	8	1	1	9	9	4	1	1	1	1	3	1	1	1	6	1	1	1	1	1	1	1	2
SUPT5H	6	5	1	3	7	4	3	4	1	3	2	10	2	1	2	1	1	2	1	11	2	73	4	1	3	1	9	1	6	3	14	3	1	1	7	1	4	29	5	1	7	1	1	1	1	1	1	1	1
NDST1	2	9	1	4	4	3	6	4	1	6	6	9	1	1	6	1	1	1	1	12	1	66	4	1	3	1	17	2	12	3	23	1	1	2	5	1	9	23	4	1	5	2	1	1	2	2	1	1	2
MAPKBP1	16	428	40	117	167	81	250	94	7	169	205	177	126	12	83	15	37	10	5	204	83	122	43	31	175	13	118	85	112	127	78	54	20	3	126	7	167	97	18	1	45	18	11	4	29	48	4	20	51
GSK3B	5	11	1	1	11	2	4	1	1	1	3	7	1	1	3	1	2	1	1	15	1	59	4	1	2	1	10	3	10	6	20	1	1	1	12	1	10	54	1	1	11	2	1	1	1	3	1	1	1
TSPYL2	3	10	2	4	10	1	5	3	1	2	8	14	2	3	4	1	1	1	1	16	3	84	6	1	6	1	25	3	15	5	13	1	1	1	8	1	13	12	2	1	8	3	1	1	1	1	1	1	1
SH3BP1	3	5	1	1	5	4	1	4	1	1	2	5	3	1	1	1	1	1	1	16	1	59	5	1	4	1	8	1	3	4	7	2	1	1	3	1	10	25	1	1	10	1	1	1	1	1	1	1	1
MRPL2	3	11	1	4	4	3	3	2	1	2	2	6	1	2	4	1	1	1	1	14	3	71	2	2	5	1	10	3	7	2	10	1	1	1	4	1	3	16	2	1	9	3	1	1	2	1	1	1	1
MPC2	14	10	1	4	7	5	5	4	1	2	6	3	1	1	3	2	1	1	1	8	3	67	8	2	5	1	12	3	7	7	15	3	1	1	5	1	6	25	1	1	5	2	1	1	1	1	1	1	2
ZFP41	11	9	1	2	5	6	1	3	1	2	7	11	2	2	2	2	1	1	1	4	1	88	5	1	2	3	8	1	6	5	7	1	1	1	9	1	9	5	2	1	7	2	1	1	1	1	1	1	1
GALR3	4	27	1	9	15	16	11	12	1	14	11	24	8	1	13	1	1	1	1	22	4	96	6	1	20	1	31	6	14	12	21	5	1	1	14	1	13	23	4	1	21	1	1	1	1	3	1	1	6
ATP1B1	44	33	4	12	31	7	20	6	1	9	19	27	4	3	11	3	1	3	2	38	5	52	7	1	20	1	31	4	32	17	36	1	1	1	27	1	38	117	5	1	107	4	1	1	1	1	3	3	3
DNAJB6	14	6	1	5	12	2	3	2	1	3	3	11	1	4	1	1	1	1	1	22	1	77	5	1	8	1	20	2	13	9	14	4	1	1	17	1	8	31	2	1	18	1	1	1	1	1	1	1	1
CRKL	5	16	1	6	10	7	5	3	1	1	5	8	2	3	1	2	1	1	1	14	2	56	4	2	6	1	19	1	11	5	13	5	1	1	9	1	8	29	1	1	29	1	1	1	1	3	1	1	3
IQGAP1	3	13	1	8	16	3	3	3	1	2	2	8	1	3	1	1	1	1	1	18	1	81	2	1	2	1	27	1	17	4	30	1	1	1	7	1	12	58	2	1	39	3	1	1	1	1	2	1	1
UBQLN2	2	13	1	6	6	1	2	3	1	2	5	8	3	3	1	1	1	1	1	10	6	82	6	1	5	1	9	1	9	5	21	2	1	1	7	1	13	65	1	1	8	1	1	1	1	2	1	2	1
FBXO3	1	7	1	4	5	4	3	1	1	6	6	5	3	1	2	1	1	1	1	9	1	87	4	3	10	1	10	1	9	5	11	1	1	1	5	1	7	14	1	1	9	2	1	1	1	2	1	1	1
HSD17B14	1	14	1	6	13	1	9	6	1	4	5	6	4	1	1	1	1	1	1	18	3	86	3	1	3	1	11	3	10	7	9	1	2	1	11	1	8	6	2	1	8	1	1	1	1	1	1	1	4
MESP1	1	9	1	9	12	1	9	8	1	2	9	36	1	1	1	1	1	1	1	15	3	37	3	1	1	1	22	2	24	1	10	1	1	1	20	1	23	27	3	1	4	1	1	1	2	3	1	2	5
BPNT2	7	6	1	1	7	10	1	4	1	3	2	4	1	1	6	1	1	1	1	11	1	74	6	1	2	1	9	1	7	6	13	2	1	1	7	1	4	17	1	1	13	1	1	1	1	1	1	1	1
TIMM13	9	20	2	2	14	18	4	5	1	4	4	8	1	3	2	3	1	4	1	21	3	76	11	2	9	1	14	1	11	8	19	3	1	1	12	1	4	46	1	1	14	1	1	1	1	2	1	2	1
MIA3	9	7	1	3	8	10	3	1	1	2	9	6	1	1	2	1	1	1	1	17	1	67	6	1	5	1	12	1	9	5	18	3	1	1	9	1	7	24	3	1	5	2	1	1	1	1	1	1	1
GSTM4	7	9	1	5	6	8	8	1	1	2	6	5	1	1	1	2	1	1	1	10	1	72	5	1	5	1	6	1	10	3	8	5	1	1	7	1	4	23	1	1	4	1	1	1	1	1	1	1	2
LTBP4	6	10	1	7	15	14	6	3	1	1	4	14	5	1	3	1	3	1	2	26	1	80	10	1	11	1	16	2	9	11	13	3	1	2	11	1	6	12	1	1	8	10	1	1	1	2	1	1	1
FSTL1	8	20	2	2	9	13	1	1	1	3	8	17	2	10	2	6	1	1	1	27	1	83	6	2	6	1	45	3	37	7	76	1	1	1	5	1	5	20	2	1	17	12	1	1	1	2	1	1	1
U2AF1	4	9	1	5	11	8	3	1	1	2	7	9	1	2	2	1	1	1	1	16	3	61	3	1	5	1	13	1	9	2	15	2	1	1	10	2	7	43	1	1	27	5	1	1	1	1	1	1	1
OR2Z1	2	18	2	5	6	6	2	5	1	6	5	13	5	1	3	1	1	1	1	12	2	61	1	1	5	1	6	1	5	4	5	2	1	1	5	1	6	11	3	1	2	1	1	1	2	1	1	2	3
BDH2	7	6	1	3	9	8	5	5	1	1	4	6	4	2	2	1	1	1	1	12	1	90	3	1	5	2	14	1	13	10	14	3	1	1	5	1	4	20	2	1	6	2	1	1	1	2	1	1	1
NCOA2	6	14	1	5	12	3	8	5	1	6	4	8	1	2	3	3	1	1	1	17	1	88	7	1	5	3	9	5	15	5	16	2	1	1	9	1	20	26	3	1	9	1	1	1	2	1	1	1	2
RPL36AL	8	19	1	6	15	18	3	4	2	4	8	8	4	1	2	2	1	1	1	22	2	79	8	2	5	1	20	2	30	19	32	2	2	1	13	1	15	43	2	1	9	1	1	1	2	3	5	1	1
RESF1	8	13	1	2	5	6	2	1	1	3	3	10	1	2	2	1	1	2	2	18	1	75	6	1	9	1	13	1	10	5	23	2	1	1	4	1	5	5	1	1	5	2	1	1	1	1	1	1	1
GBP5	3	11	2	2	7	6	3	5	1	3	4	4	3	3	1	1	1	1	1	5	2	69	1	1	5	1	17	1	10	8	28	3	1	1	5	1	5	99	2	1	1	1	2	1	1	2	1	1	6
ADAR	11	15	1	7	11	14	7	3	1	2	9	21	3	9	3	1	1	1	2	20	1	83	7	3	13	1	23	3	26	7	36	5	1	1	11	1	12	60	1	1	9	2	1	1	1	1	1	1	2
HLTF	3	4	1	4	4	1	2	1	1	1	4	4	1	1	1	1	1	2	1	4	4	59	4	2	2	1	4	1	2	3	7	1	1	1	4	2	1	17	2	1	2	1	1	1	1	1	1	1	1
TGM2	11	8	2	7	16	22	6	6	1	2	14	13	2	3	6	3	1	1	1	39	2	73	17	1	4	1	31	2	9	16	41	1	1	1	2	1	96	29	2	1	3	1	1	1	2	2	1	1	3
M6PR	4	8	1	1	10	5	1	2	1	3	4	10	1	1	1	1	1	1	1	21	1	63	4	1	3	1	12	3	10	7	24	5	1	1	11	1	2	54	1	1	17	3	1	1	1	3	1	1	1
PALLD	5	8	1	2	20	11	1	3	2	3	5	11	1	6	1	3	1	1	1	27	5	83	12	1	7	1	36	2	23	9	43	3	1	1	10	1	15	37	1	3	20	5	1	1	1	1	1	2	1
RBPJ	1	15	1	5	13	2	3	2	1	2	6	12	2	1	1	1	1	1	1	14	3	51	4	1	6	1	16	1	10	2	20	1	1	1	13	1	12	22	1	1	16	4	1	1	2	1	1	1	1
NPM1	81	44	4	29	54	72	8	8	3	7	14	36	3	27	3	9	1	7	4	83	21	106	37	4	22	1	103	8	90	41	159	19	3	1	33	1	76	443	8	7	84	7	1	2	4	4	6	2	3
WDR82	6	9	1	1	6	6	2	1	1	4	4	4	1	1	1	2	1	1	1	12	1	62	3	1	1	1	7	1	8	4	10	1	1	1	10	1	5	18	1	1	11	5	1	1	1	1	1	1	1
SOX18	2	8	1	7	9	1	5	4	1	6	3	10	3	6	4	2	1	1	1	17	2	112	4	1	8	1	31	1	17	9	18	3	1	1	5	1	5	8	1	1	8	1	1	1	1	1	2	1	1
CSRP1	3	6	1	3	22	6	6	1	1	3	9	28	1	4	1	2	1	2	1	31	1	52	27	1	12	1	47	1	27	4	87	2	2	1	8	1	12	78	2	1	13	1	1	1	1	1	1	1	6
CLCA1	1	12	2	7	4	7	8	2	1	6	1	8	2	1	2	2	4	1	1	20	3	163	1	1	10	1	9	3	6	10	7	2	1	1	4	1	9	10	1	1	4	3	1	1	4	1	4	1	2
TNFRSF14	5	5	3	8	13	6	3	2	1	1	5	7	1	2	1	1	1	1	1	20	2	93	3	2	4	1	8	1	8	9	8	3	1	1	12	1	6	11	1	1	5	1	1	1	4	1	1	1	2
PRRC2A	20	9	1	6	11	18	4	6	1	3	6	7	1	2	1	4	1	2	3	13	2	71	10	1	3	1	14	1	10	17	15	1	1	1	12	1	5	46	2	2	14	2	1	1	1	1	1	1	2
FASTK	7	6	1	8	5	9	4	2	1	3	4	4	2	1	1	1	1	1	1	13	1	73	8	1	5	1	13	1	15	1	10	5	1	1	7	1	13	12	2	2	3	1	1	1	1	1	1	1	1
TTI1	5	10	1	1	6	6	4	2	1	4	2	8	2	1	3	1	1	1	1	7	2	62	3	1	4	1	10	1	9	4	7	1	1	1	5	1	11	20	1	1	1	4	1	1	1	1	1	1	1
SRF	3	15	1	3	6	6	5	6	1	3	4	12	1	1	2	1	3	1	1	15	1	87	2	1	5	1	10	1	9	6	14	3	1	1	5	1	2	21	2	1	3	1	1	1	2	1	1	1	1
GOLGA2	14	12	1	3	6	7	3	1	1	2	3	8	3	2	2	2	1	4	2	13	1	68	6	2	12	1	11	1	6	4	10	1	1	2	6	1	6	30	2	1	22	1	1	1	1	1	1	1	3
OR5L1	17	15	3	7	12	9	3	3	1	2	5	12	1	1	8	1	1	2	1	17	3	66	6	1	7	2	6	1	8	8	3	2	1	1	6	1	7	4	1	1	8	1	1	1	3	3	1	1	1
SEC31A	6	8	1	6	19	13	4	1	1	1	5	11	1	5	4	1	1	1	1	13	1	82	9	1	4	1	23	1	17	5	28	1	1	1	9	1	12	30	1	2	9	3	1	1	1	1	1	1	1
EIF3C	15	22	1	8	21	14	1	6	1	3	7	11	1	8	7	2	1	5	1	29	5	61	19	3	23	1	54	3	18	9	64	3	2	2	23	1	33	182	4	1	37	6	1	1	2	1	3	1	3
PTH1R	6	23	1	11	13	7	3	10	1	8	5	6	1	3	4	1	1	1	1	8	1	77	3	1	13	1	11	1	12	10	7	5	1	1	8	1	8	11	1	1	4	1	1	1	1	1	1	1	2
PLXNC1	4	6	1	2	9	11	5	2	1	1	6	10	2	1	3	1	1	1	1	17	1	83	3	1	13	1	6	1	10	15	19	3	1	1	1	1	6	5	4	1	1	2	1	1	1	1	1	1	3
ZBTB22	5	11	1	3	12	8	5	1	1	4	3	4	1	2	1	1	1	1	1	9	3	64	2	1	3	1	9	2	5	2	11	3	1	1	9	1	6	8	1	2	9	1	1	1	1	1	1	1	1
C9orf40	5	8	2	1	6	2	1	5	1	2	3	4	3	1	3	2	1	1	1	10	2	67	1	1	5	1	7	1	5	2	4	4	1	1	3	1	7	6	3	1	9	2	1	1	1	1	1	1	1
DNAJC16	7	13	4	4	6	11	4	2	1	1	5	9	7	2	4	1	2	1	1	11	3	74	1	1	5	1	12	2	9	7	5	2	1	1	6	1	4	11	1	1	6	1	1	1	1	2	1	1	1
PIGG	1	7	1	3	8	2	3	4	1	1	5	4	5	1	2	1	1	1	1	8	1	62	2	1	5	1	10	1	11	5	14	1	1	1	2	1	5	11	2	1	6	1	1	1	1	1	1	2	1
INSR	3	2	1	2	8	6	3	4	1	2	4	3	2	11	2	13	2	3	1	12	1	68	7	1	4	1	17	1	17	4	17	4	1	3	8	2	5	2	1	1	2	1	2	1	1	1	1	1	3
TOMM7	14	16	1	6	22	11	3	2	1	4	11	13	1	4	6	3	1	1	1	32	3	76	19	1	6	1	31	1	26	13	55	3	1	1	11	1	16	134	2	1	104	4	1	1	2	1	1	1	1
CSNK1D	12	16	1	7	15	10	6	3	1	7	7	10	3	4	4	2	1	1	1	24	3	109	10	1	8	1	32	2	26	10	26	1	1	1	30	1	22	76	2	1	25	2	1	1	1	3	1	1	3
INO80E	3	13	1	6	10	3	3	1	1	5	3	3	3	1	2	1	1	1	1	11	2	94	4	1	7	1	16	1	4	5	10	1	1	1	8	1	7	23	3	1	7	1	1	1	2	1	2	1	2
EPC1	5	29	1	6	19	18	19	7	2	14	11	25	7	1	6	2	4	1	1	37	2	43	9	1	21	1	23	5	25	12	22	8	1	1	37	1	31	31	2	1	15	1	1	1	4	3	1	1	1
RRAGA	2	13	1	5	18	1	5	1	1	5	11	16	2	2	4	2	2	1	1	19	4	82	4	2	11	1	24	2	28	2	26	1	1	1	6	1	12	43	1	1	11	3	1	1	2	1	1	2	3
OXR1	4	7	1	3	12	4	6	6	1	2	7	8	2	2	1	2	2	1	1	15	1	65	6	1	3	1	14	2	13	4	14	1	1	1	16	1	8	16	2	1	7	1	1	1	1	1	1	1	1
HGS	16	8	1	6	5	9	5	3	1	3	3	8	1	2	1	2	1	1	1	16	3	67	8	1	5	1	12	4	14	9	12	1	1	1	25	1	10	33	1	1	25	1	1	1	1	2	1	2	1
NECTIN1	4	9	1	6	8	5	5	1	1	5	4	3	3	6	1	2	1	1	1	11	1	59	14	1	7	1	13	3	7	6	8	3	2	1	12	4	16	104	3	3	30	1	1	1	1	1	1	1	1
DYNLL1	17	8	1	11	20	9	3	7	1	6	8	22	1	5	1	1	1	1	1	39	3	87	19	2	4	1	49	2	34	11	75	2	1	1	21	1	31	243	3	3	33	1	1	1	1	1	2	1	2
FAM32A	9	11	2	8	8	6	6	5	1	1	6	6	2	2	2	1	1	2	1	25	1	83	7	1	6	1	13	1	14	6	22	2	2	1	9	1	9	23	1	1	11	1	1	1	2	2	1	1	1
GADD45B	4	6	1	6	19	18	2	2	1	1	7	12	1	1	3	2	1	1	1	18	2	64	6	1	3	1	13	3	5	3	16	6	1	1	7	1	2	11	1	1	9	2	1	1	1	1	1	1	1
POMZP3	18	22	1	9	15	6	10	7	1	3	11	10	2	1	1	4	1	1	1	26	7	70	10	1	7	1	32	2	27	6	18	5	1	1	14	2	24	25	2	1	16	6	1	1	1	1	1	1	3
LRMDA	2	20	1	5	13	5	5	2	1	4	8	10	4	1	1	1	1	1	1	14	5	158	3	1	4	1	9	1	7	6	5	4	1	1	8	1	9	6	2	1	5	1	1	1	1	2	2	1	1
XRN2	10	8	2	6	11	14	3	1	1	5	6	9	1	4	3	1	1	2	1	13	2	85	6	2	9	1	27	3	12	8	14	5	1	1	16	1	10	57	1	1	18	2	1	1	1	3	1	1	1
KDM2B	2	8	1	5	2	4	3	6	1	1	9	7	2	1	3	1	1	1	1	15	1	67	3	1	2	1	11	1	7	3	15	1	1	1	7	1	7	14	1	2	5	2	1	1	1	1	1	1	3
DBNDD2	8	8	1	8	8	6	3	3	1	4	3	6	1	7	5	2	1	1	2	9	2	102	7	1	8	1	12	1	9	8	12	1	1	1	5	1	8	14	1	1	2	4	1	1	2	1	1	1	1
SH2B1	9	8	1	3	6	8	4	1	1	3	2	5	1	2	2	1	1	1	1	10	4	63	3	3	4	1	9	1	11	5	12	1	1	1	4	1	6	9	2	1	7	1	1	1	1	1	1	1	1
ZNF609	2	15	1	9	17	5	3	3	1	5	8	13	2	2	4	2	1	1	1	18	3	66	5	1	10	1	13	1	16	5	17	3	1	1	7	1	12	29	1	1	12	1	1	1	1	2	3	1	1
VCL	3	6	1	6	8	4	1	2	1	3	3	17	3	5	1	4	1	1	1	14	1	73	8	1	6	1	25	1	17	5	41	1	1	1	14	1	4	39	1	1	12	4	1	1	1	1	1	1	1
NDUFA6	5	3	2	6	7	1	3	2	1	1	5	3	3	1	1	1	1	1	1	12	1	72	3	1	5	1	15	1	9	1	21	1	1	2	3	1	6	27	1	1	11	2	1	1	1	2	1	1	1
LRPPRC	4	6	1	4	6	6	1	1	1	2	7	5	2	1	2	1	1	1	1	13	1	71	7	1	6	1	5	1	5	4	14	1	1	1	5	1	3	20	1	1	14	2	1	1	2	1	1	1	1
RPL4	38	13	1	20	54	73	2	1	1	3	7	12	3	28	6	10	1	4	5	51	1	43	21	1	6	1	55	1	34	14	109	3	1	1	26	1	31	306	2	1	64	6	1	1	1	2	2	1	1
VEZF1	5	5	1	4	11	3	2	2	1	2	6	6	1	1	2	1	1	1	1	15	2	52	5	1	4	1	12	2	12	6	11	1	2	1	12	1	8	23	1	1	10	1	1	1	1	1	1	1	1
ZNF219	2	8	1	1	8	5	1	2	1	5	2	5	4	1	4	1	1	1	1	2	2	78	3	1	4	1	13	1	2	4	1	1	1	1	11	1	5	14	3	1	3	2	1	1	1	1	2	1	1
CYTH2	4	11	1	5	3	3	4	1	1	4	1	9	2	1	4	2	1	1	1	11	1	72	5	1	7	1	13	1	10	7	15	3	1	1	20	1	12	41	1	1	6	1	1	1	1	2	1	1	3
SDHA	16	11	1	4	15	10	3	5	1	3	6	6	7	4	5	4	2	1	2	22	1	76	6	1	4	4	29	1	27	9	39	5	1	1	28	1	25	90	3	2	27	6	1	1	2	1	2	1	1
ARL2	9	33	2	6	20	20	10	9	3	8	10	16	5	3	4	5	2	4	1	24	4	68	6	4	16	1	33	9	17	19	21	6	1	1	11	1	11	24	1	1	28	1	1	1	1	1	1	1	5
ARFGAP1	12	16	1	6	11	6	1	4	1	4	2	5	3	3	2	1	2	1	1	10	3	93	7	1	7	1	19	1	13	7	21	2	1	1	15	2	9	25	2	1	10	1	1	1	1	3	1	1	1
REXO2	1	8	1	4	11	1	1	1	1	1	2	9	4	1	1	1	1	1	1	6	3	46	3	1	1	1	11	1	10	2	11	1	1	1	10	1	8	33	1	1	3	2	1	1	1	4	1	1	1
GDF15	2	11	1	5	18	4	5	3	1	3	3	6	1	1	1	1	1	1	1	10	1	109	4	1	3	1	10	2	11	1	8	1	1	1	31	1	8	9	2	1	7	1	1	1	1	1	1	1	2
TMEM102	1	40	1	12	15	2	11	5	1	10	11	8	3	1	5	1	1	1	1	17	7	101	5	1	10	1	10	2	15	11	9	1	1	2	9	1	12	6	1	1	5	1	1	1	2	2	1	1	3
CNOT1	7	7	1	2	7	10	2	2	1	4	3	7	2	7	3	1	1	4	1	10	1	65	9	1	6	1	16	1	8	5	22	1	1	1	8	1	16	48	1	1	8	1	1	1	1	1	2	1	1
POLE4	5	13	1	1	7	9	2	1	1	3	2	4	1	1	3	2	1	1	1	9	4	61	2	1	4	1	8	3	7	10	9	4	1	1	2	2	5	12	1	1	9	1	1	1	1	1	1	1	2
CHPF2	10	11	2	8	10	5	5	4	1	3	1	7	3	4	1	2	1	1	1	8	1	61	2	1	6	1	8	2	15	3	19	2	1	1	5	1	6	22	1	1	9	3	1	1	1	2	1	1	1
RBL1	8	11	1	1	7	4	1	2	1	5	1	8	3	1	3	2	1	1	2	14	1	87	1	1	2	1	5	1	7	3	10	2	1	1	2	1	7	12	1	2	6	1	1	1	1	2	1	1	1
EIF4G1	16	15	2	6	32	5	11	6	1	2	8	14	1	10	4	4	1	1	1	20	4	76	23	1	11	1	44	3	33	9	46	5	1	1	27	1	28	204	1	4	62	5	1	2	1	1	2	1	1
NIPSNAP1	13	10	1	1	11	8	2	1	1	3	6	7	1	1	2	1	1	1	1	7	2	84	10	1	14	1	5	2	5	8	11	1	1	1	10	1	17	14	3	1	7	2	1	1	3	1	1	1	1
THAP3	3	13	1	4	15	4	5	3	1	4	3	6	6	5	3	1	2	1	1	9	2	116	4	1	4	1	6	1	9	3	7	4	1	1	8	2	7	16	2	1	6	2	1	1	1	1	1	1	2
ACBD3	8	11	1	1	8	8	1	3	1	2	4	6	1	1	1	1	1	1	1	17	1	80	8	1	6	1	10	2	10	3	17	5	1	1	7	1	9	23	1	1	5	1	1	1	1	1	1	1	1
C1orf116	3	16	1	2	4	6	3	1	1	5	5	1	1	1	1	1	1	1	1	20	1	75	7	1	2	1	8	2	5	2	6	1	1	1	6	1	4	19	2	1	20	2	1	1	2	1	1	1	1
NEMF	8	15	1	3	8	8	6	1	1	4	6	9	5	4	5	4	1	1	1	19	2	129	8	3	8	1	14	1	7	9	15	1	1	1	7	1	10	20	2	1	8	1	1	1	1	2	1	1	1
VAT1	6	5	1	2	6	6	2	2	1	3	4	3	2	1	3	1	1	2	1	11	1	77	11	2	4	1	11	1	6	6	15	1	1	1	5	1	8	17	2	1	4	1	1	1	1	1	1	1	1
CD93	4	4	1	4	14	8	9	3	1	2	6	4	2	5	1	2	1	1	1	20	1	92	12	1	8	1	27	1	12	2	30	5	1	1	4	1	5	4	3	1	7	3	1	1	1	1	1	1	1
PDXK	11	23	1	3	18	6	8	4	1	7	8	7	2	2	2	2	1	1	1	19	3	82	15	2	10	1	34	1	22	9	33	4	2	1	23	1	39	105	1	2	2	1	1	1	1	1	3	1	1
CCT5	7	9	1	6	10	3	3	4	1	2	7	6	1	1	2	1	1	1	1	13	4	82	8	1	6	1	14	3	7	5	22	2	1	1	9	1	12	59	3	1	25	2	1	1	1	1	2	1	1
TMEM14C	11	12	2	4	8	16	2	1	1	1	2	6	1	3	1	1	1	1	1	12	1	93	4	2	3	1	19	1	18	5	18	3	1	1	3	1	12	56	1	1	14	3	1	1	1	2	1	1	1
IL5	3	17	1	2	15	3	8	8	1	2	5	7	4	1	2	1	1	1	1	12	1	176	7	1	4	1	12	2	5	7	10	1	3	1	4	5	5	8	3	1	5	1	1	1	2	2	2	1	3
RUVBL1	2	12	1	1	10	6	3	5	1	3	1	2	1	1	1	1	1	1	1	11	3	68	8	1	8	1	10	1	12	5	6	4	1	1	8	1	9	39	1	1	14	1	1	1	4	1	1	1	3
SNRPC	14	14	1	5	15	9	2	7	1	1	5	13	3	5	7	3	1	1	1	27	3	114	13	2	10	1	21	1	13	11	39	6	1	1	14	1	13	69	5	4	24	3	1	1	1	1	1	1	1
TGFBI	10	13	1	4	25	8	2	1	1	2	6	17	1	1	1	1	1	1	1	23	1	81	5	1	5	1	52	1	27	9	58	3	1	1	3	1	6	19	1	17	13	4	1	1	1	1	1	2	1
UBR1	4	12	1	6	6	3	4	3	1	2	2	2	1	1	1	1	2	1	1	5	1	75	7	1	5	1	6	1	12	2	13	3	1	1	7	1	5	10	2	1	4	2	1	1	2	1	1	1	1
SF3B2	3	13	1	3	11	5	5	2	1	4	6	10	1	7	3	1	2	1	1	15	1	68	11	2	5	1	13	1	10	6	20	6	2	1	4	1	7	24	1	1	12	2	1	2	1	1	1	1	1
MT1E	3	11	1	8	8	1	3	1	1	3	5	13	1	1	1	1	1	1	1	15	6	99	5	1	1	1	29	1	15	1	13	1	1	1	7	1	9	7	1	2	28	1	1	1	1	2	1	1	1
CSTF2	1	6	1	5	10	3	4	1	1	2	8	8	1	1	4	1	1	1	1	7	1	84	5	1	3	1	15	5	12	3	4	2	1	1	9	1	5	21	2	1	5	1	1	1	2	3	1	1	1
TMED3	2	8	1	1	8	5	4	1	1	3	4	3	3	6	1	1	1	1	1	12	2	72	3	1	3	1	15	1	6	4	10	1	1	1	6	1	7	52	1	1	4	3	1	1	1	1	2	1	1
PWP2	2	5	3	1	7	3	2	1	1	1	2	4	1	1	6	1	3	1	1	11	2	68	4	2	3	1	5	1	2	7	9	1	1	1	2	1	3	1	1	1	3	1	1	1	2	1	1	1	1
ZDHHC18	2	8	1	3	3	6	3	4	1	1	5	9	1	1	1	1	1	1	1	15	4	87	1	1	7	1	16	1	10	5	13	7	1	1	6	1	9	27	2	1	7	1	1	1	2	1	1	1	1
HES4	2	9	1	3	22	1	5	9	1	8	6	12	3	1	4	1	1	1	1	10	5	69	6	1	8	1	20	7	15	4	10	1	1	1	12	1	9	18	2	2	11	1	1	1	4	2	1	1	3
CXXC5	13	6	1	3	8	4	4	2	1	1	8	2	1	3	2	1	1	1	1	9	1	60	2	1	8	1	11	1	2	5	12	1	1	1	15	1	7	17	1	1	2	5	1	1	1	1	1	1	1
ARL6IP4	5	15	1	5	24	5	7	7	1	4	4	17	1	7	3	1	1	1	1	34	3	99	16	1	4	1	44	1	23	10	57	3	1	1	29	1	17	99	6	1	52	6	1	1	1	1	2	1	1
HNRNPA3	8	11	1	11	16	10	2	2	1	1	9	13	1	4	2	2	1	1	1	24	1	66	10	1	7	1	34	1	19	11	43	1	1	1	24	2	21	94	1	1	40	1	1	1	1	1	2	1	2
CASP10	1	9	1	6	10	3	4	2	1	1	5	3	2	1	4	2	1	1	1	15	2	77	8	1	2	1	15	1	14	2	15	2	1	1	6	1	7	13	2	1	5	1	1	1	1	1	1	1	1
LIMA1	4	8	1	2	8	5	6	2	1	4	7	9	4	1	1	2	1	4	1	13	1	80	3	1	6	1	14	1	9	3	21	3	1	1	5	1	4	51	3	3	25	4	1	1	1	1	1	1	1
SLC41A3	8	7	1	3	10	5	3	1	1	1	2	8	5	1	1	1	1	1	1	10	4	94	4	1	8	1	8	1	6	8	7	3	1	1	6	1	6	19	3	1	3	3	1	1	1	3	1	1	1
SUMO3	7	7	1	4	13	12	4	3	1	1	4	9	1	4	1	1	1	2	1	11	1	60	2	3	4	1	20	1	9	6	24	6	1	1	3	1	10	53	2	1	12	2	1	1	1	1	1	1	1
HES1	5	6	1	3	14	7	4	5	1	2	1	4	2	5	4	1	1	1	1	9	2	87	7	1	4	1	6	1	8	5	15	1	1	1	20	1	16	74	2	1	14	1	1	1	1	1	1	1	1
CCDC97	2	8	1	1	12	3	2	2	1	3	5	6	1	1	4	1	1	1	1	11	1	64	3	1	5	1	15	1	7	8	14	4	1	1	4	1	9	14	1	1	9	2	1	1	1	1	1	1	1
MOB1A	8	13	1	9	13	6	8	4	1	7	3	15	1	3	2	4	1	2	1	21	2	70	6	1	5	1	23	1	13	11	43	2	1	1	9	1	20	62	2	1	25	5	1	1	1	2	1	1	1
BACE2	8	2	1	4	9	14	2	3	1	4	7	11	4	5	1	2	1	1	1	16	1	87	4	2	5	1	11	3	13	5	16	5	1	1	7	1	15	38	2	1	8	1	1	1	1	1	1	1	4
LAPTM5	1	13	1	5	30	21	3	2	1	1	3	7	1	5	3	4	1	1	1	38	1	66	5	2	6	1	54	1	9	12	75	4	1	1	5	1	10	21	3	1	3	4	1	2	1	1	1	1	1
TMPRSS4	4	9	1	1	7	9	2	2	1	3	5	4	1	7	1	1	1	1	1	7	1	92	7	1	3	1	10	1	4	3	3	3	1	1	16	1	18	132	1	1	12	1	1	1	1	1	1	1	3
MECR	2	6	1	1	3	4	1	3	1	5	3	8	2	2	1	2	3	1	1	10	1	92	2	2	2	1	4	1	4	6	8	1	1	1	5	1	3	19	1	1	1	1	1	1	1	1	2	1	1
BAG5	8	7	1	1	4	4	1	1	1	1	3	3	4	1	2	1	1	1	1	12	4	77	4	1	7	1	4	1	6	6	14	1	1	1	13	1	8	24	1	1	7	1	1	1	1	1	1	1	1
MAT2A	9	10	1	5	16	5	2	3	1	1	3	7	1	2	1	1	2	1	1	13	1	52	2	1	3	1	18	1	15	4	15	2	1	1	16	1	10	53	3	1	15	3	1	1	1	1	1	1	1
WNT3	5	12	1	10	13	7	4	7	1	3	11	8	3	1	5	2	1	1	2	9	5	44	5	1	15	1	7	2	8	11	4	3	1	1	18	1	6	9	1	2	8	1	1	1	1	1	1	1	1
CTSD	192	68	3	46	254	81	35	12	1	6	15	46	3	18	7	14	2	14	5	76	2	86	66	9	12	2	509	8	106	88	419	38	2	1	58	2	210	824	16	13	47	14	1	2	6	7	4	1	7
RPL26	33	40	2	43	51	85	8	2	1	6	7	33	1	19	7	5	1	3	1	123	5	58	35	3	7	1	120	8	86	31	125	8	1	1	52	1	45	513	6	15	117	16	1	3	2	1	5	1	2
CLN3	6	11	1	3	10	8	4	1	1	3	14	9	4	2	5	2	1	3	1	8	1	60	2	1	5	1	3	1	6	7	10	1	1	1	7	1	7	10	1	1	4	1	1	1	3	1	2	1	2
HLA-DMA	1	8	1	1	15	1	4	4	1	1	6	3	1	3	1	1	1	1	1	23	1	51	2	1	5	1	21	1	12	5	32	2	1	1	9	1	8	74	2	1	1	1	1	1	1	1	1	1	2
PQBP1	4	13	1	3	8	3	3	1	1	3	5	7	2	2	2	1	2	1	1	17	1	106	4	1	4	1	13	3	11	4	15	1	1	1	8	1	7	41	1	1	4	1	1	1	1	2	1	1	2
H1-3	13	17	1	9	14	10	6	4	1	3	5	10	1	14	2	1	1	1	1	32	3	96	6	1	8	1	12	1	13	14	47	4	1	1	22	2	25	131	4	1	36	3	1	1	1	1	1	1	1
MXD4	7	13	1	6	22	8	3	4	1	3	9	8	1	1	1	2	1	1	1	21	4	83	11	1	10	1	20	2	19	10	23	5	1	1	14	2	9	21	1	2	7	1	1	1	1	1	1	1	1
INTS10	3	6	1	1	10	3	6	1	1	1	4	12	2	1	2	2	1	1	1	14	1	73	4	1	1	1	14	2	7	4	13	1	1	1	9	2	3	34	1	1	6	1	1	1	1	1	1	1	1
CLPTM1	4	8	1	2	9	4	2	2	1	2	7	4	3	2	3	2	1	1	1	16	2	59	6	1	8	1	12	1	11	6	16	2	1	1	5	1	5	34	1	3	8	1	1	1	1	1	1	1	1
CDC25B	7	13	2	2	9	9	5	5	1	5	4	6	3	4	1	1	1	1	1	15	3	99	10	1	4	1	20	1	15	8	17	1	1	1	8	2	14	48	3	3	8	4	1	2	1	1	1	1	1
XBP1	2	75	1	15	59	12	9	2	1	3	5	8	2	5	2	2	1	1	1	27	1	82	11	1	22	1	27	1	137	11	90	6	1	1	42	1	21	63	1	1	15	1	1	1	1	1	1	1	1
TSN	5	6	1	3	11	4	1	6	1	5	4	6	1	1	3	1	1	1	1	12	1	82	1	3	7	1	11	1	11	10	10	1	1	1	7	1	3	17	1	1	10	1	1	1	1	2	1	1	1
ZNF317	2	20	1	5	16	6	5	3	1	5	7	9	5	4	9	1	1	1	1	20	1	92	3	1	9	1	13	1	14	4	18	1	1	1	9	2	12	12	3	1	10	1	1	1	3	1	1	1	2
GOSR1	3	11	1	1	10	2	4	3	1	2	2	8	2	1	1	2	1	1	1	19	3	57	4	1	8	1	11	1	11	6	14	2	1	1	5	1	4	22	4	1	7	1	1	1	4	2	1	1	1
KDELR2	16	12	1	4	10	10	3	6	1	1	2	6	4	3	3	1	1	1	1	16	2	94	5	3	7	1	20	2	19	3	25	1	1	1	11	1	1	35	1	1	11	2	1	1	1	1	1	1	1
CCT6A	22	10	1	5	16	5	1	2	1	7	8	8	4	8	1	1	1	2	1	13	3	130	5	3	9	1	19	2	13	10	27	9	1	1	18	1	9	67	3	10	25	3	1	1	1	1	1	1	3
RBM26	2	4	1	5	5	3	1	3	1	1	7	3	1	1	1	1	1	1	1	12	1	77	3	1	7	1	9	1	12	6	12	1	2	1	8	1	3	22	1	1	10	1	1	1	1	4	1	1	1
TRAK1	1	11	1	5	13	10	4	2	1	3	4	5	2	2	1	2	1	1	1	12	2	76	4	1	5	1	9	1	2	3	13	3	1	1	18	1	11	19	1	1	13	2	1	1	1	1	1	1	1
ABCC1	10	9	1	4	6	8	2	1	1	6	4	10	1	1	4	1	1	1	1	13	1	72	4	1	5	1	7	3	13	7	12	1	1	1	11	1	7	16	1	1	37	3	1	1	1	1	1	1	1
ATXN1	8	19	2	4	24	17	5	4	1	7	7	16	6	5	7	1	3	2	1	20	4	214	7	3	16	1	19	2	25	13	31	3	2	1	11	1	7	31	1	1	18	5	1	1	1	2	1	2	1
EPN2	6	13	1	3	14	4	1	6	1	7	3	6	4	5	2	2	1	1	1	16	2	100	1	1	5	1	10	2	14	3	9	1	1	1	19	1	7	20	1	3	16	1	1	1	1	2	1	2	1
DDX58	3	13	1	6	8	2	3	1	1	3	4	10	5	1	5	2	2	1	1	13	2	72	5	2	8	1	10	1	12	3	28	2	1	1	10	1	10	15	1	1	2	1	1	1	1	1	2	1	3
TMEM160	5	14	1	3	8	9	1	1	1	2	6	3	4	1	1	2	1	1	1	15	5	76	6	1	3	1	10	3	6	8	10	1	1	1	7	1	12	24	1	1	5	1	1	1	1	1	3	1	4
GLRA1	2	16	1	18	12	7	8	2	1	4	12	27	4	1	1	2	2	1	1	20	2	79	8	1	9	1	13	4	17	11	13	1	1	1	12	1	10	8	2	1	3	2	1	1	1	3	2	1	2
ANAPC16	9	8	1	6	6	4	3	4	1	3	5	5	1	2	1	2	1	1	1	17	1	62	6	3	4	1	13	2	13	8	17	4	1	1	9	1	8	32	3	1	9	2	1	1	1	1	1	1	2
ARHGAP26	3	8	1	3	6	13	1	2	1	1	2	6	4	2	3	1	1	1	1	14	2	54	5	1	7	2	12	4	5	12	6	7	1	1	4	1	9	11	1	1	7	1	1	1	2	2	1	1	1
PPDPF	28	6	1	7	48	11	4	1	1	2	5	12	1	3	1	1	1	2	2	27	2	78	22	1	4	1	38	4	19	6	56	1	1	1	90	1	27	247	1	4	39	5	1	1	1	2	1	1	2
IP6K1	3	11	2	3	7	4	1	1	1	2	3	8	1	1	1	1	1	1	1	7	1	91	5	1	6	1	12	2	15	6	4	1	1	1	11	1	2	12	1	2	2	2	1	1	2	1	1	1	1
PDCD2	3	11	1	4	10	1	2	3	1	2	3	3	2	2	3	1	1	1	1	12	2	71	3	1	1	1	3	1	4	4	10	4	1	1	10	1	6	6	1	1	4	1	1	1	2	1	1	1	1
RNF122	6	9	2	2	6	9	1	2	1	3	6	6	1	2	1	2	1	1	1	11	3	123	7	1	5	1	11	1	5	8	7	4	1	1	3	1	2	8	3	1	7	2	1	1	2	4	1	1	2
TRA2B	20	9	3	3	18	20	4	1	1	1	2	8	2	1	1	4	1	1	1	31	1	78	8	2	11	1	26	1	22	13	36	5	1	1	9	1	16	66	2	1	22	2	1	1	1	1	2	1	1
BABAM1	9	18	1	5	10	5	2	1	1	2	2	9	4	5	2	1	1	1	1	14	1	100	3	1	1	1	18	3	14	7	13	3	1	1	11	1	6	35	2	1	11	1	1	1	2	1	2	1	2
EXOC7	5	8	1	4	7	3	4	3	1	2	3	5	1	2	1	1	1	1	1	16	1	88	7	1	1	1	12	2	20	3	13	1	1	1	15	1	15	23	2	1	21	1	1	1	1	1	2	1	3
TMEM117	6	15	1	2	11	4	10	3	1	2	6	7	4	2	6	1	1	3	1	13	3	136	8	2	10	1	9	1	10	6	10	4	1	1	12	1	7	15	2	1	8	1	1	1	1	2	1	1	3
KANK3	6	194	2	11	36	22	107	37	4	71	68	57	47	3	33	2	8	4	1	44	32	89	13	4	38	6	32	22	31	48	30	15	9	2	33	3	39	37	5	1	25	1	3	1	14	10	2	4	16
MED13	3	15	1	1	8	16	3	3	1	6	4	5	1	4	1	1	1	1	1	16	1	81	9	1	5	1	15	1	5	7	13	2	1	1	11	1	12	24	2	1	12	1	1	1	1	2	2	1	1
SPP1	12	1	1	10	4	2	4	1	1	1	3	8	3	1	1	1	1	1	2	7	1	88	6	1	1	1	35	1	19	1	44	1	1	1	4	1	4	38	2	1	5	1	1	1	1	1	1	1	1
SPN	1	20	1	3	15	23	10	6	2	6	7	15	3	1	8	3	2	1	1	23	1	155	8	3	10	1	17	1	16	7	24	8	1	1	13	1	11	15	1	1	9	9	1	1	2	8	1	2	2
PAICS	6	18	1	3	11	3	3	3	1	6	2	10	3	3	3	1	1	2	1	12	4	87	7	1	8	1	11	2	9	6	14	5	1	1	4	1	9	36	2	1	26	1	1	1	1	1	1	1	1
PCSK7	8	8	1	2	13	8	5	1	1	4	7	5	2	1	1	1	1	1	1	14	1	84	3	1	6	1	8	1	7	7	6	4	1	1	10	1	7	13	2	1	5	1	1	1	2	1	1	1	2
HJURP	4	9	2	3	6	5	1	2	1	4	4	3	1	1	7	3	2	1	1	8	2	80	1	1	3	1	6	2	8	6	8	1	1	1	5	1	2	11	2	1	11	3	1	1	2	1	1	1	1
ADCY6	2	9	1	6	11	5	2	3	1	8	4	10	1	1	4	4	1	1	1	12	5	75	5	1	5	1	16	3	10	7	17	1	1	1	14	1	9	20	4	1	7	4	1	1	2	1	1	1	1
SPG7	12	10	1	7	10	7	3	1	1	5	3	9	3	3	1	5	1	2	1	12	1	89	7	2	5	1	12	3	16	6	10	3	1	1	16	1	10	28	1	1	12	1	1	1	2	1	1	1	1
MEAK7	7	13	1	1	8	4	1	2	1	2	3	6	1	1	1	1	1	1	1	8	2	85	3	2	6	1	6	3	6	6	9	2	1	3	4	1	5	13	1	1	1	1	1	1	1	1	1	1	1
FSCN1	2	14	1	10	11	2	3	3	1	6	6	12	4	2	2	2	1	1	1	15	4	95	8	1	4	1	47	2	27	3	45	1	1	1	9	1	10	58	1	4	73	4	1	1	4	1	1	1	1
SCARB2	13	9	1	11	28	7	8	1	1	2	7	11	1	6	2	1	1	3	1	19	3	87	11	1	12	1	35	2	14	6	43	1	1	1	9	1	8	52	1	2	16	3	1	1	1	2	1	1	1
SYNE4	4	13	2	10	13	6	2	1	1	3	7	12	4	1	2	1	1	1	1	17	3	169	5	2	8	1	7	3	8	6	8	5	1	2	12	1	7	25	2	1	6	2	1	2	1	3	1	2	1
COLEC10	4	8	1	6	10	7	4	3	1	5	8	11	4	2	1	1	1	1	1	13	4	93	5	1	8	1	9	1	3	7	8	1	1	1	7	1	1	4	1	2	9	1	1	1	3	1	1	1	1
STK11	4	9	1	1	6	7	2	1	1	1	6	7	2	1	4	1	1	1	1	16	1	66	5	1	3	2	11	1	10	5	10	2	1	1	6	1	6	14	1	1	13	2	1	1	1	1	1	1	1
LUZP6	10	4	1	5	10	8	4	1	1	3	1	3	4	2	1	1	1	2	1	14	1	73	1	1	7	1	17	1	16	7	16	2	1	1	7	1	7	27	1	2	14	1	1	1	1	1	1	1	1
PGK1	4	20	1	9	16	5	13	5	1	5	4	15	4	4	3	1	1	2	1	20	3	80	14	1	9	1	28	1	39	9	32	1	1	1	13	1	33	176	3	6	133	2	1	1	1	1	1	1	1
DAPK3	5	18	1	8	21	6	7	2	1	2	5	8	3	4	3	1	1	1	1	19	1	140	5	1	12	2	20	2	17	4	35	1	1	1	8	1	9	43	1	1	20	3	1	1	2	1	1	1	1
GHITM	5	15	1	5	8	5	2	4	1	2	7	7	3	2	1	1	1	1	1	9	2	99	4	1	7	1	11	1	9	3	21	3	1	1	7	1	5	48	3	1	6	1	1	1	1	1	1	1	1
HLA-DRA	1	88	1	27	134	96	21	12	4	5	4	27	4	17	4	10	1	6	1	186	5	107	28	4	6	1	236	7	46	113	417	13	2	1	10	1	118	781	9	1	3	26	2	2	1	3	1	3	5
MTA1	7	14	1	8	21	12	7	1	1	6	5	6	4	3	2	4	4	1	2	25	6	94	7	5	7	1	16	2	18	11	28	4	2	1	16	1	31	42	5	3	26	3	1	1	1	1	2	2	1
DOCK1	4	12	1	4	17	7	1	3	1	4	11	5	1	3	2	1	1	1	1	7	1	93	3	1	3	1	8	1	15	1	15	1	1	1	11	1	7	15	1	2	14	1	1	1	1	1	1	1	1
ACOX3	4	5	3	1	5	6	2	2	1	2	4	4	2	1	5	1	1	1	1	11	1	77	5	1	4	1	11	1	6	6	5	1	2	1	16	1	6	15	1	1	6	1	1	1	1	1	1	1	1
HNRNPU	28	28	1	12	36	34	12	4	1	4	7	25	1	9	2	5	1	3	1	44	1	81	24	1	12	1	52	2	46	15	75	8	1	1	35	1	43	185	2	3	48	8	1	2	1	1	3	1	2
PNLIPRP3	4	53	4	14	18	5	18	10	4	22	26	15	9	3	9	1	3	1	1	27	13	93	7	3	22	2	24	7	16	17	22	4	3	1	9	1	25	25	4	1	9	2	1	1	1	4	1	3	7
ADAMTSL5	4	11	1	6	8	7	3	2	1	3	3	4	1	2	1	1	2	1	1	6	5	71	1	1	7	1	7	1	5	5	4	3	1	1	7	1	2	7	1	1	5	2	1	1	1	1	1	1	2
ATP5PO	2	14	1	2	13	2	4	2	1	3	5	11	2	1	3	1	1	1	1	16	3	55	11	1	5	1	22	2	14	4	23	1	1	1	6	2	11	85	1	1	13	2	1	1	2	1	1	1	1
H4-16	3	13	2	6	7	9	2	1	1	2	8	4	1	1	3	1	1	1	1	16	4	100	7	1	7	1	10	2	10	3	19	1	1	1	9	1	25	48	2	1	31	1	1	1	1	1	1	1	2
SP5	7	10	2	5	6	2	2	3	1	1	6	10	7	1	1	1	1	1	1	10	1	100	2	1	8	1	15	1	5	5	7	3	2	1	9	2	7	8	3	1	4	1	1	1	1	3	1	1	1
ADAM15	231	1627	32	701	917	310	994	572	24	672	618	1644	186	78	296	71	79	81	23	1103	551	83	370	135	1423	48	725	463	1088	1008	848	282	48	64	650	78	1537	1539	202	14	284	62	46	19	24	151	75	155	252
BST2	29	7	2	4	15	15	4	4	1	2	9	9	1	9	3	1	1	1	1	8	1	74	1	1	5	1	11	1	14	11	35	5	1	1	12	1	35	199	4	5	2	2	1	1	1	1	1	1	4
REL	3	11	1	6	10	7	2	1	1	1	7	5	1	1	3	3	1	1	1	15	1	104	5	1	6	1	15	1	6	12	6	2	2	1	11	1	10	21	1	1	9	1	1	1	1	1	1	1	2
PPP1CC	4	25	1	9	18	13	6	3	1	7	6	16	4	3	2	1	1	1	1	23	3	94	12	2	5	1	39	1	17	13	39	2	1	1	6	1	19	103	3	1	19	5	1	2	1	1	2	1	1
GPANK1	5	11	1	4	5	6	2	4	1	4	6	6	4	1	4	2	2	1	2	13	3	61	5	2	9	1	10	1	12	8	6	5	1	1	6	1	4	5	2	1	12	2	1	1	2	1	1	1	1
DLST	4	9	1	5	8	1	6	1	1	3	6	9	3	1	3	2	4	1	1	15	3	55	5	1	5	1	15	1	8	3	10	2	1	1	8	1	9	16	1	1	19	3	1	1	1	2	1	1	1
LASP1	6	13	3	2	21	13	6	2	1	4	4	7	3	9	1	1	1	3	1	12	1	76	9	1	8	1	26	1	23	8	31	1	1	1	19	1	22	39	2	1	15	2	1	1	1	3	1	1	1
UCK2	9	10	1	2	4	5	5	1	1	2	5	7	5	3	3	2	1	1	1	11	3	93	3	1	2	1	10	1	10	5	8	3	1	1	9	1	4	26	3	1	7	2	1	1	1	1	1	1	2
GNAQ	2	10	1	3	8	8	4	1	1	3	1	7	2	1	1	3	1	1	1	7	4	71	5	1	5	1	13	2	5	4	10	3	1	1	5	1	3	11	2	1	8	1	1	1	1	1	1	1	1
GOSR2	10	15	1	1	5	5	1	1	1	1	7	6	1	2	1	3	1	1	1	8	3	75	4	1	8	1	9	2	10	2	7	1	1	1	5	1	7	10	1	1	6	3	1	1	1	1	1	1	1
RNASEH1	5	10	1	8	8	2	3	2	1	4	5	7	3	1	4	1	1	1	1	15	3	134	9	1	6	1	12	4	14	4	16	3	1	1	5	2	9	20	2	1	6	3	1	1	1	2	1	1	1
FAHD2B	10	12	2	3	7	10	4	7	1	4	4	12	3	1	3	1	1	1	1	21	5	90	7	1	7	1	16	2	14	5	17	3	2	1	19	1	4	11	2	1	12	3	1	1	1	1	1	1	1
ETV6	2	13	1	3	12	3	7	1	1	4	4	12	1	1	3	2	2	1	1	12	2	55	2	1	5	1	17	1	13	3	14	1	1	2	6	1	2	21	1	1	6	1	1	1	1	2	1	1	2
SENP3	1	12	1	5	9	8	5	2	1	3	6	8	2	3	1	1	1	1	1	15	2	80	8	1	7	1	14	1	14	11	19	1	1	1	5	1	3	15	1	1	4	3	1	1	1	1	1	1	1
TLR1	1	13	1	5	12	4	2	5	1	2	7	7	5	1	6	1	1	1	1	19	4	110	2	1	1	1	12	1	13	7	16	2	1	1	8	1	9	4	1	1	6	1	1	1	2	1	1	1	1
SIRT1	2	9	1	6	4	2	1	5	1	4	1	8	1	1	3	1	1	1	1	16	1	102	4	1	7	1	9	1	9	5	11	3	1	1	9	1	5	14	1	1	5	2	1	1	1	1	1	1	1
PSMA3	4	11	1	3	9	11	2	3	1	1	3	6	1	4	1	2	2	1	1	14	2	69	4	2	5	1	10	1	7	5	16	5	1	1	4	1	6	76	1	1	6	1	1	1	2	1	1	1	1
SIN3B	8	10	1	3	10	2	2	5	1	1	3	10	3	1	2	1	1	2	1	15	3	80	3	1	7	2	9	1	14	5	11	4	1	1	12	1	12	11	1	1	4	1	1	1	1	6	1	1	1
TAF6	7	8	2	8	4	2	7	2	1	4	6	11	4	1	5	1	1	1	1	21	1	87	3	1	6	1	13	2	6	6	16	1	1	1	9	1	9	17	3	1	17	3	1	1	1	1	1	1	1
XPR1	3	8	1	2	6	7	3	3	1	5	2	7	2	1	1	3	1	1	1	5	4	65	5	1	7	1	11	1	6	5	11	3	1	1	7	2	11	29	2	1	6	3	1	1	2	1	1	1	1
DDT	10	12	2	6	14	4	8	8	1	3	9	11	2	1	4	1	1	1	1	13	1	131	8	1	7	1	28	4	14	6	8	3	1	1	24	1	17	67	1	1	12	4	1	2	5	3	1	1	1
PLCG1	10	4	1	1	14	4	1	1	1	1	4	8	1	1	1	2	1	1	2	14	1	46	4	1	2	1	14	1	6	5	12	1	1	1	11	1	8	15	1	1	10	1	1	1	1	1	1	1	2
RASA2	4	18	1	2	12	7	9	1	1	5	6	13	4	1	3	1	1	1	1	15	4	73	4	1	8	1	11	1	15	8	12	3	1	1	8	1	13	28	8	1	10	1	1	1	2	4	1	1	1
FOXB1	11	8	1	1	7	1	2	6	1	2	5	8	2	1	3	1	1	1	1	15	1	70	1	1	5	1	6	1	6	8	7	5	1	1	8	1	4	9	1	1	10	1	1	1	1	1	1	1	2
PCBP2	45	24	1	16	38	34	2	2	1	3	9	22	1	21	3	9	1	4	2	54	1	59	28	2	7	1	63	1	55	15	96	6	1	1	25	1	36	312	3	2	88	7	1	2	1	2	1	1	1
TAF7	12	9	1	3	7	10	2	4	1	4	5	8	1	1	1	1	2	1	1	15	1	63	2	1	7	1	15	1	10	4	10	2	1	1	6	1	9	31	1	1	8	1	1	1	1	1	1	1	1
ZNF639	1	8	1	1	8	4	2	3	1	3	1	6	1	1	5	1	1	1	1	11	1	77	3	1	4	1	12	1	6	5	9	1	1	1	5	1	4	32	2	1	16	1	1	1	1	2	1	1	1
COPB1	10	11	1	3	8	5	2	1	1	1	2	4	1	4	1	1	1	1	1	16	1	77	5	1	4	1	10	1	12	7	13	3	1	1	7	1	4	25	2	1	8	1	1	1	1	1	1	1	1
ABHD16A	21	31	1	16	24	25	12	9	5	8	23	26	8	4	10	3	4	4	3	28	1	59	13	3	29	1	21	4	34	25	25	7	1	1	24	4	25	29	2	1	11	4	1	1	1	5	1	2	4
SLC30A9	2	12	1	2	17	1	6	1	1	5	3	11	1	1	2	1	1	1	1	14	2	123	5	1	2	1	9	1	10	1	15	1	1	1	10	1	9	28	3	1	15	5	1	1	1	1	1	1	1
CSNK2B	13	14	1	5	11	7	2	1	1	7	4	16	1	7	2	3	1	2	1	23	4	71	6	1	5	1	20	3	15	10	31	3	1	1	12	1	4	79	1	1	13	2	1	1	1	2	1	1	1
RNF19B	3	6	2	2	8	8	2	3	1	1	4	8	5	3	4	1	1	1	1	15	2	98	5	2	3	1	21	1	13	9	15	4	1	1	10	2	10	44	1	1	21	1	1	1	1	1	1	1	1
ATP2A3	5	20	1	2	9	15	4	5	1	2	5	6	2	4	4	2	1	1	1	24	2	68	1	1	6	1	13	1	16	8	11	6	3	1	4	1	1	1	2	1	1	2	1	1	2	1	1	1	2
SCAF1	4	10	2	2	7	3	1	1	1	1	3	7	5	1	2	2	1	1	1	13	3	69	4	1	6	1	5	1	3	7	11	1	1	1	4	1	5	21	1	1	7	1	1	1	1	2	1	1	1
DTX2	2	7	1	4	7	2	3	1	1	1	1	4	2	1	1	1	1	1	1	2	1	74	2	1	4	1	6	1	4	7	10	1	2	1	8	2	5	14	2	1	6	1	1	1	1	1	1	1	1
PRM2	2	12	1	3	8	4	10	2	1	4	10	12	5	1	2	2	1	2	1	15	2	145	5	2	13	1	13	2	2	8	8	1	1	1	5	2	4	6	1	1	8	1	1	1	2	2	1	1	1
ANAPC11	1	5	1	1	15	1	1	2	1	5	2	9	2	1	3	1	1	1	1	7	2	56	6	1	2	1	12	1	15	1	6	1	1	1	22	1	12	44	2	1	11	1	1	1	1	1	3	1	1
EMX1	7	15	1	8	11	7	6	9	1	6	13	14	4	1	1	3	1	2	1	13	1	86	8	5	5	1	21	3	17	7	13	1	1	1	20	1	18	21	2	1	14	2	1	1	1	1	1	1	4
RNF181	7	18	1	19	46	34	5	2	1	1	8	27	2	13	4	6	1	1	1	67	5	70	20	1	9	1	59	2	41	21	45	7	1	1	27	1	32	137	6	1	31	1	1	2	1	2	4	1	3
BTNL3	3	24	3	6	9	4	15	4	1	15	10	12	5	1	4	1	1	1	1	5	3	71	3	1	7	1	6	3	6	7	7	2	1	1	8	1	4	7	2	1	5	2	1	1	4	2	1	1	1
ABI3	5	23	2	5	10	9	7	5	1	9	1	11	2	5	7	2	1	1	1	14	4	66	6	2	14	1	15	4	9	15	12	8	1	1	10	1	12	9	4	1	3	1	1	1	1	1	1	1	1
RHPN2	9	19	1	4	14	14	7	9	1	5	9	14	2	2	4	1	1	2	1	26	1	80	4	3	13	1	13	2	11	9	8	2	1	1	11	2	9	13	2	1	11	2	1	1	4	1	1	1	3
EIF3H	4	13	1	9	22	4	2	2	1	4	7	13	5	1	1	3	1	1	1	25	1	89	12	1	5	1	20	1	22	1	44	4	1	1	35	1	18	136	2	2	22	3	1	1	1	1	1	1	1
ZNF793	2	10	3	7	4	9	5	2	1	6	3	4	3	1	4	1	1	1	1	6	1	91	2	1	6	1	4	2	4	5	7	3	1	1	7	1	5	12	1	1	5	1	1	1	1	1	1	1	2
FKBP10	12	17	1	10	16	3	3	3	1	1	6	28	4	3	3	1	1	1	1	18	2	113	12	1	9	1	41	2	51	7	54	2	1	1	7	1	7	6	1	1	17	3	1	1	3	1	1	2	1
HES2	4	7	1	8	7	6	1	1	1	1	3	7	1	1	1	1	1	1	1	6	3	92	7	1	5	1	7	1	4	6	7	1	1	1	3	1	3	32	2	2	10	3	1	1	2	1	1	1	1
LGALS3BP	27	15	1	5	20	13	3	5	1	2	10	9	1	4	4	5	2	1	3	16	4	81	13	1	11	1	27	4	22	15	48	8	2	1	22	1	52	100	1	4	17	6	1	1	1	1	1	1	7
PF4	1	9	1	4	9	1	4	2	1	1	1	13	2	2	1	1	1	1	1	11	1	82	2	1	1	1	4	1	3	6	10	1	1	1	7	2	4	9	1	1	15	4	1	1	3	2	1	1	4
MRPS18C	5	5	1	2	7	2	2	2	1	5	3	2	1	1	3	2	1	1	1	11	1	90	7	1	7	1	8	1	6	4	9	2	1	1	5	1	5	16	1	1	5	1	1	1	1	1	1	1	1
PXDC1	13	12	1	6	14	13	3	1	1	5	7	14	2	5	1	2	1	3	1	26	1	192	9	1	13	1	25	7	11	15	25	5	1	1	15	3	8	38	1	3	9	2	1	2	2	3	1	1	2
MBD2	9	19	1	6	8	14	2	6	1	6	1	7	1	7	2	3	1	5	1	18	1	91	7	1	8	1	22	1	20	6	38	3	1	1	11	1	14	85	4	1	34	8	1	1	2	2	1	1	1
ELOA	5	6	1	5	12	11	4	2	1	4	5	8	4	1	4	1	1	1	2	7	2	86	5	1	10	1	7	1	3	4	11	1	1	1	4	1	4	19	1	1	6	2	1	1	1	1	1	1	1
RYBP	10	9	1	2	7	8	1	3	1	3	5	6	1	1	4	1	1	1	2	10	1	77	3	1	6	1	9	1	5	4	12	1	1	1	6	3	4	17	1	1	1	2	1	1	2	1	1	2	1
KRT13	1	11	1	4	6	1	4	3	1	2	7	2	5	28	3	1	1	1	1	10	5	117	19	1	3	1	96	1	4	6	134	1	1	1	4	1	180	2675	10	1	34	1	1	1	1	2	1	1	2
NDUFA4	23	13	3	4	8	4	4	2	1	2	3	10	2	3	2	1	1	1	1	31	1	91	5	1	4	1	16	1	7	7	30	5	1	1	14	1	16	65	4	1	19	3	1	1	1	2	1	1	1
TMEM254	7	12	2	3	7	4	1	1	1	3	3	2	1	1	4	1	1	1	1	11	1	65	2	1	3	1	4	2	4	5	2	1	1	1	7	1	2	21	1	1	6	1	1	1	2	1	1	1	1
PCF11	3	9	1	6	5	6	5	1	1	1	2	5	3	3	2	2	1	1	1	16	1	41	6	1	5	1	6	2	10	7	15	1	1	1	14	1	9	16	2	1	3	3	1	1	1	1	1	1	2
RECQL5	3	16	1	3	8	4	5	2	1	3	1	9	1	1	2	1	1	1	1	10	4	74	7	1	6	1	8	1	13	5	10	2	1	1	10	1	6	8	1	1	5	1	1	1	2	1	1	1	1
GMCL1	9	8	1	2	4	2	2	4	1	3	3	2	3	1	1	1	1	1	1	9	2	76	3	1	9	2	8	1	7	1	7	1	1	1	10	1	7	13	1	1	13	1	1	1	1	2	1	1	1
H2BC5	15	8	1	12	17	13	6	8	1	2	4	7	4	7	1	3	2	2	1	18	5	75	7	2	6	1	16	3	11	9	40	2	2	1	9	2	21	148	1	1	34	5	1	1	1	2	1	1	1
IGF1R	9	7	2	7	7	16	3	8	1	4	6	6	1	3	2	2	1	1	2	8	3	62	5	3	7	1	6	1	5	5	7	2	1	1	6	1	6	8	1	1	15	1	1	1	1	1	1	1	1
CAMSAP2	3	10	1	3	5	10	5	1	1	3	1	2	1	1	3	1	1	1	1	6	1	81	3	1	5	1	6	2	9	6	17	1	1	1	8	1	9	14	1	1	10	2	1	1	1	1	1	1	3
DHRS13	8	14	3	5	11	11	3	1	2	3	7	6	4	3	4	1	3	1	1	13	1	87	4	2	6	1	9	1	10	6	8	3	1	1	13	1	7	5	1	1	9	1	1	1	1	2	1	1	1
ATP5F1E	5	9	1	5	15	6	1	2	1	1	5	1	1	1	5	1	1	1	1	17	4	83	3	1	5	1	11	1	8	16	13	2	1	1	14	1	12	31	2	1	7	1	1	1	3	1	1	1	1
PINK1	4	7	1	2	6	2	2	1	1	1	4	3	2	1	3	1	1	1	1	5	4	61	4	1	2	1	12	1	4	1	14	1	3	1	1	1	6	27	1	1	5	1	1	1	1	2	1	1	1
CASP1	5	11	3	4	8	13	3	2	1	4	3	6	1	2	3	1	1	1	1	11	1	73	3	1	5	1	19	1	14	8	13	2	1	1	3	1	11	33	1	1	5	3	2	1	1	4	1	1	2
MREG	2	6	1	4	9	1	2	1	1	2	2	2	2	1	1	1	1	1	1	8	1	82	2	2	3	2	9	1	6	1	5	3	1	1	3	1	4	10	2	1	10	1	1	1	1	1	1	1	1
RAB5A	1	7	1	2	5	6	1	1	2	1	4	1	1	2	4	1	1	1	1	10	1	71	4	1	3	1	13	1	7	2	12	2	1	1	6	1	3	10	2	1	3	1	1	1	1	3	1	1	1
IRGC	4	9	1	5	10	5	3	1	1	5	2	3	2	2	5	1	1	1	1	10	4	82	2	1	8	2	8	1	9	4	7	2	3	1	10	1	7	8	1	1	6	1	1	1	3	1	1	1	2
VEGFB	8	17	1	15	16	5	2	5	1	4	3	7	3	3	1	2	1	1	1	31	1	96	6	1	6	1	12	3	24	6	25	1	1	1	9	1	7	11	4	2	10	2	1	1	1	2	1	1	1
SNX9	3	8	1	3	7	6	2	2	1	3	5	6	1	2	3	1	1	1	1	11	1	83	2	2	2	1	15	1	7	4	19	1	1	1	5	1	2	16	1	1	9	3	1	1	1	2	2	1	1
ZNF567	3	11	1	2	4	2	1	1	1	1	1	5	2	1	1	2	1	1	1	8	4	71	3	1	6	1	5	1	6	6	4	1	1	1	6	1	3	9	1	1	3	1	1	2	1	1	1	1	1
H2BC11	9	14	2	5	14	10	7	3	1	3	3	10	4	7	6	2	1	5	1	16	4	120	9	1	7	2	17	1	10	12	40	3	1	2	18	1	15	80	2	1	33	1	1	1	1	1	1	1	1
SIPA1L3	5	14	1	3	16	8	3	1	1	2	7	2	1	1	4	1	2	1	1	8	1	68	5	1	5	1	12	1	9	3	13	2	1	1	15	1	9	20	2	1	11	1	3	1	2	1	1	1	1
DHX35	2	5	1	1	4	1	2	3	1	2	3	2	1	1	2	1	1	1	1	10	2	68	7	2	6	1	11	1	2	5	9	1	1	2	5	1	7	10	1	1	5	3	1	1	1	2	1	1	1
SLC16A11	2	21	4	10	12	5	12	3	2	7	11	7	9	1	8	3	4	2	1	13	3	83	6	2	17	1	11	2	10	9	5	4	1	1	5	2	3	6	3	1	4	1	1	1	3	3	1	1	2
SF3B5	7	9	1	2	6	3	1	2	1	2	5	3	2	1	1	1	1	1	1	7	4	76	4	1	6	1	20	1	5	5	18	1	1	1	5	1	6	50	1	1	9	3	1	1	2	1	1	1	1
CDIPT	5	12	1	2	13	3	1	1	1	2	6	4	1	1	1	1	1	1	1	11	1	65	11	1	10	1	10	1	8	2	7	1	1	1	3	1	6	22	1	1	12	1	1	1	1	1	1	1	1
AZIN1	6	8	1	5	18	8	3	2	1	1	6	8	1	2	5	2	1	2	1	16	1	71	14	1	6	1	25	3	20	8	31	1	1	1	8	1	11	64	2	1	16	4	1	1	2	1	1	1	1
PCID2	1	15	1	4	9	4	4	3	1	3	7	11	1	1	3	1	1	1	1	16	1	63	7	1	8	1	11	1	11	7	10	3	1	1	18	1	10	30	1	1	12	2	1	1	1	1	1	1	1
TMEM164	6	12	1	2	7	4	1	5	1	3	2	5	5	5	3	4	1	1	1	13	2	103	4	3	5	1	14	1	10	7	17	3	1	1	14	1	11	28	1	1	8	2	1	1	1	1	1	1	1
TMED9	18	35	1	2	21	8	4	3	1	4	9	16	1	9	5	7	1	3	1	22	4	96	7	2	10	1	66	5	47	13	80	5	1	1	25	1	34	174	5	8	13	1	1	1	1	2	1	1	3
TXLNA	3	7	1	1	12	7	3	1	1	1	4	8	2	3	4	2	1	1	1	8	4	78	4	1	3	1	15	1	9	7	17	4	1	1	10	1	3	23	1	1	5	1	1	1	2	2	1	1	1
YKT6	11	8	2	12	11	8	5	3	1	1	5	9	2	5	2	1	1	1	1	15	3	47	8	2	4	1	26	2	23	6	26	3	1	1	11	1	4	41	3	1	11	1	1	1	2	1	2	1	1
SFT2D1	10	13	2	4	2	7	1	6	1	2	2	2	3	2	4	1	1	1	1	6	1	92	3	1	5	1	10	1	14	7	20	1	1	1	5	3	5	42	1	1	6	1	1	1	2	1	1	1	1
CD1E	5	16	2	3	14	4	6	9	1	2	6	11	3	1	7	1	1	2	1	18	5	147	8	1	13	1	11	1	9	4	4	1	1	1	4	1	7	6	1	1	8	2	1	1	1	1	1	2	1
PSMD10	4	8	1	3	6	5	4	1	1	1	2	5	3	3	1	1	1	1	1	6	1	63	6	1	3	1	9	3	6	1	10	2	1	1	3	1	5	24	1	1	11	1	1	1	1	1	1	1	1
IL3	5	19	1	4	13	2	4	1	1	2	5	10	5	1	9	1	2	1	1	21	2	163	5	2	9	1	11	1	8	3	4	3	2	1	3	1	9	15	1	1	4	1	1	1	1	5	1	1	2
NRARP	3	8	1	7	4	7	2	5	1	2	5	6	3	10	2	1	1	1	1	7	2	99	5	1	6	1	13	1	14	4	8	2	1	1	2	1	14	10	2	1	5	1	1	1	2	1	2	1	2
PLEKHG6	1	13	2	4	11	3	4	5	2	3	5	10	1	1	2	1	1	1	1	11	1	82	2	1	4	1	4	1	1	3	6	1	1	1	10	1	8	7	1	1	13	1	1	1	3	2	1	1	2
NUDT15	3	8	3	4	5	1	3	1	1	1	3	5	3	1	2	2	1	1	1	12	2	87	4	1	5	1	10	1	4	3	10	2	1	1	5	1	4	20	1	1	3	1	1	1	1	1	1	1	3
CCDC88B	9	33	1	14	16	18	4	8	1	6	6	13	9	5	3	3	1	3	1	35	2	84	9	3	19	1	30	4	32	22	20	11	1	1	16	1	12	29	1	1	17	2	1	1	3	2	1	2	4
SLC39A14	7	14	3	1	6	9	5	3	1	6	2	10	1	1	1	1	1	1	1	5	1	104	2	1	3	1	8	2	9	5	15	3	1	1	2	1	2	3	1	1	9	1	1	1	1	1	1	1	1
ATP6V0B	9	104	3	22	37	14	49	34	1	29	57	41	26	2	26	1	3	1	1	29	43	50	15	2	40	4	26	18	36	29	43	7	4	6	33	3	45	55	4	1	20	6	2	1	6	7	3	4	19
ZNF562	7	3	1	4	6	4	1	1	1	1	2	2	1	1	1	1	1	1	1	7	3	60	1	1	5	1	4	1	3	2	5	1	1	1	7	1	6	15	1	1	2	1	1	1	3	1	1	1	1
PLPP5	6	14	1	4	9	3	5	3	1	1	5	7	2	1	1	1	1	1	1	7	5	63	2	1	6	1	9	2	13	2	8	3	1	1	11	1	3	18	1	1	4	1	1	1	1	2	1	1	1
TMEM165	6	20	2	1	11	6	4	1	1	3	5	8	3	1	3	5	1	3	1	21	6	103	9	3	7	1	25	2	19	10	32	3	1	1	16	1	18	65	1	1	20	3	2	1	1	1	1	1	1
AP2A2	5	10	1	5	13	3	5	4	1	3	1	13	1	1	2	2	1	2	1	20	1	73	4	1	4	2	18	1	13	7	10	4	1	1	8	1	5	17	1	1	6	1	1	1	1	1	1	1	1
SUPT16H	3	7	2	1	13	7	5	2	1	2	5	7	1	3	1	4	1	1	1	13	4	72	3	2	5	1	6	1	6	6	16	1	1	1	11	1	1	31	1	1	5	3	1	1	3	2	1	1	1
MICAL3	5	5	1	1	7	5	6	1	1	1	4	4	12	2	4	1	1	1	1	7	2	70	3	1	4	1	9	1	2	5	4	4	1	1	3	2	2	8	1	1	21	3	1	1	3	1	1	1	1
ST6GALNAC6	2	15	1	7	19	4	5	8	1	6	3	11	1	1	4	1	1	1	1	15	1	86	5	1	6	1	31	4	19	3	22	1	1	1	10	1	11	20	1	1	5	1	1	1	1	2	1	1	2
GEMIN7	6	10	1	5	10	9	1	4	1	3	2	5	2	2	1	1	1	1	1	5	5	83	4	2	4	1	6	3	3	8	7	4	1	1	8	1	7	14	2	1	7	1	1	1	1	2	1	1	2
CISD2	12	10	1	1	14	10	1	2	1	2	4	11	2	1	3	1	1	1	1	7	1	92	3	2	6	1	7	1	7	7	10	1	1	2	8	2	7	8	3	1	5	1	1	2	1	1	1	1	3
RPS6KB1	10	15	1	4	11	7	1	2	1	7	7	11	2	1	1	2	2	1	1	14	2	70	7	1	7	1	8	1	9	6	21	3	1	1	17	1	13	18	3	1	19	4	1	1	1	1	1	1	1
PPP2R5A	5	12	1	3	9	7	2	3	1	1	7	2	1	2	1	1	1	1	1	10	1	85	10	1	4	1	12	1	8	7	14	1	1	1	12	1	6	38	1	1	6	1	1	1	1	1	1	1	2
IGHG3	2	6757	1	376	1301	141	78	6	1	10	505	402	11	78	8	1	3	2	1	315	27	56	74	1	1218	12	189	15	8543	252	3182	179	31	3	67	17	31	42	59	6	6	4	112	3	2	119	1	96	8
FAM174B	1	5	1	5	11	2	4	3	1	2	4	1	1	3	2	1	1	1	1	13	1	63	7	1	2	2	8	1	11	4	4	1	2	1	24	1	5	18	1	1	6	2	1	1	2	2	1	1	1
WDR77	8	10	1	4	14	13	1	1	1	2	6	6	2	1	2	2	1	3	1	16	2	101	7	1	7	1	15	1	7	6	13	1	2	1	12	1	11	39	3	1	6	1	1	1	1	1	1	1	3
RGS14	9	21	1	9	12	11	8	4	1	8	11	10	4	1	2	3	2	1	1	31	3	92	4	1	17	1	11	3	12	11	9	6	1	1	8	1	9	12	1	1	13	7	1	1	4	1	1	1	1
SH3BGRL3	11	15	1	9	21	16	6	4	1	5	9	14	1	8	2	2	1	3	1	34	2	82	19	1	6	1	56	2	22	18	73	5	1	1	8	1	22	138	1	1	30	4	1	1	1	1	1	1	1
PTPN23	1	4	1	2	5	3	3	2	1	2	4	3	2	1	1	1	1	1	1	6	1	60	5	1	2	1	8	1	7	1	11	1	1	1	6	1	8	15	1	1	1	1	1	1	1	1	1	1	1
VIM	172	60	2	19	77	102	14	2	2	5	35	62	4	79	8	39	1	28	8	100	3	86	43	12	22	1	274	7	164	46	383	14	1	2	5	1	19	37	2	4	3	34	3	2	1	2	1	1	2
TCIRG1	2	8	1	4	10	3	6	6	1	1	3	13	2	1	1	1	1	1	1	19	1	67	11	1	5	2	23	2	25	6	17	1	1	1	6	1	13	17	1	1	10	1	1	1	4	1	1	1	1
PPP1R14B	21	15	2	4	11	18	6	2	1	2	9	9	1	5	4	7	1	2	2	15	3	69	8	3	5	1	36	3	29	12	47	5	1	1	14	1	27	103	4	3	51	7	1	1	2	1	1	1	1
CBY1	4	12	1	7	6	1	1	2	1	1	2	3	3	2	7	1	1	1	1	15	2	50	2	1	5	1	7	1	3	8	5	1	1	1	7	1	1	7	2	1	9	1	1	1	1	1	2	1	1
COMP	1	25	2	6	47	9	6	2	2	2	10	16	4	2	8	1	1	1	1	18	1	108	3	1	5	1	13	1	4	7	13	2	1	1	9	1	5	8	3	1	3	3	1	1	1	1	2	1	1
SELENOF	11	7	2	6	5	8	5	1	1	3	2	5	4	8	4	3	2	2	1	12	1	89	7	1	3	1	16	1	13	5	29	4	1	1	13	1	11	62	1	1	13	2	1	1	1	1	1	1	1
ACTN4	16	13	1	9	22	19	3	4	2	2	6	14	3	16	8	7	1	2	3	31	6	93	23	1	8	1	55	1	15	12	71	7	1	1	37	1	30	260	5	3	82	4	1	1	1	1	1	1	2
OLA1	1	10	1	3	6	1	2	1	1	5	3	2	2	1	4	1	1	1	1	13	1	75	7	1	1	1	15	2	5	2	10	1	1	1	11	3	8	50	1	1	15	2	1	1	1	2	1	1	1
NDUFA7	4	7	1	3	15	5	3	1	1	5	1	5	4	1	1	1	1	1	1	10	1	71	6	2	3	1	7	1	10	4	11	1	1	1	13	1	8	30	1	1	11	4	1	1	1	1	1	2	1
DDX19B	4	6	1	5	4	6	2	1	2	2	6	5	2	1	1	1	1	2	1	12	2	53	3	2	4	1	4	1	4	2	10	2	1	1	3	1	2	16	1	1	2	1	1	1	2	1	1	1	1
IFT57	6	7	1	1	9	8	4	1	1	1	3	7	1	1	6	3	1	2	1	12	1	70	5	3	5	1	12	1	6	7	7	2	1	1	3	1	11	24	1	1	13	1	1	1	1	1	1	1	1
HS6ST2	5	2	2	3	7	10	1	2	1	2	1	4	2	1	1	2	1	1	1	11	1	73	2	1	8	1	7	1	4	11	4	3	1	1	5	1	1	22	1	1	4	1	1	1	1	1	1	1	1
PLIN5	1	17	1	2	9	5	2	4	1	2	4	11	3	2	1	1	1	1	1	9	3	97	7	3	9	1	9	1	5	7	12	4	1	1	6	1	4	9	1	1	7	1	1	1	1	1	1	1	1
CLK2	7	16	1	5	9	12	4	3	1	3	6	8	2	2	4	3	1	1	1	11	2	78	9	4	8	1	18	1	12	9	20	1	1	1	9	1	12	35	2	1	11	1	1	1	1	1	1	1	2
LRAT	3	11	2	3	8	8	6	3	1	5	11	13	2	4	1	1	1	1	1	16	4	79	2	1	10	1	7	1	7	13	5	5	1	1	7	1	8	13	1	1	7	1	1	1	1	1	1	1	2
GUF1	6	6	1	6	5	5	1	1	1	1	5	3	2	1	1	2	1	1	1	4	1	70	3	1	8	1	8	1	4	3	7	3	1	1	8	1	8	18	1	1	2	1	1	1	2	2	1	1	2
H3-3B	45	41	2	27	38	31	12	40	1	11	26	62	5	15	14	12	1	5	2	57	14	86	49	5	23	1	93	13	74	41	109	17	2	1	59	1	90	182	2	3	159	17	1	1	1	2	4	1	9
FAM156A	4	6	1	5	8	4	3	5	1	3	1	6	3	1	1	1	1	1	1	12	1	78	4	1	9	1	11	3	12	3	9	1	2	1	12	1	5	12	2	1	3	2	1	1	1	1	1	1	1
FAM25A	12	9	3	3	8	5	5	2	1	2	4	3	3	1	3	2	3	1	1	14	1	73	5	4	3	1	4	1	7	2	6	3	1	1	7	1	3	6	1	1	9	1	1	1	1	1	1	1	1
RBM39	7	17	1	4	8	6	4	6	1	1	8	18	1	4	1	3	1	1	1	22	2	80	15	3	5	1	26	2	25	9	36	5	1	1	27	1	25	81	2	3	26	3	1	1	1	1	1	1	3
MTREX	2	8	1	6	1	5	4	7	1	1	2	3	1	1	3	1	1	1	1	6	1	65	1	1	2	2	12	1	9	7	9	3	1	1	7	1	2	15	2	1	6	1	1	1	2	1	2	1	1
SEC14L1	10	12	2	7	11	5	2	1	1	2	3	7	2	4	3	1	2	1	1	9	1	96	5	1	3	1	13	1	20	10	13	2	2	1	6	1	2	10	1	1	5	5	1	1	1	1	1	1	1
IL13RA1	6	6	1	4	5	3	6	1	1	2	4	9	1	2	1	1	1	1	1	9	1	85	2	1	7	1	11	1	6	6	17	3	1	1	5	1	10	31	1	1	9	2	1	1	1	1	1	1	1
PITPNC1	2	8	1	2	3	3	1	3	1	6	3	12	2	4	1	2	1	1	1	12	2	88	4	1	2	1	14	1	13	2	7	1	1	1	6	1	6	28	1	1	5	1	1	1	1	2	1	1	1
AFDN	4	6	1	3	8	2	4	1	1	1	4	7	2	2	3	2	1	1	1	9	2	59	1	1	5	1	9	1	8	6	12	1	1	1	5	1	2	29	1	1	11	1	1	1	1	1	1	1	2
GNPDA1	10	8	1	4	4	9	1	3	1	1	3	1	1	1	1	1	1	1	1	5	1	74	1	1	6	1	3	4	6	7	8	1	1	1	4	1	14	15	1	1	6	1	1	1	3	1	1	1	1
PLD3	5	10	1	9	28	6	6	2	1	1	12	10	2	1	1	1	2	1	1	17	3	63	13	1	4	1	36	5	10	3	27	2	2	1	12	1	9	55	4	4	10	5	1	1	1	2	1	1	3
ZNF395	7	10	1	2	2	3	1	2	1	2	3	3	1	3	1	1	1	1	1	4	2	75	4	1	10	1	8	1	4	5	5	2	1	1	9	1	4	19	1	2	14	2	1	1	1	1	1	1	1
CD81	12	17	1	10	28	9	1	1	1	3	6	18	2	6	3	2	1	1	1	47	1	72	17	1	3	1	66	1	24	10	100	1	1	1	23	1	24	90	1	4	27	7	1	1	1	1	1	1	1
AQP3	1	8	1	4	13	7	3	2	1	4	6	6	2	17	1	5	1	2	1	11	1	79	16	1	9	1	36	2	4	22	38	6	1	1	12	1	89	693	1	1	23	1	1	1	1	1	1	1	1
ZNF524	3	18	2	2	17	7	8	1	1	3	3	20	1	1	5	1	1	1	1	18	3	95	3	1	6	2	17	2	15	8	15	3	2	1	8	1	9	15	1	1	5	2	1	1	1	1	1	1	1
SSR4	16	33	1	4	30	8	5	2	1	1	3	8	2	3	1	1	1	2	1	25	2	70	7	1	12	3	21	1	62	8	60	8	1	1	15	1	21	144	2	1	14	3	1	1	1	1	1	1	1
CDH3	3	12	1	3	8	1	7	1	1	4	5	7	2	2	1	1	1	1	1	7	3	72	3	1	5	1	5	5	10	7	9	1	1	1	4	1	19	47	1	6	23	1	2	1	1	1	1	1	1
PCSK6	4	11	1	1	6	2	7	1	1	3	3	4	1	2	3	1	1	2	1	9	4	54	2	4	8	1	10	2	9	6	4	1	1	1	6	1	12	6	1	1	14	4	1	1	3	1	1	1	1
UBQLN1	15	6	2	3	5	10	1	1	1	4	4	4	5	5	2	2	1	1	1	8	2	63	8	1	1	1	9	1	4	8	17	2	1	2	2	1	7	31	1	1	18	1	1	1	1	1	2	1	1
PIM3	9	3	2	2	3	7	4	2	1	1	5	4	2	7	1	1	2	1	1	18	1	56	3	1	3	1	13	2	10	5	11	2	1	1	6	1	4	15	1	1	9	3	1	1	1	1	1	1	2
HEG1	10	15	1	9	17	15	4	2	1	2	7	10	2	6	4	3	1	4	1	22	3	129	6	3	5	1	30	2	32	9	59	1	1	1	5	1	9	60	1	1	11	3	1	2	4	1	1	1	1
PWP1	5	6	1	5	6	4	2	3	1	1	5	6	4	3	1	1	1	1	1	11	2	74	3	2	5	1	9	1	5	6	13	1	1	2	6	1	4	28	1	1	12	1	1	1	1	1	1	1	1
RRN3	5	8	1	1	10	4	5	1	1	1	4	4	2	1	2	1	1	1	1	10	2	71	3	1	6	1	12	1	7	4	10	4	1	1	5	2	5	21	2	1	17	1	1	1	1	1	1	1	2
AMOTL1	7	9	2	3	15	6	3	1	1	2	2	12	1	3	2	1	3	1	1	13	1	78	3	1	7	1	12	1	9	2	14	5	1	1	5	1	1	9	1	4	9	4	1	1	1	1	2	1	1
SHOC2	19	7	2	1	7	4	2	1	1	2	6	3	1	2	1	1	1	1	1	6	4	92	1	1	6	1	12	1	6	4	10	2	1	1	3	1	8	22	1	1	3	1	1	1	2	2	1	1	3
C18orf32	8	5	1	4	4	4	2	1	1	1	1	7	3	3	2	2	1	1	2	16	2	65	5	4	4	1	6	2	6	4	10	5	1	1	3	1	12	27	1	1	10	2	1	1	1	1	1	1	1
LDB1	4	9	1	5	12	6	1	1	1	1	2	9	3	1	1	5	1	2	1	14	1	58	6	1	1	1	13	1	22	10	16	3	1	1	8	1	10	29	1	1	15	1	1	1	1	1	1	1	1
KDM3A	4	12	1	2	2	1	4	2	1	3	4	4	2	2	1	1	1	1	1	13	1	57	4	1	4	1	5	1	5	5	7	5	1	1	3	1	4	3	1	2	24	1	1	1	1	1	1	3	1
EIF2B4	4	9	1	4	9	3	1	1	1	2	3	13	1	1	1	2	1	1	1	9	2	58	3	2	6	1	10	3	8	8	12	1	1	1	3	1	11	15	2	1	7	2	1	1	1	1	2	1	1
GYPC	20	22	1	6	11	9	7	9	1	8	5	18	4	3	7	2	1	1	1	25	3	103	7	3	15	1	22	2	24	7	19	3	1	2	5	1	6	9	3	1	5	2	1	1	5	4	1	1	4
EFCC1	6	16	1	4	16	4	7	5	1	3	10	7	4	2	2	1	1	1	1	13	4	163	5	1	11	1	13	4	7	3	10	2	1	1	9	1	13	8	1	1	3	3	1	3	2	2	1	1	1
TRIM44	5	11	1	6	11	1	2	2	1	1	5	4	1	2	3	1	1	1	1	10	1	74	4	1	2	1	14	2	3	4	6	1	1	1	6	1	10	23	1	2	6	1	1	1	2	1	1	1	1
UPK1A	3	3	1	1	10	4	1	4	1	1	2	1	1	2	1	1	1	1	1	8	1	69	10	2	4	1	5	1	3	1	4	1	1	1	18	1	1	1	1	1	3	1	1	1	1	4	1	1	1
MAST2	10	9	2	1	9	11	4	2	1	3	9	6	4	2	3	1	1	1	1	10	2	102	7	1	8	1	10	2	14	15	12	4	1	1	7	1	7	10	1	1	4	1	1	1	1	2	1	1	1
PIP5K1A	2	12	1	4	2	2	6	3	1	2	2	4	1	1	8	1	1	1	1	10	1	53	1	1	1	1	9	1	7	2	5	1	1	1	1	1	11	9	2	1	3	2	1	1	1	2	1	1	1
MRPL28	3	6	1	5	14	4	4	1	1	2	2	7	2	2	2	1	1	1	1	4	4	82	4	1	6	1	8	1	9	2	14	3	1	1	6	1	12	29	1	1	8	1	1	1	2	3	1	1	2
DDRGK1	9	26	2	3	15	4	3	9	1	5	7	7	1	1	2	1	1	1	1	21	5	79	2	1	12	1	13	3	14	11	11	2	1	1	17	1	14	47	1	2	5	1	1	1	1	3	1	2	3
RGS10	1	14	1	6	23	3	10	4	1	5	10	12	2	1	2	2	1	1	1	12	4	73	9	1	1	1	22	4	14	3	33	1	1	1	13	1	13	14	1	1	6	1	1	1	1	4	1	1	4
MXRA7	11	13	1	5	12	11	6	5	1	1	4	13	1	3	2	2	1	1	1	15	1	80	6	1	2	1	31	1	12	7	20	1	1	1	4	1	11	2	1	1	12	3	1	1	2	1	1	1	1
IGF2R	7	3	2	1	8	8	2	1	1	1	1	2	1	4	2	2	1	1	1	11	1	43	5	1	6	1	24	3	6	9	16	1	1	1	5	1	4	20	1	1	14	3	1	1	1	1	1	1	1
SUPT4H1	3	6	1	4	9	3	2	2	1	2	1	5	5	1	3	1	1	1	1	12	4	72	3	1	4	2	10	1	6	6	9	1	1	1	9	1	5	34	1	1	22	1	1	1	1	3	1	1	3
HIBCH	9	18	1	2	4	4	4	1	1	3	2	9	2	1	3	2	1	1	1	6	1	77	2	1	11	1	7	1	6	5	12	2	1	1	10	1	6	39	1	1	9	4	1	1	3	1	1	1	2
NRM	5	7	1	2	8	6	1	4	1	4	6	12	1	1	2	1	1	1	1	9	2	79	4	2	5	1	7	1	8	5	5	2	1	1	3	1	4	11	1	1	9	1	1	1	1	1	1	1	1
HM13	16	11	1	3	8	7	4	5	1	1	8	4	3	1	1	1	1	5	1	10	3	73	2	2	3	1	17	1	13	5	27	5	1	1	11	1	7	74	1	1	6	3	1	1	1	1	1	1	3
NOM1	2	9	1	3	7	6	4	2	1	6	4	5	4	2	3	1	1	1	1	10	1	72	2	1	2	1	8	1	8	11	7	1	1	1	3	1	6	13	1	2	5	1	1	1	2	1	1	1	1
ATG12	7	15	1	2	9	11	2	1	1	1	6	10	1	2	5	1	1	2	1	15	1	59	3	1	7	1	12	1	9	4	13	1	1	1	9	1	7	8	1	1	6	2	1	1	1	1	1	1	1
NDUFS3	4	5	1	3	12	3	1	1	1	2	2	10	1	1	3	2	1	1	1	21	2	77	1	1	6	1	8	1	9	3	9	1	1	1	7	1	9	29	3	1	14	1	1	1	2	1	1	1	1
NAT9	11	11	1	4	9	7	4	4	1	2	1	3	2	3	3	1	1	2	1	9	2	72	5	3	3	1	7	1	6	9	5	4	1	1	4	1	4	14	1	1	7	1	1	1	1	1	1	1	1
BMS1	9	6	1	1	8	14	3	2	1	1	7	8	1	1	4	4	1	1	1	8	5	56	4	2	7	1	13	1	6	2	10	4	1	1	9	1	8	11	2	1	10	1	1	1	1	1	1	1	2
DCK	5	8	1	1	5	6	1	3	1	6	3	5	3	1	2	4	2	1	1	9	5	60	3	2	4	1	5	1	7	5	16	2	1	1	6	1	3	22	4	1	18	3	1	1	1	1	2	1	5
STRBP	5	13	1	6	9	3	5	1	1	7	10	9	3	1	1	5	1	1	1	13	1	59	1	1	8	1	10	1	7	2	8	1	1	1	4	1	13	18	1	1	7	2	1	1	1	2	1	2	1
SLC7A10	1	35	4	6	15	11	13	5	1	9	11	12	4	1	4	1	2	2	1	19	7	77	5	1	11	4	12	5	10	10	8	4	2	1	3	1	10	14	1	1	2	1	1	1	2	4	1	1	2
RSU1	4	9	2	5	9	3	5	5	1	6	3	13	1	1	1	2	1	1	1	15	3	70	9	1	5	1	22	2	19	3	27	1	1	1	7	1	14	30	1	1	8	1	1	1	3	1	1	1	1
RHOU	5	4	1	1	10	2	2	1	1	3	2	3	1	1	3	1	1	1	1	6	1	75	3	1	3	2	3	1	2	2	7	2	1	1	9	1	2	10	1	1	2	1	1	1	1	2	1	1	1
SERTAD1	2	7	1	6	11	3	8	5	1	6	7	12	3	1	7	3	1	1	1	19	3	102	3	2	3	1	13	2	10	9	17	5	1	1	13	1	11	16	1	1	6	1	1	1	1	1	1	1	1
CDIP1	9	3	1	3	13	7	5	3	1	4	7	6	1	2	2	1	1	1	1	13	5	119	6	2	10	1	11	3	7	6	4	2	1	1	6	1	8	5	1	1	2	4	1	1	4	1	1	1	1
ARL2BP	5	7	1	4	9	5	2	1	1	3	6	8	2	2	1	2	1	1	2	12	1	70	5	1	4	1	12	1	16	4	22	4	1	1	10	1	4	30	2	1	8	2	1	1	1	1	1	1	1
UBE2Z	33	33	2	9	26	15	8	6	1	6	11	14	3	3	11	7	1	1	1	36	3	139	6	1	15	1	24	2	22	15	31	3	2	1	27	1	16	60	4	4	28	4	1	1	2	2	1	1	3
RAF1	2	8	1	7	10	4	6	5	1	2	1	7	1	1	1	2	1	1	1	18	1	82	11	1	5	1	12	1	10	9	21	2	1	1	3	1	8	41	1	1	6	2	1	1	1	3	1	1	1
FIS1	6	12	2	1	9	11	5	1	1	1	3	7	2	1	2	1	1	1	1	15	1	60	5	1	7	1	3	1	8	7	11	4	1	1	8	1	7	17	1	1	10	1	1	1	1	1	1	1	1
SCPEP1	2	11	1	3	5	11	2	4	1	4	5	5	1	3	2	1	1	1	1	10	1	65	5	5	5	1	10	1	8	7	18	1	1	1	9	1	9	34	1	1	12	2	1	1	1	1	1	1	1
MTA2	6	11	1	4	8	3	8	3	1	3	5	4	2	3	4	1	1	2	1	13	3	88	3	1	5	1	15	3	13	5	17	2	1	1	11	2	11	31	1	2	13	1	1	1	1	1	1	1	1
LSM3	5	13	1	1	8	16	5	1	1	5	3	5	1	1	1	3	1	1	1	15	2	83	3	1	5	1	18	1	10	8	15	3	3	1	9	1	8	49	2	1	4	1	1	1	1	1	1	1	1
SNRPA1	10	16	4	3	9	11	4	7	1	8	5	13	5	4	4	1	2	1	2	19	1	66	6	2	6	1	11	3	11	8	16	5	1	1	10	1	12	45	1	1	24	1	1	1	3	3	1	1	2
IMMT	1	3	1	1	4	5	1	1	1	1	5	5	2	2	1	2	1	1	1	4	1	59	1	1	3	1	14	1	9	3	8	2	1	1	2	1	5	17	1	1	2	1	1	1	3	1	1	1	1
SCFD2	7	10	1	2	3	3	4	4	1	6	1	5	1	4	1	2	1	1	1	7	1	55	4	1	4	1	11	1	6	4	7	3	2	1	3	1	6	20	2	1	6	2	1	1	2	3	1	1	1
ATP6V0D1	16	9	1	2	10	12	1	3	1	3	2	3	2	6	1	2	1	1	1	7	1	99	3	1	6	1	22	1	13	6	11	5	1	1	5	1	7	41	1	1	5	3	1	1	1	1	1	1	1
COX10	4	11	1	3	11	9	2	1	1	3	7	7	5	2	3	1	1	1	1	11	4	93	7	1	3	1	12	1	4	7	11	3	1	1	4	1	7	17	2	1	3	1	1	1	1	1	1	1	1
ETS2	2	8	1	3	13	3	3	2	1	1	4	2	1	4	1	2	1	1	1	18	1	87	9	1	4	1	17	1	15	5	6	1	1	1	9	1	8	55	2	1	22	1	1	1	1	1	1	1	5
NUP107	1	12	1	5	27	5	3	1	1	2	4	4	1	1	2	1	1	1	1	12	1	59	6	1	4	1	5	2	9	6	8	1	1	1	71	1	9	23	1	1	7	2	1	1	1	1	1	1	4
DDX50	1	9	1	4	9	1	1	1	1	3	2	3	2	1	3	2	1	1	1	18	1	68	3	1	5	1	20	3	16	1	7	1	1	1	7	1	6	18	2	1	4	4	1	1	1	3	1	1	1
LPXN	3	19	1	6	17	13	3	3	1	1	8	7	2	1	3	6	1	2	1	20	2	128	1	1	9	1	14	1	15	5	20	5	1	1	5	1	8	6	3	1	7	1	1	1	1	1	1	1	3
SPNS1	5	13	2	1	12	8	1	3	1	4	7	7	2	1	4	2	1	1	1	9	3	107	8	1	8	1	12	2	5	3	9	2	1	1	9	1	6	18	2	1	7	2	1	1	1	3	1	1	2
ANXA4	40	12	1	2	10	5	3	1	1	3	5	9	2	2	2	1	1	1	1	7	2	72	1	1	1	1	6	1	6	5	9	1	1	1	3	1	3	38	1	1	11	1	1	1	1	1	1	2	2
UBFD1	5	14	1	2	13	10	10	6	1	2	4	4	1	1	3	2	1	1	1	12	1	68	4	1	4	1	11	1	10	6	14	3	1	1	5	2	5	16	1	1	13	1	2	1	3	1	1	1	2
ZNF705A	7	16	1	6	11	17	5	7	1	4	2	13	4	1	4	2	1	1	1	28	2	152	1	1	12	1	8	1	17	9	13	12	1	1	8	1	7	11	3	1	13	1	1	2	1	1	1	2	5
COA3	8	11	1	2	7	7	2	5	1	1	5	8	1	2	4	2	1	1	1	16	2	98	2	2	5	1	11	3	7	4	8	5	1	1	10	1	4	26	1	1	3	3	1	1	1	1	1	1	1
TCIM	1	10	1	3	36	15	2	1	1	4	2	16	2	5	1	1	1	1	1	19	2	94	16	1	3	1	26	1	28	11	23	3	1	1	48	2	20	59	1	1	8	8	1	1	1	2	1	2	3
MTRNR2L1	7	11	1	1	9	3	5	4	1	4	4	5	2	1	1	2	1	1	1	9	1	91	5	2	10	1	6	1	9	3	14	1	1	1	8	1	5	39	1	2	17	1	1	1	1	1	1	1	3
BLCAP	4	7	1	3	7	4	3	2	1	4	8	6	1	1	3	1	1	1	1	10	3	73	11	1	3	1	11	2	4	1	18	2	2	1	16	1	16	75	2	1	8	1	1	2	1	1	1	1	1
ATRN	8	10	1	4	7	9	3	3	1	1	1	4	1	2	1	1	1	2	1	11	1	97	8	1	5	1	4	1	7	2	11	3	1	1	6	1	9	29	2	2	3	1	1	1	1	1	1	1	1
ZFP82	4	20	2	12	17	11	13	9	1	6	23	24	7	1	4	2	3	1	2	11	2	74	12	1	10	1	15	1	14	8	13	5	1	1	7	1	10	12	2	1	5	4	1	1	2	5	1	1	1
JMJD8	5	11	2	5	13	1	3	1	1	1	6	4	1	1	5	1	1	1	1	9	2	74	3	1	3	2	11	3	7	7	13	1	1	1	6	1	11	26	1	1	13	2	1	1	1	1	1	1	1
PHC3	6	10	2	1	10	4	2	1	1	4	4	4	2	1	1	3	1	1	1	7	3	54	2	1	6	1	3	1	7	1	14	1	1	1	5	1	9	31	2	1	10	2	1	1	1	1	1	1	1
PDIA3	14	20	3	14	28	20	9	4	2	3	8	21	4	5	6	7	1	3	1	33	3	75	22	2	8	1	42	3	37	11	47	9	1	2	30	1	65	114	7	2	42	5	1	1	1	1	2	1	2
TRIP11	2	5	1	6	10	1	2	4	1	4	4	8	1	1	1	1	1	1	1	14	4	60	6	1	6	1	6	3	9	4	9	1	1	1	8	1	5	17	2	1	13	1	1	1	1	1	1	1	2
CBFB	9	14	2	3	11	4	3	2	1	3	7	4	1	5	4	3	1	1	1	9	4	61	2	2	3	1	16	1	7	7	16	3	1	1	13	1	6	57	1	1	6	1	1	1	1	1	1	1	1
SNRPB	6	8	2	4	9	8	1	1	1	3	4	8	1	6	3	1	1	1	1	12	1	88	9	3	5	1	15	1	6	4	14	2	1	1	9	1	18	88	1	3	13	1	1	1	1	2	2	1	1
MRPL23	2	5	1	2	7	3	6	3	1	2	6	8	2	1	2	2	1	1	1	11	2	66	4	1	4	1	12	2	4	3	10	1	1	1	6	1	11	15	1	1	9	2	1	1	1	3	1	1	1
SLC1A5	2	8	1	5	11	1	5	3	1	4	5	6	3	1	2	1	1	1	1	15	3	53	15	1	3	3	11	1	14	2	15	1	1	1	10	1	5	117	2	1	15	2	1	1	2	1	1	1	4
CYTH1	4	9	1	1	4	10	5	1	1	1	3	5	1	1	2	2	1	1	1	19	1	84	4	1	4	1	13	1	3	8	7	4	1	1	7	1	6	13	1	2	11	2	1	1	1	1	1	1	1
TMCO4	3	14	1	3	12	1	2	4	1	5	5	4	1	1	2	1	1	1	1	14	3	67	3	2	4	1	14	2	7	8	16	1	1	1	9	1	13	17	1	1	3	5	1	1	2	2	1	1	3
GAK	3	12	1	1	14	6	5	3	1	3	3	9	3	1	3	1	1	2	1	16	1	90	6	1	5	1	22	1	8	9	28	1	3	1	14	2	14	45	1	1	8	3	1	1	1	1	1	1	3
UBL5	24	11	2	7	22	22	5	1	1	2	4	14	3	6	4	3	2	4	5	31	1	92	13	4	8	1	37	5	23	22	33	4	1	1	23	1	23	82	3	1	23	3	1	1	1	1	1	1	1
HYI	12	17	1	5	11	13	3	5	1	6	12	9	2	3	3	1	3	3	1	17	2	109	7	4	3	1	17	2	14	7	11	1	4	1	9	1	13	20	1	1	19	2	1	1	1	1	1	1	3
PATJ	4	5	1	1	6	6	4	1	1	1	6	3	1	1	4	1	1	1	1	11	1	80	8	2	4	1	5	1	4	4	9	2	1	1	19	1	10	46	3	1	13	1	1	1	1	1	1	1	1
PTPRA	6	15	1	4	15	3	9	3	1	4	1	7	1	5	2	4	1	1	1	13	4	88	5	1	9	1	19	1	14	7	29	1	1	1	21	2	12	74	3	1	7	4	1	1	1	1	1	1	2
HMX1	3	16	2	10	8	12	7	2	1	3	13	12	2	3	7	1	1	3	3	22	4	75	2	1	14	1	17	3	14	13	13	1	1	2	19	1	12	20	3	1	12	1	1	1	2	2	1	2	3
C1QA	1	21	1	17	33	11	3	1	1	2	3	16	1	4	1	3	2	1	1	24	2	61	9	1	8	1	35	1	11	32	45	9	1	1	3	1	16	25	5	1	1	3	1	1	1	2	1	1	1
BCL7C	1	10	1	2	6	3	1	7	1	5	4	9	3	1	2	2	1	1	1	9	4	67	6	1	3	1	21	1	28	1	19	1	1	1	10	1	10	42	1	1	18	2	1	1	2	2	1	1	1
PFDN6	3	13	1	4	5	8	4	1	1	1	4	10	1	1	1	1	1	1	1	12	1	66	3	1	7	1	10	1	8	5	15	1	1	1	3	2	1	31	1	1	4	1	1	1	1	1	1	1	1
RAC3	9	11	2	1	7	10	5	5	1	9	7	8	2	2	5	1	1	1	1	17	1	80	5	1	8	2	12	2	13	7	8	1	1	1	10	1	13	11	1	1	11	2	1	1	1	2	1	1	5
RAB35	3	7	1	3	9	5	3	2	1	1	3	6	3	3	3	1	1	1	1	8	1	51	3	1	3	1	12	1	11	7	11	1	1	1	3	1	6	35	3	1	6	2	1	1	1	1	1	1	2
ZC3H7A	3	11	1	7	9	7	3	1	1	3	4	5	4	1	3	1	1	1	1	14	2	90	9	2	8	1	17	2	16	7	25	5	1	1	7	1	6	23	1	1	8	3	1	1	1	1	1	1	2
RANBP1	10	12	1	7	18	8	4	1	1	2	2	10	2	1	2	3	1	1	1	13	2	73	13	1	6	1	14	1	18	5	29	5	1	1	12	1	15	60	1	1	28	2	1	2	1	1	1	1	2
BHLHE40	5	11	1	2	10	5	5	3	1	3	3	7	1	3	4	3	2	1	1	7	1	64	5	1	6	1	24	1	7	6	29	3	1	1	5	1	4	68	1	1	14	3	1	1	4	1	1	2	1
FTSJ1	7	13	1	3	8	9	1	1	1	4	9	7	5	1	5	1	1	3	1	10	2	86	5	1	7	1	13	1	8	8	17	1	1	1	7	2	9	48	1	2	9	3	1	1	1	6	1	1	1
ANKZF1	5	11	1	3	8	6	1	1	1	1	1	3	1	1	4	2	1	1	1	14	2	75	2	1	1	1	4	1	5	5	2	3	1	1	1	1	5	7	1	1	7	3	1	1	1	1	1	2	1
CTBP2	13	8	1	1	10	22	3	6	1	4	2	13	1	3	1	2	2	1	1	29	1	104	4	1	12	2	13	3	15	13	17	2	3	1	10	1	9	30	2	1	17	2	1	1	1	1	1	1	4
THBS1	9	41	1	7	58	32	7	1	1	1	20	30	2	8	5	6	2	17	4	37	1	87	12	3	14	1	128	1	24	12	150	4	1	1	8	1	3	19	2	1	5	16	1	1	1	1	1	1	3
STX1B	12	19	4	7	16	5	3	7	1	3	8	5	4	1	5	1	1	1	1	18	4	69	4	1	6	1	10	1	15	6	13	3	1	1	6	1	10	14	2	3	19	3	1	1	2	1	1	1	2
ELMO2	6	8	1	3	5	13	5	3	1	1	3	4	2	1	2	4	1	1	1	9	2	85	2	4	4	1	8	1	10	8	12	2	2	1	5	1	7	17	1	1	4	1	1	1	1	1	1	1	1
NYAP1	8	16	2	5	6	5	3	3	1	3	10	5	1	1	6	1	1	1	2	16	1	77	3	1	9	1	6	3	6	8	7	2	3	1	10	1	7	7	1	1	12	3	1	2	1	2	2	1	2
LSM14B	4	10	1	2	2	4	4	1	1	3	1	6	1	1	1	2	1	1	1	7	1	82	3	1	5	1	8	1	3	4	11	1	1	1	4	1	6	20	2	1	10	2	1	1	1	1	1	1	1
ILRUN	10	5	1	2	12	8	1	2	1	1	2	2	1	1	1	2	1	1	1	13	1	71	3	1	6	1	14	2	10	7	17	1	3	1	5	1	1	35	3	2	10	2	1	1	1	1	1	1	1
CLCA4	1	7	2	4	7	1	3	3	1	7	6	4	3	1	1	1	1	1	1	2	2	77	1	1	5	1	3	2	5	2	1	1	1	1	2	1	18	9	3	1	5	1	1	1	1	1	1	1	1
EIF2AK2	1	5	1	2	12	4	2	3	1	2	3	10	1	1	1	1	1	1	1	7	2	68	5	1	5	1	12	2	11	5	21	1	1	1	10	1	14	23	1	1	8	1	2	1	1	2	1	1	2
DYNC1I2	4	8	1	2	13	3	2	2	1	1	3	9	4	4	1	2	1	1	1	14	1	68	4	2	4	1	7	1	16	10	9	2	1	1	8	1	5	36	1	1	21	1	1	1	1	1	1	1	1
DNAJA2	6	16	1	4	6	7	1	3	1	3	2	6	1	2	4	2	1	1	1	10	2	59	9	1	3	1	9	3	6	9	14	3	1	1	7	1	14	33	1	1	4	1	1	1	1	1	1	1	1
SP9	3	26	4	2	9	6	16	3	1	6	16	15	13	1	8	1	2	1	1	14	3	86	6	1	10	1	9	1	8	9	7	1	4	1	5	1	5	7	1	1	1	2	1	1	4	1	1	1	4
ARSD	4	13	1	1	6	5	1	5	1	3	4	4	2	1	1	1	1	1	1	7	1	68	4	1	6	1	7	1	4	3	8	4	2	1	7	1	8	29	1	1	1	3	1	1	1	2	1	1	1
CYBC1	7	15	1	7	10	13	2	2	1	1	9	8	3	3	3	1	1	5	3	25	1	100	6	2	9	1	17	2	17	5	15	3	2	1	6	1	13	15	2	1	17	5	1	1	2	1	1	1	5
YIPF6	8	8	1	3	8	1	5	1	1	3	4	7	3	4	1	1	2	2	1	8	1	82	1	1	6	1	14	1	9	5	11	6	3	1	8	1	4	40	1	2	9	1	1	1	1	1	1	1	2
SNRPA	13	7	1	7	9	16	1	3	1	1	3	8	1	3	3	1	1	4	3	16	2	80	7	2	8	1	12	2	14	11	19	6	1	1	8	1	9	46	3	1	9	3	1	1	1	3	1	1	1
SH3TC1	3	4	1	1	6	6	1	1	1	3	10	7	1	2	2	3	1	2	1	17	1	78	1	1	6	1	7	1	2	6	12	5	1	1	3	1	5	6	1	1	3	4	1	1	2	2	1	1	1
POLR2I	8	5	1	5	7	5	6	3	1	1	1	5	1	3	1	1	1	1	1	9	2	63	10	1	4	1	9	1	6	7	21	4	1	1	6	1	14	64	1	2	11	3	1	1	1	2	1	1	1
SLC35F2	11	10	1	5	9	6	3	3	2	3	1	4	1	1	1	1	1	1	1	7	1	61	3	1	4	1	9	1	6	2	8	4	1	1	10	1	2	10	1	1	13	1	1	1	1	1	1	1	2
PAN3	7	13	2	2	12	4	1	3	1	3	2	10	2	2	1	3	1	1	1	12	1	98	5	1	4	1	8	1	10	4	9	1	1	1	14	1	4	9	1	1	8	1	1	1	1	2	1	1	1
SLC44A4	3	7	2	3	6	9	3	2	1	1	3	4	2	2	2	3	1	1	1	4	4	66	7	1	8	1	5	1	7	6	3	1	1	1	7	1	5	13	1	1	2	1	1	1	2	1	1	1	3
SNRPN	6	13	1	2	15	8	3	1	1	1	5	13	5	2	5	1	1	1	1	20	3	105	8	1	8	1	19	1	14	7	15	2	1	1	11	1	13	15	1	1	5	2	1	1	2	1	1	1	1
SETD1B	1	6	1	3	6	7	5	2	1	2	3	7	2	1	4	1	1	1	1	9	1	47	2	1	5	1	11	1	9	6	10	2	1	1	5	1	6	17	1	1	5	1	1	2	1	1	1	1	3
MICAL2	5	11	1	2	12	4	1	2	1	1	2	12	1	5	3	1	1	1	1	6	1	75	4	1	7	1	23	1	26	7	29	1	1	1	5	1	1	16	1	1	3	4	1	1	1	2	1	1	1
CDK16	6	9	1	4	7	6	4	2	1	6	5	6	1	1	3	3	1	1	1	12	4	66	5	2	7	1	18	4	12	9	10	3	1	1	8	1	6	46	2	1	4	2	1	1	1	1	1	1	3
SBF1	3	5	1	1	6	5	1	3	1	1	3	4	1	1	1	1	1	1	1	17	3	79	2	2	3	1	15	1	5	3	12	1	1	1	3	1	4	13	1	1	4	2	1	2	1	1	1	1	1
GNAI3	6	17	1	6	19	6	4	3	1	2	11	13	1	8	2	2	1	2	1	18	6	77	11	1	5	1	36	1	23	6	36	1	1	1	24	1	12	130	3	1	26	4	1	1	2	2	1	1	1
PRDX6	7	7	1	5	14	17	1	2	1	3	3	8	3	4	3	1	1	1	1	21	3	60	6	2	5	1	13	1	6	4	25	4	1	1	9	1	3	45	1	1	10	1	1	1	1	2	1	1	1
NUDT3	3	8	1	3	5	3	2	3	1	1	2	1	1	1	4	1	1	1	1	12	2	47	4	1	2	1	12	2	7	4	16	2	1	2	17	1	5	23	1	1	6	1	1	2	1	2	1	1	1
SCO2	2	12	1	10	5	4	3	1	1	5	2	6	3	1	2	2	1	1	1	10	2	84	2	1	1	1	17	1	8	3	29	2	1	1	4	1	8	40	1	1	12	4	1	1	1	1	2	1	1
PCBP4	7	7	1	3	4	8	2	1	2	2	3	13	1	1	1	3	1	1	1	6	1	75	1	2	6	1	8	1	11	4	7	2	1	1	6	1	5	9	2	1	8	1	1	1	1	1	1	1	1
SNX6	3	13	1	4	2	2	2	3	1	2	6	6	1	4	1	1	1	1	1	12	1	63	1	1	1	1	12	1	8	3	12	1	1	1	4	1	11	33	1	1	7	1	1	1	2	1	1	1	1
ERI3	7	11	1	4	7	10	4	1	1	1	3	4	2	3	1	1	1	1	1	12	2	69	4	1	4	1	14	1	9	5	16	3	1	1	12	1	10	40	1	1	7	3	1	1	1	1	1	1	2
PSMG3	7	60	10	16	14	12	31	23	3	25	32	31	19	4	13	2	4	4	1	21	7	66	7	7	34	1	23	12	24	17	12	4	5	1	22	4	29	22	3	3	8	4	1	1	8	11	1	3	7
TTC4	11	16	1	5	11	10	2	2	1	1	5	9	3	2	2	4	2	1	1	17	1	103	3	1	10	1	9	3	6	7	11	1	1	1	6	2	9	22	1	1	8	1	1	1	2	2	1	1	1
RPS20	52	34	1	15	80	56	13	6	2	5	15	32	1	17	7	11	1	5	1	128	5	93	54	1	13	1	122	4	93	30	253	4	3	2	58	2	105	763	14	20	153	16	2	2	1	1	1	1	1
SOCS3	2	17	1	4	10	10	5	1	1	2	5	6	2	2	2	4	1	2	1	13	2	72	5	2	4	1	33	1	16	6	20	5	1	1	6	1	4	5	1	1	10	3	1	1	1	1	1	1	1
VPS35	6	8	1	4	14	11	3	1	1	3	15	4	3	2	2	1	1	2	1	14	2	71	5	1	3	1	11	1	8	8	17	1	1	1	16	2	8	52	1	1	3	1	1	1	2	1	1	1	3
NRP2	3	13	1	7	10	1	5	1	1	4	4	14	1	3	1	1	1	1	1	13	3	91	6	1	1	1	26	2	15	5	22	1	1	1	4	1	6	15	1	1	22	1	1	1	1	1	1	1	1
LANCL1	7	11	1	1	1	5	1	4	1	1	6	4	1	2	2	1	1	3	1	7	2	51	2	1	1	1	5	1	8	4	4	1	1	1	5	1	8	20	1	1	8	1	1	1	2	1	2	1	1
LCLAT1	4	7	1	5	4	8	4	1	2	3	1	7	3	2	2	1	1	2	1	11	1	74	3	1	4	1	9	2	7	5	5	1	1	1	6	1	2	8	1	1	5	1	1	2	1	1	2	1	1
TNFRSF1A	14	18	1	4	16	15	4	6	1	1	5	5	2	3	2	2	2	1	1	17	1	90	8	3	11	1	19	1	11	15	15	4	1	1	8	1	10	48	1	1	19	6	1	1	1	1	1	1	2
HNRNPCL3	8	27	4	8	18	12	11	5	1	7	7	20	3	6	6	2	1	1	1	25	2	73	8	2	11	1	22	1	24	7	17	6	1	1	15	1	16	20	4	1	9	2	1	1	1	2	1	1	2
CXorf66	9	5	2	2	10	7	5	3	1	7	5	4	1	3	2	1	2	1	1	4	2	91	3	2	3	1	6	1	5	4	5	6	1	1	3	1	5	9	1	1	8	2	1	1	1	1	1	1	3
STMP1	18	14	1	3	13	7	8	2	1	1	5	7	2	3	3	4	2	2	1	20	2	86	6	1	8	1	21	2	15	9	15	1	2	1	8	1	12	42	3	2	25	5	1	1	1	2	2	1	2
DNTTIP1	3	5	1	2	9	5	3	2	1	1	5	2	4	1	4	1	1	1	1	5	1	69	2	1	7	1	5	1	3	1	14	1	1	1	5	1	5	14	1	2	7	1	1	1	1	3	1	1	1
COPRS	3	9	3	6	16	4	9	2	1	3	6	8	3	3	4	1	3	2	1	16	3	121	5	1	3	1	9	2	5	8	8	2	1	1	4	1	8	14	2	1	11	3	1	1	1	2	1	1	1
HYOU1	8	14	1	4	9	7	1	2	1	3	7	3	2	2	3	2	1	1	3	10	1	76	7	2	6	1	10	1	10	6	16	2	1	1	8	1	7	27	2	1	11	1	1	1	1	1	2	1	1
ARRB1	2	8	1	3	7	8	3	2	1	5	5	3	4	1	2	2	1	1	1	7	1	66	5	1	5	1	16	1	8	8	7	1	1	1	10	1	8	4	2	1	3	2	1	2	1	1	1	1	2
RRAGC	3	5	1	4	4	7	2	1	1	1	8	9	1	1	1	2	1	1	2	9	2	77	2	2	10	1	7	1	5	3	9	5	2	1	3	1	2	12	2	1	4	1	1	1	1	2	1	1	1
HLA-G	3	11	1	6	5	3	4	1	1	6	3	3	2	6	4	3	1	1	1	14	2	88	1	1	8	1	10	2	12	8	23	4	1	1	3	2	19	53	2	1	5	1	1	1	1	1	1	1	1
ACP1	2	10	1	6	17	1	1	5	1	2	7	12	3	1	6	1	1	1	1	10	3	85	8	1	3	1	18	2	17	5	14	2	1	1	11	1	15	24	3	1	9	1	1	1	2	4	1	1	3
TEDC2	4	12	2	5	5	6	3	4	1	9	2	9	4	1	4	1	2	1	1	6	3	48	1	1	9	1	7	1	3	3	7	2	1	1	4	1	8	11	3	1	7	1	1	1	3	1	2	1	1
CALM3	17	26	3	17	21	43	7	7	6	2	13	23	3	13	4	4	4	7	3	20	3	80	14	5	13	1	38	5	28	16	47	8	1	1	21	1	15	103	4	2	22	9	1	1	1	1	1	1	2
ABI2	4	9	1	1	8	3	2	2	1	2	7	8	3	2	3	1	1	1	1	11	1	110	8	1	3	1	8	1	10	4	8	1	1	1	9	2	11	14	1	1	11	1	1	1	1	2	1	1	1
NUP58	8	10	1	5	13	4	2	3	1	1	6	2	3	1	3	1	1	1	1	13	6	107	3	2	9	1	8	1	10	3	16	5	1	1	8	1	8	28	2	1	7	4	1	1	5	2	1	1	1
CDC42	13	9	1	5	14	13	3	5	1	3	5	14	3	4	5	3	1	1	1	18	1	76	12	1	5	1	28	1	15	11	40	3	1	1	17	2	9	171	1	1	21	3	1	1	1	1	1	1	1
GTF2I	23	10	1	6	11	13	2	2	1	2	8	8	2	6	3	1	1	1	1	13	3	96	5	1	7	1	15	2	10	11	22	2	1	1	24	1	15	51	1	2	16	2	1	1	1	1	2	1	1
HSPH1	7	10	1	3	5	1	3	1	1	1	2	6	2	1	2	1	1	1	1	5	1	67	4	1	8	1	3	2	7	7	8	2	1	1	8	1	6	21	2	1	5	2	1	1	1	1	1	1	2
MPHOSPH6	4	9	1	3	7	3	1	4	1	1	2	7	3	1	3	1	1	1	1	12	3	96	5	1	7	1	10	4	6	4	11	1	1	1	7	1	24	60	3	2	10	3	1	1	1	1	2	1	1
ADRM1	10	17	1	6	17	3	3	4	1	5	6	13	2	5	3	2	1	1	1	24	1	95	9	1	4	1	21	1	18	6	33	1	1	1	19	1	18	100	3	4	29	4	1	2	2	1	2	1	2
FUT3	2	15	1	2	6	2	5	2	1	5	5	2	1	1	2	1	1	1	1	7	3	85	2	1	7	2	4	1	7	5	6	2	1	1	4	1	1	25	1	1	4	3	1	1	2	2	1	1	1
GATD3A	5	9	1	1	5	5	3	2	1	2	5	8	2	1	1	1	1	1	1	9	1	64	9	1	6	1	15	1	11	5	17	2	1	1	8	1	12	27	1	1	6	1	1	1	1	1	1	1	1
DESI2	1	1	1	1	4	5	2	1	1	1	4	4	1	2	2	1	1	1	1	12	4	58	1	3	4	1	5	1	6	1	11	1	1	1	4	1	9	9	1	1	7	1	1	1	1	1	1	1	1
PRORP	2	11	1	2	5	1	1	6	1	2	9	8	6	1	3	1	1	1	1	12	2	94	5	1	2	2	12	1	10	1	12	1	1	1	7	1	5	15	1	1	3	3	1	1	4	1	1	1	1
TSPAN31	6	7	1	5	6	11	7	1	1	1	3	6	1	2	4	1	1	1	1	14	2	74	2	1	11	1	8	2	1	8	9	2	1	1	5	1	5	9	3	1	2	1	1	1	1	1	1	2	1
MYC	9	8	1	7	11	4	9	3	1	7	2	5	4	4	6	1	1	1	1	16	4	81	7	2	3	1	16	3	11	5	11	2	1	1	7	1	13	87	1	1	32	4	1	1	1	1	1	1	2
HUS1	3	11	1	6	9	4	5	4	1	1	6	6	3	1	2	1	1	1	1	15	3	95	3	1	4	1	10	1	7	9	14	1	1	1	6	1	7	24	1	1	13	1	1	1	2	1	2	1	1
UEVLD	7	9	1	2	10	8	1	1	2	3	7	5	2	3	4	1	1	1	2	10	2	56	5	1	9	1	7	1	11	7	7	3	1	1	7	1	6	10	2	1	4	2	1	1	1	1	1	1	2
MRPL14	13	13	1	3	11	7	4	1	1	3	6	9	1	2	4	1	1	1	1	17	2	73	5	1	6	1	16	1	7	7	20	3	1	1	7	1	10	36	2	2	9	2	1	1	1	1	1	1	1
SERF1A	11	7	2	6	7	10	5	2	1	1	5	9	1	3	3	1	2	2	1	14	1	105	11	2	7	1	13	2	14	8	18	3	1	1	9	1	10	30	1	1	9	2	1	1	3	1	3	2	1
NCK1	3	6	1	6	7	2	3	2	1	3	5	4	3	3	3	1	1	1	1	13	5	53	2	1	3	1	12	2	5	2	13	1	1	1	3	1	6	43	2	1	7	3	1	1	1	1	1	1	2
LSM2	5	12	1	2	12	2	2	4	1	6	6	7	1	1	1	1	1	1	1	12	3	60	7	1	2	1	13	1	11	6	7	1	2	1	6	1	5	50	1	1	14	2	1	1	2	1	2	1	1
NID1	3	11	1	7	7	4	1	6	1	2	4	9	3	12	1	4	1	1	1	9	2	70	10	3	4	1	13	1	24	7	24	1	1	1	1	1	10	3	1	1	6	2	1	1	1	1	1	1	1
ELF4	4	6	1	3	7	2	1	5	1	5	2	3	2	1	3	1	1	1	1	7	1	84	7	1	3	1	10	1	10	5	5	2	1	1	6	1	7	21	1	1	10	1	1	1	1	1	1	1	3
PRAMEF6	20	18	1	1	10	9	3	2	1	3	3	8	2	1	5	1	1	2	1	14	3	90	3	1	7	1	7	3	8	11	6	2	1	1	6	1	7	13	1	1	5	1	1	1	1	1	1	1	3
SF3B4	5	6	1	2	6	3	1	2	1	1	5	5	1	1	3	1	1	2	1	2	1	71	1	1	3	1	7	1	3	4	7	4	1	1	1	1	5	19	1	1	3	1	1	1	1	2	1	1	1
TIMMDC1	13	4	1	4	11	7	4	3	1	2	3	2	1	2	1	1	1	1	1	10	1	71	5	1	6	1	15	1	7	8	8	2	1	1	8	1	11	30	1	1	9	2	1	1	1	1	1	1	1
NKX2-4	9	70	8	9	20	22	22	22	4	28	17	30	9	1	25	1	6	1	1	37	13	74	5	5	25	1	27	8	15	30	21	9	1	1	11	1	22	21	2	1	7	3	1	1	7	4	2	5	7
SUGP2	7	9	1	8	11	14	3	3	1	1	3	6	2	2	2	3	1	1	1	13	1	63	4	1	6	1	12	1	14	11	15	1	1	1	5	1	8	20	1	1	7	2	1	1	1	1	1	1	3
KAT2A	5	9	2	1	4	5	3	2	1	2	4	6	3	3	1	2	2	1	1	9	1	75	6	1	4	1	7	1	13	6	5	2	1	1	11	1	5	21	1	1	7	1	1	1	1	1	1	1	1
CGRRF1	6	16	1	7	10	6	5	4	1	5	2	15	1	3	4	1	1	3	1	17	5	93	5	4	5	1	17	3	9	7	8	1	1	1	4	1	6	12	1	1	5	1	1	1	3	2	1	2	1
SERPINE1	4	16	1	3	14	5	6	4	1	2	3	14	1	1	1	1	1	6	1	11	2	59	4	1	4	1	32	4	5	5	30	2	1	1	5	1	4	16	1	4	168	8	1	1	2	1	1	1	2
MRPS25	4	7	1	3	9	5	2	4	1	3	3	5	2	1	3	1	1	1	1	13	1	85	6	1	5	1	5	2	5	6	11	2	1	1	7	1	2	27	1	1	4	1	1	1	1	1	1	1	1
SOX12	7	14	3	4	7	4	2	6	1	3	2	9	1	2	4	3	1	3	1	8	2	64	3	1	6	1	6	1	6	3	2	3	1	1	3	1	4	3	1	1	3	1	1	1	2	1	1	1	1
MRPS15	8	8	1	6	13	10	2	3	1	2	2	5	1	2	4	1	1	1	1	19	2	74	5	1	5	1	16	1	10	6	12	5	1	1	6	1	8	83	2	1	14	4	1	1	1	1	2	1	1
LRP10	9	12	1	8	16	6	6	3	1	3	8	9	5	3	7	1	1	1	1	18	3	117	8	1	10	1	18	3	11	8	30	3	3	1	7	1	14	28	3	1	6	3	1	1	1	1	1	1	3
ZMYM1	4	20	1	5	8	8	2	2	1	2	2	2	2	1	3	2	1	2	1	10	1	90	4	1	8	1	6	1	8	5	5	5	1	1	3	1	7	12	2	1	4	1	1	1	1	1	1	1	2
ECE1	2	6	1	4	9	2	2	1	1	2	3	2	1	3	1	5	1	2	1	13	2	80	2	1	9	1	11	1	16	2	9	2	1	1	9	1	8	22	2	1	8	2	1	1	1	3	1	1	1
TOPBP1	1	5	1	10	6	1	2	1	1	1	4	8	1	1	2	1	1	1	1	8	3	67	1	1	8	1	9	1	11	3	10	1	1	1	7	1	7	30	1	1	10	1	1	1	1	1	1	1	1
PSEN1	7	12	2	5	9	7	5	3	1	3	3	9	5	1	7	1	1	1	1	24	3	82	11	1	3	2	20	1	10	9	20	2	1	1	13	1	13	32	1	1	18	1	1	1	4	1	1	1	1
ESRP1	7	9	1	5	20	11	6	5	1	8	12	9	4	3	3	3	1	1	1	9	2	103	15	1	6	1	12	4	11	10	14	4	1	1	38	1	28	113	7	1	28	1	1	3	1	1	1	2	3
HLA-A	39	133	1	32	45	33	22	67	5	5	29	102	3	41	13	16	1	6	1	99	15	79	27	4	39	1	340	16	170	43	397	19	4	1	23	2	155	1246	23	18	14	11	1	2	4	8	3	5	32
GRHL2	2	5	1	3	9	7	5	3	1	2	6	2	1	1	1	1	1	1	1	10	1	76	5	1	6	1	6	2	1	3	7	2	1	1	10	1	7	25	1	1	5	1	1	1	1	1	1	1	1
SF3B1	12	13	1	1	15	9	1	2	1	2	3	9	2	2	2	4	1	1	1	28	2	84	12	2	8	1	25	1	21	13	27	1	1	1	14	1	21	28	1	1	25	2	1	1	1	1	1	1	1
C6	14	22	3	2	16	9	5	5	1	8	5	13	7	1	9	3	1	2	1	24	4	170	5	1	9	2	10	5	16	12	11	6	1	2	11	1	10	18	2	1	13	1	1	1	1	1	1	1	5
NNAT	5	7	1	1	3	4	3	4	1	3	7	8	3	1	2	1	1	1	1	14	1	76	3	1	5	1	7	1	12	7	4	2	1	1	1	1	3	7	1	1	7	2	1	1	1	1	1	1	1
BAZ2A	11	6	1	1	3	3	2	2	1	3	3	5	2	2	3	2	1	1	1	6	1	62	4	1	3	1	8	1	3	1	8	2	1	1	5	1	7	18	1	1	9	2	1	1	2	1	1	1	1
ECPAS	7	7	1	1	9	5	2	1	1	2	4	3	2	3	1	1	1	1	1	13	1	87	5	1	6	1	16	2	7	5	10	4	1	1	6	1	7	30	2	1	10	3	1	1	1	1	1	1	1
MARK3	8	14	1	5	9	18	3	4	1	1	2	13	3	1	3	2	2	1	1	19	3	95	5	1	10	2	30	2	16	5	23	5	1	1	15	1	20	31	3	2	36	5	1	1	1	2	1	1	1
TMA7	109	790	78	114	200	125	282	290	24	216	420	267	103	35	99	17	65	43	9	241	161	121	95	48	270	30	344	92	249	199	263	80	37	9	161	18	216	500	32	3	159	24	5	11	46	59	5	28	118
SLC2A1	6	10	1	6	4	1	2	2	1	6	11	9	4	1	6	1	1	1	1	15	3	88	27	1	6	1	16	1	12	1	18	1	1	1	11	1	12	122	4	11	516	3	1	1	1	4	1	1	1
COPA	3	10	1	2	13	2	7	3	1	2	5	10	1	2	2	1	1	1	1	14	1	82	4	1	6	1	16	1	11	5	30	1	1	1	9	1	8	61	2	2	9	1	1	1	3	1	1	1	1
NFIC	11	19	1	2	11	8	11	6	1	7	8	13	4	4	4	3	1	2	2	16	1	59	14	1	6	1	29	1	26	8	26	3	1	1	2	1	18	21	1	1	14	4	1	1	2	1	1	1	1
ZNF703	2	6	1	5	6	5	3	2	1	2	4	2	3	1	2	1	1	1	1	11	1	73	6	1	9	1	5	1	8	4	15	3	1	1	8	1	4	14	1	1	5	1	1	1	1	2	1	1	2
PPM1B	14	9	1	2	7	12	4	1	1	2	5	6	1	4	4	2	1	2	1	12	5	63	4	1	6	1	18	1	9	8	14	5	1	1	7	1	10	12	1	1	11	1	1	1	1	1	1	1	2
STEAP2	4	15	2	4	10	8	7	2	1	3	5	19	1	1	1	1	1	3	1	16	1	76	7	1	4	1	46	1	24	4	25	1	1	1	9	1	2	6	1	1	5	3	1	1	1	1	1	1	1
PLXNB2	13	29	3	10	17	11	12	8	1	7	20	29	3	5	3	4	3	1	1	26	3	82	10	2	8	1	38	2	18	15	26	4	2	1	25	1	26	62	1	1	27	4	1	1	1	1	5	1	3
NQO1	5	3	1	1	8	1	4	1	1	1	5	1	2	1	4	1	1	1	1	8	1	48	3	3	4	1	4	2	1	1	4	1	1	1	9	1	6	63	1	1	7	1	1	1	1	1	1	1	2
HRAS	4	12	1	5	12	12	6	1	1	3	6	4	5	2	6	1	1	1	1	11	1	108	2	3	8	1	13	1	14	7	7	3	1	1	7	1	9	20	3	1	13	1	1	1	1	1	1	1	2
JUND	12	15	2	9	37	13	4	6	1	1	4	21	1	3	1	4	1	1	1	24	4	101	9	1	3	1	56	1	21	9	23	3	1	1	17	1	16	29	5	1	18	4	1	1	2	2	1	1	4
ATP5ME	18	16	1	7	18	14	5	3	1	3	3	4	1	7	1	2	1	1	2	26	7	87	15	2	3	1	24	2	30	12	33	2	1	1	22	1	20	98	6	2	12	3	1	1	1	1	1	1	5
SCLT1	1	11	1	1	10	6	6	1	1	3	3	5	2	1	1	1	1	2	2	11	1	87	5	1	5	1	15	1	7	5	13	1	1	1	7	1	6	8	2	1	2	2	1	1	2	1	1	2	1
ZNF83	6	7	1	2	7	2	1	2	1	1	4	5	2	1	3	1	1	2	1	6	3	91	7	1	10	1	10	1	7	3	9	2	1	1	14	2	4	23	1	1	2	1	1	1	1	1	3	1	1
MYSM1	7	9	1	5	7	8	5	1	1	1	2	3	1	2	1	2	1	1	2	9	1	77	2	1	3	1	2	2	6	7	10	5	1	1	10	1	6	19	1	1	4	1	1	1	1	1	1	1	1
PRPSAP1	12	16	1	6	16	6	3	3	1	6	5	8	5	1	3	3	1	1	1	14	1	127	3	3	14	1	17	4	18	14	17	1	1	1	7	1	10	27	1	1	13	3	1	1	1	1	1	1	2
IGF2BP1	3	12	1	1	14	3	5	1	1	8	4	5	3	1	1	1	1	1	1	9	4	70	7	1	9	1	5	1	5	8	5	1	1	1	6	1	5	7	1	1	13	3	1	1	1	1	1	1	3
CHMP2A	4	3	2	2	9	7	1	3	1	3	1	4	2	2	1	1	1	1	1	8	1	81	3	1	9	1	12	1	9	1	12	2	1	1	10	2	7	27	1	1	14	2	1	1	1	1	1	1	1
PPP3CB	3	4	1	3	6	7	2	2	1	2	4	6	1	2	2	1	1	2	1	13	1	68	4	1	4	1	14	1	8	1	9	1	2	1	11	1	4	9	2	1	5	3	1	1	1	1	1	1	1
CHMP1B	8	4	1	3	11	6	2	2	1	2	2	9	1	3	1	1	1	1	1	5	1	57	3	1	3	1	10	2	9	4	10	1	1	1	10	1	6	24	1	1	16	2	1	1	1	1	1	1	1
SREBF2	6	9	1	3	5	5	1	2	1	3	2	6	4	4	3	1	1	1	1	10	1	79	5	4	3	1	8	1	10	6	21	2	1	1	4	1	3	46	1	1	29	2	1	1	1	1	1	1	1
SUSD6	2	5	1	5	9	2	1	2	1	4	2	9	2	1	2	1	1	1	1	5	1	64	6	1	3	1	18	1	7	4	5	1	1	1	6	1	7	16	1	1	10	1	1	1	1	1	1	1	1
GBP1	6	8	1	1	6	10	2	1	1	3	4	8	1	4	2	1	1	1	2	14	1	93	2	1	5	1	48	2	9	10	79	10	1	1	5	1	10	136	3	1	4	1	1	1	1	1	1	1	1
SOAT1	7	10	1	3	14	9	6	2	1	6	4	6	3	3	1	3	1	1	1	13	1	91	4	1	13	1	10	3	15	10	17	1	1	1	6	1	8	17	2	2	4	1	1	1	1	1	1	1	1
MBOAT7	11	5	1	1	3	5	1	1	1	2	6	2	2	1	2	1	1	2	1	10	1	74	6	1	7	1	7	1	11	6	10	4	1	1	7	1	13	24	1	1	7	1	1	1	1	1	2	1	3
HIPK1	7	9	1	2	8	9	2	2	1	3	3	3	2	1	2	4	1	1	1	13	1	57	7	1	3	1	3	1	2	6	7	1	1	1	8	1	2	16	2	1	8	4	1	1	1	1	1	1	1
KRT5	2	9	1	7	8	3	3	4	1	2	5	37	3	48	5	1	1	1	1	6	22	109	5	1	10	1	205	1	76	24	389	3	1	3	7	1	197	6724	14	98	2059	14	1	1	1	3	4	1	1
ELOC	22	10	1	6	21	11	7	4	1	3	8	12	1	4	3	7	1	1	2	22	3	74	7	1	4	1	30	3	18	14	35	1	1	1	17	2	17	103	3	2	22	1	1	1	2	3	1	1	2
DEFA1B	5	8	1	3	6	2	2	1	1	4	3	4	3	1	6	1	1	1	1	19	1	93	3	2	8	1	14	1	9	9	4	1	1	1	7	1	6	6	3	1	12	1	1	1	2	2	2	1	3
SLC39A9	4	3	1	4	3	1	1	2	1	1	2	3	2	2	3	1	1	1	1	6	1	59	1	1	1	1	7	1	9	3	1	4	1	1	5	1	2	10	1	1	3	1	1	1	1	2	1	1	3
RBBP7	3	13	1	5	13	2	5	5	1	1	7	14	5	1	2	1	1	1	1	19	3	124	5	1	11	1	13	2	9	7	19	3	1	1	7	1	9	92	1	1	22	3	1	1	2	1	1	1	1
RAC1	1	12	1	1	19	3	2	3	1	1	2	8	1	3	2	3	1	3	1	9	1	69	5	1	2	1	23	1	19	4	24	1	1	1	11	1	11	79	1	1	19	4	1	1	1	1	1	1	3
MYL6B	5	19	3	11	13	5	13	7	1	12	8	11	3	6	5	2	1	1	1	14	4	91	4	1	15	2	18	1	14	7	18	2	2	1	10	1	16	21	1	1	16	4	1	1	1	2	1	1	8
CLEC18A	4	14	2	3	8	6	2	3	1	5	6	10	3	2	1	1	1	1	1	8	1	83	2	1	4	1	8	5	18	4	5	1	1	1	6	1	8	15	1	1	8	1	1	2	3	1	1	1	1
SPPL3	4	9	1	4	7	7	2	1	1	4	3	5	1	6	4	1	1	1	1	11	2	73	2	1	3	1	11	1	7	10	10	2	1	1	5	1	7	21	1	1	8	1	1	1	1	1	1	1	1
HIF1A	6	8	1	1	12	4	5	1	1	1	5	3	1	4	4	1	1	1	1	22	1	85	2	1	5	1	27	2	20	1	27	1	2	1	10	1	10	58	2	3	14	5	2	1	1	2	2	1	3
PLK1	7	7	1	2	9	2	2	2	1	1	1	3	1	1	2	1	1	1	1	9	1	71	1	1	4	1	13	2	6	2	10	1	1	1	5	1	7	27	1	1	24	2	1	1	1	5	1	1	1
SLC35F6	5	11	1	2	9	1	1	1	1	5	5	7	1	2	2	1	1	1	1	6	3	78	1	1	1	1	12	1	11	3	13	1	1	1	3	1	10	36	1	1	4	2	1	1	2	2	1	1	1
PRIM2	4	11	1	3	9	5	3	3	1	4	10	6	1	1	5	1	1	1	1	12	2	118	5	1	4	1	12	2	9	5	17	2	1	1	7	1	6	18	4	1	1	2	1	1	1	2	1	1	1
CCNT2	8	12	1	1	4	5	3	1	1	4	7	4	1	1	3	1	1	4	1	7	2	74	4	2	6	1	4	1	6	5	6	3	1	1	7	1	2	5	2	1	9	1	1	1	1	1	1	1	1
NDE1	3	14	2	2	8	5	4	1	1	2	7	13	1	1	1	2	1	1	1	17	3	69	8	1	7	1	12	1	11	6	13	1	1	1	3	1	8	33	1	1	40	1	1	1	1	1	1	1	1
XRCC6	10	9	1	2	13	17	2	2	1	1	7	14	3	6	3	5	1	3	2	22	2	68	15	3	7	2	27	1	16	8	35	10	1	1	7	1	13	68	1	1	21	5	1	1	1	1	1	1	1
CASP12	1	10	1	1	13	2	5	1	1	4	3	10	3	1	2	1	1	1	1	12	4	62	5	1	2	1	9	1	10	3	4	1	1	1	8	1	2	10	3	1	5	1	1	1	1	1	1	1	2
TMEM45A	3	13	1	6	8	3	6	1	1	3	3	12	7	3	5	1	1	1	1	7	2	97	5	1	9	2	17	1	14	7	24	3	1	1	3	1	25	13	1	1	8	2	1	1	1	1	2	1	2
VIRMA	4	5	1	2	4	3	4	3	1	2	3	6	1	1	1	1	1	1	1	12	3	93	3	1	7	2	13	2	7	4	6	1	1	1	10	1	10	19	1	1	8	1	1	1	1	1	1	1	1
UBE2G1	7	14	1	3	6	3	3	1	1	3	5	7	1	1	3	1	1	1	1	11	1	75	5	1	3	1	8	2	7	2	20	1	1	1	6	1	9	33	1	1	9	1	1	1	1	2	1	3	1
ERMP1	2	8	1	2	5	4	2	1	1	2	3	7	1	3	1	1	1	1	1	8	1	79	1	1	4	1	4	1	3	4	12	1	1	1	6	1	6	63	1	1	5	2	1	1	1	1	1	1	1
FRMD6	4	13	1	2	8	5	5	5	1	3	7	7	3	1	1	2	1	1	1	12	3	82	6	1	7	1	16	2	12	5	20	3	1	1	4	1	8	18	1	1	12	5	1	1	1	1	1	1	2
TEAD3	3	7	1	2	7	9	4	1	1	2	3	3	2	2	1	2	1	1	1	7	4	125	4	3	6	1	12	1	9	5	11	2	1	1	10	1	3	12	1	1	3	1	1	1	1	2	1	1	1
CLU	9	9	1	6	6	14	14	4	1	2	14	23	3	1	3	1	1	5	1	57	1	99	24	2	5	1	12	1	8	3	11	2	1	1	5	1	2	20	3	1	10	7	1	1	1	1	1	1	2
H2BC6	1	10	1	2	9	6	2	1	1	9	3	5	2	2	1	2	1	1	1	11	2	75	5	2	8	1	10	1	3	3	13	4	1	1	2	1	11	50	1	1	9	1	1	1	1	1	1	1	1
NME4	3	13	1	2	6	7	3	3	1	4	5	4	2	2	2	3	2	1	1	11	1	66	3	1	6	1	9	1	5	5	12	2	1	1	9	1	5	14	1	1	8	2	1	1	2	1	1	1	1
CEACAM16	5	17	1	3	9	8	6	1	1	6	1	5	1	1	1	1	1	1	2	13	3	91	2	1	4	1	8	1	7	8	10	1	1	1	5	1	7	11	2	1	4	1	1	1	1	3	1	1	1
MTHFD1	2	7	1	4	4	8	6	1	1	1	4	5	1	2	2	1	1	1	1	14	2	71	5	2	3	1	9	2	4	6	5	1	1	1	3	1	7	28	1	1	4	1	1	1	1	1	1	1	2
PRRX1	2	12	1	1	5	6	4	2	1	2	4	12	3	4	1	1	1	1	1	3	1	75	3	1	9	1	22	1	26	4	29	1	1	1	3	1	6	5	1	1	2	5	1	1	1	1	1	1	1
FOXN3	2	6	1	4	16	3	4	1	1	4	1	9	2	2	1	1	1	1	1	19	2	69	5	1	4	1	16	1	21	7	22	1	1	1	13	1	18	21	1	1	5	1	1	1	1	2	1	1	1
PTPRK	7	9	1	3	14	5	1	4	1	4	2	2	1	2	5	2	1	1	1	13	1	74	6	1	11	1	15	1	15	5	12	1	1	1	9	1	7	47	1	1	33	2	1	1	1	1	1	1	1
ATXN7L3B	2	4	1	3	2	2	1	2	1	2	5	5	1	1	1	1	1	1	1	13	2	75	2	1	3	2	7	1	4	2	5	1	1	1	6	1	10	24	1	1	2	4	1	1	1	1	1	1	1
NPTXR	9	15	3	6	7	8	2	1	1	2	1	10	5	1	3	1	1	1	1	5	4	86	3	1	6	1	5	1	7	10	3	1	1	1	4	1	5	1	1	1	6	1	1	1	1	1	1	2	4
POLR2J3	7	18	1	4	16	4	3	4	1	4	3	6	5	1	3	1	1	1	1	21	5	69	1	1	8	1	11	1	7	9	13	5	4	1	12	1	10	6	6	1	22	2	1	1	2	2	1	1	2
NPAS2	1	7	1	2	6	5	4	1	1	2	5	5	2	1	2	1	1	1	1	2	2	69	6	1	7	1	8	1	5	1	7	1	2	1	11	1	3	13	1	1	7	1	1	1	1	1	1	1	1
MAT2B	2	14	1	6	10	11	5	7	1	6	4	10	2	2	1	1	1	2	2	8	1	79	5	1	5	1	18	3	18	9	25	3	1	1	4	1	8	29	1	1	8	1	1	1	1	1	1	3	1
THEM6	5	12	3	3	9	11	3	3	1	1	5	7	1	1	3	3	1	1	1	11	1	50	4	2	7	1	8	1	4	4	10	7	1	1	17	1	9	42	1	1	8	1	1	1	1	1	1	1	2
RPL11	72	42	1	37	74	56	10	3	2	7	7	28	6	31	2	8	1	4	5	117	2	103	41	2	13	1	111	7	75	38	114	7	1	2	69	1	74	509	5	4	76	11	3	1	2	2	8	1	1
SPAG9	1	9	2	2	10	3	1	4	1	1	3	7	2	1	2	1	1	1	1	18	1	61	6	1	2	1	15	3	6	5	16	1	1	1	7	1	7	32	2	1	24	1	1	1	1	2	1	1	1
ZNF266	6	9	1	4	5	4	3	2	1	1	2	3	1	1	1	1	1	1	1	14	1	82	1	1	7	1	10	1	10	4	8	2	1	1	9	1	3	10	1	1	3	5	1	1	2	3	1	1	2
WDR61	6	3	1	6	11	4	2	2	1	2	5	2	5	6	3	1	1	1	1	16	1	85	8	2	4	1	12	1	9	6	17	1	1	1	14	1	16	32	1	1	7	2	1	1	3	1	1	1	1
ARL6IP5	7	6	2	5	16	8	2	5	1	2	5	11	1	1	1	1	1	1	1	19	1	81	10	1	8	1	19	2	9	13	23	2	1	1	12	1	6	24	1	1	3	1	1	1	2	1	1	1	1
SNURF	5	25	3	5	24	16	13	14	2	10	14	14	6	3	3	1	2	2	1	24	8	77	7	2	15	2	15	3	13	13	11	5	3	1	22	2	14	14	1	1	6	1	1	1	4	2	1	1	3
SMURF1	8	7	2	2	10	2	1	2	1	1	2	5	1	2	3	1	1	1	1	7	1	63	2	1	5	1	7	2	9	1	11	2	1	1	10	1	7	14	1	1	12	1	1	1	1	1	2	1	2
SNRPG	17	16	2	6	14	10	2	7	1	7	9	15	2	3	4	3	2	1	1	33	2	77	12	1	11	1	25	1	12	5	42	2	1	1	15	1	23	99	1	5	42	4	1	1	2	1	1	1	1
THAP5	6	9	1	4	2	3	3	1	1	3	6	3	1	1	1	1	1	1	1	11	1	63	4	1	5	1	5	2	7	3	10	1	1	1	3	1	4	13	2	1	12	1	1	1	1	1	1	1	1
PSMC5	3	16	1	7	13	9	3	4	1	5	5	5	1	1	4	1	1	1	1	20	1	67	11	1	5	1	14	3	22	6	15	1	1	1	10	2	11	42	4	1	26	6	1	1	1	2	1	1	2
H2BC14	3	8	1	2	5	5	2	1	1	2	3	7	1	3	1	1	1	1	1	5	2	93	7	1	3	1	7	1	8	8	9	2	1	1	3	1	6	8	3	1	1	2	1	1	1	1	1	1	1
EMC3	7	11	1	1	8	9	6	1	1	2	5	10	1	2	5	1	1	1	1	13	1	78	3	1	7	1	16	1	12	5	13	2	1	1	9	1	7	31	1	1	9	4	1	1	1	1	1	1	1
ITGB1BP1	10	5	3	3	9	7	1	2	1	2	3	2	1	6	1	1	1	3	1	8	1	93	4	1	2	1	14	3	4	4	6	1	1	1	2	1	7	17	1	2	8	1	1	1	1	2	1	1	2
AKR1A1	2	9	2	4	6	4	2	3	1	1	2	14	2	3	1	2	1	1	1	9	1	56	1	1	4	1	15	4	16	5	22	2	1	1	5	1	9	62	1	1	9	2	1	1	1	1	1	1	1
ESCO2	2	9	1	1	7	7	4	6	1	6	2	7	5	3	6	5	1	2	1	10	3	84	9	1	9	1	8	1	5	10	8	3	3	1	4	3	9	12	2	1	14	3	1	1	1	1	1	1	1
CHERP	10	8	1	3	7	8	3	3	1	3	6	5	1	2	4	2	1	2	1	10	2	77	2	2	11	1	12	1	4	9	11	4	2	1	10	1	4	13	1	1	11	2	1	1	1	1	1	1	1
TMEM258	12	23	1	7	17	5	1	2	1	5	4	11	2	5	1	2	1	2	1	28	5	108	9	2	5	1	33	1	28	5	43	3	1	1	19	1	16	73	4	1	27	1	1	1	1	1	1	1	1
KMT2B	4	15	1	3	7	2	5	7	1	4	5	10	1	1	6	1	1	1	1	21	2	86	8	1	2	2	14	2	18	2	5	1	1	1	9	1	6	17	1	1	3	1	1	1	1	3	1	1	1
JARID2	1	12	2	3	3	5	3	3	1	1	5	5	2	1	4	3	1	2	1	10	1	65	5	1	3	1	6	2	7	4	6	2	1	1	4	1	3	11	1	1	11	1	1	1	1	1	1	1	1
GJB3	5	7	1	1	7	5	1	3	1	1	4	1	3	2	2	1	1	1	1	11	1	99	5	1	4	1	7	2	4	4	5	2	1	1	4	1	2	20	2	2	5	4	1	1	1	2	1	1	1
BSDC1	8	9	1	5	6	2	2	3	1	2	5	4	1	3	1	1	1	1	1	7	2	66	4	1	4	1	4	1	9	4	15	2	2	1	2	1	3	19	1	1	5	2	1	1	1	1	1	1	1
PDZD8	9	7	1	1	4	1	4	1	1	1	1	11	1	1	4	2	1	3	1	15	1	73	3	1	5	1	11	1	10	4	8	3	1	1	8	1	4	28	3	1	6	2	1	1	1	1	1	1	1
LEPROTL1	6	8	1	4	2	13	4	1	1	2	3	3	2	1	2	1	1	1	1	14	1	70	3	1	5	1	17	1	9	8	20	1	1	1	1	2	2	24	2	1	11	1	1	1	1	1	1	1	2
DNAJC7	8	7	1	4	5	6	2	2	1	4	5	10	1	3	1	3	1	1	1	26	1	67	5	1	4	1	10	2	14	7	12	1	1	1	6	1	7	27	2	1	7	1	1	1	2	1	1	1	1
GSK3A	10	15	2	8	16	13	5	6	1	3	9	13	5	3	2	1	1	4	2	24	2	137	6	2	7	1	18	1	11	6	22	4	3	3	14	1	13	59	3	3	17	1	1	1	1	4	1	1	3
PLEKHG2	6	7	2	4	9	7	5	1	1	6	4	7	1	3	2	2	1	1	2	11	1	97	1	1	6	1	10	1	11	9	9	2	1	1	3	1	3	9	1	1	7	2	1	1	3	1	1	1	1
HOXB3	8	21	3	5	20	15	7	6	1	3	8	15	6	2	7	2	1	1	1	24	4	119	5	2	9	1	13	1	15	7	19	2	1	1	16	1	9	12	3	2	19	2	1	1	1	4	1	2	3
CTSS	1	15	1	3	18	20	4	1	2	1	2	7	2	3	4	1	1	1	1	20	4	86	5	1	5	1	28	2	7	5	54	7	1	1	9	1	12	62	2	1	1	3	2	1	1	2	1	1	4
DCBLD1	1	9	1	5	10	6	4	1	1	3	2	4	4	2	1	1	1	1	1	12	3	66	6	1	7	1	23	1	14	8	18	1	1	1	3	1	9	25	1	4	13	2	1	1	1	1	1	1	1
LCE3E	7	9	2	5	7	11	4	2	1	3	7	6	2	1	3	1	1	1	1	15	1	95	6	3	10	1	4	1	2	5	2	3	1	1	3	1	2	7	1	1	2	1	1	1	1	3	1	1	1
CTSL	9	28	2	7	15	9	4	4	1	3	5	14	1	6	2	2	1	6	3	11	2	118	12	1	10	1	55	4	10	14	38	1	1	1	7	1	10	20	2	1	2	4	1	1	3	3	1	1	1
ROGDI	5	11	1	4	8	7	5	3	1	5	7	5	1	1	2	1	1	1	1	14	1	81	2	1	11	1	8	3	10	3	14	2	1	1	9	1	6	11	1	1	19	7	1	1	4	1	1	1	1
BTBD6	3	80	4	19	32	13	15	31	1	20	32	41	9	2	14	1	2	3	1	34	18	77	14	2	40	3	29	15	27	17	20	5	5	1	27	1	25	37	6	2	15	5	1	1	8	6	1	4	12
KIF5B	5	7	1	5	16	3	2	1	1	2	1	6	2	4	6	1	1	1	1	10	1	71	5	1	2	1	11	2	11	5	18	1	1	1	12	1	16	32	1	1	9	1	1	1	2	1	1	1	1
AGAP3	11	17	1	4	13	16	7	4	1	6	6	8	2	5	2	4	1	2	2	11	3	119	4	2	10	1	11	4	10	9	12	4	1	1	13	1	9	22	1	1	10	1	1	1	1	2	1	1	2
HACD3	10	14	1	5	17	15	4	3	1	3	9	6	3	2	3	1	3	1	1	20	3	105	4	1	10	1	17	4	9	4	11	2	1	1	15	1	6	48	1	1	14	1	1	1	1	1	1	1	2
SLC2A4RG	22	15	3	6	12	13	3	1	1	5	6	13	1	1	2	5	1	1	1	16	3	76	5	2	10	1	21	2	21	13	13	8	2	1	11	1	8	35	2	2	19	1	1	1	1	3	1	3	1
SLC46A1	1	22	1	6	15	1	3	4	1	4	6	7	1	1	3	1	1	1	1	9	1	89	4	1	5	2	10	2	7	6	2	1	1	1	6	1	8	4	3	1	11	3	1	1	1	1	1	1	4
TAGLN	14	58	5	16	68	97	33	4	7	26	89	198	8	36	9	7	4	44	11	132	5	98	96	22	39	1	294	7	81	32	521	7	1	1	21	1	17	46	1	1	10	6	1	1	3	3	1	2	2
CXCR4	10	22	1	6	28	25	7	3	1	4	5	11	2	5	6	3	1	1	1	35	2	67	12	2	15	1	37	3	28	11	31	5	1	1	12	1	9	26	1	1	25	4	1	1	2	1	2	1	1
RELB	3	9	1	2	11	2	2	3	1	2	6	9	3	1	3	1	1	2	1	10	1	92	4	1	1	3	19	2	13	12	12	1	1	1	5	2	7	17	1	1	7	3	2	1	1	2	1	1	1
PLAU	3	46	1	9	11	2	4	2	1	6	10	13	2	1	5	1	1	1	1	10	2	69	4	1	3	1	50	1	28	10	31	1	1	1	10	1	2	37	1	2	41	3	1	1	1	1	3	1	1
PPP2R5D	7	11	1	2	10	3	4	2	1	6	4	9	4	2	2	1	2	1	1	9	1	68	3	1	5	1	13	1	3	3	6	2	1	1	4	1	8	19	1	1	5	1	1	1	1	1	1	1	2
H2AC6	17	23	2	26	44	18	5	7	1	3	11	27	1	14	5	3	1	1	4	60	3	112	19	1	8	1	39	4	37	25	79	4	1	1	30	1	31	219	1	4	37	4	2	3	1	1	1	1	5
ZNF680	6	11	1	2	1	10	2	2	1	3	5	7	3	1	2	4	1	1	1	10	1	86	1	1	3	1	11	2	9	6	7	1	2	2	10	1	7	15	1	1	6	3	1	2	1	1	1	1	1
KCNJ11	5	13	1	3	4	8	4	2	1	3	6	3	3	2	4	2	1	1	1	10	4	67	5	3	9	1	10	1	7	5	4	3	1	1	2	1	4	5	1	1	4	1	1	1	2	1	1	1	1
SLC37A3	5	8	1	4	5	5	2	1	1	4	6	10	2	2	4	1	1	1	1	9	1	71	7	5	1	1	14	2	8	7	15	1	1	1	7	1	11	6	1	1	2	3	1	1	1	3	1	1	1
SPIN2A	1	12	1	3	15	2	3	4	1	2	4	11	3	1	4	1	1	1	1	12	3	69	1	1	4	1	5	1	7	5	5	2	2	1	9	1	9	12	1	1	9	2	1	1	2	4	1	1	2
NPIPB3	43	22	1	5	29	34	7	1	2	3	5	11	2	13	5	4	1	2	3	52	1	87	13	3	8	1	34	3	40	15	54	10	1	1	37	1	19	95	3	2	53	2	1	1	1	1	1	1	1
PRRC1	6	6	1	1	10	9	2	3	1	2	5	9	1	4	4	1	1	1	1	14	3	60	2	2	7	1	7	1	11	4	13	2	1	1	11	2	13	24	2	1	8	4	1	1	1	2	1	1	1
KCNK1	2	14	2	1	4	6	4	1	1	1	2	1	1	1	3	1	1	1	1	8	2	57	3	1	1	1	5	3	10	1	7	1	2	1	5	1	3	15	1	1	15	1	1	1	1	2	1	1	1
ADGRA3	8	10	1	5	13	7	7	5	1	1	8	8	1	2	2	1	1	1	1	11	4	64	3	1	2	2	11	2	5	8	7	1	1	1	8	1	5	14	1	1	10	4	1	1	1	1	2	1	1
TFG	19	21	1	12	17	13	3	1	1	4	6	14	1	6	2	1	1	1	1	23	1	87	12	1	2	1	22	1	22	14	39	1	1	1	12	1	20	153	1	2	34	3	2	1	2	1	1	1	1
RSL24D1	4	11	1	9	8	12	2	2	1	2	8	6	1	1	3	1	1	2	1	13	1	56	5	1	7	1	8	1	9	9	8	2	1	1	5	2	15	29	1	1	11	1	1	1	1	1	1	1	1
EGLN2	3	8	1	3	6	3	3	2	1	1	2	5	1	2	2	1	1	1	1	6	1	76	7	1	3	1	12	1	4	2	9	1	1	1	3	1	12	16	1	1	6	1	1	1	1	1	2	1	1
CRIP1	1	14	1	2	10	14	1	2	1	2	3	8	1	10	2	4	1	2	1	21	1	91	4	1	10	2	26	1	21	7	30	2	1	1	17	1	7	20	1	1	61	5	1	1	2	2	1	1	2
EIF3D	6	13	1	4	9	3	5	1	1	2	5	7	2	1	5	1	1	1	1	11	3	47	6	1	3	1	6	2	7	2	16	1	1	1	8	1	6	33	1	3	13	2	1	1	1	1	1	1	2
ATP5PF	8	6	2	7	15	12	3	3	1	2	4	9	1	9	3	2	2	1	1	9	5	74	20	2	5	1	14	2	22	9	29	2	1	1	9	1	15	92	1	1	14	1	1	1	1	1	1	1	2
FOXO6	4	20	2	13	11	4	8	4	1	7	13	15	7	1	4	1	1	1	1	11	1	101	5	1	10	1	10	1	13	4	8	4	1	1	16	1	5	6	1	1	5	3	1	1	1	1	1	1	2
COMMD7	8	7	3	1	6	6	2	4	1	1	4	4	2	4	2	1	1	1	1	13	1	86	4	1	6	1	11	1	5	12	17	2	1	1	8	1	14	17	4	1	5	1	1	1	1	1	1	1	1
CEACAM5	2	9	1	4	7	3	9	5	1	4	4	7	1	4	3	1	1	1	1	13	1	74	2	1	4	1	12	1	9	3	19	1	1	1	4	1	11	93	3	1	9	2	1	1	1	1	1	3	1
PLCD3	5	11	1	3	6	3	2	1	1	4	1	6	1	1	1	1	1	1	1	11	1	76	7	1	7	1	4	1	4	4	6	3	1	1	7	1	5	11	1	1	5	2	1	1	1	1	1	1	1
PLEKHG4	1	13	1	3	7	2	6	5	1	8	6	9	1	1	3	1	1	1	1	7	7	61	1	1	9	3	13	1	5	5	11	2	1	1	12	2	9	11	1	1	9	1	1	1	1	1	1	1	1
BCL2L13	4	9	1	3	7	3	3	1	1	3	4	4	2	2	5	1	2	1	1	7	1	55	4	1	6	1	6	1	8	6	7	1	1	2	8	1	5	10	1	1	10	1	1	1	4	1	1	1	1
CIAO2B	10	9	3	1	11	4	5	1	1	4	2	6	1	5	1	1	1	1	1	9	1	71	6	1	7	1	15	2	8	4	13	4	1	1	10	1	6	38	1	1	5	2	1	1	1	1	1	1	1
SHTN1	11	12	1	2	9	4	5	1	1	2	3	11	2	2	1	1	1	2	1	7	3	79	4	1	4	1	11	1	6	12	9	5	1	1	9	1	4	10	1	1	10	1	1	1	1	1	1	1	1
NKX3-1	6	16	1	1	5	5	1	1	1	1	4	3	2	3	1	3	1	1	1	7	2	86	2	1	5	1	8	1	6	6	5	4	1	1	3	1	3	3	1	1	5	1	1	1	3	1	1	1	1
IL24	9	27	1	8	29	21	10	7	1	5	9	13	3	4	1	2	1	1	1	30	5	71	14	1	15	2	51	4	23	12	21	8	2	1	43	2	30	55	2	1	19	2	1	1	1	1	1	1	3
SLC37A1	7	7	1	1	12	10	4	1	1	3	5	5	1	2	7	1	2	1	1	12	1	90	5	2	5	1	3	1	6	7	7	4	1	1	17	1	9	16	1	1	7	1	1	1	2	1	1	1	1
CHST15	9	5	1	1	5	2	1	1	1	1	1	4	1	1	2	1	1	1	1	9	1	71	1	1	4	1	7	1	12	12	9	2	1	1	2	1	2	6	3	2	7	1	1	1	2	1	1	1	1
CHTOP	2	7	1	2	7	1	2	1	1	2	8	4	1	1	1	1	1	1	1	7	2	79	5	1	3	1	17	1	3	1	18	1	1	1	8	2	7	28	1	1	11	2	1	1	1	3	1	1	1
SPINT1	2	4	1	2	12	5	1	1	1	1	3	9	2	1	2	1	1	1	1	9	3	63	4	1	7	1	6	1	3	4	5	1	1	1	15	1	15	47	4	1	11	1	1	1	1	1	2	1	1
ICAM1	5	11	1	4	12	2	2	1	1	1	1	6	2	1	1	1	1	1	1	9	2	90	6	1	4	1	15	1	11	4	22	1	1	1	3	2	9	18	2	1	2	1	1	1	1	3	1	1	2
GBF1	2	8	1	2	5	6	1	3	1	2	2	6	1	1	2	2	1	1	1	7	3	74	6	1	2	1	8	1	11	5	13	3	1	1	3	1	3	22	3	1	7	2	1	1	1	1	1	1	1
RBM34	4	4	1	4	2	3	4	1	1	1	1	5	1	2	3	1	1	2	1	11	1	65	1	2	3	1	6	1	4	4	8	2	1	1	7	1	6	13	4	1	9	4	1	1	1	1	1	1	1
AJUBA	4	7	1	3	4	8	1	3	1	1	5	9	1	2	1	1	1	1	1	12	3	65	1	1	6	1	5	2	5	7	5	3	1	1	6	1	10	10	1	1	7	1	1	1	1	2	1	1	1
PRAMEF10	5	19	1	2	8	5	4	4	1	6	2	9	1	1	6	1	1	1	1	10	1	86	7	1	7	2	6	2	7	8	9	1	1	1	3	1	4	6	2	1	5	2	1	1	1	1	1	1	3
FHL2	8	13	1	5	14	1	3	5	1	2	9	16	4	1	1	1	1	1	1	12	1	77	6	1	6	1	24	2	10	6	22	1	2	1	9	1	14	58	1	1	22	3	1	1	1	1	1	1	2
ANXA8	10	5	1	2	3	9	2	2	2	1	4	4	1	2	3	2	1	1	1	11	3	68	13	3	4	1	12	1	1	18	10	8	1	1	16	1	67	95	2	1	34	1	1	1	3	1	1	2	1
MRPS34	1	5	1	2	7	5	5	1	1	2	3	6	1	2	2	1	1	1	1	14	1	61	3	1	2	1	12	1	9	4	11	1	1	1	12	1	6	45	2	1	11	1	1	1	1	1	1	1	2
TRMT112	13	12	1	4	10	7	3	1	1	2	6	7	3	3	5	3	1	1	1	15	1	71	9	1	10	1	8	2	15	8	14	3	1	1	9	1	14	47	1	1	30	3	1	1	1	1	1	1	1
PITPNB	4	9	1	2	5	2	1	2	1	1	7	3	1	3	2	1	1	1	1	12	1	68	3	1	4	1	6	1	11	4	13	2	1	1	7	1	11	41	1	1	12	5	1	1	1	1	1	1	2
TMEM181	3	14	1	7	9	1	3	4	1	1	7	4	1	1	5	1	1	1	1	15	3	57	6	1	1	1	12	3	14	3	14	1	1	1	5	1	4	18	2	1	8	2	1	1	1	2	1	1	3
TPM3	10	28	4	8	27	16	8	10	1	2	10	10	1	7	5	4	1	1	2	34	3	65	13	1	16	1	56	6	32	20	56	4	2	1	27	1	26	119	4	1	36	4	1	1	1	2	1	2	4
H3C13	20	13	1	24	16	13	4	5	1	3	8	9	4	15	2	1	2	2	1	21	1	99	23	2	6	1	22	5	18	12	66	7	1	1	28	1	59	257	4	1	48	4	2	1	3	1	2	1	1
HMGN2	47	26	3	9	38	55	9	8	1	8	10	21	1	16	6	8	2	4	2	53	2	67	18	1	12	2	35	1	30	28	80	18	1	1	35	1	38	285	8	1	45	10	1	1	3	5	1	1	2
HDGFL2	4	12	1	5	6	8	2	1	1	3	6	6	2	1	4	1	1	1	1	9	4	100	5	1	7	1	9	1	9	5	9	1	1	1	8	1	5	9	1	1	11	1	1	2	1	3	2	1	2
MAP3K6	5	10	1	8	8	5	7	3	1	7	4	5	3	1	3	3	1	1	1	17	1	81	4	1	2	1	7	1	13	5	6	6	1	1	5	1	6	26	1	2	9	1	1	1	1	1	1	1	1
TMEM132A	3	6	1	1	12	4	6	3	1	1	4	7	4	1	2	1	1	3	1	10	1	77	4	1	5	1	9	1	9	4	9	3	1	1	15	1	4	27	1	1	17	1	1	1	1	2	1	1	1
PSMB5	2	8	1	1	8	2	3	1	1	2	3	6	1	2	2	2	1	1	1	12	2	52	6	1	7	1	15	1	9	3	13	1	1	1	8	1	6	34	1	1	7	3	1	1	1	1	1	1	1
LPCAT4	9	5	1	7	8	11	4	2	1	4	2	3	1	4	1	1	1	1	1	15	2	71	7	2	7	1	11	1	7	13	14	2	1	1	29	1	18	35	2	1	12	2	1	1	1	1	1	1	1
USP7	7	8	1	7	12	7	3	2	1	3	8	6	1	3	2	1	1	1	1	7	2	83	3	1	6	1	14	1	9	7	7	3	1	1	10	1	7	35	1	1	21	1	1	1	1	1	1	1	3
MUC1	4	4	1	1	4	2	1	3	1	1	4	6	1	1	2	2	1	1	1	8	2	80	6	1	1	1	9	1	2	3	13	2	1	1	9	1	10	185	2	3	11	1	1	1	1	3	1	1	2
IER5	10	17	1	2	7	3	3	1	1	3	3	15	1	1	2	1	1	1	1	12	2	58	4	1	1	1	10	1	10	5	10	1	1	1	8	1	8	21	1	3	4	1	1	1	1	1	2	1	1
TRIM56	11	6	1	4	5	4	1	6	1	2	2	5	1	1	3	1	1	1	1	17	1	62	1	1	1	1	5	3	11	5	14	1	1	1	5	1	3	10	1	2	16	3	1	1	1	1	1	1	1
CEBPD	11	10	1	5	17	11	2	5	1	2	7	11	6	1	2	1	1	1	1	19	2	63	6	1	1	1	37	2	11	4	23	1	1	1	5	1	12	33	3	1	34	5	1	1	1	1	2	1	1
RAP2B	3	22	2	9	23	17	6	3	1	2	4	8	1	3	2	4	1	4	1	27	3	79	9	1	8	1	23	1	10	10	32	2	1	1	8	1	7	104	1	1	50	1	1	1	1	1	2	1	2
N4BP2L2	2	11	1	3	9	6	5	1	1	1	2	5	1	1	2	4	1	1	1	14	1	61	14	1	1	1	12	2	12	4	20	3	1	1	17	1	6	24	1	1	4	2	1	1	1	1	1	1	1
TRADD	9	13	2	6	8	2	3	2	2	1	6	12	3	1	3	1	1	1	1	15	2	59	3	2	2	1	10	1	11	6	8	1	1	1	9	2	8	13	1	1	8	1	1	1	1	2	1	1	1
FAT2	2	13	1	7	6	1	5	4	1	1	5	9	3	1	5	1	1	1	1	16	1	73	6	1	2	4	9	1	13	5	8	2	1	1	4	1	13	95	1	2	21	1	1	1	1	1	3	1	1
RNF167	5	19	1	7	15	10	4	4	1	8	6	14	5	2	5	4	1	1	1	19	4	71	8	1	10	1	16	3	11	4	11	1	1	1	17	1	15	17	2	1	11	2	1	1	1	4	1	1	1
TRAPPC12	1	9	1	4	5	2	4	1	1	3	5	7	1	3	1	1	1	1	1	10	1	66	6	1	6	1	5	1	4	1	11	1	1	1	7	1	9	7	1	1	5	3	1	1	1	1	1	1	1
ITPRIPL2	1	4	1	1	11	11	1	1	1	1	1	5	1	2	2	1	1	1	1	9	1	71	2	1	4	1	12	1	9	7	13	1	1	1	12	1	3	22	1	1	5	3	1	1	1	1	1	1	1
ANKRD36B	24	171	13	49	59	61	57	50	9	49	67	81	41	20	25	12	18	9	7	88	33	94	32	10	94	2	85	29	83	62	72	36	12	1	100	3	99	96	13	1	45	7	4	3	7	9	1	9	29
OSTF1	2	4	1	8	7	1	2	1	1	2	1	12	1	1	3	1	1	1	1	10	1	55	5	1	5	1	16	1	6	4	14	3	1	1	15	1	7	45	1	1	15	1	1	1	1	1	1	1	1
ERGIC1	2	13	1	5	12	1	1	1	1	1	3	7	1	4	3	1	1	1	1	14	3	73	4	1	5	1	14	3	15	4	22	1	1	1	6	1	11	37	1	1	14	2	1	1	1	3	1	1	1
CASC3	7	9	1	1	7	10	3	1	1	4	6	4	1	3	3	2	2	1	1	11	1	73	7	1	4	1	20	1	7	2	11	4	2	1	8	1	5	13	1	1	12	3	1	1	2	1	1	1	1
DHCR7	7	16	1	7	7	10	5	6	1	4	8	12	3	2	4	1	1	1	2	12	2	181	6	2	7	1	10	1	10	9	7	1	3	1	9	1	5	12	3	1	26	1	1	1	2	1	1	1	3
PFDN4	5	8	3	1	10	10	4	1	1	2	4	10	1	2	2	1	1	1	2	14	1	61	4	1	7	1	6	3	6	3	8	3	1	1	10	1	6	25	1	2	7	1	1	1	1	1	1	1	1
HSPBP1	1	10	1	2	6	4	5	5	1	2	7	8	2	1	2	1	1	1	1	7	3	88	3	1	2	1	8	1	7	3	6	1	1	1	8	1	6	17	1	1	5	1	1	1	3	1	1	1	1
USP40	6	6	2	3	7	6	4	2	1	1	3	2	1	1	4	2	1	1	1	14	3	79	3	1	7	1	9	1	12	2	13	3	1	1	7	1	5	5	1	1	5	1	1	1	1	1	1	1	1
ARMCX3	6	6	1	6	13	5	3	3	1	2	2	2	1	7	3	1	1	1	1	11	2	69	3	1	9	1	17	1	11	9	15	2	1	1	12	1	9	30	2	1	9	3	1	1	1	1	1	1	1
ANXA7	7	4	1	4	14	12	3	6	1	2	2	3	2	4	1	1	1	2	1	5	1	66	5	1	5	1	26	2	20	13	23	3	1	1	5	1	9	49	1	1	10	3	1	1	1	1	1	1	1
ABI1	8	29	1	7	14	11	11	6	1	12	4	14	1	8	2	1	1	2	1	20	5	98	6	1	14	1	19	5	15	9	14	2	1	1	16	1	8	21	1	1	18	2	1	1	1	2	1	1	4
PFKL	12	12	1	6	13	4	7	1	1	1	2	9	5	3	1	2	1	4	1	15	4	61	4	3	8	1	15	1	9	11	23	3	1	1	10	2	14	47	2	3	17	3	1	2	2	1	1	1	1
RNASEK	4	16	1	5	14	7	6	1	1	3	7	11	3	4	2	3	1	2	1	23	2	80	7	1	6	1	29	2	23	7	37	3	1	1	6	1	12	51	3	2	7	1	1	1	1	1	1	1	1
ZDHHC5	1	13	1	4	12	5	3	1	1	1	2	7	1	1	4	1	1	1	1	15	4	64	6	1	2	1	17	2	16	5	12	1	1	1	16	1	10	28	2	1	17	1	1	1	1	3	1	1	1
NSD3	1	9	1	7	8	3	3	1	1	5	6	16	4	2	2	1	1	1	1	11	2	82	2	1	3	1	9	2	13	4	13	3	1	1	8	1	14	16	4	1	10	2	1	1	1	1	1	1	1
DDX53	3	25	2	4	13	14	5	4	1	6	8	10	2	1	9	3	1	1	1	15	2	180	5	1	7	1	10	3	7	4	9	2	1	1	7	2	7	5	2	1	6	2	1	1	2	3	1	1	1
SHKBP1	3	9	2	1	8	5	5	1	1	3	3	2	3	2	3	1	1	1	1	8	1	70	4	1	10	1	7	1	6	7	14	2	1	1	7	1	4	26	2	1	4	1	1	1	1	1	1	1	1
SLC36A4	3	34	4	12	22	7	21	6	1	13	23	25	14	3	8	1	1	2	1	27	9	91	7	1	12	1	34	10	30	8	26	4	3	3	14	2	24	23	1	1	16	4	1	1	3	2	2	1	2
NRIP1	4	13	2	3	10	8	7	3	1	2	6	3	1	1	4	1	1	1	1	10	1	74	8	1	6	1	5	1	6	5	7	1	1	1	5	1	7	12	2	1	20	1	1	1	2	1	1	1	1
NPIPB6	15	31	1	13	47	26	7	6	1	3	6	37	7	10	4	5	1	5	1	78	6	98	14	1	12	1	76	3	47	16	93	8	1	1	63	1	41	157	6	1	85	7	2	3	1	2	1	1	3
CEMIP	3	15	2	2	7	4	5	3	1	2	2	8	2	1	4	1	1	4	1	11	3	87	6	1	6	1	12	1	4	8	8	3	1	1	6	1	9	4	1	1	6	12	1	1	1	1	1	1	2
BCL2L11	9	7	1	3	7	15	1	1	1	5	7	5	2	1	1	1	1	2	1	6	1	66	3	1	7	1	11	4	7	5	10	3	1	1	7	1	3	9	1	1	4	1	1	1	1	1	1	1	4
COL5A2	7	54	1	16	36	5	23	10	1	12	18	66	10	7	15	3	1	5	4	53	7	211	15	2	31	4	95	4	145	18	140	4	1	1	10	2	8	19	3	2	34	8	2	1	1	7	3	1	2
DPM2	8	10	1	4	7	6	4	3	1	2	3	6	1	1	2	1	1	1	1	9	1	86	6	1	10	1	10	1	8	7	8	2	1	1	4	1	3	20	1	1	10	1	1	1	1	1	1	1	1
CIZ1	6	6	4	2	7	4	5	5	1	1	6	6	4	3	2	1	2	1	1	12	1	73	5	1	3	2	13	2	12	5	15	1	3	1	9	1	8	40	1	3	11	1	1	1	1	1	1	1	1
HAGHL	11	11	6	1	8	9	6	1	1	4	2	5	2	1	4	1	1	1	1	11	4	69	5	2	9	1	9	1	3	3	7	2	1	1	7	1	5	11	1	1	7	1	1	1	1	3	1	1	1
PCBP1	19	30	1	9	22	16	7	2	4	2	7	12	2	8	2	5	1	1	1	33	3	88	18	1	4	1	38	3	25	10	73	3	1	1	19	1	19	128	1	2	65	3	1	2	1	1	2	1	1
TXNIP	84	34	1	12	22	40	13	3	2	7	4	10	1	10	6	11	1	4	2	60	2	83	19	3	10	1	25	1	34	24	56	8	2	2	12	1	12	12	2	1	10	7	1	2	2	5	1	1	5
STUB1	3	9	1	6	2	1	5	2	1	1	4	6	1	1	2	1	2	1	1	14	2	61	1	1	3	1	8	1	12	4	10	3	1	1	8	1	9	17	1	1	8	1	1	1	1	1	1	1	1
RPL30	89	82	2	37	219	140	18	22	3	13	18	71	3	52	11	14	1	14	11	265	9	96	120	1	20	1	227	5	183	64	355	9	6	4	295	2	203	1417	22	14	249	29	7	5	1	3	6	1	4
MYH14	4	13	1	8	14	1	4	3	1	3	9	3	5	1	4	1	1	1	1	10	6	82	14	1	3	1	16	3	12	1	9	1	1	1	20	1	11	50	1	1	6	1	1	1	1	3	1	1	1
SMIM4	5	9	1	2	6	12	3	4	1	2	8	6	2	2	1	2	1	1	1	9	1	74	3	1	6	1	8	2	4	11	8	4	1	1	7	1	3	19	3	1	2	3	1	1	1	2	1	1	1
ING4	5	8	1	1	9	4	5	2	1	2	4	2	2	2	4	2	1	1	1	12	1	68	5	1	4	1	5	1	11	6	11	4	1	1	11	1	3	21	1	1	6	1	1	1	1	1	1	1	1
PHF2	12	9	1	6	7	7	4	2	1	2	4	4	1	1	4	1	1	1	1	17	3	104	1	1	8	1	11	1	4	6	7	3	1	1	3	1	6	9	1	1	11	3	1	1	2	1	1	1	2
RIOX2	4	15	1	6	13	10	2	1	1	3	7	4	5	1	4	1	1	1	1	12	7	129	7	1	9	1	6	3	9	2	11	1	1	1	2	1	5	34	1	1	5	2	1	1	1	1	1	1	1
EEF1G	50	46	2	26	79	57	9	2	1	8	16	41	4	32	7	12	3	10	2	114	12	116	58	2	14	1	101	8	96	45	173	10	1	1	66	1	78	558	1	12	125	7	1	2	5	5	2	2	3
RNF168	8	13	1	3	6	3	3	1	1	1	4	7	1	2	2	1	1	1	1	16	2	87	4	3	4	1	11	1	11	4	12	1	1	1	6	1	5	39	1	1	19	1	1	1	1	1	1	1	1
CUL3	6	12	1	1	12	11	4	4	1	3	9	4	1	2	4	1	1	1	2	12	2	69	6	5	4	1	7	1	10	8	15	2	1	1	7	1	9	32	1	1	8	2	1	1	1	1	1	1	1
SPATA46	6	13	3	2	14	7	4	3	1	2	4	8	7	1	2	1	1	1	1	16	3	110	8	1	4	2	6	1	7	7	8	3	1	1	4	1	4	8	3	1	8	2	1	1	4	1	1	1	2
PPP2CA	8	13	1	3	15	3	2	3	1	1	6	8	1	4	4	1	1	5	2	18	4	71	1	1	4	1	17	1	19	13	18	1	1	1	3	1	17	71	1	2	12	1	1	1	1	1	1	1	1
AK3	6	5	1	1	16	5	3	1	1	7	4	9	1	1	1	2	1	1	1	13	1	76	5	1	5	1	15	1	5	4	15	1	1	1	10	1	9	27	4	1	10	3	1	1	1	2	1	1	4
PDPK1	4	19	2	7	18	4	3	2	1	4	11	14	6	1	7	2	1	2	1	31	1	172	3	1	11	1	17	1	16	5	16	4	2	1	18	1	12	21	1	1	17	6	1	1	2	2	1	1	2
EIF3F	11	13	1	10	36	14	3	3	1	5	9	17	4	4	2	3	1	1	1	37	2	66	9	2	4	1	34	1	34	10	33	1	1	1	21	1	12	93	2	3	16	2	2	1	1	1	1	1	2
APOL6	4	11	1	4	8	10	1	1	1	1	1	4	1	1	2	1	1	1	1	7	1	86	5	2	3	1	6	1	6	1	12	2	1	1	4	1	6	24	1	1	5	4	1	1	1	2	1	1	1
RPL10L	5	10	1	6	12	15	1	1	1	1	6	5	1	5	5	3	1	1	1	18	4	78	5	1	3	1	15	1	7	6	11	3	1	1	8	1	7	51	1	1	5	1	1	1	1	1	1	1	1
CEACAM1	1	5	1	2	7	1	3	4	1	1	4	8	1	1	4	1	1	1	1	9	1	65	1	1	2	1	13	2	4	1	20	1	1	1	8	1	17	353	3	1	10	1	1	1	1	1	1	1	2
GAGE1	21	13	1	3	8	6	6	2	1	2	6	8	1	1	2	1	1	1	4	16	1	85	2	1	7	1	11	2	12	9	11	5	1	1	4	1	6	11	1	1	4	3	1	1	2	2	1	1	1
MON1B	2	13	1	4	11	6	7	1	1	2	3	5	1	1	3	3	1	1	1	19	1	84	4	1	6	1	15	1	6	5	19	6	1	1	3	1	12	29	2	1	12	1	1	1	1	1	1	1	1
KRT4	1	9	1	2	5	1	3	1	1	3	1	3	1	9	1	1	1	1	1	10	1	106	3	1	1	1	14	1	5	4	32	2	1	1	5	1	23	431	1	1	3	1	1	1	1	1	1	1	1
USP8	3	12	1	5	12	7	5	4	1	1	4	10	2	4	2	1	1	2	1	17	2	99	5	2	8	1	11	1	4	6	9	2	1	1	9	1	7	24	1	1	8	3	1	1	1	1	1	1	2
TNPO1	5	6	1	1	12	4	1	2	1	2	4	13	2	1	2	1	1	1	1	13	4	77	7	2	5	1	13	2	16	1	25	1	1	1	3	1	7	29	1	1	4	1	1	3	2	1	1	1	1
CCS	14	16	1	8	17	13	10	4	1	7	7	10	1	4	5	2	2	1	1	31	2	94	6	2	7	1	23	2	16	11	19	5	1	1	17	1	14	25	1	1	19	1	1	1	2	1	1	2	3
GOLGA3	3	9	1	3	8	3	1	2	1	2	3	10	1	1	2	1	1	1	1	15	2	72	2	1	4	1	15	3	12	3	19	1	1	1	8	1	6	34	4	1	13	2	1	1	1	1	1	1	1
USE1	7	6	1	2	9	7	2	1	1	1	2	6	3	1	1	1	1	1	1	13	3	90	3	2	9	1	14	4	6	4	12	3	1	1	4	1	6	11	1	2	5	3	1	1	1	2	1	1	2
PIK3R3	4	5	1	1	12	2	4	6	1	3	5	10	3	3	3	4	1	1	1	18	3	101	3	1	5	2	11	1	9	4	8	2	1	2	7	1	9	20	1	1	9	1	1	2	2	3	1	1	1
SPRYD3	5	6	1	4	7	4	2	3	1	2	1	11	3	1	3	1	1	1	1	9	1	75	2	3	1	1	13	1	5	5	12	3	1	1	7	1	9	27	3	1	9	2	1	1	1	1	1	1	1
DERL1	5	5	1	2	10	7	4	1	1	4	3	8	1	3	1	1	1	1	1	8	1	79	5	1	2	1	13	1	10	4	11	1	1	1	12	1	9	26	1	1	7	1	1	1	1	2	1	1	1
RPS6	91	71	1	44	125	147	25	16	1	14	37	77	3	61	9	43	2	8	5	225	11	87	140	10	25	1	257	10	182	65	279	14	1	2	104	1	152	835	15	7	88	13	1	3	1	1	7	3	3
ERBIN	5	7	1	2	7	6	2	2	1	1	4	7	1	3	5	2	1	1	1	17	1	73	8	1	1	1	13	1	9	3	20	4	1	1	10	1	6	35	1	2	7	1	1	2	1	4	1	1	3
ISLR	2	14	1	6	15	4	7	2	1	4	10	11	2	3	6	2	1	1	1	17	1	72	9	1	4	1	46	1	31	6	40	2	2	1	2	1	3	6	1	1	2	3	1	1	1	1	1	1	1
SARS1	4	13	2	6	8	1	5	3	2	6	2	7	2	1	2	1	1	1	1	17	1	70	8	1	6	2	21	1	12	10	27	3	1	1	4	1	12	48	1	1	11	4	1	1	1	1	1	1	2
RNPEP	4	18	1	9	10	1	5	5	1	5	5	11	2	2	2	1	1	1	1	15	1	76	4	1	2	1	22	3	8	4	17	1	1	1	11	2	14	59	2	1	10	5	1	1	1	2	1	1	1
RHOD	2	14	1	3	9	2	6	1	1	1	5	8	3	1	3	1	1	2	1	15	5	117	7	1	6	1	10	1	6	5	13	3	1	1	7	1	15	30	1	1	19	3	1	1	1	1	1	1	3
MRTFB	5	10	1	5	10	4	3	3	1	1	6	6	2	2	1	2	1	1	1	4	1	76	3	2	4	1	11	1	5	3	15	2	1	1	7	1	11	16	2	1	15	3	1	1	2	1	1	1	1
MMP12	3	3	1	4	7	4	3	1	1	2	1	8	3	1	1	1	1	1	1	9	1	86	1	1	5	1	5	1	6	6	6	2	1	1	1	1	24	13	5	1	3	1	1	1	1	2	1	1	1
TOR3A	6	12	3	3	6	7	3	1	1	4	4	6	4	1	4	2	3	1	1	12	3	90	6	1	6	1	16	2	5	2	14	3	1	1	8	1	8	19	1	1	6	2	1	1	1	1	1	1	1
SCAMP1	3	10	1	4	6	11	2	1	1	3	3	5	3	2	4	1	1	1	1	19	3	70	6	1	4	2	14	1	10	5	18	2	1	1	4	1	11	23	1	2	3	1	1	1	1	1	1	1	1
FGF17	2	11	4	8	15	5	6	1	1	4	11	11	5	1	3	2	2	1	1	16	1	82	5	4	3	1	6	3	7	7	7	2	1	1	5	1	6	4	3	1	8	1	1	1	1	2	1	1	1
SCRN2	1	5	2	1	6	4	5	4	1	2	2	5	5	1	2	2	1	1	4	10	1	71	3	1	2	1	6	1	1	4	6	1	1	1	4	1	3	9	1	1	10	1	1	1	2	1	1	1	2
UBN1	1	5	1	3	4	3	2	2	1	2	1	3	4	1	1	1	1	1	1	16	1	74	5	1	4	1	10	1	11	4	7	1	1	1	4	1	4	22	1	1	7	1	1	1	1	2	1	1	2
EPHX1	7	5	1	2	11	2	1	2	1	2	4	4	1	1	2	1	1	1	1	8	2	74	5	1	3	1	12	1	8	7	11	3	1	1	7	1	11	40	3	1	2	4	1	1	1	1	1	1	3
FAT1	1	4	1	2	5	2	2	3	1	1	3	8	1	2	4	3	1	2	1	11	2	62	7	1	5	2	10	1	10	7	11	1	1	1	3	1	4	33	1	2	23	1	1	1	1	1	1	1	1
H2BC21	4	9	1	1	7	3	5	5	1	4	5	6	2	1	3	1	1	1	1	16	4	96	4	1	8	1	5	2	4	3	4	1	2	3	5	1	9	8	2	1	3	1	1	1	1	1	1	2	4
MRGPRE	6	30	1	2	8	5	8	9	1	12	19	10	6	2	5	2	2	1	2	14	4	73	8	3	8	1	13	5	4	6	7	6	1	1	11	1	8	5	2	1	9	2	1	1	1	2	1	1	2
EIF5	6	14	1	4	6	6	3	2	1	2	2	5	1	1	2	1	1	1	1	14	2	81	2	1	3	1	16	2	9	4	19	1	1	1	7	1	10	34	1	1	20	1	1	1	1	2	1	1	1
CS	1	7	1	4	5	1	3	1	1	2	5	2	1	1	4	1	1	1	1	4	1	54	2	1	4	1	18	1	7	5	10	1	1	1	7	1	8	48	1	1	6	3	1	1	1	2	1	1	1
MTHFS	8	11	1	9	5	4	3	5	1	1	7	6	1	1	6	1	1	1	1	18	4	80	3	1	3	1	9	2	12	1	6	3	1	1	9	1	7	14	1	1	14	1	1	1	1	2	1	1	1
BRWD1	6	16	1	4	11	4	9	4	1	5	5	11	1	1	1	1	1	2	1	12	6	87	5	2	4	1	11	2	13	6	21	1	1	1	11	1	4	13	1	1	10	3	2	1	1	2	1	1	1
STAU1	7	6	1	3	5	7	4	2	1	3	2	5	1	1	1	1	1	1	2	4	1	69	3	1	7	1	13	1	10	6	10	1	1	1	9	1	7	43	1	2	11	1	1	1	1	1	1	1	1
S100A16	6	9	2	7	11	1	3	9	1	2	6	13	2	5	2	1	1	1	1	14	3	67	2	1	2	2	26	1	17	8	42	2	1	1	8	1	21	333	5	1	20	2	1	1	1	1	1	1	3
CLCN3	2	8	1	3	9	8	2	1	1	1	6	3	1	4	5	1	1	1	1	10	1	67	6	1	6	1	10	3	4	2	10	1	1	1	6	1	4	20	2	1	1	4	1	1	1	1	1	1	1
SFI1	3	6	1	4	7	3	2	5	1	5	4	8	2	1	3	1	1	1	1	14	1	70	1	1	5	1	12	1	13	1	12	1	2	1	8	1	2	12	4	1	5	1	1	1	2	2	1	1	1
ZFAND6	10	11	1	2	7	9	2	2	1	1	6	3	1	3	1	2	1	2	1	18	2	71	2	1	4	1	15	1	9	6	11	1	1	1	6	1	13	28	1	1	5	1	1	1	1	1	1	1	3
USP17L3	34	11	3	4	17	21	8	13	1	4	3	17	4	1	11	4	1	1	1	63	7	90	9	1	7	4	25	2	20	8	16	4	1	1	16	1	15	26	7	1	36	4	1	3	13	2	1	1	4
HECTD4	2	14	1	5	12	4	3	5	1	5	6	9	1	1	1	1	1	2	1	8	1	63	4	1	1	1	14	2	4	4	3	1	1	1	10	1	8	9	2	1	14	1	2	1	1	1	1	1	1
CELSR3	5	15	1	6	13	5	1	8	1	8	10	6	4	2	2	1	1	1	1	21	2	125	5	1	9	1	18	1	9	4	5	1	1	1	7	1	5	10	1	1	8	1	1	1	3	2	1	1	1
FABP5	4	14	1	77	15	4	6	6	1	6	6	10	3	21	3	1	1	1	1	22	3	80	27	1	10	1	73	1	28	10	100	2	1	6	9	1	26	1708	3	26	155	2	1	2	3	1	16	3	1
DMRTC2	10	51	3	11	24	9	14	21	1	16	20	26	5	3	9	5	2	2	1	17	16	70	16	4	44	1	21	11	25	15	23	5	2	1	11	3	27	24	2	1	3	1	1	1	1	4	1	1	5
HEXIM1	6	11	1	5	3	8	4	3	1	2	8	6	1	1	1	1	1	1	1	13	2	100	6	3	2	1	6	1	12	8	8	2	1	1	8	1	12	27	1	1	12	3	1	1	2	1	1	1	1
HMGB1	19	25	1	14	42	20	7	4	1	4	13	31	2	8	8	1	1	2	1	52	1	68	37	1	17	1	37	4	44	21	79	2	2	1	32	1	70	161	5	2	47	6	1	1	2	1	1	1	1
SERPINA7	3	13	1	2	12	12	4	5	1	5	11	5	4	2	6	1	3	1	1	19	4	223	4	1	9	4	14	1	10	5	9	1	1	1	3	1	9	13	1	1	4	1	1	1	1	4	3	1	1
CDC42EP5	6	14	1	3	16	12	2	10	1	4	4	11	2	2	2	1	1	1	1	20	2	69	3	1	6	1	15	1	11	12	19	1	1	1	14	1	8	25	2	1	8	1	1	1	2	2	1	1	3
HNRNPH1	20	24	1	12	30	10	5	3	1	3	1	16	1	1	6	6	1	2	1	45	1	57	14	1	6	1	50	3	51	20	71	4	1	1	20	1	36	128	3	1	28	2	1	1	1	2	3	2	3
RAB5C	21	27	1	8	32	21	6	2	1	3	10	24	2	15	2	1	1	1	2	39	5	100	13	1	6	1	39	1	28	12	76	6	1	2	20	1	32	126	6	1	44	4	1	1	1	1	2	1	3
DHX16	6	8	1	2	2	5	2	1	1	2	4	7	5	1	2	1	1	1	1	12	1	74	2	1	3	1	4	1	2	5	6	1	1	1	5	1	7	9	1	1	7	2	1	1	1	1	1	1	1
TMPO	3	4	1	6	7	2	1	1	1	2	4	9	1	1	3	2	1	1	1	5	3	78	4	1	4	1	14	1	4	6	8	1	1	1	3	1	4	37	2	1	13	1	1	1	1	1	1	1	1
WIPI2	8	9	1	1	6	10	2	1	1	2	2	9	2	3	4	1	1	2	1	12	1	72	3	2	3	1	17	1	7	5	13	1	1	1	5	1	7	14	1	1	8	1	1	1	2	1	1	1	1
NDUFAB1	7	14	1	1	11	2	3	1	1	1	3	6	2	1	4	2	1	1	1	5	1	87	11	1	8	1	22	1	14	7	18	1	1	1	8	1	10	73	2	1	23	1	1	1	1	1	1	1	1
ASB6	5	5	1	3	5	1	5	3	1	2	1	8	4	1	4	2	4	1	1	10	1	65	3	1	8	1	8	1	2	3	10	5	1	1	8	1	6	9	1	1	6	1	1	1	1	1	1	1	1
CCDC59	3	8	3	3	14	2	5	2	1	1	6	5	4	1	5	1	1	1	1	18	4	105	1	1	6	1	9	1	9	8	4	5	1	1	5	1	6	32	1	1	13	1	1	1	1	2	1	1	2
RNF170	5	8	1	1	6	7	3	1	1	1	4	9	1	1	3	1	1	1	1	14	3	77	8	1	3	1	13	3	7	5	6	1	1	1	13	1	9	15	1	1	12	1	1	1	1	1	1	1	1
CDK17	1	25	1	10	16	1	8	7	1	4	7	12	3	1	4	2	1	1	1	19	5	153	6	1	5	1	20	1	17	2	26	1	1	1	12	1	9	22	3	2	14	3	1	1	2	1	1	1	1
CD63	20	37	1	8	47	15	13	8	1	4	14	40	2	9	5	3	1	3	1	52	4	52	26	1	19	1	107	6	88	25	203	7	1	1	23	1	50	284	2	4	40	9	1	1	1	1	1	1	4
KPNB1	6	6	1	2	10	7	4	1	1	1	2	9	1	1	6	4	1	2	1	17	1	83	7	1	4	1	20	3	23	4	24	2	1	1	5	1	13	40	1	1	40	1	1	1	1	1	1	1	2
UBA5	5	9	1	3	11	2	6	1	1	1	3	6	2	1	5	1	1	1	1	18	1	82	2	1	6	1	5	3	14	5	13	2	1	1	12	2	6	36	1	1	9	1	1	1	3	1	1	2	3
CXCL9	2	39	2	7	12	8	7	5	1	8	11	21	2	2	7	2	1	1	1	17	4	170	10	1	10	1	58	5	16	16	112	5	1	1	13	1	20	124	8	3	13	1	1	1	1	1	1	2	4
SERPINH1	8	19	1	4	19	12	4	2	1	2	12	23	3	18	1	10	1	2	1	25	3	66	11	2	14	1	94	2	60	16	106	2	1	1	8	1	16	34	1	2	17	3	1	1	1	3	1	1	2
PPM1A	1	6	2	1	11	5	4	4	1	2	4	7	1	2	1	1	1	1	1	7	2	51	4	1	3	1	8	1	7	5	15	2	1	1	3	1	6	23	2	1	3	2	1	1	1	1	1	1	1
ARPP19	8	8	1	1	18	9	1	1	1	3	7	8	1	6	3	1	1	1	1	18	1	61	7	1	5	1	10	1	4	10	17	7	1	1	7	1	8	31	1	1	10	3	1	1	1	1	3	1	2
GID8	8	9	1	2	6	8	5	3	1	2	3	2	1	1	1	3	1	1	1	14	1	90	2	1	2	1	11	1	7	9	9	3	1	1	7	1	7	35	1	1	11	1	1	1	1	1	1	1	2
KRTAP4-7	4	17	1	2	9	14	1	2	1	3	4	4	1	2	2	1	1	1	1	21	2	63	4	1	6	1	18	1	8	10	7	7	1	1	6	1	7	4	4	1	12	2	1	1	2	1	1	1	3
EDF1	23	19	1	11	25	14	4	4	1	2	5	15	1	3	2	2	1	4	2	30	3	91	9	1	11	1	49	3	34	16	63	1	1	1	13	1	21	105	4	3	34	4	1	1	1	1	1	1	2
TMEM30A	29	319	20	58	114	107	113	81	16	86	140	128	56	30	55	26	23	23	9	133	53	62	54	30	192	6	139	58	166	122	141	36	16	5	73	6	118	250	11	1	74	19	7	1	11	20	12	22	43
EPHB4	2	13	2	5	13	4	6	8	1	4	5	7	2	1	2	1	1	1	1	18	3	61	6	1	7	1	18	1	9	3	11	1	1	1	6	1	7	20	1	1	17	1	1	1	1	1	1	1	1
STMN1	4	9	1	9	11	6	3	1	1	2	5	10	1	6	3	1	1	1	1	15	1	66	3	1	9	1	11	2	8	7	22	3	1	1	16	1	11	140	2	1	10	2	1	1	1	3	2	1	1
SLC12A4	8	14	1	4	9	13	1	2	1	3	4	10	2	2	2	3	1	1	1	15	2	89	4	3	7	1	16	1	21	6	20	2	1	1	4	1	13	13	1	1	7	2	1	1	1	1	1	1	2
CCNDBP1	2	9	1	2	9	9	3	1	1	1	4	5	3	1	1	1	1	1	1	9	2	109	7	1	8	1	4	1	3	3	7	2	1	1	6	1	5	15	1	1	5	2	1	1	1	1	1	1	2
ERAL1	2	10	1	1	6	4	1	4	1	1	5	7	1	2	1	2	1	1	1	8	1	88	5	1	2	1	2	2	2	4	10	1	1	1	5	1	5	12	1	1	3	1	1	1	1	1	1	1	3
DENND1B	1	16	3	6	9	1	1	3	1	4	2	7	3	1	6	1	2	1	1	16	2	115	4	1	3	1	12	1	11	4	12	2	1	1	4	1	4	25	1	1	3	2	2	1	3	1	1	1	1
EPN1	6	12	1	3	7	4	1	4	1	3	3	4	1	3	1	2	1	1	1	18	1	86	10	1	3	1	12	1	17	9	25	1	1	1	9	1	17	56	1	3	7	2	1	1	2	1	1	1	1
SLC25A43	1	9	1	2	6	6	1	2	1	1	1	4	1	5	3	1	1	1	1	10	1	86	5	1	3	1	8	1	6	11	6	1	2	1	4	1	4	13	1	1	5	1	1	1	1	1	1	1	4
SKAP2	9	10	1	4	3	6	3	3	1	4	3	7	1	2	3	1	1	1	1	12	2	67	3	2	6	1	6	1	8	6	3	2	1	1	10	1	6	12	1	1	1	1	1	1	1	1	1	2	1
MTRNR2L5	9	8	1	8	6	2	1	2	1	4	7	5	1	1	7	1	2	1	1	13	4	108	2	2	7	1	5	1	6	2	3	1	2	1	6	1	7	9	5	1	3	4	1	1	1	2	1	1	1
RERE	13	10	1	3	11	2	1	5	1	2	6	6	6	3	3	2	2	1	1	14	1	82	12	1	8	1	11	3	6	5	16	2	2	1	19	1	10	29	3	1	9	1	1	1	1	2	1	1	1
VPS52	3	6	1	2	6	8	7	6	1	1	4	6	4	1	1	1	2	1	1	10	2	64	4	3	8	1	13	1	9	5	5	3	1	2	3	1	3	20	1	1	3	3	1	1	1	1	1	1	1
RPL13	93	66	5	46	112	90	14	6	2	3	29	48	6	44	8	19	1	6	8	188	9	62	74	6	22	1	202	9	117	58	276	16	1	4	68	1	135	1046	12	9	65	16	1	6	1	3	7	1	4
RTN4RL2	5	6	1	7	7	5	1	6	1	1	4	12	1	1	3	1	1	2	1	10	1	73	2	1	5	1	7	1	12	3	8	3	1	1	5	1	2	4	1	1	13	1	1	1	3	1	1	1	2
TSR3	5	7	1	4	7	10	1	2	1	2	5	3	1	2	1	3	2	1	1	13	1	49	2	2	8	1	5	1	4	5	15	2	1	1	7	1	7	20	1	1	9	2	1	2	1	1	1	1	1
E2F1	2	10	2	2	10	3	3	6	1	3	3	3	1	1	3	1	1	1	1	11	1	89	4	2	3	1	12	2	8	6	8	1	1	1	13	1	7	20	2	1	5	2	1	1	1	1	1	1	1
KRT8	9	14	1	3	55	5	4	18	1	7	8	11	7	1	4	4	1	5	1	44	5	64	60	1	10	1	28	7	6	2	22	2	3	1	106	1	25	473	3	1	94	3	2	3	1	1	4	1	3
C3AR1	7	20	1	8	15	10	3	6	1	3	3	11	5	1	2	1	1	1	1	10	3	101	6	1	4	1	11	2	9	8	10	4	1	1	6	1	11	7	2	1	13	1	1	1	2	1	1	1	2
HBP1	6	15	1	1	6	1	3	1	1	3	9	9	3	3	3	1	1	1	1	12	1	64	3	1	6	1	11	1	7	4	16	3	1	1	9	1	6	24	1	1	13	1	1	1	1	1	2	1	1
NUDT21	1	3	2	2	6	2	2	2	1	3	5	4	4	5	1	1	1	2	1	11	1	59	3	1	7	1	11	1	8	2	14	1	1	1	5	1	11	46	1	1	2	1	1	1	1	1	1	1	1
PRPF6	3	12	1	4	13	4	4	3	1	1	8	5	4	4	4	2	1	1	1	6	2	86	4	1	2	1	16	1	8	3	14	1	1	1	15	1	14	31	1	3	17	2	1	1	1	1	1	1	1
DHFR	9	12	1	4	8	12	3	3	1	2	2	10	1	1	1	2	1	1	1	17	2	94	2	1	5	1	4	1	12	6	9	1	1	1	3	1	4	15	1	1	9	3	1	1	2	1	1	1	2
MRPL54	3	15	1	3	8	3	2	2	1	2	2	7	2	1	2	1	1	1	1	17	1	89	4	1	3	1	17	3	6	7	11	2	1	1	6	1	7	38	1	1	7	3	1	1	1	1	1	1	2
TYR	3	13	1	3	11	6	5	4	1	6	5	8	4	1	5	1	2	1	1	15	1	162	4	2	8	1	17	1	3	8	10	3	1	1	3	1	3	6	2	1	5	1	1	1	1	3	1	1	2
LLGL2	3	2	1	3	7	3	2	2	1	2	5	4	1	2	1	1	1	1	1	9	1	75	4	1	4	2	8	1	6	3	4	2	1	1	10	1	4	20	1	1	7	1	1	1	2	1	1	1	1
PDGFRB	3	9	1	1	16	7	1	2	1	2	7	8	1	7	2	9	1	4	1	11	1	61	6	1	8	1	21	2	41	7	33	4	1	1	4	1	5	2	1	1	10	8	1	1	2	2	1	1	1
TMEM126B	7	12	1	2	9	3	2	3	1	3	7	15	1	1	2	1	1	1	1	10	6	63	7	2	12	1	15	2	10	8	19	2	1	2	4	1	13	18	2	1	10	3	1	1	1	2	1	1	4
P3H4	4	15	1	9	17	3	10	5	1	6	5	14	2	2	3	1	1	1	1	17	1	116	5	1	8	1	22	1	12	4	19	1	1	1	8	1	9	5	1	1	11	2	1	1	4	2	1	1	2
FUCA1	1	5	1	2	14	7	5	2	1	4	4	2	1	1	3	1	1	1	1	14	1	68	6	1	2	1	5	1	11	4	9	1	1	1	1	1	2	9	1	1	5	1	1	1	1	2	1	1	1
HAPLN2	3	9	1	4	8	2	5	4	1	6	3	5	2	1	3	1	1	1	1	12	1	67	4	1	5	1	7	1	4	10	10	1	2	1	8	1	6	9	1	1	6	2	1	1	1	1	1	1	1
TNKS1BP1	2	6	1	2	9	5	2	2	1	1	2	10	1	3	1	2	1	1	1	9	1	53	5	2	3	1	11	1	6	4	15	3	2	1	11	1	9	31	1	1	24	2	1	1	1	2	2	1	1
EXOSC5	1	9	1	4	7	4	4	3	1	4	7	8	1	1	2	2	1	1	1	6	3	112	5	1	10	1	9	1	11	7	8	1	1	1	8	1	7	19	1	1	7	3	1	1	2	2	1	1	1
THOC7	1	7	2	1	8	3	4	3	1	2	6	4	1	2	3	2	1	1	1	8	2	75	2	2	2	1	4	1	9	3	14	1	1	1	7	1	2	27	1	1	14	1	1	1	1	1	1	1	1
ISYNA1	1	10	1	3	9	3	1	2	1	2	4	7	1	1	4	1	1	1	2	7	2	65	8	1	6	1	2	1	6	4	3	1	1	1	7	1	8	7	1	1	1	1	1	1	1	1	1	1	2
TBX3	4	6	1	4	10	10	1	2	1	1	2	10	1	1	1	1	1	1	1	12	1	54	6	1	5	1	8	1	4	6	9	1	1	1	25	1	4	17	1	1	3	1	1	1	1	2	1	1	1
MTDH	8	11	1	7	13	6	1	1	1	2	3	6	3	2	1	1	1	3	1	18	1	74	2	1	1	1	23	2	15	3	31	1	1	1	14	1	12	77	2	2	19	8	1	1	1	1	1	1	1
PGM3	4	10	1	4	5	5	4	6	2	1	6	11	1	1	1	1	1	1	1	19	1	86	3	1	3	1	20	1	15	4	24	4	1	1	4	1	1	30	1	1	8	2	2	2	2	1	1	1	3
CD2AP	4	9	1	3	10	5	1	2	1	4	8	8	3	1	2	1	1	1	1	11	2	86	7	1	6	1	13	1	7	4	8	2	1	1	9	1	6	35	1	1	6	1	1	1	1	1	1	1	1
MX1	1	9	1	4	13	2	3	1	2	7	6	9	1	1	3	1	1	1	1	9	2	89	2	1	6	1	18	1	10	7	26	2	1	1	7	1	22	25	2	1	2	2	1	1	1	1	1	1	2
PRDX3	5	5	1	1	10	11	1	1	1	1	3	6	1	9	2	2	1	1	1	7	3	68	4	1	3	1	7	1	4	5	11	2	1	1	4	1	3	38	3	1	5	1	1	1	1	1	1	1	1
C18orf25	1	5	1	6	7	2	4	1	3	5	5	12	1	1	2	1	1	1	1	12	1	118	3	1	6	2	12	1	4	9	8	2	1	1	7	1	8	15	1	1	3	1	1	1	1	1	1	1	1
ZNF692	5	6	1	4	5	5	2	1	1	1	2	7	3	2	2	1	1	1	1	9	1	85	1	1	4	2	6	1	9	6	10	1	1	1	6	1	10	16	3	2	6	1	1	1	5	1	1	1	1
MS4A5	5	8	1	3	19	13	7	4	1	7	9	9	3	1	4	2	1	1	2	18	4	166	4	2	17	1	12	2	9	6	12	5	2	1	7	1	4	7	3	1	10	3	2	1	3	3	1	1	3
GJC3	4	18	1	4	11	4	4	9	1	6	8	7	1	2	8	3	1	1	2	20	7	85	1	1	9	1	17	2	10	12	11	1	2	1	8	1	11	12	3	1	7	1	1	1	2	2	1	1	1
DCAF1	4	11	1	4	12	8	5	1	1	4	4	2	2	2	3	2	1	2	1	21	2	84	4	1	4	1	9	1	7	6	9	4	1	1	5	1	7	21	2	1	6	1	1	1	1	1	1	1	2
LTBP3	8	12	1	3	9	6	4	2	1	2	9	10	2	4	1	1	1	1	1	18	1	68	6	1	6	1	18	1	12	8	15	1	1	1	6	1	9	4	1	1	9	1	1	1	1	1	1	2	1
HTATIP2	6	15	1	3	10	6	3	2	1	4	4	4	4	1	2	1	1	1	1	7	3	65	5	1	5	1	10	1	8	5	11	3	1	1	5	1	10	21	1	1	15	1	1	1	1	1	1	1	1
MANBAL	2	12	1	4	7	1	2	5	1	2	1	6	3	1	3	1	1	1	1	10	2	87	2	1	3	1	13	1	14	2	14	1	2	1	9	1	6	29	1	1	9	1	1	1	1	1	1	1	1
PYCR2	2	13	1	2	14	3	6	2	1	3	7	2	5	2	4	1	1	1	1	12	2	74	5	1	3	1	18	1	13	2	20	1	1	1	11	1	6	34	1	1	9	1	1	1	1	1	1	1	3
MAPK3	8	11	2	5	8	7	2	3	1	2	6	6	3	2	2	1	3	2	3	11	1	78	1	2	8	1	17	1	8	9	10	2	1	1	6	1	7	9	2	1	12	1	1	1	1	1	1	1	1
GNA11	17	9	1	3	14	6	3	4	2	1	6	8	2	4	5	6	1	1	4	8	1	71	4	2	6	1	16	1	20	11	20	1	1	1	7	1	8	28	3	1	3	1	1	1	2	1	1	1	5
WDR74	6	9	1	5	12	4	2	2	1	3	4	2	3	2	2	1	1	2	1	5	1	83	2	1	2	1	4	1	10	3	8	1	1	1	7	1	8	14	1	1	4	1	1	1	1	1	1	1	1
IRGQ	4	8	1	2	10	10	2	1	1	3	6	7	1	3	3	1	1	1	1	11	2	82	3	1	7	1	5	3	5	7	7	4	1	1	4	1	2	21	1	1	5	2	1	1	1	1	1	1	1
MED4	1	11	1	4	11	7	3	1	1	7	3	7	1	2	1	1	1	1	1	20	2	67	3	1	6	1	11	1	14	6	9	1	1	1	7	1	12	28	2	1	9	4	1	1	1	1	1	1	1
MLST8	7	7	1	5	6	1	3	1	1	3	3	6	2	3	2	1	1	1	1	12	1	89	9	1	7	1	12	1	7	7	8	1	1	1	7	1	5	20	2	1	5	2	1	1	1	2	1	1	3
ZNF28	15	250	14	73	65	32	76	52	1	87	91	66	71	1	51	6	7	7	1	90	50	87	18	8	70	3	72	19	78	55	43	16	15	4	47	1	75	57	7	1	31	8	8	1	11	15	6	12	18
XRN1	6	12	1	3	10	9	2	3	1	4	6	7	1	2	2	1	1	3	1	17	1	51	2	1	8	1	10	1	4	5	22	4	1	1	5	1	6	38	1	1	12	2	1	1	1	1	1	1	1
P4HA1	10	3	1	1	2	4	4	1	1	1	2	6	1	6	2	2	1	1	1	5	1	57	2	1	2	1	9	1	6	4	9	1	1	1	5	1	6	9	1	1	22	1	1	1	1	1	1	1	1
GFM1	1	8	1	2	10	1	1	1	1	4	4	10	2	1	1	1	1	1	1	13	2	87	7	1	1	1	9	1	6	1	14	1	1	1	7	1	9	30	1	1	7	1	1	1	2	1	2	1	2
NPM3	2	12	1	5	2	3	4	3	1	1	3	4	2	2	2	1	3	1	1	14	4	86	3	1	8	1	6	1	6	5	6	1	1	1	5	2	5	14	3	1	12	1	1	1	1	1	1	1	1
MON2	3	5	1	6	7	9	3	3	1	2	5	5	3	1	6	3	2	1	1	10	2	66	5	1	8	1	8	1	15	11	12	4	1	1	5	1	4	16	2	1	11	2	1	1	1	1	1	1	1
CD22	2	27	3	8	16	6	15	2	1	19	12	11	6	2	6	1	2	1	1	24	2	66	4	1	14	2	14	7	15	18	10	5	1	3	4	1	18	10	1	1	9	2	1	1	1	2	1	2	2
BCLAF1	4	7	2	3	9	13	2	3	1	2	5	4	2	3	6	1	1	1	2	17	1	83	3	2	6	1	9	1	9	2	14	6	1	1	8	1	7	23	1	1	10	1	1	1	1	1	1	1	1
ZNF786	1	8	2	2	5	2	1	1	1	1	1	6	1	1	4	1	1	1	1	9	1	63	4	2	2	1	4	3	4	4	6	1	1	1	3	1	4	4	2	1	5	1	1	1	1	1	1	1	1
ANP32B	6	7	1	2	8	5	4	1	1	1	6	6	1	3	1	4	1	1	1	17	1	76	4	1	3	1	21	2	13	8	17	1	1	1	4	1	8	50	1	1	26	1	1	1	1	1	1	1	2
SSR3	1	18	1	6	10	5	3	2	1	1	5	5	1	1	2	1	1	1	1	16	1	73	7	1	8	1	21	1	20	2	30	2	1	1	10	2	7	57	1	4	9	2	1	2	1	1	1	1	1
SEC22A	3	9	1	2	7	2	4	1	1	1	1	9	2	2	2	1	1	1	1	11	3	76	1	2	6	1	10	1	13	3	13	1	1	1	6	1	6	23	3	3	7	1	1	1	2	1	1	1	1
ARHGDIA	13	17	1	3	21	21	4	1	1	1	3	8	4	13	1	3	1	3	1	27	2	64	14	1	4	1	25	1	29	10	37	5	1	1	28	2	9	55	2	2	36	4	1	1	3	1	1	1	1
ZNF669	3	6	2	7	6	5	4	1	1	2	8	4	2	1	1	1	1	1	1	16	1	56	3	1	7	1	10	1	7	9	5	1	1	1	10	1	4	17	1	1	10	1	1	1	1	1	1	1	3
TBCE	7	8	1	2	3	5	7	2	1	2	1	2	1	1	1	2	1	1	3	10	2	97	4	1	4	1	7	1	6	7	2	3	3	1	8	1	3	11	2	1	5	1	2	1	1	1	1	1	2
RNF111	6	4	1	5	9	5	2	3	1	4	7	6	3	3	1	1	1	1	1	11	1	80	2	2	3	1	9	1	5	5	18	2	1	1	3	1	6	8	1	1	11	3	1	1	1	1	1	1	2
DIABLO	7	8	1	1	8	3	2	4	2	3	3	1	2	1	3	1	1	1	1	12	1	57	4	1	7	1	12	3	6	2	8	4	1	1	3	1	8	18	1	1	4	1	1	1	1	1	1	1	2
CCNT1	9	16	1	5	7	6	9	3	1	2	5	5	1	1	7	1	1	1	1	8	3	120	2	1	8	1	5	1	11	4	9	1	1	1	8	1	2	18	1	1	8	2	1	1	1	1	2	1	2
PRKAA1	13	12	1	2	12	11	6	6	1	3	1	5	4	4	2	4	1	1	1	16	1	96	9	3	7	1	15	1	17	5	29	3	1	1	8	1	6	36	1	1	11	1	1	1	1	1	1	1	1
EPS15	2	9	1	3	9	5	2	2	1	2	8	3	2	2	1	1	1	1	1	11	3	68	1	1	6	1	10	2	8	5	13	1	1	1	8	1	7	23	3	1	8	2	1	1	1	1	1	1	2
MFSD14B	7	11	2	2	16	4	4	2	1	6	5	8	2	2	1	1	1	1	1	10	1	77	6	2	7	1	13	1	7	4	13	1	1	1	6	1	6	42	1	1	17	2	1	1	1	1	1	2	1
USP34	1	9	1	3	18	1	1	2	1	3	5	8	1	1	4	1	1	1	1	21	4	66	5	1	2	1	14	2	21	2	17	1	1	1	13	1	17	24	1	1	8	1	1	1	1	1	1	1	1
TMED4	15	17	1	14	20	13	4	8	1	6	14	16	3	1	3	3	1	3	1	29	2	138	9	1	14	1	27	3	14	12	22	6	1	1	27	4	12	39	1	1	25	2	1	1	1	2	1	2	2
INF2	8	10	1	10	8	3	4	1	1	1	2	4	1	2	1	3	1	1	1	11	1	75	2	1	10	1	14	1	8	7	9	4	2	1	12	1	17	21	1	1	10	5	1	1	1	1	1	1	1
NADSYN1	1	9	1	2	7	1	2	3	1	2	3	3	2	1	3	1	1	1	1	15	1	69	7	1	3	1	3	1	6	6	7	2	1	1	13	1	3	12	2	1	5	1	1	1	1	1	1	1	3
SLC38A10	4	4	5	5	9	10	4	1	1	3	3	10	1	2	3	3	1	1	1	9	5	64	9	2	3	1	19	1	5	4	16	2	2	1	7	1	7	8	1	3	7	1	1	1	1	1	1	1	2
YJEFN3	3	13	1	4	12	6	4	1	1	1	3	13	2	1	3	1	1	1	1	11	1	92	3	2	5	1	15	1	8	5	16	1	1	1	8	1	11	11	1	1	4	2	1	1	1	1	1	1	1
LPIN3	5	14	1	2	3	6	2	2	1	6	9	5	4	1	4	1	1	1	1	9	1	78	1	2	1	1	3	3	13	3	3	1	1	1	2	1	10	10	1	1	6	1	1	1	1	3	1	1	1
MTX2	9	15	1	3	20	8	2	4	1	8	7	14	4	1	4	1	1	1	1	17	4	104	8	1	10	1	14	1	9	10	17	3	1	1	13	1	13	45	2	1	17	3	1	1	1	1	1	1	1
CREB1	10	11	1	3	13	6	3	2	1	1	4	8	1	1	3	3	1	1	1	12	1	81	10	2	5	1	10	1	6	6	6	1	1	1	6	1	6	21	3	1	13	1	1	1	1	2	1	3	2
VMP1	2	9	1	6	9	2	5	3	1	3	2	5	1	1	1	1	1	1	1	4	2	67	4	1	2	1	16	1	13	9	16	1	1	1	5	1	5	29	2	1	7	1	1	1	1	1	1	1	1
RUFY3	4	4	1	1	6	5	2	1	1	1	6	7	1	2	1	2	1	2	1	15	6	61	1	1	3	1	8	1	5	4	6	1	1	1	5	1	2	17	1	1	6	4	1	2	1	3	2	1	2
SCAF8	6	8	1	3	5	4	7	2	1	1	4	7	1	1	1	3	1	1	1	5	1	48	1	3	7	1	4	1	6	7	11	1	1	1	5	1	7	18	1	1	5	2	1	1	1	1	1	1	1
BOLA2B	10	16	3	13	18	15	8	1	2	5	11	11	1	6	3	3	1	1	5	10	1	82	6	1	12	1	11	2	13	9	19	7	1	1	17	2	13	61	3	2	16	2	1	1	1	3	2	2	1
ELF1	2	7	1	3	11	3	3	2	1	1	3	10	2	1	4	1	1	1	1	23	2	79	1	1	1	1	9	1	5	3	19	1	2	1	5	1	4	25	1	1	5	1	1	1	1	1	1	1	1
NECTIN2	9	9	1	3	12	5	4	1	1	3	9	10	4	2	2	2	1	1	1	12	2	94	4	1	5	2	17	4	11	9	24	2	1	1	5	1	7	40	2	1	6	2	1	1	1	1	1	1	1
ITPR2	4	13	1	2	5	13	1	2	1	2	2	5	2	2	1	1	1	1	1	19	2	67	1	1	5	1	14	4	12	5	10	1	1	1	1	1	8	12	1	1	2	2	1	1	1	2	1	1	1
ITFG2	4	14	2	6	7	6	2	3	1	3	5	4	2	1	3	1	1	1	1	12	2	78	6	1	4	1	15	4	8	11	11	1	1	1	10	2	6	17	1	1	7	1	1	1	1	3	1	1	1
SH3BP2	13	21	2	1	11	6	4	1	1	4	4	7	4	1	3	1	1	1	1	23	5	132	5	2	7	1	21	2	11	3	21	6	1	1	23	1	20	22	1	1	2	2	1	1	2	1	1	1	4
ZNF254	1	6	1	2	9	1	4	3	1	2	1	1	4	2	1	1	1	1	1	17	2	83	8	1	3	2	11	1	9	1	11	1	1	2	11	1	2	7	1	1	6	1	1	1	2	1	1	1	2
CHD2	6	13	1	4	11	23	3	3	1	6	10	8	4	2	3	6	1	1	1	16	1	99	4	1	8	1	10	1	13	8	15	5	1	1	13	1	17	27	3	1	24	1	1	2	3	2	1	1	1
COP1	7	6	2	3	8	6	3	2	1	3	2	1	3	2	1	1	1	1	1	12	3	80	5	1	4	1	10	1	8	7	15	2	1	1	4	1	6	25	1	1	8	1	1	1	1	1	1	1	1
SH3D19	4	11	1	3	8	7	1	2	1	1	3	9	1	1	1	1	2	1	1	9	1	83	4	1	2	1	12	1	4	3	9	1	1	1	10	1	3	16	1	1	5	1	1	1	1	2	1	1	1
TPMT	5	4	1	4	8	3	6	2	1	2	4	7	1	3	6	2	1	1	1	10	1	61	4	1	7	1	11	1	4	5	8	1	1	1	5	1	9	13	1	1	4	1	1	1	1	1	1	1	1
TSPAN1	7	13	1	2	8	3	1	4	1	1	2	6	1	1	2	1	1	1	1	11	1	94	5	1	4	1	10	1	5	4	4	1	1	1	19	1	8	52	2	1	4	1	1	1	1	1	1	1	1
DCUN1D1	1	9	2	4	14	3	3	4	1	4	1	3	1	1	1	2	1	1	1	10	2	75	2	1	3	1	13	1	12	4	11	1	1	1	7	4	7	48	1	1	12	2	2	1	1	1	1	1	2
POLR2C	1	11	1	3	10	1	2	3	1	2	5	6	2	2	5	1	1	1	1	12	2	59	2	1	2	1	12	1	5	2	12	1	1	1	7	1	13	32	2	1	4	1	1	1	1	1	1	1	1
TMPRSS2	2	7	1	2	7	15	4	2	1	2	3	6	1	2	4	2	1	1	3	7	2	69	7	1	6	1	3	1	3	2	6	1	1	1	32	1	12	8	1	1	1	1	1	1	1	1	1	1	2
AP1M1	5	9	1	2	9	7	5	1	1	3	6	11	1	1	1	3	1	3	2	9	1	86	8	1	3	1	17	1	14	9	13	7	1	1	6	1	7	28	1	1	8	1	1	1	2	1	1	1	2
PSMC4	1	21	1	4	17	3	3	5	1	4	7	8	23	1	4	1	1	1	1	18	7	88	17	1	3	1	13	1	14	4	24	1	1	1	13	1	22	57	1	1	15	1	1	1	3	1	1	3	3
LIG3	2	7	1	5	5	1	2	3	1	3	3	3	1	1	1	1	1	1	1	7	1	69	4	2	3	1	7	1	12	4	10	1	1	1	6	1	6	8	2	1	11	2	1	1	1	1	1	1	2
FBXL3	4	9	2	3	13	7	2	1	1	3	3	2	1	4	2	2	1	1	2	18	1	112	4	1	3	1	12	1	8	4	15	3	1	2	8	1	5	15	3	1	7	1	1	1	1	1	1	1	1
ERBB3	1	3	1	7	14	4	1	8	1	1	3	6	2	1	4	1	1	1	1	15	2	84	4	2	11	1	8	1	9	13	2	1	1	1	13	1	7	23	1	1	4	1	1	1	1	1	1	1	4
PPFIBP2	1	8	1	4	5	7	4	1	1	9	1	4	4	1	1	2	1	1	1	18	1	75	5	1	4	1	13	1	11	7	12	1	1	1	11	2	3	12	1	1	5	1	1	1	1	1	1	1	1
PPP1R15A	4	7	1	2	12	9	3	2	2	1	3	8	1	3	3	1	1	2	1	12	2	94	3	1	3	1	26	1	10	5	14	3	1	1	9	1	5	25	1	1	18	1	1	1	2	2	1	1	1
IDUA	7	13	1	6	14	5	1	6	1	1	1	8	4	1	2	1	1	1	1	13	3	43	7	1	5	1	8	1	15	6	5	1	1	1	15	1	8	11	3	1	6	2	1	1	1	1	1	1	2
DCAF8	3	11	1	4	10	4	1	2	1	2	6	8	1	1	1	1	1	1	1	20	2	75	8	1	7	1	16	1	12	1	10	1	1	1	10	1	5	18	1	1	7	2	1	1	2	1	1	1	1
NDUFA8	10	16	1	7	7	3	3	1	1	5	3	7	5	1	2	1	1	1	1	8	3	95	3	1	5	1	21	1	7	5	9	1	1	1	6	1	5	25	1	1	15	1	1	1	1	1	1	1	2
PICALM	10	7	1	4	8	7	2	1	1	3	2	2	2	7	4	5	1	1	1	12	2	83	4	1	4	1	21	1	17	7	26	2	1	1	11	1	11	19	2	1	4	3	1	1	2	2	1	1	1
EIF4E	6	9	1	2	10	1	3	2	1	5	3	2	1	1	2	1	1	1	1	14	3	57	5	1	3	1	9	2	8	2	12	1	2	1	6	1	2	32	1	1	7	1	1	1	1	1	1	2	1
PPA1	6	21	1	3	10	6	2	1	1	4	2	9	1	2	3	1	1	1	1	11	1	53	4	1	4	1	26	1	16	10	38	1	1	1	9	1	24	121	2	1	22	1	1	1	3	1	1	1	1
PRKCZ	1	12	1	7	8	3	6	1	1	4	4	7	1	1	4	1	2	1	1	12	1	137	2	5	5	1	15	2	5	6	8	2	1	1	10	1	14	4	1	1	12	2	1	1	1	1	1	1	1
PLEKHF1	7	16	1	10	19	13	15	6	1	5	9	15	5	1	5	2	1	4	1	28	1	160	4	3	10	2	13	2	14	11	17	1	1	2	7	1	5	25	2	1	6	4	2	1	3	3	2	1	5
MOB1B	10	10	2	6	12	10	6	1	1	6	9	7	2	1	6	2	1	1	1	23	6	112	6	2	15	1	14	1	9	9	12	2	1	1	12	1	7	11	1	1	10	3	1	2	1	2	1	1	2
TMEM256	7	11	1	3	6	10	3	2	1	1	2	7	1	2	2	1	1	1	1	6	1	63	3	2	2	1	5	1	4	5	11	1	1	1	2	1	5	15	2	1	7	1	1	1	1	1	1	1	3
SENP5	4	7	1	1	8	8	3	2	1	3	1	8	3	4	2	2	1	1	1	8	1	68	4	1	3	1	7	1	9	5	8	1	1	1	1	1	4	36	1	2	4	2	1	1	1	1	1	1	1
TBC1D3C	24	37	1	6	24	15	4	21	1	5	14	20	4	2	13	7	1	2	2	32	3	81	8	1	12	1	28	2	27	16	23	6	1	1	20	1	21	30	3	1	20	5	2	1	7	5	1	1	6
URGCP	8	5	1	2	5	3	2	1	1	3	6	4	3	2	6	2	1	1	1	9	1	80	3	1	1	1	3	1	6	2	9	2	1	1	9	1	8	5	2	1	6	1	1	1	4	1	1	1	1
VANGL1	7	8	1	2	4	5	2	2	1	2	2	1	5	1	3	1	1	1	1	17	2	98	6	1	5	1	3	1	7	2	5	1	1	1	8	1	5	22	1	1	5	1	1	1	2	3	1	1	4
ZYX	8	23	1	10	26	10	9	2	1	2	9	25	1	5	1	2	1	2	1	24	5	74	7	2	7	1	87	3	28	18	80	1	1	1	11	1	20	133	1	1	13	5	1	1	2	1	1	1	2
ZNF346	5	111	1	13	32	22	25	27	2	23	30	33	19	5	15	1	2	5	2	43	20	74	6	3	21	2	60	7	31	17	49	13	8	1	33	1	36	68	7	1	26	6	2	1	3	6	1	6	14
PADI3	1	10	1	2	10	3	4	3	1	3	1	5	3	1	1	1	1	1	1	7	1	90	6	1	6	1	10	1	5	1	10	1	1	1	15	1	4	94	1	1	1	1	1	1	1	2	1	1	1
TAF4	6	11	1	7	6	6	3	2	1	3	4	11	1	1	3	1	1	1	1	12	2	114	7	1	7	1	9	2	7	3	7	2	1	1	5	1	4	16	1	1	10	1	1	1	1	1	1	1	1
ZMAT5	7	13	1	3	15	4	1	6	1	3	3	6	3	1	3	1	1	1	1	12	1	95	2	1	7	1	9	1	10	4	7	1	1	1	6	2	6	16	1	1	11	2	1	1	1	2	1	1	1
STX16	10	8	1	5	11	10	3	2	1	5	5	7	2	2	5	1	1	1	1	21	1	51	5	1	4	1	9	2	11	7	17	1	1	1	12	1	11	32	1	1	6	1	1	1	1	1	1	1	1
TMEM248	18	10	1	2	8	6	8	2	1	2	6	8	1	1	6	1	2	2	1	14	1	62	8	1	6	1	11	2	20	6	22	3	1	1	6	1	11	30	1	1	4	4	1	1	2	1	1	1	2
AGO1	4	7	1	6	14	2	3	1	1	4	5	7	1	1	2	1	1	1	1	18	3	73	7	1	5	1	14	1	9	5	16	3	1	1	7	1	12	13	2	2	9	2	1	2	1	2	1	1	2
FUS	23	33	1	20	36	29	10	3	1	5	19	27	3	11	2	4	1	3	1	48	7	94	8	2	8	1	40	4	46	24	43	9	2	1	41	1	38	90	1	2	45	6	1	1	1	3	1	1	5
GIPC1	7	8	1	8	12	12	7	6	1	4	5	1	1	6	4	4	1	2	1	16	5	86	14	1	3	1	15	1	9	5	17	1	1	1	15	2	13	48	3	2	16	3	1	1	1	2	1	1	1
HPRT1	3	3	1	1	5	8	3	1	1	2	3	2	1	5	2	1	1	1	1	7	1	80	2	1	2	1	8	3	2	5	5	4	1	1	3	1	8	18	1	1	12	1	1	1	3	1	1	1	1
ASAH1	13	13	1	3	16	15	5	3	1	1	3	9	1	7	6	5	1	3	1	21	1	81	10	1	8	1	29	3	10	8	25	5	1	1	19	1	6	81	2	1	5	3	1	1	1	1	1	1	1
PLVAP	3	10	1	7	21	15	6	4	1	4	6	10	1	41	2	13	1	1	1	21	1	78	7	1	6	1	21	1	23	7	33	2	1	1	2	1	5	10	1	1	1	1	1	1	1	1	1	1	1
NFIB	2	8	1	3	9	5	4	1	1	2	3	9	2	3	2	1	1	1	1	19	1	87	5	4	5	1	10	1	11	11	11	2	1	1	9	1	8	10	1	1	8	3	1	1	1	1	1	1	1
CYP2D7	8	15	3	6	7	10	6	3	1	3	2	4	4	1	1	3	1	1	1	9	2	55	3	1	7	1	7	1	7	7	9	3	1	1	7	2	7	8	1	1	12	3	1	1	1	1	1	1	2
NXT1	4	9	1	3	5	3	4	3	1	2	6	6	1	1	2	1	1	1	1	14	1	72	4	1	4	1	4	1	8	9	15	3	1	1	6	1	2	24	2	1	6	3	1	1	1	1	1	1	1
VAMP3	7	12	1	2	9	10	1	1	1	1	9	9	1	2	4	3	1	3	1	15	1	70	2	1	8	1	12	2	17	8	12	6	1	1	10	1	6	44	1	3	9	4	1	1	1	2	2	1	1
MARF1	6	9	1	2	8	10	4	3	2	3	2	4	2	2	2	1	1	1	1	16	4	65	4	3	8	1	9	3	6	6	12	3	1	1	6	1	12	25	1	1	8	1	1	1	1	1	1	1	1
ACOX1	4	5	1	1	9	10	2	2	1	1	1	2	3	1	1	1	1	1	1	10	1	55	14	2	9	1	4	1	4	4	11	3	1	1	6	1	4	15	1	1	7	3	1	1	1	1	1	1	1
NPDC1	12	16	1	3	12	3	1	4	1	5	6	10	6	4	2	1	1	1	1	17	1	66	5	1	2	1	15	4	18	7	14	2	1	2	14	1	5	22	1	1	8	1	1	1	1	1	1	1	1
ANAPC7	5	7	1	8	13	9	2	2	1	4	4	3	2	1	2	1	1	1	1	11	2	67	2	1	6	1	9	1	5	6	12	1	1	1	7	1	7	39	1	1	6	1	1	1	1	1	1	1	1
MGST1	17	5	2	3	9	11	6	3	1	1	3	3	2	2	3	1	1	1	4	11	1	85	7	2	4	1	3	1	3	3	10	2	1	1	14	1	9	114	1	1	6	1	1	1	1	1	1	1	1
ABRACL	3	9	1	6	7	2	3	3	1	4	2	5	5	1	3	1	1	1	1	14	3	68	3	1	1	1	17	1	9	5	17	1	1	1	1	1	4	49	1	1	14	1	2	1	1	1	1	1	3
ARL6IP6	1	5	1	2	6	1	1	1	1	1	3	6	1	2	3	4	1	1	1	10	2	82	3	2	4	1	9	1	4	4	7	1	1	1	6	1	6	12	1	1	23	3	1	1	1	1	1	2	1
RPLP2	73	79	1	52	110	135	30	16	2	13	22	78	7	38	10	16	2	9	6	230	10	75	64	10	35	1	175	18	192	67	241	19	1	5	74	2	148	764	8	9	87	11	2	5	2	7	1	3	7
BTBD3	5	5	1	4	7	4	3	2	1	3	1	2	4	2	3	1	1	1	1	7	1	72	5	1	3	1	6	2	3	5	6	3	3	1	8	1	8	7	2	2	2	1	1	2	1	2	1	1	1
DCAF6	10	6	1	1	7	7	2	3	1	2	1	4	2	1	1	2	1	1	1	9	1	64	5	1	5	1	10	2	9	3	10	1	1	1	5	1	5	11	1	2	4	1	1	1	1	1	1	1	2
RANGAP1	6	9	3	2	9	6	2	1	1	5	7	1	1	2	3	2	1	1	1	7	1	80	2	1	7	1	6	1	6	8	17	2	1	1	1	1	4	25	2	1	6	2	1	1	4	1	1	1	1
BTF3	16	8	1	3	15	28	4	1	1	1	5	8	3	7	1	8	3	7	3	33	2	57	10	3	3	1	30	3	22	11	41	8	1	1	16	2	16	143	3	1	20	6	3	1	1	1	1	1	3
PFKFB3	2	13	1	3	12	3	4	5	1	5	5	7	3	1	2	1	1	1	1	15	3	68	6	1	4	1	24	1	13	2	10	2	1	1	18	1	5	21	4	1	30	1	1	1	3	1	1	1	1
ANXA2	35	22	1	12	30	28	5	2	3	4	9	20	2	15	2	4	1	3	2	28	2	62	22	2	10	1	92	3	37	18	135	8	1	1	17	1	47	412	3	3	181	10	1	1	1	1	1	1	1
RAB5B	2	8	1	6	13	1	2	9	1	2	4	9	1	1	1	1	1	1	1	13	1	78	5	1	1	1	27	3	12	3	11	1	1	1	10	1	2	55	3	1	11	1	1	1	1	1	1	1	1
ZNF419	7	8	1	4	7	5	6	2	1	3	4	4	3	1	2	1	1	1	1	17	1	99	6	1	2	1	8	1	5	6	4	2	1	1	11	1	8	16	1	1	4	1	1	1	1	3	1	1	1
PRSS22	4	11	3	3	10	9	2	1	1	5	9	5	1	1	3	1	2	1	1	14	2	86	6	1	1	1	8	2	6	6	8	1	1	1	22	1	12	20	1	1	4	1	1	1	2	1	1	1	1
BAGE5	16	28	4	10	16	6	11	5	1	2	14	14	6	1	2	1	1	2	1	35	4	97	8	1	8	2	20	1	18	14	20	5	2	1	11	1	19	21	4	1	10	1	1	1	3	4	1	2	4
PTPN5	19	27	3	7	16	5	6	5	1	4	7	13	4	2	4	2	1	1	1	19	6	80	5	1	12	1	18	3	23	13	16	5	1	1	21	1	13	26	5	1	8	1	1	1	1	1	1	1	2
TTLL12	2	5	1	7	7	2	4	1	1	3	4	4	3	1	1	1	1	1	1	6	1	77	3	1	3	1	10	2	8	4	7	1	1	4	8	1	11	26	1	1	7	1	1	1	1	1	1	1	2
ATP5MC1	5	21	1	7	16	1	8	11	1	4	11	11	3	1	4	1	1	1	1	16	6	58	3	1	12	1	11	3	18	9	16	1	1	1	19	1	19	42	1	1	15	1	1	1	4	1	1	1	3
DAP3	7	7	1	4	7	7	3	4	1	4	3	3	2	2	1	1	1	1	1	13	1	67	14	1	4	2	10	1	4	2	9	2	1	1	3	1	8	46	1	1	4	1	1	1	1	1	1	1	1
C4B	10	13	1	4	12	8	4	1	1	5	7	17	2	2	4	1	1	1	1	22	3	54	13	1	8	1	18	1	13	8	12	1	1	1	7	1	5	8	1	1	3	1	1	1	1	1	1	1	1
FAM90A1	3	10	1	2	7	7	3	2	1	3	2	8	1	1	6	3	1	1	1	23	4	73	3	1	4	1	12	1	14	3	3	1	1	1	3	1	4	12	1	1	9	1	1	1	1	1	1	1	1
SNRNP200	6	2	2	4	8	8	5	1	1	3	1	10	1	4	3	1	1	1	1	14	3	72	8	2	2	1	12	1	8	6	13	5	1	1	8	1	11	19	2	1	12	2	1	1	1	1	1	1	1
ASPH	23	18	1	7	16	6	5	4	1	6	6	11	2	4	1	2	1	2	1	16	3	58	6	3	6	1	25	1	19	10	27	3	1	1	6	1	32	99	6	2	28	3	1	1	1	1	1	1	1
CDYL	5	7	1	2	11	7	3	3	1	1	1	4	2	1	1	1	1	1	1	10	2	69	5	6	6	1	8	2	6	6	8	1	1	1	5	1	9	15	1	1	4	4	1	1	2	2	1	1	2
SGPL1	5	8	1	1	5	8	3	1	1	1	2	5	1	2	3	1	1	2	1	15	2	71	3	1	8	1	8	2	7	9	7	1	1	1	23	1	9	18	1	1	5	1	1	1	1	2	1	2	1
IARS1	9	16	1	6	18	5	10	2	1	3	6	11	1	1	1	1	1	1	1	28	4	129	7	1	12	1	19	2	18	4	22	4	1	1	7	1	8	63	2	1	20	2	1	1	1	1	1	1	1
TP63	4	12	1	4	3	10	3	2	1	4	7	7	5	1	6	1	1	1	1	8	1	75	8	2	7	1	10	2	7	6	14	1	1	1	15	1	11	213	3	3	100	2	1	1	1	1	1	1	1
TMEM213	7	13	3	3	9	12	3	3	1	2	2	13	2	4	2	1	1	1	2	23	2	48	3	1	3	1	7	1	12	11	11	6	1	1	16	1	11	15	2	2	5	1	1	1	1	1	1	1	1
LYPD3	2	7	4	12	4	4	1	2	1	6	2	7	2	4	2	1	1	1	1	5	1	70	13	1	3	1	12	1	2	3	9	3	1	2	10	1	3	200	1	1	13	1	1	1	1	1	2	1	1
ABCB8	6	5	1	2	1	8	3	3	1	1	2	5	3	2	2	1	1	1	1	10	1	67	2	4	4	1	10	1	12	7	7	4	1	1	1	1	6	8	1	1	4	4	1	1	1	3	1	1	1
PSME4	7	15	1	1	6	13	5	3	1	1	3	6	2	1	2	1	1	2	1	16	1	99	4	1	2	1	13	1	9	7	26	3	1	1	10	1	18	38	5	1	22	4	1	2	1	1	1	1	1
ZDHHC7	4	5	1	2	5	16	3	1	1	1	1	5	3	1	1	2	3	1	1	9	2	83	6	3	1	1	11	2	7	2	21	2	1	1	9	1	12	26	1	1	1	1	1	1	1	1	1	1	1
SOS1	2	11	2	1	7	2	4	1	1	5	5	16	5	2	3	1	1	1	1	10	1	89	12	2	3	1	22	1	11	4	19	1	1	1	10	1	11	32	1	1	8	2	1	2	1	1	1	1	3
FAM13A	4	6	1	1	4	9	1	1	1	2	8	7	2	1	4	1	1	1	1	10	2	81	5	3	2	1	7	2	3	8	2	3	1	1	5	1	2	10	1	1	3	1	1	1	1	1	1	1	1
CCZ1	5	2	2	6	16	1	1	2	1	2	3	7	1	1	1	1	1	1	1	6	1	85	1	1	2	1	26	3	12	4	25	1	1	1	13	1	9	47	1	1	8	1	1	2	1	1	1	1	1
MFSD14A	8	6	1	1	3	8	2	2	1	3	2	6	5	2	1	1	1	1	1	7	1	76	3	1	7	1	8	1	6	8	3	3	1	1	5	1	3	22	1	1	4	1	1	1	1	2	1	1	1
MCM3AP	6	6	1	4	9	5	2	2	1	2	5	6	3	4	1	1	1	1	1	9	3	99	5	1	8	1	11	1	13	8	11	1	1	1	6	1	10	14	1	1	2	1	1	1	1	1	1	1	1
SEC63	11	18	1	4	15	9	4	2	1	3	6	15	4	1	1	3	1	2	1	21	4	70	5	2	11	1	25	1	13	6	19	8	1	1	13	1	3	65	3	1	11	2	1	1	2	1	1	1	1
DNAJB2	6	3	1	1	7	7	3	2	1	4	2	3	1	1	1	1	2	1	1	7	3	80	3	3	2	1	11	1	8	4	16	1	1	1	6	1	2	11	1	1	12	2	1	1	1	1	1	1	1
PSMB8	4	15	1	2	12	5	1	2	1	1	3	9	2	1	2	2	1	1	1	13	1	81	3	1	3	1	25	1	9	8	33	2	1	1	6	1	12	71	1	1	1	3	1	1	1	2	1	1	2
GLRX3	4	2	1	3	9	1	1	2	1	1	3	3	3	1	4	1	1	1	1	9	4	77	3	1	2	1	10	1	3	2	16	1	1	1	5	1	4	23	1	2	12	2	1	1	1	1	1	1	1
TTC31	8	50	5	5	10	11	17	15	2	8	13	11	12	2	2	3	2	1	1	21	10	87	4	2	10	1	17	7	6	10	21	9	5	1	18	1	15	36	1	1	10	2	1	2	4	2	1	1	6
TMEM161A	2	10	2	3	4	2	1	3	1	5	7	3	3	2	1	1	1	1	1	8	5	76	1	1	5	1	10	1	5	10	5	1	1	1	12	1	3	13	1	1	5	1	1	1	2	1	1	1	2
PSAT1	1	6	1	2	9	3	2	4	1	4	4	6	7	1	2	1	1	1	1	11	1	75	4	1	3	1	5	2	6	4	11	2	1	1	7	1	6	24	1	1	5	2	1	1	1	1	1	1	1
PACRGL	3	11	1	4	9	1	10	2	2	1	4	5	1	1	4	1	1	1	1	9	2	84	6	1	8	1	13	1	4	5	3	1	1	1	6	1	5	6	1	1	3	2	1	1	1	1	1	1	2
VAV3	16	4	1	4	3	1	3	2	1	1	4	2	2	1	3	1	1	1	1	8	1	95	5	1	1	1	4	1	4	3	5	3	1	1	10	1	4	32	1	1	8	1	1	1	1	1	1	1	1
ZNF568	10	17	1	5	7	6	7	3	1	2	11	3	1	1	4	1	1	1	1	15	2	64	5	1	6	1	6	2	16	13	15	2	1	1	7	1	8	15	1	1	12	3	1	1	1	1	1	1	3
MMP7	1	4	1	1	12	2	3	4	1	2	4	8	2	1	1	1	1	1	1	9	4	69	1	1	1	1	4	1	8	5	7	1	1	1	13	1	18	8	1	1	2	1	1	1	1	2	1	1	3
CLRN1	7	14	1	1	8	8	5	3	2	2	8	6	1	1	5	2	4	1	1	18	4	169	2	3	10	1	9	1	7	7	6	2	1	1	1	1	7	6	1	1	5	1	1	1	1	1	1	1	1
DIO3	20	39	2	9	15	9	5	16	1	5	7	16	7	2	5	3	1	1	1	54	6	75	8	1	7	1	30	1	28	14	23	3	7	1	12	1	18	37	1	1	18	2	2	1	9	2	1	1	6
C15orf62	8	16	3	1	6	9	2	7	1	4	5	6	3	1	2	1	1	1	1	13	4	87	2	2	10	1	10	1	2	11	7	2	2	1	4	2	7	6	1	1	12	2	1	1	2	1	1	1	1
EXT2	5	7	1	1	5	6	3	3	1	1	1	5	1	2	2	2	1	1	1	6	3	61	4	2	6	1	10	1	6	2	12	1	1	1	3	1	5	8	1	1	9	2	1	1	1	1	1	1	1
RAB14	11	12	3	3	14	8	2	2	4	1	3	6	2	2	1	1	1	1	1	13	2	75	3	2	3	1	19	1	15	6	13	2	1	1	8	1	4	33	3	1	21	2	1	1	1	3	1	2	2
IGHG1	3	5824	4	250	1252	151	72	7	1	2	228	186	5	169	1	1	1	4	1	249	6	68	108	5	1001	1	177	6	4558	262	3933	379	12	1	107	9	13	59	21	7	12	8	115	1	5	31	1	21	2
DNAJC10	5	9	1	3	14	12	2	3	1	2	4	2	1	4	1	1	1	1	1	9	1	66	4	1	4	1	16	1	11	2	14	1	1	1	8	1	4	18	1	1	8	1	1	1	1	1	1	1	1
MARCHF6	3	9	1	2	6	4	4	5	1	3	5	6	4	3	5	1	1	1	1	10	1	61	3	1	3	1	12	1	13	1	14	1	1	1	13	1	11	22	1	4	6	1	1	1	1	1	1	1	3
PKM	76	27	1	29	50	23	4	8	2	6	16	40	4	12	8	12	1	6	3	41	1	97	17	4	16	1	130	4	79	21	145	5	1	1	57	3	117	416	7	13	229	11	2	1	1	1	5	1	2
ZNF707	7	14	2	5	3	5	2	5	2	7	9	14	1	1	2	1	1	1	1	13	2	74	2	1	6	1	26	1	20	7	22	3	1	1	8	1	7	13	2	1	2	1	1	1	1	2	1	1	1
RASA3	3	6	1	2	7	8	1	1	1	1	5	13	2	3	3	1	1	1	1	12	4	73	4	2	6	1	10	1	12	4	16	2	1	1	6	1	11	7	1	2	3	2	1	1	1	1	1	2	1
DDX4	1	15	1	2	9	2	11	3	1	6	6	8	5	1	6	1	1	1	1	15	6	41	2	1	3	1	6	2	8	1	3	1	1	1	5	1	3	8	1	1	2	1	1	1	3	1	1	1	3
NUDT9	6	5	1	2	5	4	4	1	1	3	3	5	1	1	3	2	1	1	3	12	5	79	4	1	3	1	4	1	4	3	5	2	1	1	8	1	3	14	1	1	4	2	1	1	1	2	1	1	1
COA1	6	9	1	4	10	3	2	4	1	3	4	10	1	1	5	1	2	1	1	9	1	75	2	1	1	1	12	1	10	4	17	2	1	1	7	1	3	17	1	1	19	2	1	1	1	1	1	1	1
BLZF1	4	7	1	4	8	3	5	2	1	1	5	9	1	1	3	1	1	1	1	13	1	85	7	2	3	1	6	1	8	2	11	1	1	1	6	2	3	31	3	1	8	1	1	1	1	1	2	1	1
NUP133	8	3	1	3	3	4	5	3	1	2	1	6	2	1	1	1	1	1	1	6	4	65	2	2	2	1	5	1	4	8	9	1	1	1	4	1	7	10	1	1	6	1	1	1	1	1	1	1	1
LEMD3	3	11	1	3	6	13	3	2	1	4	6	9	5	1	1	1	1	1	1	11	4	88	7	1	3	1	16	2	7	9	12	1	2	1	7	1	6	27	2	1	8	2	1	1	1	1	1	1	1
PMPCA	6	12	1	2	9	11	3	3	1	1	3	4	2	1	3	1	1	1	1	13	2	79	3	1	5	1	6	2	5	2	8	1	1	1	9	1	5	23	1	1	7	1	1	1	2	1	1	1	3
JOSD2	5	19	1	11	11	3	4	2	1	7	7	7	4	2	3	1	1	1	1	11	2	87	10	1	11	1	21	1	13	10	16	1	1	1	12	1	9	26	1	1	6	3	1	1	1	1	1	2	1
BGN	4	24	2	15	50	31	5	1	1	2	16	51	1	16	4	7	1	1	3	34	1	62	4	1	9	1	116	2	102	20	169	2	1	1	5	1	4	10	1	1	3	8	2	1	1	1	1	1	2
ZNF383	12	6	1	5	12	18	3	3	1	4	2	8	3	2	1	1	1	1	1	13	1	70	3	1	3	1	14	1	8	3	11	3	1	1	11	1	4	30	1	1	6	1	1	1	1	1	1	1	1
ZNRF1	1	14	1	4	7	1	1	1	1	3	6	6	2	1	1	1	1	1	1	9	2	92	3	1	3	1	2	1	6	2	8	3	1	1	17	1	8	9	1	1	5	1	1	1	1	1	1	1	1
S100A9	2	12	2	59	43	19	21	2	1	5	4	18	1	66	1	1	1	1	1	23	4	68	11	3	8	1	113	11	52	24	179	60	4	3	83	1	49	2395	35	6	35	12	1	3	1	2	20	1	1
GTPBP4	1	6	1	4	9	1	2	3	1	2	7	8	4	1	2	1	1	1	1	15	4	76	3	1	3	1	9	2	8	1	16	1	1	1	6	1	5	23	2	1	18	1	1	1	1	1	1	1	1
CNIH1	5	3	1	2	7	3	2	1	1	4	6	11	2	1	1	1	1	1	1	12	1	83	6	1	3	1	13	1	11	8	28	1	1	1	4	1	6	31	1	1	9	2	1	1	1	1	1	1	1
UTP18	4	5	1	4	8	8	2	5	1	5	1	5	1	1	2	1	1	1	1	11	1	70	4	1	3	1	3	2	7	6	7	1	1	1	6	1	8	16	1	1	12	1	1	1	1	2	1	1	1
GNB1	5	12	1	3	25	4	4	4	1	4	6	17	5	5	1	1	1	1	1	22	1	82	9	1	8	1	53	2	22	8	43	4	1	2	18	1	15	72	1	1	18	6	1	1	1	3	1	1	1
H4C8	9	18	1	13	23	13	7	2	1	3	3	15	3	25	2	4	1	2	1	43	5	83	28	1	6	1	37	4	21	21	68	10	1	4	15	1	33	199	2	1	43	2	1	1	1	1	2	1	1
VSNL1	4	8	1	3	5	3	1	2	1	2	4	3	3	1	1	2	1	1	1	12	2	107	1	2	3	1	5	1	11	5	5	1	1	1	3	1	4	16	1	1	12	2	1	1	1	2	2	1	1
CTAG2	2	14	1	6	5	6	8	2	1	2	4	6	1	1	2	1	2	1	1	16	1	94	4	2	4	1	7	1	2	2	6	4	1	1	17	1	1	7	1	1	3	1	1	1	1	1	1	1	1
CCND3	6	6	1	2	7	6	2	1	1	2	2	5	3	1	2	1	1	1	1	17	1	93	4	1	3	1	13	3	7	3	10	2	1	1	7	1	5	16	1	1	5	1	1	1	1	1	1	1	1
PRSS23	2	16	1	2	9	6	3	3	1	7	11	6	1	15	5	1	2	1	1	11	1	125	10	1	5	1	21	2	30	13	46	3	2	1	8	1	8	18	1	2	8	3	1	1	1	1	1	1	4
GRAMD1A	2	10	1	4	12	4	2	6	1	5	1	12	5	1	3	1	1	1	1	15	2	67	7	1	3	1	14	1	12	1	17	1	2	1	8	1	10	16	2	1	7	1	2	1	1	1	1	1	1
WDR72	5	4	1	1	1	1	2	3	1	3	1	2	1	2	3	1	1	1	1	8	1	89	2	2	7	1	7	1	3	1	5	2	1	1	1	1	8	17	2	1	4	1	1	1	1	3	1	1	1
PES1	8	6	1	2	8	4	3	1	1	3	3	4	1	1	1	3	1	1	1	8	2	62	3	1	2	1	9	1	3	2	11	1	1	1	5	1	5	24	1	1	6	1	1	1	1	3	1	1	1
KLF3	5	3	1	1	5	2	3	1	1	1	4	6	2	2	1	1	1	1	1	13	3	75	5	1	3	1	14	1	7	11	7	3	1	1	12	1	4	25	1	1	5	1	1	1	1	1	1	1	1
STX4	11	26	1	5	17	10	5	4	1	6	10	16	3	1	6	3	4	2	1	27	6	128	10	1	9	1	23	2	16	13	26	6	1	1	10	1	20	38	1	2	15	6	1	1	1	1	1	1	2
PSMD13	3	7	1	2	5	2	2	1	1	1	6	9	1	1	1	1	1	1	1	7	3	75	2	1	2	1	16	1	13	1	21	1	1	1	4	1	5	32	2	1	7	1	1	1	1	2	1	1	1
ZC3HAV1	11	9	1	6	11	12	1	3	1	1	2	2	2	1	2	1	1	1	1	11	1	75	1	2	6	1	4	2	8	1	15	2	1	1	4	1	9	24	1	1	8	1	1	1	1	1	3	1	2
PPIAL4A	59	33	1	18	28	18	7	16	1	7	16	21	3	22	7	12	2	12	1	61	3	116	20	4	14	1	83	5	47	34	62	13	1	3	35	1	60	183	6	2	45	8	1	2	1	6	4	3	3
MORF4L1	25	16	2	12	39	34	5	5	1	4	12	14	1	24	4	7	1	6	1	42	3	78	16	6	13	1	57	3	46	24	98	7	1	1	23	1	23	149	2	2	26	6	1	1	1	2	1	1	3
STRN4	6	11	4	5	12	14	7	2	1	3	6	8	3	3	1	1	1	1	1	15	1	90	4	1	3	1	15	1	8	3	13	4	1	1	7	1	10	28	1	1	7	1	1	1	1	1	1	1	1
FAM47B	2	58	1	12	33	3	9	20	1	8	15	18	10	1	9	1	2	1	1	20	19	63	10	1	10	1	22	5	17	11	11	2	3	1	22	1	24	33	1	1	13	3	1	1	1	2	1	3	9
NDUFB2	26	11	1	7	12	9	6	4	1	1	4	11	1	5	1	2	1	2	1	17	1	84	12	2	8	1	25	1	20	14	31	6	2	1	20	1	22	79	3	1	14	3	1	1	1	1	1	1	1
H1-4	3	23	1	19	35	2	2	4	1	3	7	25	4	6	2	1	1	1	1	39	4	75	31	1	3	1	43	2	41	4	80	1	1	1	20	2	34	320	4	2	95	1	2	1	1	1	1	1	3
ARL4C	29	8	1	6	11	10	2	1	1	4	4	14	2	1	1	1	1	2	1	7	1	80	6	1	2	1	39	1	8	12	32	5	3	1	3	1	3	9	5	1	15	1	1	1	1	2	1	1	1
TPD52L2	3	6	1	4	9	7	5	3	1	5	3	9	1	1	3	1	1	1	1	13	2	105	4	1	1	1	19	1	16	2	25	3	3	1	13	1	9	92	1	1	20	2	1	1	1	1	1	1	2
TM7SF3	10	6	1	3	6	4	4	2	1	3	4	4	1	1	5	2	1	4	1	10	1	62	2	1	1	1	3	1	7	8	14	1	1	1	5	1	13	34	1	1	11	2	1	1	1	1	1	1	2
MYOF	7	8	1	5	9	7	2	1	1	6	8	14	3	5	3	1	1	1	1	4	1	76	1	1	2	2	19	3	7	3	22	1	1	1	7	1	13	44	1	1	4	1	1	1	1	1	1	1	1
POP7	2	18	1	4	9	2	4	2	1	3	5	2	1	1	2	1	1	1	1	8	2	65	6	1	3	1	9	1	9	2	4	1	1	1	8	1	4	12	1	1	8	2	1	1	2	1	1	1	1
CST1	1	37	1	10	14	2	2	3	1	2	7	15	1	2	4	1	1	1	1	29	1	66	6	1	9	1	6	1	11	34	42	1	1	1	5	1	5	6	3	1	2	3	1	1	1	1	1	1	1
MEF2A	13	15	1	12	9	15	2	2	1	1	5	6	5	8	4	4	1	1	1	14	1	65	3	1	4	1	16	1	12	8	24	8	3	1	8	1	8	13	1	1	14	4	1	1	1	2	1	1	1
GAA	4	15	2	9	7	6	3	2	1	3	10	12	4	1	5	1	1	1	1	14	5	89	1	1	4	1	16	4	13	4	17	1	1	1	7	1	11	8	1	1	8	2	1	2	1	2	1	1	2
RPL37	135	63	2	48	129	160	11	33	3	8	26	69	7	44	6	21	1	17	24	158	9	65	56	8	25	1	151	6	133	63	223	10	2	2	148	1	100	669	10	19	124	23	3	4	3	3	6	1	7
DYRK1B	2	12	1	11	13	5	2	6	1	5	12	4	2	2	2	2	1	1	1	15	1	96	1	1	7	1	10	1	13	8	7	1	1	1	4	1	4	19	1	1	7	1	1	1	1	1	1	1	5
SLC5A6	5	10	1	1	10	5	2	1	1	3	5	6	4	2	2	1	1	1	1	12	1	55	4	2	4	1	4	1	6	4	8	1	1	1	12	1	13	10	2	1	9	1	1	1	1	2	1	1	3
ZNF714	1	10	1	2	7	4	1	1	1	3	4	4	2	1	2	1	1	1	1	14	1	66	2	1	4	1	5	1	10	2	5	1	1	1	11	1	4	9	4	1	12	3	1	1	1	1	1	1	1
TPR	6	14	1	5	12	12	4	3	1	3	6	6	2	3	1	4	2	2	1	16	1	74	4	1	4	1	15	3	11	4	6	1	1	1	12	1	5	19	2	1	8	1	1	1	1	4	1	1	1
TMEM11	5	11	1	7	11	5	6	2	1	7	5	5	1	1	3	1	1	1	1	6	1	61	5	1	9	1	3	4	7	4	13	1	1	1	8	1	7	14	1	1	7	1	1	1	1	3	1	1	1
MUC4	3	9	1	3	2	1	2	2	1	5	3	5	1	3	1	2	1	1	1	2	6	118	2	1	7	1	18	1	9	4	7	1	2	1	6	1	9	195	1	2	8	1	1	1	1	2	1	1	2
PSMB4	1	12	1	16	10	1	2	1	1	3	6	10	1	3	2	2	1	1	1	18	4	77	9	1	1	1	29	3	19	3	43	1	2	1	13	1	13	111	4	1	25	1	1	1	1	1	3	2	3
SLC39A1	7	10	1	4	10	3	3	6	1	3	3	6	1	1	2	1	1	1	1	12	1	72	3	1	5	1	17	1	10	5	17	1	1	1	9	1	15	23	1	1	8	1	1	1	1	1	2	1	1
SREK1	5	11	1	2	7	7	1	1	1	1	2	12	2	1	1	2	1	2	1	20	1	63	5	1	4	1	12	2	13	9	18	4	1	1	4	1	9	23	1	1	10	3	1	1	1	1	1	1	1
SLIRP	3	7	1	4	7	3	2	3	1	2	4	1	1	2	1	1	1	1	1	7	2	61	7	1	1	1	11	1	12	4	20	2	1	1	6	1	6	50	1	1	17	4	1	1	1	2	1	1	1
TMED5	14	6	1	2	5	5	2	1	1	1	3	1	1	1	1	1	1	1	1	10	3	78	1	1	7	1	6	2	6	5	9	2	1	1	3	1	7	15	1	1	3	1	1	1	1	2	1	1	1
PA2G4	6	10	1	5	10	3	6	2	1	2	3	12	1	3	2	1	1	1	1	24	1	120	4	3	7	1	14	2	13	8	16	1	1	1	14	1	13	26	1	2	19	1	1	1	5	1	1	1	3
CUX1	14	8	1	8	9	7	5	2	1	2	5	3	3	2	2	1	1	1	2	10	3	67	6	1	11	1	23	1	8	4	18	1	1	1	7	1	8	34	3	1	71	1	1	1	1	1	1	1	1
BRF1	5	8	2	3	10	6	1	5	1	3	8	47	3	1	3	2	1	1	1	7	4	74	4	2	6	1	3	1	9	6	12	1	1	1	5	1	10	10	1	1	7	1	1	1	1	1	1	1	3
MPG	8	7	1	2	9	7	1	5	1	3	3	1	1	2	2	1	2	1	1	19	1	73	2	1	4	1	214	1	5	5	7	1	1	1	6	1	10	7	2	1	5	2	1	1	1	1	1	1	1
SH3GL1	11	19	2	9	18	16	8	5	1	5	6	13	1	5	7	4	1	3	5	19	2	81	10	2	13	1	31	3	15	16	19	4	1	1	15	1	13	34	2	1	22	3	1	1	3	2	2	1	2
ADAM10	10	9	1	3	12	5	2	1	1	2	5	9	1	1	3	5	1	1	1	7	1	72	9	1	7	1	11	1	13	5	13	1	1	1	14	3	9	22	1	1	4	3	1	1	1	1	1	1	3
VAMP8	12	30	1	9	29	18	6	6	1	4	1	11	3	6	2	3	1	1	2	25	3	74	17	2	6	1	27	3	25	22	36	13	2	1	28	1	36	113	1	1	38	3	1	1	1	1	1	1	2
DYNC1LI2	6	12	1	3	10	5	1	3	1	1	3	13	1	3	1	1	2	1	2	10	1	66	5	1	8	1	10	1	15	9	21	2	1	1	6	1	10	50	4	1	5	1	1	1	1	1	1	1	1
SOGA3	2	14	1	4	10	7	5	2	1	2	7	6	5	3	2	2	1	1	1	4	1	99	2	4	4	1	5	1	3	12	11	4	1	1	4	1	4	9	1	1	1	3	1	1	1	2	1	1	1
PAIP1	13	13	2	6	11	13	6	3	1	6	6	11	3	2	3	1	1	1	1	20	3	74	8	1	7	1	14	1	9	8	27	2	1	1	11	1	7	39	2	1	9	2	1	1	4	1	1	1	1
KIAA0513	2	9	1	2	5	5	2	2	1	2	3	5	4	1	2	2	1	1	1	5	1	70	1	1	8	1	11	2	6	5	10	1	1	1	3	1	7	18	1	1	9	2	1	1	2	1	1	1	2
TRAF3IP3	3	71	8	7	16	16	34	5	1	28	27	19	23	3	3	2	10	4	2	27	6	59	3	4	16	1	22	19	15	25	22	4	3	1	7	1	10	14	5	1	2	3	1	2	1	1	1	2	4
ELF2	3	8	1	2	12	3	2	1	1	2	4	4	2	1	1	2	1	1	1	8	3	66	4	1	4	1	15	3	8	3	6	3	1	1	8	2	5	17	1	1	3	4	1	2	2	1	1	1	3
PNKP	3	8	2	10	13	9	3	5	1	3	6	12	1	2	2	4	5	1	1	8	2	77	8	2	5	1	17	1	9	6	8	2	1	1	9	1	9	15	2	1	8	3	1	3	1	1	1	1	2
GPBP1L1	8	14	1	5	8	5	1	3	1	4	6	8	2	5	3	2	1	1	1	14	1	60	4	1	4	1	16	1	14	8	17	3	1	1	11	1	7	55	2	2	8	2	1	1	1	1	1	2	2
MACO1	4	16	1	6	9	4	4	2	1	1	7	6	2	2	1	3	1	1	2	8	1	71	6	1	6	1	10	1	14	5	9	3	1	1	8	1	5	20	1	1	7	1	1	1	2	4	2	1	1
SEMA5A	13	6	1	5	13	6	3	3	1	4	12	6	1	3	1	2	1	1	1	15	3	101	2	1	7	1	7	3	5	1	10	2	1	1	13	1	4	4	1	1	1	1	1	1	1	1	1	1	1
IGFBP2	1	8	1	5	8	7	3	6	1	7	8	13	1	2	1	2	1	1	1	15	1	70	2	2	4	1	6	1	7	5	9	3	1	1	8	1	4	5	1	1	206	1	1	1	1	1	1	1	3
BAG4	2	8	3	2	4	7	2	2	1	1	4	4	1	3	1	1	1	1	1	12	1	63	5	1	6	1	10	1	4	9	10	3	1	1	2	1	5	17	1	1	9	1	1	1	1	1	1	1	1
PRPS1	2	17	1	6	11	6	5	2	1	5	6	10	6	3	3	1	1	1	1	13	3	148	5	1	8	2	14	1	8	7	12	3	1	1	5	2	12	31	5	1	5	3	1	1	1	2	1	1	1
WARS1	2	10	1	2	6	2	1	4	1	2	3	7	1	1	1	2	1	1	1	6	3	84	2	1	4	1	15	4	7	6	37	2	1	1	2	1	12	76	1	1	11	2	1	1	1	1	1	1	1
NARS1	15	13	1	3	12	9	6	4	2	3	3	14	1	1	4	1	1	1	1	17	5	106	4	1	7	1	12	5	10	5	12	2	2	1	12	1	14	57	1	1	11	2	1	1	1	1	3	1	1
USP11	9	9	1	1	12	11	3	3	1	3	5	5	3	5	4	1	1	1	1	13	3	82	8	3	3	1	11	1	5	7	17	1	1	2	7	1	7	15	1	1	4	2	1	1	2	1	1	1	1
GPX1	3	26	1	14	40	15	6	4	1	2	7	28	3	6	1	3	1	1	1	39	5	70	14	1	7	1	40	2	36	11	60	5	1	1	28	1	18	105	2	2	26	4	1	1	3	1	1	1	1
NUMBL	6	5	1	2	11	5	3	6	1	1	8	4	2	1	4	2	1	1	1	16	4	81	6	1	3	1	10	1	4	2	5	1	2	1	5	1	4	10	1	1	3	2	1	1	1	1	1	1	1
UBB	14	11	1	1	18	14	6	4	1	3	8	10	1	7	1	1	1	2	2	24	3	100	10	2	8	1	37	1	12	9	44	3	1	1	16	1	14	105	1	2	29	1	1	1	2	1	1	1	1
ANLN	5	4	1	3	5	4	3	1	1	1	1	5	2	3	4	2	1	1	1	6	1	64	4	1	1	1	7	1	1	4	7	1	1	1	5	1	6	28	1	1	9	1	1	1	1	1	1	1	1
UBE2G2	6	13	1	7	7	3	3	1	1	5	1	12	1	3	4	1	1	1	1	12	1	71	9	1	5	1	10	1	19	4	14	1	1	1	12	3	4	20	1	1	12	1	1	1	1	1	1	2	2
KRTAP9-1	5	14	2	1	6	5	2	5	1	1	5	7	4	1	3	1	1	1	1	14	1	109	3	1	4	2	11	1	5	8	6	2	2	1	10	1	5	11	1	1	5	2	1	2	2	1	1	1	2
TSC2	7	16	2	3	13	2	6	1	1	4	4	5	4	4	1	1	1	1	1	22	3	89	6	1	3	1	10	1	11	10	13	1	1	1	13	1	12	31	1	1	15	1	1	1	3	1	1	1	1
HGSNAT	6	6	1	10	8	2	3	4	1	3	5	3	1	1	1	1	1	1	1	7	1	69	1	1	3	1	9	2	4	6	6	2	1	1	4	1	7	14	4	1	12	3	1	1	1	1	1	1	3
RPL27	45	36	3	20	49	64	14	16	5	9	14	49	4	27	9	7	1	8	3	87	7	60	36	6	29	1	91	7	68	41	117	10	4	2	46	1	58	310	6	6	83	10	1	2	2	6	1	2	2
MPZL3	1	17	1	6	13	2	5	5	1	4	5	6	8	1	5	1	1	1	1	16	1	129	2	1	7	1	5	2	6	4	8	1	1	1	5	2	4	17	1	1	4	1	1	1	1	4	1	1	3
CHMP4A	3	13	1	3	11	12	2	4	1	6	2	5	1	3	6	1	1	1	1	16	1	82	5	2	4	1	13	3	11	6	29	3	1	1	6	1	8	32	1	1	15	2	1	1	4	1	2	1	3
MLXIP	5	5	1	9	8	12	1	5	1	1	2	2	1	2	3	1	1	1	1	5	2	58	1	2	4	2	20	1	7	7	26	2	1	1	8	1	3	17	1	1	4	1	1	1	1	1	1	2	1
LPGAT1	5	6	1	3	6	3	5	1	1	2	1	2	1	1	3	2	1	1	1	8	2	74	8	1	2	1	13	2	8	3	9	1	1	1	8	1	6	16	1	1	3	1	1	1	1	1	1	1	1
NUDT14	3	14	1	9	9	3	3	2	1	3	3	10	1	1	2	1	1	1	1	15	1	65	4	1	6	1	14	1	11	7	13	1	1	1	13	1	10	11	1	1	21	2	1	1	1	1	1	1	1
AHR	3	9	1	1	19	11	5	4	1	2	6	13	2	7	1	2	1	1	1	24	5	83	6	1	4	1	15	3	7	5	28	2	1	1	14	2	5	90	3	1	4	7	1	1	1	1	1	1	1
RIN2	2	6	1	7	11	9	1	1	1	4	7	6	4	4	3	1	1	1	1	9	1	81	6	1	5	1	17	1	7	1	10	1	1	1	12	1	3	11	1	1	4	1	1	1	1	1	1	1	1
HNRNPR	4	11	1	4	8	2	5	2	1	5	5	7	3	2	1	1	1	1	1	13	1	79	5	1	5	1	11	1	9	2	32	1	1	1	9	1	5	60	3	1	13	1	1	1	1	1	1	1	2
ACACA	2	7	1	5	5	4	6	4	2	2	2	10	2	1	3	1	1	1	1	6	2	75	7	1	5	1	9	2	1	4	5	2	1	1	9	1	5	18	1	1	10	1	2	1	1	1	1	1	1
TMC6	2	8	1	5	5	10	3	1	1	4	6	4	4	2	1	5	1	1	1	14	1	76	3	1	5	1	6	1	3	4	6	1	1	1	8	1	7	7	2	1	1	1	1	1	1	1	1	1	2
MPZL2	1	5	1	2	10	1	2	1	1	2	5	6	2	1	2	1	1	1	1	7	1	69	4	1	1	1	10	1	11	1	10	1	1	1	10	1	13	136	1	1	5	1	2	1	1	1	2	1	1
ELOF1	8	13	2	4	12	4	1	2	2	3	3	7	1	1	2	1	1	1	1	13	2	76	5	1	6	1	9	2	10	6	14	3	1	1	7	1	7	19	2	2	7	1	1	1	1	1	1	1	2
ZNHIT3	6	8	1	3	4	10	2	3	1	1	8	4	1	1	1	1	1	3	1	8	2	68	4	1	6	1	6	1	2	3	6	1	1	1	7	1	1	17	2	1	5	1	1	1	1	1	1	1	1
PYM1	7	15	1	2	7	3	1	3	1	5	3	3	1	2	5	1	1	1	1	9	1	83	3	1	5	1	9	1	8	2	6	2	1	1	3	1	3	11	4	1	4	1	1	1	1	1	1	1	1
EPB41L1	5	6	1	2	4	5	1	4	1	1	3	5	1	10	3	1	1	1	1	6	1	78	4	3	4	1	8	1	6	4	10	3	1	1	17	1	10	49	1	1	3	1	1	1	1	1	1	1	1
NDUFS4	1	7	1	6	9	3	4	2	1	4	1	7	3	2	3	1	1	1	1	14	2	60	2	1	4	1	12	1	13	4	20	1	1	1	7	1	4	34	2	1	2	1	1	1	1	1	1	2	1
PHB	14	20	1	8	12	16	5	9	3	5	6	11	1	4	6	4	2	1	1	27	5	88	7	1	4	1	20	3	17	17	23	4	1	1	22	2	20	70	2	1	19	1	1	1	2	3	1	1	2
LSM12	5	16	1	6	12	1	5	5	1	3	6	6	2	4	1	2	1	1	1	22	2	82	7	1	7	1	16	3	16	5	26	1	1	1	14	1	9	54	1	1	13	2	1	1	2	2	1	1	1
GLG1	3	5	1	2	7	3	2	1	1	1	7	3	1	1	1	1	1	1	1	13	4	50	2	1	2	1	14	1	10	3	11	1	1	1	8	1	3	23	1	1	7	1	1	1	1	1	1	1	1
ZNF146	1	5	1	3	6	1	2	1	1	3	4	5	1	1	1	1	1	1	1	14	1	75	4	1	1	1	15	2	17	1	10	2	1	2	10	1	4	45	1	1	11	1	1	1	1	1	1	1	1
SOCS2	3	13	1	3	9	11	5	2	1	2	9	3	1	2	1	1	1	1	1	13	1	85	6	1	8	1	11	1	6	5	12	1	1	1	7	1	5	4	1	1	5	1	1	1	1	1	2	1	2
TNFRSF12A	17	5	1	1	3	5	4	1	1	2	2	13	2	1	3	2	1	1	1	9	2	84	3	2	7	1	26	1	10	6	23	1	1	1	12	1	16	43	1	1	61	2	1	1	2	1	1	1	1
LBR	3	8	1	5	8	2	1	1	1	4	5	3	3	1	2	1	1	1	1	15	2	79	4	1	6	1	8	4	11	4	10	1	1	1	6	1	9	23	1	1	8	1	1	1	1	2	1	1	1
REPIN1	11	4	1	6	8	8	4	1	1	2	3	3	1	1	3	3	1	1	1	18	1	101	4	1	5	2	10	3	7	2	15	1	1	1	4	3	15	16	1	1	3	4	1	1	3	1	1	1	3
USP39	3	6	1	3	6	5	3	1	1	4	1	3	1	2	3	1	1	1	2	5	1	62	7	1	3	1	6	1	2	2	6	2	1	1	4	1	4	19	2	1	7	1	1	1	1	2	1	1	1
SIRT6	16	591	38	80	127	45	296	203	21	307	294	156	123	6	131	6	60	3	2	113	205	118	26	46	286	20	81	118	87	121	66	22	40	4	82	17	136	108	19	1	28	10	8	1	28	57	4	58	91
TXNL1	4	9	1	4	8	6	4	4	1	2	1	5	1	1	2	2	1	1	1	16	4	65	5	1	5	2	12	1	15	8	17	5	1	1	6	1	8	28	1	1	6	1	1	1	1	1	1	1	1
TPP1	8	15	1	4	19	18	5	1	1	4	8	9	4	1	7	1	1	1	1	15	1	143	7	1	7	1	18	5	19	8	24	9	1	1	10	1	13	21	1	1	6	3	1	1	1	1	1	1	2
FOXP4	5	9	1	5	8	8	2	2	1	2	11	6	4	1	3	2	1	1	1	7	1	81	1	1	3	1	18	3	5	6	7	2	1	1	18	1	2	17	1	1	6	1	1	1	3	2	1	1	1
TRIM24	13	7	1	4	2	7	2	1	1	1	7	1	1	4	4	1	1	1	1	8	1	88	6	1	1	1	6	1	6	2	3	1	1	1	12	1	7	10	3	1	3	2	1	1	1	2	1	1	1
DNAL4	6	9	1	1	7	9	3	2	1	2	1	4	2	1	3	2	2	1	1	8	3	81	2	1	6	1	14	1	9	4	5	1	1	1	2	1	4	11	1	1	5	1	1	1	1	1	1	1	1
TADA3	6	5	1	3	8	1	3	3	1	1	5	3	2	3	2	2	1	2	1	8	4	73	8	1	8	1	10	2	10	6	10	1	1	1	3	1	5	17	1	1	9	1	1	1	3	3	1	1	1
CRTAP	4	9	1	2	20	14	2	2	1	2	4	8	1	8	2	1	1	1	1	8	2	85	8	1	8	1	17	1	12	7	22	1	1	1	2	2	4	23	4	1	7	1	1	1	1	1	1	1	2
NMT1	9	6	1	6	7	4	1	5	1	2	2	6	2	1	3	1	1	2	1	7	1	58	3	2	3	1	14	1	9	7	9	1	1	1	2	1	6	20	2	1	9	1	1	1	1	1	1	1	1
ACSL3	3	6	1	6	4	8	2	1	1	2	7	8	1	1	2	1	1	1	1	12	1	79	7	2	4	1	7	1	6	2	9	2	1	1	5	1	5	23	1	1	5	2	1	1	1	1	1	1	1
SH3GLB2	9	6	1	8	14	2	2	1	1	1	3	7	2	3	1	2	1	1	1	14	1	89	5	1	5	1	8	1	6	1	15	1	1	1	29	1	6	24	3	1	10	1	1	1	1	1	1	1	1
CDK11A	10	16	1	5	9	11	2	5	1	3	3	8	1	2	5	3	2	1	1	12	1	76	4	1	17	1	9	2	14	7	19	3	1	1	15	1	9	21	1	2	11	1	1	1	1	2	1	1	1
SLC38A2	10	10	1	5	7	11	4	3	2	3	8	2	2	10	1	5	1	1	1	19	2	39	10	2	4	1	23	6	20	11	42	1	1	1	19	1	6	150	1	4	32	3	1	1	1	1	3	1	2
DDX6	4	7	1	4	9	3	6	4	1	6	1	11	3	1	1	1	1	1	1	21	1	62	3	1	5	1	21	1	15	4	22	1	1	1	12	1	8	23	3	1	4	1	2	1	1	1	1	1	1
SF3B3	8	11	1	6	14	2	7	1	1	2	6	7	1	2	2	1	1	1	1	14	1	101	7	1	2	1	19	2	20	5	40	1	1	2	14	2	24	98	3	2	12	2	1	1	1	1	1	1	1
SRSF8	6	8	2	5	12	6	1	4	1	1	4	2	1	1	4	5	1	1	1	10	1	91	4	1	4	1	9	2	4	8	13	3	1	1	4	1	5	28	1	1	4	1	1	1	1	1	1	1	2
RPS4Y1	29	11	1	21	21	18	6	1	1	6	4	16	3	4	2	1	1	1	1	24	2	77	17	1	6	1	22	2	22	9	35	3	2	1	20	1	4	4	1	1	30	1	1	1	1	2	2	1	2
COBLL1	35	11	1	3	9	5	3	3	1	4	4	9	1	3	3	3	1	1	1	12	2	68	6	1	6	1	13	2	11	8	12	1	1	1	6	1	5	91	1	1	20	2	1	1	1	1	2	1	4
PLTP	2	12	3	3	14	1	5	2	1	2	4	13	1	1	4	1	1	1	1	13	1	60	8	1	6	1	22	1	21	5	18	1	1	1	3	1	15	86	1	1	8	1	1	1	2	1	1	1	2
RAPGEF1	3	8	1	1	8	3	2	1	1	5	3	8	1	3	1	1	1	1	1	16	1	79	6	1	5	1	18	1	10	5	15	1	1	1	5	1	8	14	1	2	10	2	1	1	3	1	1	1	1
MRPL30	11	17	3	3	11	7	3	2	1	2	9	5	4	1	2	1	1	1	1	12	2	110	5	1	4	2	10	2	10	6	13	4	1	1	6	1	12	25	2	1	15	2	1	1	1	1	2	1	2
ADPGK	6	8	1	4	8	4	3	2	1	3	3	3	1	1	1	2	1	1	1	17	2	83	3	2	7	1	8	1	9	4	16	3	1	1	6	1	6	11	2	1	7	1	1	1	1	1	1	1	1
SMS	6	9	1	2	10	2	2	2	1	3	3	7	1	4	2	1	1	1	1	12	1	77	4	1	5	1	11	1	6	3	14	1	1	1	8	1	7	69	1	1	29	2	1	1	1	1	1	1	1
RBM15B	5	10	1	4	13	7	4	2	1	2	3	2	2	1	2	2	1	1	1	4	1	73	4	1	4	1	10	1	13	7	7	5	1	1	5	1	4	13	1	1	5	2	1	1	1	1	1	2	1
CDK1	2	6	1	7	11	3	2	1	1	1	3	1	1	2	5	1	1	1	1	9	1	67	3	2	7	1	8	3	6	7	9	3	1	1	3	1	4	42	1	1	8	1	1	1	1	1	1	1	1
PYCARD	3	3	1	8	3	6	3	1	1	1	1	4	1	1	5	1	1	1	1	13	5	92	3	1	4	1	12	1	6	4	9	1	1	1	4	1	15	22	2	1	22	1	1	1	1	1	3	1	1
COX7A2	9	6	1	6	5	2	1	3	1	2	7	12	2	4	4	2	1	1	1	8	1	61	9	1	6	1	23	2	14	4	35	1	1	1	8	1	6	114	1	1	27	1	1	1	1	1	2	1	2
DEDD	6	12	2	3	8	4	3	3	1	2	6	4	1	1	2	1	1	1	1	9	2	89	4	1	7	1	10	1	9	4	17	2	1	1	10	1	7	23	1	1	4	2	1	1	2	1	1	1	1
CLASP1	6	13	1	5	10	11	4	2	1	1	5	6	3	1	1	1	1	1	1	14	2	96	4	2	3	1	12	4	11	3	10	2	1	1	10	1	12	21	1	2	14	1	1	1	1	1	1	1	1
STX3	4	11	1	1	9	1	5	2	1	2	6	7	2	1	1	1	1	1	1	6	1	101	3	1	4	1	7	1	2	5	10	1	1	1	9	2	4	11	1	1	6	1	1	1	1	1	1	1	1
DUSP1	12	14	2	5	75	47	11	7	1	5	10	16	5	12	4	5	1	4	1	35	3	99	11	4	16	1	126	3	20	15	58	4	1	1	11	1	19	37	1	4	18	12	1	1	1	2	1	1	1
CMA1	2	12	1	1	9	5	10	6	1	4	5	5	5	1	5	1	1	1	1	9	1	73	5	1	12	1	15	1	7	9	16	7	1	1	14	1	11	17	3	1	11	1	1	1	2	2	1	1	3
SPATA24	3	15	1	5	7	3	2	7	1	7	5	12	7	2	5	2	1	1	1	12	8	72	4	1	8	1	7	4	11	10	4	2	1	1	6	1	6	3	1	1	8	1	1	1	1	2	1	2	1
SPATA2L	4	308	9	126	139	20	175	87	3	158	111	159	81	4	78	4	8	1	4	137	88	112	30	12	132	14	87	73	94	77	52	9	19	3	101	6	145	67	18	1	19	3	2	5	20	36	4	23	41
TYSND1	7	13	1	2	14	5	4	1	1	4	3	7	4	1	1	3	1	1	1	17	1	89	3	1	6	1	12	2	8	4	10	1	1	1	3	1	6	14	1	1	11	2	1	1	2	1	3	3	1
RIOK3	2	10	1	4	14	4	4	1	1	7	2	11	4	3	5	1	1	1	1	9	1	85	6	1	2	1	10	2	13	4	9	1	1	1	11	1	9	33	1	1	10	1	1	1	1	1	1	1	2
COL27A1	10	5	2	1	6	7	2	3	1	3	2	6	1	1	2	1	1	1	1	7	1	65	1	1	4	1	8	1	16	2	9	2	1	1	5	2	6	9	1	1	7	1	1	1	1	2	1	1	1
NISCH	2	12	1	1	14	3	4	3	1	1	4	9	1	6	2	1	1	1	1	12	1	74	7	1	1	1	7	1	12	3	12	1	1	1	11	1	13	18	1	1	3	1	1	1	1	1	1	1	1
IGLL5	3	88	1	71	377	272	6	3	1	1	37	207	3	128	5	1	1	1	1	147	1	98	3	1	20	1	13	8	996	47	908	97	1	1	12	4	9	12	16	2	5	3	2	1	1	4	1	3	1
H2AZ1	28	31	1	14	17	18	10	4	1	6	6	11	4	16	6	4	1	5	1	37	9	91	19	4	10	1	33	3	29	21	56	15	3	1	15	2	45	225	6	1	32	7	1	1	4	3	1	1	4
ABHD12	3	16	2	2	21	2	4	6	1	5	3	12	1	1	3	1	1	1	1	6	3	78	6	1	4	1	13	1	11	1	11	1	1	1	20	1	10	22	1	1	2	1	1	1	2	1	1	1	1
THOC5	7	11	1	2	7	6	1	1	1	1	4	3	1	2	3	1	1	1	1	7	1	73	1	1	4	1	6	1	7	5	4	1	2	1	7	1	10	11	1	1	8	1	1	1	1	1	1	1	1
PI4K2B	3	6	2	3	5	5	3	1	1	2	16	7	1	2	3	1	1	1	1	5	3	62	6	1	5	1	11	1	11	9	11	1	1	1	10	1	9	13	1	1	7	1	1	1	1	1	1	1	1
ZC3H4	4	12	1	2	4	6	2	3	1	6	1	7	1	1	4	1	1	1	1	8	3	88	4	1	8	1	9	3	7	7	11	4	1	1	5	1	5	19	3	1	5	2	1	1	1	1	1	1	1
BCL3	4	14	2	4	8	12	2	1	1	1	6	12	1	1	9	2	1	1	1	8	2	80	3	1	8	1	14	1	12	7	23	3	1	1	5	1	11	44	1	1	24	3	1	1	1	1	1	1	1
NDUFB4	3	8	1	5	10	2	1	4	1	1	6	4	1	3	3	2	1	1	1	12	1	70	12	1	3	1	18	1	21	5	26	1	1	1	13	1	21	149	2	1	25	2	1	1	1	1	1	1	1
PFKFB4	4	12	1	2	12	2	2	3	1	2	4	9	1	1	4	1	1	1	1	8	1	87	5	1	6	1	10	2	5	6	7	2	1	1	4	1	5	5	1	1	16	2	1	1	1	1	1	1	3
SMC1A	2	11	1	5	6	3	2	4	1	1	1	2	2	1	2	4	1	1	1	11	4	55	4	1	5	1	17	1	8	3	22	3	2	1	9	1	6	32	1	2	9	1	1	1	1	1	1	1	1
KAT6B	6	6	1	3	4	9	2	2	1	2	8	6	1	2	1	3	1	1	1	10	1	71	5	1	5	1	14	1	8	5	7	3	1	1	4	1	4	18	2	1	6	1	1	1	1	4	1	1	2
DPM3	6	8	1	1	6	6	1	2	1	5	1	4	1	1	3	1	1	1	1	11	2	56	3	2	3	1	7	1	7	6	6	1	1	1	7	1	9	18	2	1	6	4	1	1	2	1	1	1	4
VPS29	1	15	1	5	17	4	4	6	1	1	3	6	5	2	2	1	1	1	1	15	1	71	5	1	6	1	17	2	19	5	22	1	1	1	11	1	11	69	2	1	24	1	1	1	1	1	1	2	1
ATP6V1G1	14	22	1	3	25	7	2	3	1	5	13	12	6	2	3	4	1	1	1	26	6	93	9	1	11	1	25	1	27	11	43	5	1	2	9	1	11	102	5	4	37	5	1	1	1	1	1	1	1
PRPF40A	6	7	1	4	9	4	2	2	1	2	3	4	2	1	4	1	1	1	1	14	1	60	2	1	1	1	14	1	7	1	9	1	1	1	4	1	6	16	1	1	10	1	1	1	1	1	1	1	1
LGALS9C	6	12	2	3	25	6	2	1	1	3	2	8	3	2	3	1	1	1	1	23	1	85	5	1	3	1	18	5	7	7	24	1	1	1	9	1	10	41	2	1	8	4	1	1	1	4	1	1	1
DUSP11	7	7	1	1	9	2	2	3	1	1	4	10	1	3	2	3	2	1	1	15	3	107	7	1	11	1	16	3	10	5	9	1	1	1	14	1	11	26	4	1	16	2	1	1	1	1	1	1	1
GMPR2	4	12	1	4	8	8	3	2	1	2	3	5	3	1	4	1	1	1	1	19	3	108	4	1	5	1	11	1	11	3	9	2	1	1	11	3	9	15	1	2	7	1	1	1	2	1	1	1	2
ZFP91	6	9	1	2	8	9	1	1	1	5	10	1	1	1	2	1	1	2	1	11	2	71	2	1	5	1	19	1	9	4	14	1	1	1	12	1	2	29	1	1	11	5	1	1	1	2	1	1	1
RIC8A	1	4	1	4	9	3	5	2	1	2	6	8	1	1	2	1	1	1	1	7	1	65	8	1	3	1	12	1	17	1	9	1	1	1	4	1	4	15	2	2	6	1	1	1	1	2	1	1	1
GLUL	3	16	1	6	24	15	11	7	1	3	4	9	3	4	6	1	1	3	1	14	1	63	9	1	8	1	84	4	16	16	88	7	2	1	15	1	30	153	6	1	25	1	1	1	1	2	3	1	1
CAPN2	11	12	2	1	15	5	2	2	1	1	6	15	2	6	2	2	1	1	1	8	2	88	5	1	8	1	41	1	22	10	31	1	1	1	3	1	10	121	2	1	24	3	1	1	1	2	1	1	1
MIDN	4	15	4	12	19	10	4	5	1	7	5	19	2	3	5	1	1	1	1	21	4	114	5	1	6	1	37	2	25	13	30	2	2	1	15	1	20	32	1	1	14	1	1	1	5	1	1	2	1
C1QB	5	27	3	15	51	48	8	3	2	3	5	23	3	6	3	4	2	6	3	28	4	133	14	2	12	1	69	1	24	62	110	31	1	1	12	1	29	24	13	1	3	4	1	1	1	4	2	1	3
HNRNPUL2	1	12	1	5	13	6	6	2	1	5	5	5	2	6	1	3	1	1	1	21	1	68	8	4	5	1	15	2	14	11	15	3	1	1	14	1	10	28	1	1	13	2	1	1	1	1	1	1	1
CFHR1	6	9	2	2	8	2	5	3	1	3	3	5	1	1	2	1	1	1	1	9	1	69	3	1	8	1	13	1	10	5	4	2	1	1	4	1	5	13	1	1	2	3	1	1	1	1	1	1	1
NFYC	8	11	1	4	5	14	5	2	1	1	2	7	1	1	1	2	1	3	1	10	1	71	6	1	3	1	10	2	8	4	8	2	1	1	6	1	7	11	3	1	3	1	1	1	1	1	1	1	1
SOD2	22	33	1	9	15	14	11	5	2	3	8	55	1	1	1	2	1	6	1	24	4	67	15	1	4	1	126	1	62	18	147	8	1	1	3	1	22	45	4	3	18	6	1	1	1	1	1	1	4
TNKS	4	8	1	2	14	3	1	4	1	2	6	8	2	1	4	1	2	1	1	10	1	88	6	1	3	1	9	1	12	2	19	1	1	2	11	1	7	20	1	1	10	1	1	1	1	1	1	1	1
ABHD17A	14	11	2	3	13	18	4	4	1	1	3	6	2	4	4	5	1	1	1	14	2	65	6	4	5	1	12	3	13	8	20	4	1	2	7	1	5	18	1	1	11	1	1	1	2	2	1	1	1
ERLEC1	1	12	1	4	14	5	8	2	1	3	6	9	3	3	3	3	1	3	2	13	1	68	7	1	2	1	13	1	15	4	20	2	1	1	10	1	9	20	1	1	6	1	1	1	1	1	1	1	1
CHD4	7	20	1	6	17	11	4	5	1	4	6	7	3	5	5	1	1	2	1	21	3	112	8	1	7	1	24	1	14	5	26	2	1	1	11	1	14	55	1	1	23	6	1	1	1	1	1	1	2
YPEL5	12	5	1	2	8	6	4	1	1	6	4	3	2	7	3	1	1	3	3	11	3	74	3	1	6	1	19	1	18	11	24	1	1	1	2	1	8	36	3	1	12	3	1	1	3	1	1	1	1
ACTR1B	10	7	1	4	11	5	6	2	1	4	2	8	2	1	6	1	2	1	1	15	3	78	5	1	5	1	12	2	5	5	8	1	1	1	11	1	7	19	1	1	7	1	1	1	1	1	1	1	1
NCSTN	9	5	1	2	4	5	3	2	1	2	4	6	4	4	5	1	1	2	1	14	2	60	5	1	3	1	5	1	6	4	14	1	1	1	6	1	5	27	1	1	5	1	1	1	1	1	1	1	1
GNL3L	7	13	1	3	9	7	1	3	2	1	6	2	3	2	1	2	1	1	2	4	2	66	6	1	7	1	11	1	8	3	13	3	1	1	8	1	11	22	1	1	10	1	1	1	2	1	2	1	1
SLAIN2	5	9	1	1	6	3	3	2	1	1	3	11	1	3	2	1	1	1	1	10	2	69	5	1	1	1	13	2	6	2	13	1	1	1	5	1	9	25	1	1	8	1	1	1	1	1	1	1	1
UQCRHL	24	16	1	11	27	19	3	6	1	5	7	12	3	11	10	5	1	1	3	26	6	73	9	2	14	1	35	2	16	13	39	7	1	1	22	1	26	274	3	3	44	2	1	1	1	1	2	1	4
NDUFB7	11	14	1	12	18	9	4	3	1	7	5	11	7	3	8	1	1	2	1	24	4	69	10	1	4	1	23	2	17	6	25	1	1	1	21	1	17	45	3	1	26	4	2	1	2	1	2	1	1
FXN	13	6	1	2	10	14	2	2	1	2	5	3	2	2	3	1	1	1	1	9	1	74	1	1	4	1	4	1	2	9	11	3	1	1	4	1	4	9	1	1	7	2	1	1	1	1	1	1	1
LPAR6	2	21	1	4	12	15	5	4	1	5	7	5	1	1	2	1	1	2	1	18	1	79	5	1	6	1	6	4	15	11	20	7	1	1	9	1	7	16	1	1	5	1	1	1	1	1	1	1	1
IL4I1	80	48	1	19	21	32	28	14	3	12	17	24	4	5	5	2	6	6	2	47	6	66	15	12	39	1	21	14	22	31	27	8	2	2	25	3	29	49	2	1	16	12	1	1	2	1	4	2	7
CHCHD7	4	9	1	5	6	8	1	1	1	3	1	4	1	1	2	2	1	1	1	7	2	59	1	2	3	1	9	1	5	3	11	1	1	1	5	1	9	15	1	1	1	1	1	1	1	1	1	1	1
PDLIM7	11	27	2	4	18	13	7	3	2	3	19	36	4	5	4	7	1	4	1	31	6	77	18	4	10	1	67	3	39	24	82	5	1	1	7	1	5	48	1	1	12	3	1	2	1	1	1	2	1
ACAA1	1	12	1	6	10	2	3	1	1	2	4	5	3	1	1	1	1	1	1	14	3	69	7	1	1	1	8	1	16	6	9	1	1	1	7	1	8	22	1	1	6	1	1	2	1	2	1	1	1
MMP3	1	17	1	4	7	2	4	5	1	1	1	9	2	1	1	2	1	1	1	8	2	136	8	1	4	1	11	1	49	4	12	1	2	2	10	2	1	9	2	16	5	1	1	1	2	1	2	1	1
PURB	7	5	2	1	14	3	5	3	1	2	5	4	2	4	2	1	1	1	1	12	2	78	2	1	5	1	4	1	10	3	9	1	1	1	7	1	9	19	1	1	9	1	1	1	1	1	1	1	1
GSTP1	20	34	1	16	40	16	11	4	1	4	14	27	2	11	5	4	1	3	1	46	9	105	40	5	16	1	76	9	59	10	109	5	1	1	31	2	123	658	5	6	440	7	1	1	1	3	6	1	1
FOXO3	2	12	1	4	7	5	1	2	1	1	1	5	2	2	5	1	1	1	1	14	2	55	5	1	3	1	11	1	13	3	18	2	1	1	8	1	6	24	1	1	13	1	1	1	1	1	1	1	3
LONP2	8	5	1	4	7	7	4	1	1	3	8	8	1	3	1	3	1	1	1	14	1	60	4	1	3	1	15	2	10	4	17	1	1	1	6	1	7	32	1	2	2	2	1	1	1	1	1	1	1
HCCS	1	8	1	2	10	2	7	2	1	1	4	7	2	1	3	1	1	1	1	14	1	80	2	1	3	1	6	1	4	2	10	1	1	1	5	1	5	45	1	1	5	1	1	1	1	1	1	1	1
RPS12	27	26	2	24	50	69	8	6	1	1	12	26	3	41	5	12	1	1	4	97	5	46	40	4	11	1	96	3	83	28	159	8	1	1	35	3	34	736	4	2	85	8	2	1	2	1	3	2	2
MAPK8IP3	21	11	1	10	14	5	6	1	3	1	4	14	1	3	4	2	3	1	2	22	1	91	3	1	7	1	10	2	18	13	10	4	1	1	15	1	16	12	4	1	10	3	1	1	4	1	1	1	1
VTI1A	3	5	3	7	9	9	2	3	1	3	6	2	2	1	2	1	1	2	2	10	1	81	3	1	4	1	8	1	4	5	10	5	1	1	6	1	6	10	1	1	9	3	1	1	1	3	1	1	1
TMEM68	7	6	1	3	2	5	1	1	1	1	7	4	3	2	5	1	1	1	1	12	4	64	7	1	4	1	9	1	2	5	6	1	1	1	3	1	7	16	1	1	5	2	1	1	1	1	1	1	1
ABCF2	4	5	1	3	4	5	3	4	1	4	4	4	1	1	2	1	1	1	1	9	2	90	4	1	4	1	15	2	7	3	14	1	1	1	7	1	7	13	1	1	12	1	1	1	1	1	1	1	1
ITGA2	2	9	1	2	11	4	6	1	1	5	7	9	1	2	4	1	1	1	1	7	1	92	5	1	5	1	10	1	7	3	7	1	1	1	1	1	9	52	1	1	28	1	1	1	2	2	1	1	1
CLPTM1L	8	12	1	6	10	9	1	2	1	3	4	4	1	2	2	1	1	1	1	15	2	63	2	1	2	1	9	3	14	3	13	1	1	1	3	1	6	23	2	1	14	1	1	1	1	1	1	1	4
PKD1	12	16	2	7	20	15	5	5	1	1	7	9	1	7	3	2	1	2	1	19	3	83	19	4	9	1	25	2	17	13	28	8	1	1	14	1	9	24	1	1	28	3	1	1	5	2	1	1	1
TMEM154	4	10	1	4	4	2	1	1	1	1	1	4	3	1	1	1	1	1	1	10	1	58	4	1	5	1	6	1	5	4	6	6	1	1	6	1	8	10	1	1	8	2	1	1	1	1	1	1	1
MAGEA4	1	68	2	12	17	4	23	8	1	25	29	17	15	1	11	1	2	1	1	18	8	79	6	1	21	5	17	7	19	9	10	2	4	1	13	1	9	16	3	1	22	1	1	1	3	8	1	3	8
GJB6	2	10	1	1	7	2	5	1	1	3	1	3	1	1	2	1	1	1	1	9	3	68	3	1	4	1	6	1	5	3	1	2	1	1	1	1	5	35	1	3	20	1	1	1	1	1	1	1	1
VTI1B	9	12	3	4	19	11	4	1	1	3	5	6	2	4	4	2	1	1	1	17	2	87	10	1	5	1	13	1	10	10	23	2	1	1	8	1	14	40	3	1	8	5	1	1	1	1	1	1	1
IER3	22	18	2	3	35	19	3	3	1	1	5	13	2	1	1	1	1	1	1	27	2	89	9	1	9	1	71	2	9	10	31	4	2	1	11	1	9	28	4	3	68	8	1	1	1	1	1	1	1
FRYL	5	10	1	2	6	5	5	4	1	2	5	4	1	1	4	1	1	1	2	17	1	89	3	1	8	1	9	2	14	5	13	2	1	1	1	1	10	17	1	1	5	1	1	1	1	1	1	1	1
SRSF7	8	8	1	2	8	12	5	1	1	1	3	5	1	2	1	3	1	2	1	12	1	58	7	1	4	1	15	1	9	11	14	2	1	1	5	1	16	46	1	1	12	2	1	1	1	1	2	3	2
KHDRBS1	4	13	1	7	23	5	7	4	1	5	7	22	3	3	2	1	1	1	1	22	3	71	10	1	8	1	40	4	26	7	38	3	1	1	22	1	15	105	2	1	29	4	1	1	1	5	1	1	1
DPYSL3	6	24	1	7	7	9	5	1	1	5	3	29	3	1	2	4	1	1	1	18	2	80	8	1	6	1	40	1	14	11	63	1	1	1	1	1	5	4	3	1	21	4	1	1	1	1	1	1	1
CDCA2	5	13	1	3	4	5	2	2	1	2	2	8	1	3	4	1	1	2	1	10	1	75	2	1	7	1	3	1	10	1	4	2	2	1	7	1	9	15	1	1	2	2	1	1	1	1	1	1	1
AGO2	10	10	1	3	9	6	2	5	1	2	5	6	1	1	2	1	1	1	1	9	3	80	4	1	4	1	9	1	3	5	11	1	1	1	8	1	10	23	1	2	15	1	1	1	1	1	2	1	1
PARN	7	5	1	1	5	3	4	4	1	1	5	6	2	2	2	2	1	1	1	9	2	64	3	1	5	1	9	1	9	5	9	3	1	1	8	1	6	21	3	1	19	4	1	1	1	1	1	1	1
AFF4	6	8	1	1	7	4	1	1	1	3	3	5	4	2	2	2	1	1	1	15	1	83	1	2	2	1	14	2	7	5	9	2	1	1	3	2	4	33	1	1	16	2	1	1	1	2	1	1	1
H2BC4	11	26	1	19	24	8	9	12	1	4	11	16	1	4	3	1	1	1	1	43	5	112	27	1	6	2	35	2	18	18	58	3	1	1	19	1	25	169	2	2	36	5	1	3	3	1	3	1	2
LAMB1	6	18	1	3	21	4	3	1	1	5	6	11	3	7	1	1	1	1	1	22	1	94	12	1	6	1	33	1	41	9	29	1	1	1	7	1	5	12	1	1	10	3	1	2	1	1	1	2	1
DDX1	16	12	1	5	7	3	1	4	1	4	4	5	2	1	6	3	1	1	1	15	1	73	11	1	4	1	18	2	12	4	13	1	1	1	3	1	11	29	1	1	12	3	1	1	1	1	1	1	3
ABCB9	1	30	4	11	26	4	14	19	1	16	19	19	9	1	10	1	1	1	1	35	10	124	5	1	7	1	23	10	22	9	12	1	1	4	23	1	23	26	5	1	15	1	1	1	2	2	1	2	6
DDX3X	11	26	1	8	32	17	10	4	1	2	10	21	3	10	3	3	1	3	1	31	2	88	15	3	8	1	53	1	40	16	58	8	2	1	32	2	26	164	1	4	26	3	1	1	1	1	2	2	1
GORASP2	10	7	1	1	9	7	5	1	1	2	3	3	2	3	2	3	1	1	1	14	1	56	6	1	7	1	7	3	8	4	19	1	1	1	14	1	8	44	1	1	9	1	1	1	1	1	1	1	2
TGFB1	10	11	1	3	10	11	2	1	1	3	6	19	3	5	3	1	1	1	2	21	1	58	3	1	6	1	19	2	22	15	30	4	1	1	4	1	9	12	4	1	13	1	1	1	1	2	1	1	2
MRPL55	15	20	1	2	12	9	4	1	1	2	4	12	1	1	2	3	1	1	2	17	4	105	4	1	12	1	14	1	4	13	18	7	1	1	14	1	12	47	2	1	3	1	1	1	1	1	1	1	3
SRPRB	2	10	1	2	4	2	1	3	1	1	1	3	1	1	1	1	1	1	1	6	1	81	5	1	10	2	10	1	18	6	14	2	1	1	4	1	7	70	4	2	9	1	1	1	1	1	1	1	1
SHISA5	13	12	1	3	14	29	9	7	1	4	6	17	2	8	4	3	1	3	1	18	1	88	12	4	9	1	21	3	23	12	39	6	1	1	35	1	11	60	6	2	25	4	1	1	2	1	1	1	1
GLYR1	7	6	1	1	4	12	1	2	1	3	1	1	2	1	2	1	1	1	1	9	1	72	2	1	4	1	7	1	7	7	13	2	1	1	13	1	8	30	1	1	5	1	1	1	1	2	1	1	2
CTNNBIP1	5	8	1	7	6	3	5	2	1	3	4	10	5	1	3	1	1	3	1	14	1	69	5	1	5	1	15	1	6	9	15	3	1	1	8	1	4	45	1	1	15	2	1	1	2	3	1	1	1
UCKL1	5	11	1	2	7	2	6	5	1	4	7	6	2	1	1	1	1	1	1	11	2	77	6	1	9	1	10	1	13	4	11	1	1	1	17	1	10	32	1	2	7	2	1	1	1	1	2	1	2
AGBL5	7	9	2	5	5	3	9	5	1	3	11	3	3	5	5	1	1	1	1	14	4	49	2	1	7	1	13	4	10	7	10	2	1	1	6	1	5	12	1	1	5	1	1	2	1	1	3	1	2
RABEP2	3	8	1	4	6	2	3	2	1	2	2	7	3	1	4	1	1	1	1	15	1	70	2	1	7	1	12	1	7	4	7	5	1	1	11	1	1	16	1	1	8	2	1	1	1	2	1	1	1
METRNL	13	30	2	5	12	18	14	14	2	4	11	16	4	2	7	1	7	2	1	25	4	64	5	4	13	2	19	9	11	16	11	10	3	1	15	2	12	8	1	1	10	1	1	1	4	1	1	1	2
ATG9A	7	10	1	3	5	4	1	2	1	4	8	3	2	1	5	1	1	1	1	7	1	76	3	1	4	1	6	1	5	8	14	1	1	1	3	1	6	12	2	1	5	1	1	1	1	1	1	1	1
PPP3R1	2	13	1	3	15	2	3	1	1	3	4	11	1	1	5	3	1	2	1	14	1	66	9	1	1	1	19	1	12	5	21	1	2	1	7	1	15	34	2	1	17	3	1	1	1	2	1	1	1
SNAPIN	10	7	1	5	11	8	2	4	1	3	4	5	2	2	4	2	1	1	1	16	1	86	4	1	5	1	8	2	4	6	11	1	2	1	5	1	10	27	1	2	9	3	1	1	1	2	1	1	2
SEM1	14	15	2	21	16	20	8	7	1	5	8	14	4	5	5	4	1	4	1	27	4	90	22	3	7	2	36	1	22	10	33	9	1	1	30	1	40	103	3	1	174	3	1	1	1	2	1	1	1
SRD5A1	10	38	6	11	19	14	16	12	2	13	14	24	5	4	11	3	3	2	2	27	10	105	7	3	19	2	15	2	23	13	19	5	2	1	14	1	18	20	2	1	7	2	1	1	2	2	1	1	10
CDC42EP4	6	7	2	2	6	5	4	3	1	7	2	5	1	1	1	1	1	1	1	12	1	70	3	1	6	1	12	1	5	6	8	1	1	1	9	1	5	47	2	2	30	1	1	1	2	1	1	1	1
ACADVL	16	13	1	11	15	15	4	2	1	7	4	11	2	7	5	3	1	1	1	27	3	92	17	1	5	1	35	2	30	15	47	5	1	1	23	1	9	56	4	1	15	4	2	1	1	1	1	2	1
INPPL1	11	17	1	4	20	5	5	2	1	3	8	11	1	5	3	1	1	1	1	14	5	79	4	1	5	1	19	1	14	10	34	4	1	1	16	1	11	11	1	1	12	1	1	1	1	1	1	1	2
SZRD1	6	5	1	3	8	5	3	4	1	5	2	4	1	1	4	1	1	1	1	13	4	53	6	1	6	1	12	1	12	3	17	1	1	1	5	1	6	41	1	1	11	1	1	1	1	1	1	1	1
TMEM50B	12	31	1	10	29	25	7	6	1	4	6	16	1	6	2	1	1	1	1	33	1	53	10	1	6	1	34	1	29	14	39	10	2	2	26	1	19	33	1	2	31	2	1	1	2	1	1	1	2
LENG1	9	25	1	12	21	15	9	7	1	4	8	26	4	5	6	3	1	3	1	32	2	79	13	1	10	1	35	4	29	25	22	7	2	1	26	1	16	39	5	1	29	1	1	1	6	1	2	2	3
SFRP4	2	56	1	31	13	2	5	1	1	1	19	56	4	1	4	1	1	2	1	12	1	71	8	2	2	1	62	2	11	17	148	2	1	1	3	1	7	10	1	1	2	1	1	1	1	2	1	1	1
VAMP7	4	7	1	3	8	3	6	1	1	1	5	3	2	2	1	1	3	1	1	14	3	79	3	2	3	1	5	1	6	4	8	2	1	1	8	1	3	30	1	1	7	1	1	1	1	1	1	1	1
CMTM2	2	17	1	2	6	5	1	1	1	1	5	4	1	1	7	2	1	1	1	14	1	116	1	1	7	3	7	2	7	6	7	4	1	1	6	1	11	12	3	1	6	1	1	1	1	1	1	1	2
ATP1A3	3	35	3	4	9	11	9	13	1	8	18	11	8	1	6	1	1	1	1	19	6	92	5	2	13	2	19	4	9	9	13	4	1	1	11	1	9	21	2	1	5	3	1	1	1	1	1	2	6
GPX3	1	11	1	4	11	10	7	1	1	1	3	8	1	2	4	6	1	1	1	11	3	73	8	1	2	1	13	1	6	3	13	1	1	1	5	1	3	5	1	1	6	1	1	1	3	1	1	1	1
RANBP2	26	12	1	5	21	29	2	2	1	2	5	11	1	1	3	7	1	1	1	21	3	74	7	1	10	1	19	1	19	12	18	5	2	1	20	1	17	40	2	1	22	1	1	1	1	1	1	3	2
NDUFB9	18	12	1	3	18	5	3	1	1	2	3	5	2	6	1	1	2	1	1	9	1	85	9	2	6	1	18	1	12	8	31	3	1	1	20	1	10	98	2	1	33	2	1	1	2	2	1	1	1
CLPP	7	7	1	1	6	11	5	1	1	2	1	2	2	4	2	1	1	1	1	16	3	64	4	2	4	1	9	1	11	9	9	1	1	1	6	1	3	22	1	1	11	1	1	1	1	1	1	1	1
IGHG4	11	8596	4	554	1700	717	141	7	1	10	628	487	12	249	16	1	8	3	1	503	29	67	120	8	2616	14	253	17	7111	552	4277	822	29	2	113	16	35	66	64	12	18	23	153	1	3	113	1	66	6
NUP153	3	9	1	2	10	4	2	1	1	1	2	4	3	1	5	3	1	1	1	9	2	83	5	2	11	1	9	2	4	5	15	1	1	1	4	1	3	27	1	2	10	1	1	1	1	1	1	1	1
PPP2R1B	9	6	1	2	11	4	2	3	1	4	5	2	1	1	1	1	1	2	1	8	3	65	3	1	2	1	6	1	9	5	10	4	1	1	11	1	7	11	1	1	6	1	1	1	1	1	1	1	1
KDM7A	2	10	1	3	14	6	2	1	1	3	1	11	1	1	2	2	1	1	1	12	4	67	5	1	1	1	8	1	8	9	13	2	1	1	3	1	8	10	1	1	10	1	1	1	2	1	1	1	1
APOC1	1	11	1	9	42	7	8	6	1	3	6	6	1	1	3	4	1	1	1	20	4	71	5	2	5	1	74	2	11	5	115	2	1	2	5	1	5	23	1	1	3	1	1	1	2	7	1	1	3
NGDN	5	10	1	3	4	5	1	1	1	3	5	5	4	1	3	2	1	1	1	10	1	87	4	1	9	1	10	1	9	4	7	1	1	1	7	1	6	23	1	1	5	1	1	1	1	1	1	1	1
SETD3	5	11	1	1	8	8	2	1	1	1	3	10	3	1	3	1	2	1	1	14	1	85	3	1	9	1	9	2	9	5	13	2	1	1	4	1	8	16	1	1	26	2	1	1	1	1	1	1	1
RGL1	7	13	2	4	12	3	3	6	1	7	4	3	5	1	6	3	1	1	1	12	2	82	4	2	7	1	17	1	15	7	11	3	2	1	4	1	4	3	4	2	3	2	1	1	1	1	1	1	3
COX17	8	14	1	5	16	4	2	5	1	4	2	11	1	1	3	1	1	1	1	10	2	92	11	1	1	1	12	1	18	7	22	1	1	1	8	1	11	48	1	1	19	4	1	1	1	1	1	1	2
AMFR	3	8	1	1	8	4	2	1	1	2	1	4	1	1	2	1	1	1	1	8	2	51	5	1	6	1	16	2	11	2	9	1	1	1	5	1	4	15	2	1	4	1	1	2	1	1	1	1	1
PEX11B	3	10	1	3	9	1	4	4	1	1	4	7	2	1	3	1	1	1	1	7	3	72	4	2	5	1	10	1	6	5	9	1	1	1	4	1	7	20	1	1	6	1	1	1	1	1	1	1	4
ANTXR1	1	25	1	10	34	2	10	3	1	4	22	52	4	2	5	3	1	1	1	26	1	68	14	4	8	1	121	3	61	8	103	1	2	1	5	1	10	7	1	2	10	3	1	1	2	1	1	1	1
ADAM8	1	10	1	1	4	2	3	1	1	2	1	6	3	1	2	2	1	1	1	9	1	64	3	1	4	1	8	1	6	6	5	1	1	1	6	1	8	5	1	1	1	1	1	1	1	4	1	1	1
TLCD3A	3	9	1	2	6	3	3	3	1	1	2	3	3	1	1	1	1	1	1	14	1	99	2	1	5	1	11	1	7	7	7	4	1	1	5	1	5	15	1	2	12	2	1	1	1	1	2	1	2
XPO5	2	12	1	3	6	1	6	1	1	8	4	4	1	1	3	2	1	1	1	5	1	71	7	1	3	1	10	1	10	5	7	2	1	1	4	1	3	23	1	1	5	1	1	1	2	2	1	1	1
CD99	5	33	3	10	21	8	6	2	1	5	12	37	1	10	2	2	1	1	1	24	6	46	8	1	8	1	49	2	60	10	70	3	1	1	11	1	8	34	1	1	19	1	1	1	1	1	1	1	2
NUFIP2	2	5	2	1	10	4	3	2	1	1	4	3	2	1	1	2	1	1	1	5	1	79	4	1	4	1	6	1	4	4	7	2	1	1	5	1	2	24	2	1	4	3	1	1	1	1	1	1	1
EBF1	3	16	2	3	6	10	11	8	2	6	5	4	2	3	2	3	1	1	2	21	2	79	4	1	9	1	15	2	14	7	13	5	2	1	7	2	5	9	1	1	9	5	1	1	2	3	1	3	1
ALOX5AP	3	15	1	1	7	13	2	2	1	3	4	13	1	3	1	1	1	2	1	11	2	91	6	1	5	1	10	3	7	18	27	2	1	2	1	1	8	14	1	1	1	3	1	1	1	1	1	1	1
ZNF852	3	13	1	2	9	12	8	4	1	4	6	12	3	1	7	3	1	3	1	12	5	58	4	2	9	1	12	1	9	3	5	2	1	1	11	1	7	7	2	1	3	1	1	1	1	1	1	1	3
ASNS	9	17	5	5	13	8	6	1	1	5	13	15	7	1	5	3	2	1	1	27	1	177	9	1	12	1	10	4	21	18	20	6	2	1	12	1	12	23	2	1	15	4	1	1	3	3	2	2	1
PFN1	48	37	2	23	50	41	13	5	1	6	13	48	1	36	6	14	1	5	4	79	9	78	31	6	14	1	138	2	93	46	258	13	1	1	39	1	66	369	8	6	86	21	2	1	2	1	1	1	1
PYCR1	3	17	1	5	18	7	6	6	1	2	8	19	2	1	4	1	1	1	1	16	1	75	4	1	6	1	12	1	16	9	16	1	1	1	14	1	8	5	1	1	7	1	1	1	1	1	1	1	3
FRAT2	5	13	1	2	13	12	3	4	1	5	4	6	3	2	2	2	1	1	1	7	1	84	3	1	7	1	3	1	14	8	10	5	1	1	7	1	6	20	2	1	4	2	1	1	1	1	1	1	3
KANSL1	9	4	1	6	4	6	1	1	1	5	4	5	4	1	1	1	1	1	1	15	2	73	6	6	6	1	9	1	7	6	3	1	1	1	9	1	2	9	1	2	10	2	1	1	1	2	1	1	1
UVRAG	2	9	1	4	9	6	5	5	1	6	7	6	1	1	2	4	1	1	1	14	1	76	4	1	4	1	12	2	5	1	11	2	1	1	11	1	8	9	4	1	10	3	1	1	2	1	1	1	1
OR4F4	6	8	2	5	8	10	4	2	1	3	7	4	1	1	2	1	1	1	1	17	2	113	4	1	13	1	6	2	6	4	13	5	1	1	11	1	9	5	2	1	8	3	1	1	3	1	1	1	1
RARRES2	32	49	4	17	20	7	9	7	1	7	15	59	10	1	8	1	1	5	1	19	5	156	11	3	23	2	95	1	59	12	69	3	1	1	6	1	7	10	3	1	9	3	1	2	2	2	1	1	1
CCND2	3	24	1	8	10	14	5	7	1	3	2	8	4	9	3	2	2	3	2	17	1	98	7	1	6	1	14	2	22	4	30	4	1	1	10	1	10	5	1	1	5	3	1	1	1	2	1	1	2
NTAN1	3	15	2	1	14	8	3	3	1	2	2	4	1	1	2	1	1	1	1	13	1	69	4	2	11	1	11	3	12	6	18	3	2	1	3	1	8	13	1	1	11	3	1	1	1	2	1	2	1
OR4Q3	5	21	1	3	11	3	6	2	1	4	1	3	3	1	2	1	1	1	1	14	2	97	9	1	3	1	7	1	7	13	13	2	3	1	2	1	8	7	1	1	4	1	2	1	1	2	1	1	1
PILRB	14	15	1	4	13	20	6	1	1	5	8	13	3	7	3	1	1	1	1	17	2	80	10	3	8	2	28	1	22	7	25	8	1	1	11	1	20	50	2	3	31	3	1	1	1	3	1	1	2
RUFY2	4	5	1	5	5	2	1	3	1	3	4	7	2	1	3	1	1	1	1	7	1	100	4	1	5	1	5	3	8	2	11	3	2	1	4	1	7	13	2	3	3	1	1	1	1	1	1	1	1
MARCHF5	3	13	1	3	8	1	4	2	1	3	5	6	3	2	3	2	1	1	1	7	2	77	3	1	7	1	19	1	4	2	10	1	1	1	2	1	6	35	1	1	10	1	1	1	1	1	1	1	1
FZD5	9	7	1	3	7	2	6	1	1	2	4	4	1	1	2	1	2	1	1	9	1	80	2	2	7	1	4	1	2	6	8	1	1	1	7	1	7	10	1	1	6	1	1	1	1	1	1	1	1
ADAM9	7	5	2	3	15	6	7	2	1	3	5	8	1	2	1	1	1	3	1	12	1	68	9	2	7	1	14	1	6	9	19	1	1	1	8	1	13	78	2	1	27	2	1	1	1	1	1	1	2
NSUN2	12	8	2	1	9	5	2	4	1	4	5	14	1	1	2	1	1	1	1	10	1	74	3	1	4	1	11	3	12	6	14	2	1	1	7	1	12	18	3	3	11	5	1	1	1	1	1	1	1
GMNN	3	2	1	3	1	4	4	4	1	2	2	4	1	1	2	2	1	3	1	7	1	62	4	1	6	1	4	2	5	4	1	1	1	1	1	1	2	19	1	1	9	1	1	1	1	1	1	2	1
ACO1	7	4	1	2	2	5	1	2	1	1	2	6	1	2	2	2	1	1	1	3	3	50	3	1	4	1	9	1	10	8	4	1	1	1	4	1	4	13	3	1	1	1	1	1	1	1	2	1	1
DTX3L	2	6	1	2	6	4	1	5	1	2	2	8	1	1	2	2	1	1	1	12	1	82	2	1	3	1	8	1	6	4	22	1	1	1	4	1	9	44	1	1	6	2	1	1	1	1	1	1	1
CNOT6L	4	9	2	3	7	13	3	1	1	3	5	6	1	5	2	1	1	1	1	16	2	90	2	1	2	1	12	1	12	7	13	1	1	1	6	1	6	16	1	1	3	2	1	1	3	1	1	1	1
ATP5PD	15	14	1	5	22	5	8	1	1	3	1	8	5	3	1	6	1	1	1	28	4	97	4	1	6	1	18	4	24	6	38	1	1	3	9	1	22	94	2	1	43	3	1	1	2	1	1	2	2
ABCE1	4	7	1	2	3	4	2	1	1	3	1	3	1	1	3	3	1	1	1	10	1	104	6	2	11	1	5	2	6	4	8	4	1	1	6	1	6	16	2	1	5	1	1	1	2	2	1	1	1
TOMM40	6	11	2	4	8	10	3	4	1	4	5	5	4	3	5	4	1	2	2	14	5	69	4	3	8	1	12	1	11	5	13	5	1	1	14	1	8	29	3	2	19	3	1	1	1	1	1	1	3
UBALD1	2	18	1	3	10	1	5	3	1	8	7	8	1	2	4	2	1	1	1	20	1	80	9	1	3	1	10	5	14	3	20	3	1	1	9	1	5	23	1	1	19	2	1	1	1	1	1	1	1
RSL1D1	8	10	1	2	18	11	5	1	1	1	7	4	4	1	1	1	1	1	1	12	2	104	6	1	9	1	10	2	13	12	14	3	1	1	9	1	12	66	1	1	14	2	1	1	1	1	1	1	1
RPL34	38	50	2	28	95	73	12	6	1	6	5	66	4	26	6	8	1	1	1	151	3	52	57	6	14	1	117	1	93	37	199	11	2	3	74	2	76	508	4	8	55	19	1	3	3	1	2	1	4
TEAD2	3	13	1	3	10	5	5	4	1	3	7	9	2	2	3	2	1	1	1	15	1	88	7	1	8	1	14	1	15	3	19	6	1	1	8	1	9	37	1	1	5	2	1	1	1	1	1	1	5
GP5	5	15	1	5	6	6	3	2	1	5	3	9	1	2	10	1	1	2	1	12	2	75	2	1	6	2	6	1	4	8	6	2	1	1	7	1	3	9	4	1	3	1	1	1	1	1	1	1	1
CCL2	4	12	1	6	8	7	5	2	1	1	4	26	1	2	3	1	2	2	1	22	4	79	6	1	2	1	24	1	14	8	47	1	1	1	6	1	27	6	2	1	6	8	1	1	2	1	1	1	1
DDX39B	24	14	1	7	19	43	3	5	3	3	3	13	2	11	6	8	1	6	1	21	2	89	15	3	4	1	29	1	25	12	40	7	1	1	27	1	7	109	3	1	20	5	1	1	1	1	1	1	2
TMCO3	5	10	1	1	10	4	4	5	1	5	3	4	3	1	2	4	1	1	1	10	1	79	3	1	4	1	11	1	12	7	7	1	1	1	8	2	6	21	1	1	3	1	1	1	1	1	1	1	2
ZNF528	3	8	1	1	8	10	2	1	1	4	2	2	3	3	1	2	1	1	1	10	1	89	3	1	3	1	8	1	7	6	7	1	1	1	5	1	7	8	1	1	2	2	1	1	2	1	1	1	1
R3HDM4	6	30	2	7	20	6	9	10	1	13	8	9	7	3	4	5	1	1	1	23	4	60	16	1	15	2	24	4	24	13	22	2	3	1	15	2	18	38	2	1	28	5	1	1	1	3	1	1	1
STXBP2	5	13	1	8	9	10	2	1	1	2	2	2	1	1	2	1	1	3	1	14	1	88	2	1	4	1	16	1	6	9	13	1	1	1	11	1	14	24	1	1	13	4	1	1	1	1	1	1	4
VPS13B	9	16	1	3	12	16	4	1	1	5	3	9	2	6	2	1	1	1	4	24	2	60	4	1	7	1	18	1	12	2	19	2	2	1	9	1	9	29	1	1	13	3	1	2	2	1	1	1	1
NPEPL1	5	5	1	5	6	4	4	1	1	2	3	4	3	1	1	1	1	1	1	2	1	55	6	2	4	1	4	1	8	5	9	1	1	1	6	1	6	15	1	1	9	1	2	1	1	1	1	1	1
HECTD3	6	6	1	3	8	8	2	5	2	3	6	6	1	1	6	1	1	1	1	14	2	87	6	1	5	1	8	1	6	6	8	1	1	1	7	1	6	11	2	1	12	1	1	1	1	1	1	1	1
RAB39A	4	30	1	16	14	6	22	15	1	11	26	24	8	2	17	3	2	2	1	19	9	102	8	5	32	2	17	9	10	19	19	4	4	1	11	1	18	21	1	1	7	1	2	1	1	2	1	3	1
METRN	9	10	1	4	10	3	5	6	1	1	3	6	6	3	3	1	1	1	1	16	4	80	2	1	3	1	11	1	9	8	10	1	1	1	9	1	4	9	2	1	6	1	1	1	2	1	1	1	1
TNFSF13	5	12	2	7	9	8	6	5	1	3	2	2	4	2	2	1	1	1	1	10	2	90	3	1	10	1	14	3	6	13	13	3	2	1	5	1	4	16	2	1	4	1	1	1	1	1	2	1	2
TNFAIP2	11	9	1	2	14	28	3	3	1	1	3	8	2	4	2	3	1	1	1	14	1	80	12	2	5	1	16	1	15	20	25	6	1	1	65	1	50	18	1	3	22	1	1	1	3	3	1	1	1
IDH3B	2	15	1	4	6	1	6	2	2	5	6	5	3	1	2	1	1	1	1	13	1	72	3	1	1	1	6	1	5	2	7	1	1	1	16	1	14	46	1	2	10	1	1	1	2	1	1	1	1
MOGAT3	5	14	1	7	9	2	5	5	1	6	7	7	7	3	3	1	3	1	1	19	4	87	1	4	4	1	4	2	6	10	5	3	1	1	2	1	8	4	1	1	3	1	1	1	2	1	1	1	3
KDM6A	5	11	1	3	4	4	3	1	1	4	5	5	2	1	4	1	2	1	1	13	1	63	1	1	3	2	8	1	11	1	5	2	1	1	6	1	3	9	1	1	6	2	1	1	1	1	1	1	1
ABHD2	6	5	1	4	17	6	5	1	1	2	3	7	1	1	5	1	1	1	1	20	1	57	4	1	10	1	11	1	12	8	14	2	1	1	11	1	6	16	1	1	4	1	1	1	1	1	1	1	1
OSER1	5	3	1	1	12	3	4	1	1	1	5	3	1	2	3	1	1	1	1	9	3	61	4	1	2	1	6	2	6	4	6	1	1	1	6	1	4	19	2	1	8	1	1	1	1	1	1	1	1
FUBP3	8	11	1	1	8	3	2	4	1	2	3	7	2	2	1	1	1	1	1	15	1	60	4	1	1	1	14	2	15	4	15	1	1	1	5	1	4	28	1	1	20	1	1	1	1	4	1	1	1
STEAP3	7	14	2	3	11	5	3	7	1	5	5	12	2	1	6	2	1	1	1	8	1	103	3	2	5	1	6	1	5	3	7	3	3	1	8	1	11	16	1	2	5	1	1	1	1	1	1	1	1
SDE2	3	9	1	5	7	8	2	3	1	2	5	4	1	2	1	1	2	1	1	9	1	77	2	1	5	1	8	1	9	3	5	1	1	1	2	1	6	16	2	1	9	1	1	1	1	1	1	1	1
TSGA10	11	17	1	2	5	8	5	6	1	3	5	12	2	1	2	1	1	1	1	16	1	108	3	1	8	1	7	1	10	11	6	4	1	1	4	1	4	15	2	1	1	1	1	1	1	2	1	1	3
UBE2E3	9	3	1	1	10	5	2	4	1	2	5	6	1	3	1	1	1	1	1	14	1	81	4	1	1	1	8	1	5	11	13	1	1	1	8	1	9	23	1	1	10	2	1	1	2	2	1	2	1
AHCY	6	12	2	5	11	4	4	3	1	1	5	7	2	1	2	2	1	2	1	11	1	72	14	1	6	1	11	1	10	3	16	3	1	1	13	1	6	63	1	1	19	1	1	1	1	2	2	1	1
ACTN1	2	17	1	8	19	6	3	1	1	2	11	24	2	2	2	3	1	4	1	22	3	62	14	3	5	1	46	1	22	13	66	1	1	1	2	1	12	43	1	5	24	4	1	1	1	1	1	1	1
CNOT7	2	2	1	1	7	3	6	1	1	6	2	5	3	1	1	3	1	1	1	11	1	76	4	1	4	1	12	1	10	4	13	2	1	1	8	2	7	44	1	1	18	1	1	1	1	1	2	1	2
CAND1	8	12	1	6	6	2	1	1	1	2	1	8	1	2	2	1	1	3	1	10	3	83	3	1	3	1	7	1	17	6	13	4	1	1	9	1	7	47	1	4	11	1	1	1	1	1	1	1	2
HID1	2	5	1	3	10	2	5	5	1	2	7	4	1	1	1	1	1	1	1	13	1	73	4	1	1	1	6	1	14	7	7	1	1	1	12	1	4	10	1	1	3	2	1	1	4	1	1	1	2
TRAF7	5	13	1	5	8	6	1	4	1	2	3	11	2	2	1	1	1	1	1	5	1	77	5	1	5	1	9	1	10	4	12	3	1	1	10	1	11	54	3	1	17	2	1	1	2	1	2	1	2
SETX	3	9	1	1	15	4	1	1	1	5	2	7	1	1	2	1	1	1	1	9	1	63	7	1	2	2	20	1	12	5	23	2	1	1	2	1	9	22	3	1	11	2	1	1	1	1	1	1	1
ADM	5	13	1	4	8	3	3	1	1	2	3	3	2	2	1	1	1	1	1	8	1	45	3	1	4	1	14	1	4	5	7	1	1	1	4	1	11	39	1	1	81	11	1	1	1	1	1	1	1
LBHD1	2	8	1	5	5	1	1	1	1	1	3	11	2	1	1	1	1	1	1	8	3	57	4	1	3	1	16	1	7	2	7	1	1	1	8	1	9	27	1	1	13	2	1	1	1	1	1	1	2
SEC61A1	21	23	4	7	19	14	8	2	1	5	8	16	4	12	2	1	1	2	1	19	5	95	18	5	14	1	49	4	35	20	67	2	1	1	13	2	18	179	1	3	15	5	1	2	2	1	1	1	2
NADK2	3	5	1	5	6	5	1	3	1	3	3	3	1	2	1	1	1	1	1	5	4	79	3	1	5	1	8	1	3	2	9	1	1	1	3	1	7	15	1	1	4	1	1	1	1	1	1	1	1
OPLAH	5	6	1	1	8	1	3	5	1	4	4	5	1	3	3	1	1	1	2	4	2	67	2	2	4	1	8	1	3	6	4	3	1	1	6	1	3	3	1	1	5	1	1	1	1	2	1	1	1
OSTC	2	3	1	3	10	1	2	4	1	2	2	4	3	1	2	1	1	1	1	14	1	57	9	1	2	1	16	1	15	2	15	1	1	1	9	2	10	35	6	1	10	2	1	1	1	1	1	1	1
RBM42	5	10	1	4	6	4	1	6	1	1	1	4	4	2	1	1	1	1	1	14	3	56	9	1	3	1	11	1	4	3	16	1	1	1	4	1	5	31	1	1	8	1	1	1	2	1	1	1	1
BAX	11	10	1	1	8	6	3	3	1	5	4	8	2	1	1	3	1	1	1	5	1	73	7	1	6	2	9	2	10	11	15	1	1	1	6	1	12	33	2	1	13	3	1	1	1	1	1	1	3
PITPNM1	7	13	1	4	11	7	5	1	1	7	6	4	2	1	1	5	1	1	1	19	3	88	6	1	7	1	11	1	6	6	8	1	1	1	7	1	6	20	2	1	11	1	1	1	2	2	1	1	1
PLPP4	3	16	1	11	14	1	2	4	1	3	8	20	7	1	2	1	1	1	1	18	5	68	4	1	13	1	31	1	27	5	20	1	1	1	16	1	21	18	1	1	12	2	1	1	1	1	2	1	3
OTUD7A	1	13	2	6	5	1	3	6	1	3	7	9	3	1	5	1	2	1	1	10	2	67	4	4	8	1	7	3	8	7	3	1	1	1	6	1	2	6	1	2	1	1	1	1	1	2	1	1	3
HMGCR	4	13	1	2	1	2	1	1	1	3	2	5	3	2	4	1	2	1	1	12	1	58	1	2	2	1	9	1	7	4	5	3	1	1	5	3	3	10	1	1	5	1	1	1	1	1	1	1	1
CHAF1A	2	5	1	5	6	1	3	3	1	2	1	7	3	1	1	1	1	1	1	5	1	73	5	1	6	1	6	1	5	8	7	1	1	1	5	1	7	19	1	1	12	2	1	1	1	1	1	1	1
ARL13B	7	7	1	8	7	1	3	1	1	6	6	3	1	1	2	1	1	1	1	6	3	92	3	1	3	1	11	1	7	5	10	1	1	1	6	2	1	12	3	1	7	1	1	1	3	1	1	1	1
TEX264	4	7	1	2	3	2	4	2	1	3	2	4	4	2	5	1	1	1	1	9	1	86	5	1	6	1	7	1	11	7	12	1	1	1	8	1	7	17	1	1	8	1	1	1	1	1	1	1	1
KCTD13	5	10	2	3	9	1	1	1	1	5	7	6	2	2	1	2	2	1	1	9	1	83	2	1	2	1	11	2	6	10	6	7	1	1	6	1	4	19	1	1	9	2	1	1	1	1	1	1	1
TLR3	5	13	3	5	6	3	5	3	1	7	11	16	9	2	6	1	3	1	1	18	2	162	6	3	12	1	11	1	12	5	12	4	1	1	6	2	10	19	1	1	9	2	1	1	2	2	1	1	2
OAS2	1	9	1	1	6	2	2	5	1	1	2	2	1	1	1	3	1	1	1	4	2	78	1	1	2	1	12	1	4	3	11	3	1	1	5	1	3	37	1	1	3	1	1	1	1	1	1	1	1
IRAK1	1	10	2	7	10	5	1	2	1	5	4	6	2	3	3	1	1	1	1	23	2	83	7	1	4	1	13	2	5	3	25	1	1	1	10	1	11	63	1	4	12	1	1	1	1	3	1	2	1
SAMHD1	6	7	1	1	17	21	8	3	1	5	2	7	2	3	1	3	1	1	1	24	2	87	2	1	4	1	19	2	8	18	51	2	1	1	3	1	13	102	2	1	3	4	1	1	2	1	1	1	1
PPP4R1	5	6	1	5	2	6	2	1	1	5	3	6	1	2	1	1	2	1	1	7	1	88	4	1	3	1	9	1	6	6	5	1	1	1	11	1	9	18	1	1	9	1	1	1	1	1	1	1	1
EPHA2	3	8	1	4	3	7	3	4	1	3	3	7	6	1	2	2	1	1	1	6	1	76	2	1	6	1	7	1	6	3	6	1	1	1	5	1	7	35	1	1	13	1	1	1	1	1	1	1	1
GNG5	14	14	1	7	25	15	1	10	1	5	8	13	1	2	6	2	1	1	1	15	2	73	13	2	8	1	27	3	23	12	33	7	1	1	19	1	22	141	2	1	19	6	1	1	3	1	1	1	2
IMPA1	2	6	2	2	7	4	3	1	1	5	4	1	2	1	5	1	1	1	1	13	1	68	4	1	6	1	4	2	8	5	7	3	1	1	1	2	6	11	2	1	7	4	1	1	1	2	1	1	1
HLA-DQB1	1	25	1	8	49	22	7	4	2	5	3	7	4	1	3	5	1	1	1	58	5	136	6	1	5	1	38	2	6	29	37	5	2	1	11	1	40	83	14	1	4	6	1	1	1	2	1	1	7
NASP	2	13	1	6	6	7	1	2	1	4	6	10	2	6	4	1	1	1	1	10	2	71	5	1	4	1	16	1	8	8	16	4	1	1	7	2	13	32	2	1	9	2	1	1	1	1	1	1	1
EEF2KMT	5	17	2	4	8	7	2	1	1	3	4	3	2	1	2	1	1	1	1	9	2	100	2	4	7	1	9	1	8	5	7	3	1	2	5	2	9	9	1	1	12	3	1	1	1	1	1	1	6
FBXO9	8	9	1	4	5	7	1	3	1	2	1	8	4	1	2	1	3	1	1	10	5	91	3	1	4	1	16	2	6	5	7	4	1	1	8	1	4	26	1	1	7	2	1	1	1	1	1	1	1
POM121C	10	14	2	3	12	10	5	3	1	1	2	4	1	1	2	1	1	1	1	14	4	84	7	1	3	1	13	1	13	3	19	3	1	1	10	1	5	22	2	1	11	2	1	1	1	1	1	1	1
LAPTM4A	7	8	1	4	8	10	3	1	1	2	5	8	1	5	1	2	1	2	1	19	1	57	21	1	7	1	26	2	33	12	47	1	1	1	11	1	7	65	1	1	9	4	1	1	1	1	1	1	1
H1-7	8	85	4	22	53	16	95	34	1	59	27	53	15	2	30	7	5	1	1	47	13	85	10	4	55	4	35	19	34	42	27	13	7	4	27	4	40	37	5	1	14	2	5	2	6	23	2	2	6
PPP1CB	28	23	1	11	14	25	9	6	1	6	11	26	4	10	1	4	1	2	1	39	4	95	20	1	8	1	43	4	29	15	48	5	2	1	34	1	28	145	4	4	33	7	1	1	1	3	1	1	2
HSPA8	6	16	1	11	39	17	7	4	1	2	3	22	3	11	2	7	1	2	1	41	2	73	17	1	10	1	61	5	28	16	92	2	1	1	28	2	42	287	6	3	45	5	1	1	1	1	1	1	3
ZNF644	10	7	1	1	5	11	5	2	1	2	3	5	1	1	4	3	1	1	1	5	3	88	8	1	1	1	2	1	5	7	3	6	1	1	5	1	6	17	1	1	3	2	1	1	1	3	1	1	1
UFC1	5	13	1	6	13	9	2	3	1	3	6	6	2	4	1	3	3	1	1	10	2	59	8	1	7	1	17	1	14	8	19	4	1	1	12	1	9	53	1	1	3	3	1	1	1	1	1	1	2
B3GAT3	7	16	2	5	10	11	6	7	1	3	5	15	1	1	2	3	1	1	1	18	3	71	5	1	10	1	16	3	16	14	14	1	1	1	12	1	10	19	3	1	21	5	1	1	3	3	1	1	8
LZTS3	3	10	1	2	14	8	4	1	1	1	5	4	1	1	2	1	1	1	1	10	3	87	1	1	7	1	7	1	2	3	7	4	1	1	4	1	9	4	1	1	4	1	1	1	1	2	1	1	1
SAP30BP	7	8	1	2	7	3	1	2	1	5	8	12	3	1	2	1	1	2	1	10	3	81	10	2	3	1	9	1	12	1	14	3	1	1	2	1	7	20	1	1	13	1	1	1	2	1	1	1	1
TAF15	2	11	1	7	14	2	2	4	1	5	7	9	1	1	1	2	1	1	1	8	3	75	11	1	6	1	16	2	14	6	19	1	1	1	14	1	13	67	1	1	19	4	1	2	2	2	1	1	2
DEXI	4	19	1	6	10	3	1	5	1	3	6	5	3	1	1	1	1	1	1	4	1	83	4	1	5	1	11	1	6	2	12	2	1	1	10	1	7	17	2	1	11	1	1	1	1	1	1	1	1
VARS1	1	5	2	7	7	7	2	2	1	3	6	6	2	1	1	1	1	1	1	8	2	105	6	1	6	1	17	1	12	4	11	2	1	1	7	1	9	25	1	1	9	1	1	1	1	2	1	1	1
SLC12A9	12	7	2	2	12	9	2	1	1	1	4	8	3	2	4	3	1	2	2	11	2	75	6	1	7	1	8	1	7	9	7	5	1	1	7	1	11	19	1	1	5	1	1	1	1	1	1	1	2
HEXD	5	5	1	3	2	3	1	1	1	1	4	5	2	1	3	1	1	1	1	8	2	68	5	1	2	1	4	1	9	5	3	2	1	1	5	1	7	7	2	1	7	1	1	1	1	1	1	1	2
LPAR1	8	13	1	2	7	11	9	1	1	3	5	11	5	2	2	3	1	1	1	14	3	130	6	3	10	1	17	1	14	6	13	3	1	1	5	1	7	17	1	1	7	2	1	1	2	1	1	1	2
LSP1	3	18	1	7	13	10	4	3	1	4	4	7	2	1	2	3	1	1	1	31	5	79	6	1	7	1	31	1	16	13	43	7	1	1	3	1	8	45	4	2	2	2	1	1	3	1	1	1	2
ZBTB38	21	13	2	7	12	9	4	1	1	4	11	14	1	3	2	1	1	2	1	14	2	100	8	1	4	1	19	3	18	10	15	1	1	1	6	1	14	24	1	1	7	1	1	1	1	1	1	1	2
ARGLU1	2	9	1	10	18	4	3	2	1	3	4	11	1	3	1	4	1	1	1	32	2	62	7	1	6	1	19	1	19	9	33	4	1	1	29	1	7	58	1	2	5	2	1	1	1	1	1	1	1
NDUFB11	10	9	3	4	12	4	5	3	1	1	3	2	3	3	1	1	1	1	1	11	2	68	4	1	5	1	11	1	14	6	18	3	1	1	7	1	15	45	2	1	5	1	1	1	1	1	1	1	1
MMD	4	12	1	2	19	1	6	4	1	3	1	7	1	1	4	1	1	1	1	11	2	92	2	2	4	4	13	1	15	2	14	1	1	1	10	1	5	4	1	1	9	1	1	1	2	1	1	1	3
ASPSCR1	8	12	2	4	5	1	3	1	1	3	6	4	2	3	2	1	1	1	1	10	2	72	3	1	4	1	8	2	8	7	10	2	1	1	9	1	12	11	1	1	5	2	1	1	1	1	1	1	2
UNC13D	2	13	1	2	8	3	2	1	1	2	1	6	1	1	4	1	1	1	1	10	3	53	3	1	3	3	5	2	3	5	11	1	1	1	6	1	7	5	1	2	6	1	1	1	1	1	1	1	1
SYT8	5	8	4	5	5	4	2	3	1	3	7	5	3	3	2	1	1	1	1	8	1	75	3	1	12	1	14	2	4	7	6	6	1	1	2	1	4	125	1	1	6	1	1	1	1	1	1	2	3
BET1L	4	6	1	4	15	11	5	1	1	2	7	6	1	1	2	1	1	1	1	6	2	80	5	1	4	1	5	2	11	1	17	1	1	1	6	1	7	13	1	2	3	4	1	1	1	1	1	1	1
ITGAV	3	14	1	4	19	3	5	2	1	4	4	22	1	3	1	1	1	1	1	10	1	63	8	1	9	1	31	1	22	5	43	1	1	1	10	1	17	22	2	1	63	3	1	1	1	1	1	1	1
GDF1	6	23	3	5	8	8	4	7	1	5	8	8	2	2	6	1	1	1	1	14	5	82	5	1	7	3	10	2	9	6	7	6	1	1	12	1	8	8	3	1	10	3	1	1	5	4	1	1	3
STX18	8	8	1	75	9	3	2	5	1	5	100	3	6	5	6	1	1	1	1	20	2	63	1	1	1	1	10	1	4	3	15	2	1	5	6	1	7	14	1	2	2	1	1	1	1	4	14	1	1
VPS37A	2	9	2	2	6	8	4	2	1	1	4	10	1	1	2	3	2	1	1	11	2	77	6	2	10	1	4	2	3	4	7	3	1	1	2	1	3	21	1	1	7	1	1	1	1	1	1	1	1
SMIM30	5	5	1	2	10	5	1	6	1	4	2	8	4	1	2	1	1	1	1	4	1	68	3	1	2	1	12	2	7	7	12	1	1	1	8	2	11	10	1	1	7	1	1	1	1	2	2	1	3
URB1	3	8	1	3	8	2	1	1	1	1	3	2	1	1	2	1	1	1	1	13	1	82	7	1	9	1	7	1	5	11	10	3	1	1	7	2	4	28	1	1	5	1	1	1	4	1	2	1	1
CYTH3	3	8	1	1	12	5	4	2	1	2	6	1	2	6	2	3	1	1	1	5	1	59	1	1	4	1	15	1	12	14	3	1	1	1	3	1	5	9	1	1	2	2	1	1	1	1	1	1	1
UBXN6	8	3	1	5	7	6	2	2	1	1	4	4	4	3	2	1	1	1	1	8	1	58	2	3	4	1	10	1	8	7	13	3	1	1	11	1	3	18	2	1	6	2	1	1	1	1	1	1	1
NSUN5	19	5	2	7	7	10	2	1	1	1	4	7	1	2	3	1	1	2	1	18	1	65	3	5	5	1	9	1	13	6	14	2	1	1	9	1	11	15	1	1	8	2	1	1	2	1	1	1	2
ADGRE5	2	7	1	2	9	11	5	1	1	2	2	4	1	3	1	1	1	1	1	10	4	74	5	1	6	1	11	3	10	4	15	1	1	1	3	1	5	21	1	1	4	3	1	2	1	2	1	1	1
HLA-DQB2	1	11	1	8	4	3	4	3	1	4	1	7	1	4	4	1	1	1	1	7	3	78	5	1	3	1	12	1	9	6	9	1	1	1	4	1	6	7	3	1	9	1	1	1	1	1	1	1	1
C6orf136	4	9	1	1	7	3	1	1	1	2	3	4	3	1	1	1	1	1	1	16	1	78	5	5	5	1	7	1	3	3	11	3	1	1	5	1	5	17	1	1	1	1	1	1	1	1	1	1	1
H2AC11	5	8	1	16	14	9	5	5	1	1	5	9	3	13	4	1	1	1	1	20	7	68	15	1	3	1	30	1	26	11	45	4	2	1	15	1	27	160	3	3	52	4	2	1	1	1	3	3	1
TSPAN9	6	12	1	3	16	9	1	3	1	4	5	6	2	1	3	1	1	1	1	9	1	78	2	1	4	1	10	1	6	7	19	1	1	1	10	1	3	17	1	1	6	3	1	1	1	1	1	1	1
LAMTOR5	8	11	1	5	8	6	3	3	1	1	2	3	1	5	3	1	1	1	1	7	1	73	8	1	8	1	16	1	13	6	25	1	1	1	11	1	6	73	1	1	9	2	1	1	1	1	1	1	1
NUP210	7	20	2	2	7	9	8	4	1	2	2	10	3	1	10	3	1	1	1	8	1	70	2	2	7	1	11	2	8	6	4	4	2	1	7	1	8	3	1	1	3	1	1	1	1	1	1	1	1
MCM8	7	8	2	4	6	6	1	2	1	1	3	1	1	2	2	1	2	1	1	20	1	72	5	1	11	1	11	3	7	5	5	2	2	1	8	1	6	13	1	1	7	4	1	1	1	1	1	1	1
TXNL4A	1	8	1	5	8	1	4	7	1	4	5	11	1	1	3	1	1	1	1	16	1	59	6	1	1	1	18	1	16	1	10	1	1	1	5	2	9	22	1	1	9	1	1	1	1	1	1	1	2
IKZF2	2	8	1	4	7	3	8	1	1	4	3	7	1	1	4	1	2	1	1	12	3	88	1	1	4	1	5	2	7	5	13	4	1	1	10	1	7	18	1	1	4	1	1	1	1	1	1	1	1
RPE65	6	11	1	1	5	5	5	4	1	7	1	10	3	1	3	1	1	1	1	12	1	150	3	1	12	1	5	2	4	5	6	3	1	1	5	1	9	9	2	1	8	1	1	1	1	1	1	1	1
CLNS1A	7	13	1	4	11	4	6	2	1	1	4	7	1	4	2	2	1	1	1	11	2	75	6	1	8	1	8	2	13	9	25	3	1	1	8	1	17	60	1	1	4	1	1	1	1	1	1	1	2
SPCS3	6	24	1	2	10	2	5	1	1	2	6	8	1	1	3	3	1	1	1	9	1	66	6	1	5	1	16	1	19	4	28	1	1	1	7	1	6	53	2	1	6	1	1	1	1	1	1	1	2
MOGS	9	14	1	4	12	7	3	2	1	4	4	8	1	4	2	2	1	1	1	24	3	81	10	2	7	1	15	2	17	4	23	3	1	1	20	2	9	13	1	1	9	4	1	1	1	1	1	1	3
ADNP	10	12	1	12	13	5	7	2	1	4	4	12	3	5	5	2	1	1	1	28	5	100	11	1	8	1	25	1	25	12	19	6	2	1	18	2	14	107	1	2	19	1	1	1	2	1	1	1	1
ZNF888	7	7	1	2	16	8	3	2	1	6	5	15	2	1	2	1	1	1	1	19	1	143	3	1	6	1	17	1	10	9	19	4	1	1	31	1	8	38	2	1	9	2	1	1	1	1	1	1	1
SRSF6	14	9	1	1	15	10	5	1	1	1	12	7	1	7	3	5	1	1	1	17	1	81	5	1	7	1	25	1	22	9	29	2	1	1	28	1	11	58	2	1	19	2	1	1	1	1	1	1	1
LAMP1	22	16	1	8	13	19	3	4	1	3	10	20	2	8	4	1	1	1	3	22	1	87	6	1	9	1	40	1	22	16	54	2	1	1	25	1	31	124	3	4	12	2	1	1	4	1	2	1	2
IL17RA	7	5	2	3	6	2	2	2	1	7	8	8	4	1	3	2	1	1	1	12	2	85	3	1	10	1	19	1	8	5	9	1	1	2	5	1	13	6	1	1	5	3	1	1	2	1	1	1	2
RNF13	5	7	1	3	3	8	1	1	1	3	5	7	2	1	5	1	1	1	1	5	1	56	3	1	6	1	8	1	4	4	13	3	1	1	3	1	6	20	1	2	6	1	1	1	1	1	1	1	1
DLD	6	5	1	1	3	8	3	1	1	3	5	4	1	2	3	1	1	1	1	13	1	97	1	1	1	1	6	1	8	8	10	1	1	1	6	1	5	17	1	1	14	2	1	1	1	1	1	1	1
GIT2	6	9	2	8	11	6	2	7	1	3	4	10	4	1	2	1	1	1	1	18	2	45	8	2	9	1	16	1	22	3	18	2	1	1	6	1	12	31	3	1	8	2	1	1	2	1	1	1	2
PSMB2	9	14	1	6	17	5	6	2	1	4	11	8	4	3	2	2	1	1	1	21	4	103	4	2	3	1	24	1	9	2	26	2	2	1	13	1	13	127	2	1	17	1	1	1	2	1	1	1	2
GTF2A1	2	5	1	2	9	3	1	2	1	4	5	7	5	1	1	1	1	1	1	12	1	63	5	1	6	1	14	2	15	3	8	2	3	1	2	1	7	26	1	1	12	3	1	1	1	1	1	1	1
EIF3K	6	12	1	12	19	9	4	3	1	3	8	18	4	2	3	3	1	1	1	21	3	88	10	1	4	1	35	3	25	11	38	1	1	2	14	1	16	131	1	1	19	7	1	1	1	1	2	1	1
SAMD4B	10	7	1	3	11	7	5	3	1	6	1	10	1	3	3	1	1	1	1	10	4	79	9	1	5	1	15	2	11	5	14	3	1	1	4	1	6	27	1	2	10	2	2	1	1	1	1	1	1
PMEPA1	4	9	1	2	9	2	1	4	1	2	3	4	2	2	2	1	1	1	1	9	1	67	4	2	6	1	11	1	11	3	18	1	2	1	2	1	13	14	1	1	8	4	1	1	1	1	1	1	1
TMBIM1	10	15	1	6	16	6	3	1	1	1	8	12	3	7	2	2	1	5	1	26	3	84	18	2	7	1	32	2	19	8	33	4	1	1	7	1	20	136	3	1	31	3	1	1	1	1	1	1	1
COL1A2	21	340	1	63	283	99	79	3	5	47	191	371	103	114	33	24	4	76	9	185	18	84	74	46	212	1	1079	20	932	147	1327	28	5	2	24	1	14	58	1	3	12	58	2	2	1	5	1	1	1
CDK7	1	1	1	3	8	2	2	2	1	2	1	3	4	1	2	1	1	1	1	18	4	56	3	2	2	1	6	1	11	3	11	1	1	1	1	1	4	18	1	1	6	1	1	1	1	1	1	1	1
NEK7	4	7	1	4	7	4	1	1	1	2	5	6	1	1	1	1	1	1	1	7	2	85	4	1	3	1	14	1	13	5	10	2	1	1	6	1	9	19	1	1	5	2	1	1	1	2	1	1	1
TELO2	8	16	1	5	8	10	4	4	1	6	1	7	2	1	3	1	2	2	1	16	1	94	1	1	6	1	10	1	11	4	14	3	1	1	5	1	7	10	1	1	9	1	1	1	2	2	1	1	1
RAD9A	8	8	1	7	9	3	4	1	1	4	4	3	1	1	6	1	2	1	1	9	2	100	5	1	6	1	6	1	8	4	8	3	1	1	4	1	3	6	1	1	8	1	1	1	2	1	1	1	1
ECHDC1	6	9	1	1	9	4	5	1	1	1	4	7	2	2	3	1	1	2	1	11	1	55	4	1	4	1	10	3	8	6	13	4	1	1	12	1	4	40	2	1	5	3	1	1	1	1	1	1	1
NICN1	63	65	12	16	34	49	20	35	4	11	24	38	16	10	16	8	6	3	3	66	13	117	14	5	30	3	46	2	33	34	59	20	6	1	35	1	42	50	4	3	64	2	1	1	14	7	1	1	4
TENT5B	3	9	1	9	16	9	6	3	2	2	8	12	2	1	3	3	2	2	1	20	1	56	7	1	5	1	19	1	15	9	7	8	1	2	4	1	9	16	2	1	8	1	1	1	1	1	1	1	4
FKBP9	9	11	3	6	10	8	3	1	1	4	7	12	2	6	3	1	1	1	1	18	1	102	3	1	8	1	17	1	26	6	35	3	1	1	4	1	10	22	1	1	38	4	1	1	2	1	1	1	1
SYMPK	2	7	1	7	15	5	1	2	1	4	7	5	3	2	1	1	1	1	1	11	1	69	11	2	3	1	13	1	19	9	12	1	1	1	10	1	13	55	2	1	5	2	1	1	1	1	1	1	1
FKBP2	7	25	1	7	18	6	9	4	1	3	3	15	1	1	6	2	1	1	1	31	6	77	14	1	10	1	30	4	38	9	53	1	1	1	11	1	22	60	1	1	35	2	1	2	1	1	1	1	7
MRPL37	4	7	1	1	9	4	2	1	1	1	1	2	2	1	3	1	1	1	1	7	2	60	5	1	4	1	7	2	4	5	15	1	2	1	7	1	4	30	2	1	7	1	1	1	1	1	1	1	2
TERF2IP	1	14	1	4	8	1	1	1	1	3	3	6	3	1	2	2	1	1	1	12	1	70	4	1	5	1	9	4	14	3	15	2	1	1	16	1	7	30	1	1	5	2	1	1	1	2	1	1	1
PROM2	2	6	2	5	4	5	3	1	1	2	4	9	2	1	4	1	1	1	1	3	1	48	5	1	7	1	2	3	9	7	4	1	1	1	11	1	7	20	1	1	5	1	1	1	1	1	1	1	2
SLC16A3	10	19	1	3	11	7	6	3	1	4	5	5	2	1	2	2	1	1	1	11	2	88	6	4	7	1	25	1	16	18	15	2	1	1	6	1	5	20	1	1	34	2	1	1	1	2	1	1	4
VAPA	8	8	1	4	10	6	2	2	1	1	4	6	5	3	2	3	1	2	1	17	1	64	2	1	6	1	13	2	12	1	26	2	1	1	5	1	9	58	1	1	21	3	1	1	1	1	1	1	1
NBPF12	31	17	2	4	28	23	9	14	1	5	11	18	1	4	3	3	1	1	1	51	7	100	17	1	10	1	41	1	47	14	48	9	1	1	43	1	19	59	4	2	31	5	1	1	2	2	1	1	1
TUBB6	5	19	1	6	18	9	6	3	3	4	7	20	5	6	3	4	1	1	1	18	6	90	5	1	14	1	41	1	27	11	45	3	1	1	7	3	7	14	1	3	35	6	1	1	1	1	1	2	3
PIGR	3	11	1	5	10	3	2	5	1	7	8	6	2	1	4	1	1	1	1	16	3	97	7	1	4	1	12	1	10	6	4	2	1	1	9	1	35	15	3	1	11	1	1	1	1	2	1	3	1
IDH2	7	10	1	11	12	6	4	2	1	1	8	12	3	2	4	1	1	1	1	11	2	55	4	1	7	1	21	2	9	5	28	3	1	1	11	1	11	89	1	2	10	1	1	1	1	2	1	1	3
DOK3	3	9	1	1	6	4	5	3	1	2	5	10	1	2	5	1	1	3	2	9	2	68	2	1	5	1	5	1	8	12	7	2	1	1	8	1	7	11	1	1	7	4	1	1	3	3	1	1	1
PSMA7	14	9	3	6	13	10	6	4	1	1	3	9	4	9	4	2	1	3	1	12	2	68	14	1	8	1	20	3	18	12	33	6	1	1	16	1	14	123	1	1	30	1	1	1	1	2	1	1	1
PHLDB3	5	11	1	3	4	6	2	4	1	2	6	3	1	2	1	1	1	1	1	10	2	79	3	1	4	1	8	2	8	3	5	1	3	1	3	1	10	10	2	1	4	3	1	1	2	1	1	1	1
SDHB	16	12	1	5	10	8	6	2	1	2	6	7	3	1	2	2	1	1	1	15	1	94	6	2	5	1	16	1	15	5	23	4	1	1	10	1	12	68	3	1	11	3	1	2	3	1	1	1	1
TRNP1	12	16	1	6	12	7	5	1	1	4	5	3	2	1	5	1	2	1	1	16	3	81	1	2	3	1	12	2	10	7	9	1	1	1	15	1	8	11	1	1	4	2	1	1	1	2	1	1	1
PPP1R2	9	12	2	8	6	3	5	2	1	3	2	8	1	1	3	1	1	1	1	17	5	67	1	1	8	1	8	1	8	9	13	2	1	1	6	1	6	34	1	1	14	2	1	1	3	1	1	1	2
IFI30	5	95	1	24	147	50	25	13	1	4	10	46	1	3	10	4	1	11	1	57	11	87	11	3	11	1	278	13	57	75	339	23	5	1	11	7	107	167	21	5	3	11	1	1	1	8	3	3	9
ESPN	3	14	1	2	6	1	1	3	1	2	2	6	1	1	3	1	1	1	1	12	1	75	1	1	6	1	11	1	9	4	13	1	1	1	12	1	2	26	1	1	8	1	1	1	1	2	2	2	2
HSD17B11	6	8	2	3	16	6	5	2	1	1	3	10	4	1	2	2	1	1	1	17	4	65	4	1	2	1	10	1	5	6	11	1	1	2	11	1	10	16	1	1	3	2	1	1	1	2	1	1	2
DCN	4	28	1	10	34	17	9	1	2	4	13	42	1	17	3	1	2	13	1	54	1	57	37	10	17	1	171	1	123	26	187	8	1	1	4	1	6	8	2	1	18	13	1	1	1	3	1	1	1
COLGALT1	9	17	1	4	9	4	5	2	1	3	6	5	2	1	2	2	1	1	1	9	1	53	3	1	5	1	17	3	14	4	22	1	1	1	7	1	17	14	1	4	9	1	1	1	2	2	1	1	1
GALNT11	6	9	1	4	10	13	9	5	1	5	2	6	2	2	2	2	1	1	1	13	2	122	3	2	8	1	14	2	9	5	16	3	1	1	7	1	4	18	1	2	5	1	1	1	1	2	1	1	1
NUDT4B	1	10	2	5	15	2	3	2	1	5	3	6	6	7	3	1	2	1	1	16	2	127	3	1	5	1	18	1	12	6	17	3	1	1	23	1	9	52	3	1	8	5	1	1	1	1	1	1	1
PDE7A	6	15	4	6	25	20	9	3	1	3	4	18	4	2	8	9	3	1	2	16	1	66	4	1	7	1	18	4	18	10	24	8	2	1	18	1	20	24	3	2	12	2	1	1	1	1	1	1	3
SULT1A4	9	21	1	7	22	5	4	2	1	1	5	12	3	1	3	3	1	1	1	23	5	110	8	1	9	1	21	2	15	9	26	3	1	1	19	1	21	34	2	1	28	5	1	1	3	4	2	1	1
H4C12	9	30	1	9	19	6	13	8	1	7	8	34	2	16	1	5	1	1	2	47	10	65	44	1	19	1	58	9	64	15	126	2	1	1	6	1	84	200	6	3	91	6	1	1	1	3	1	1	1
GBA	14	11	1	6	6	5	2	3	1	2	4	6	5	1	5	1	1	1	1	13	3	88	5	2	8	1	7	1	7	7	12	1	1	1	3	1	7	18	2	1	5	2	1	1	1	1	1	1	1
ADAMTS4	4	16	1	3	6	3	1	2	1	4	4	3	2	3	4	2	1	1	1	11	2	83	10	2	7	1	21	1	9	6	10	2	1	1	6	1	10	6	1	1	8	2	1	1	2	1	1	1	2
CPNE1	10	13	1	4	17	4	2	1	1	2	5	9	2	1	1	4	1	1	1	25	2	80	2	2	4	1	20	2	14	9	26	1	1	1	28	1	12	61	1	2	9	1	1	1	3	3	1	1	1
APOBEC3A_B	15	69	3	33	64	77	32	20	3	13	24	70	9	23	21	24	4	5	11	83	3	57	26	9	39	1	96	8	89	63	79	40	1	1	113	2	79	91	11	6	55	10	1	1	2	5	1	4	5
GATM	4	12	1	3	19	2	6	5	1	3	3	3	2	1	3	1	1	1	1	12	6	71	1	1	5	1	8	1	7	2	5	1	1	1	10	1	7	5	1	1	6	1	1	1	1	1	1	1	1
SRSF10	13	9	1	3	7	13	2	7	1	1	3	4	1	2	3	4	1	1	2	12	1	68	3	1	9	1	13	2	9	7	30	2	1	1	10	1	13	49	2	1	11	2	1	1	1	1	1	1	1
MAPT	2	7	1	33	5	5	4	7	1	1	54	4	2	1	4	1	2	1	1	12	2	73	5	1	5	1	7	1	4	5	9	3	3	3	4	1	5	5	1	1	4	4	1	1	1	3	55	1	1
SLC35E2A	12	10	1	1	13	7	2	4	1	1	4	10	1	1	6	2	1	3	1	11	1	79	2	1	4	1	6	1	7	8	5	1	1	1	10	1	1	9	1	1	10	1	1	1	1	3	1	1	1
ERP29	10	10	1	2	9	16	4	4	1	2	7	8	3	2	1	2	1	1	1	18	1	75	8	1	4	1	13	1	7	11	24	3	1	1	11	1	9	51	1	1	13	2	1	1	1	1	1	1	1
DNAJC15	2	8	1	5	5	2	2	2	1	6	3	8	1	3	1	1	1	1	1	18	3	76	5	1	6	2	14	1	14	4	13	2	1	1	7	1	1	32	1	1	3	3	1	1	1	3	1	1	1
MCM7	8	9	1	6	5	6	1	2	1	3	1	4	1	2	4	1	1	1	1	13	1	80	4	1	3	1	9	1	6	8	11	1	1	1	6	1	15	14	1	1	20	1	1	1	3	1	1	1	1
DUSP12	4	10	1	4	4	9	1	4	1	3	7	7	1	1	1	1	1	2	3	13	1	85	6	3	5	1	7	1	10	2	8	4	1	1	5	1	6	12	2	1	4	2	2	1	1	1	1	1	4
CLSTN3	4	12	3	1	6	14	6	1	1	1	5	5	1	1	1	1	1	1	1	15	2	88	4	2	1	1	5	1	4	7	13	1	1	1	9	1	12	4	3	1	16	2	1	1	1	1	1	1	1
NNT	4	5	1	6	11	6	3	6	1	1	3	5	1	3	5	1	2	2	1	6	1	84	5	1	9	1	5	2	5	4	6	5	1	1	8	1	5	11	1	1	2	1	1	1	1	1	1	1	1
ARHGAP11A	5	9	1	8	13	4	3	1	1	1	2	2	2	1	2	1	1	1	1	10	2	74	3	1	4	1	5	2	5	3	4	1	1	1	1	1	4	23	4	1	9	1	1	1	1	2	1	1	1
TNFRSF10B	12	12	1	2	6	1	1	1	1	1	4	5	4	1	4	1	1	1	1	11	1	85	5	1	7	1	6	1	3	4	13	1	1	1	2	1	6	27	4	1	18	4	1	1	1	1	1	1	1
GOLGA7	5	18	1	7	17	1	7	2	1	2	2	15	2	1	2	3	1	1	1	14	3	99	5	1	7	1	20	1	18	11	22	2	1	1	12	1	8	34	1	2	13	1	1	1	1	1	1	1	2
THOP1	2	18	1	6	11	5	5	3	1	3	8	5	4	1	4	2	1	1	1	15	2	155	4	1	10	1	18	2	11	6	13	2	1	1	6	1	10	15	1	1	10	1	1	1	1	1	1	1	1
S100A13	1	14	1	3	10	2	4	1	1	4	1	6	2	1	1	1	1	1	1	13	3	43	8	1	5	1	25	1	12	1	21	1	1	1	22	1	13	32	1	2	9	1	1	1	1	1	1	1	2
MRFAP1	2	15	1	1	14	1	4	4	1	1	6	10	3	1	1	1	1	1	1	16	1	60	6	1	1	1	36	1	31	2	35	1	1	1	14	1	15	70	1	1	12	1	1	1	3	1	1	1	1
IVNS1ABP	7	11	2	4	12	8	5	5	1	4	5	14	1	6	3	5	1	1	1	7	2	56	8	2	8	1	25	1	21	7	22	1	1	1	11	1	14	37	2	6	14	3	1	1	1	1	2	1	1
CNN1	1	19	1	7	12	12	5	4	1	2	11	33	5	2	3	1	1	3	1	36	4	169	23	1	9	1	33	1	12	8	51	2	1	1	8	1	6	11	1	1	3	2	1	1	2	2	1	1	1
SLC4A2	19	19	1	1	8	12	3	2	1	1	9	8	3	2	2	4	1	1	3	13	3	95	5	1	5	1	9	2	7	6	11	1	2	1	9	1	7	10	1	1	4	1	1	1	4	2	1	1	2
SMIM26	5	8	1	3	14	4	1	1	1	1	5	9	1	1	1	1	1	1	1	13	1	67	5	1	5	2	9	1	8	4	11	1	1	1	9	1	8	33	1	1	6	1	1	1	1	1	1	1	1
SEC22C	6	16	2	3	18	5	7	6	1	3	2	10	3	2	1	1	2	1	1	19	1	115	3	1	3	1	12	1	15	8	14	1	1	1	6	1	3	15	2	2	7	1	1	1	1	1	1	1	3
EPS15L1	11	12	1	5	10	3	2	1	1	1	5	9	2	2	2	1	1	1	1	18	3	74	2	1	5	1	13	1	9	5	11	2	2	1	13	1	7	13	1	1	9	2	1	1	1	1	1	1	1
CFAP58	1	11	1	1	7	10	6	2	1	2	3	5	2	1	5	2	1	1	1	8	1	104	3	1	7	1	8	2	11	4	3	1	1	1	3	2	6	5	3	1	12	2	1	1	1	3	1	1	1
SMC4	1	3	1	1	5	1	2	1	1	1	1	4	1	1	3	1	1	1	1	9	2	64	4	1	4	1	10	1	13	1	9	3	1	1	5	1	8	31	1	1	12	1	1	1	1	1	1	1	1
MRPL57	6	9	1	2	11	5	2	1	1	1	2	4	1	1	4	1	1	1	1	9	1	83	8	4	4	1	8	1	7	6	17	2	1	1	8	1	3	26	1	1	8	1	1	1	1	1	1	1	1
SGPP2	6	7	1	3	7	4	1	2	1	1	3	5	4	2	1	1	1	1	1	7	2	85	3	1	5	1	3	1	3	3	2	1	1	1	3	1	4	16	1	1	8	1	1	1	1	2	1	1	1
ANKRD52	2	6	1	7	10	3	2	2	1	4	1	3	1	1	1	2	1	1	1	11	2	61	1	1	3	1	12	1	10	1	10	1	1	1	8	2	4	23	2	1	7	1	1	1	1	1	1	1	1
STEAP1	4	8	1	3	9	6	4	3	1	3	6	15	4	1	1	1	1	2	1	19	1	87	2	1	14	1	18	1	26	8	22	2	2	1	7	1	7	10	3	1	14	5	1	1	2	1	1	1	1
VPS13C	5	15	1	6	8	16	1	2	1	4	4	3	1	2	1	1	1	1	1	14	1	54	7	2	6	1	8	1	14	6	11	4	1	1	7	1	9	19	2	1	8	1	1	1	1	3	1	1	1
ECE2	3	22	1	4	10	7	2	6	1	2	6	8	1	1	6	1	1	1	1	14	3	85	1	1	9	3	10	2	8	4	12	1	1	1	11	1	1	5	1	2	7	2	1	1	1	2	1	1	3
RALY	6	9	1	3	6	5	1	1	1	1	6	13	2	4	2	3	1	1	2	10	1	106	8	1	4	1	28	3	12	11	32	1	1	1	14	1	13	75	2	1	8	5	1	1	2	3	1	1	1
RING1	5	17	1	6	14	8	7	1	1	4	8	16	5	3	4	1	1	1	1	27	1	95	10	1	11	1	20	1	18	11	18	2	1	1	18	1	14	41	1	1	8	3	1	2	2	1	1	1	1
CYB5A	3	10	1	13	12	8	11	3	1	4	5	9	1	2	4	1	1	1	1	14	4	63	9	1	8	1	13	5	15	5	24	3	1	1	20	1	10	65	1	1	11	2	1	1	1	1	1	1	1
LETM1	6	9	1	3	12	6	4	2	1	2	8	6	2	1	2	1	1	1	2	8	2	83	5	1	4	1	6	1	6	4	10	2	2	1	6	1	3	19	1	1	15	2	1	1	3	1	1	1	1
WDR11	9	6	1	8	8	10	3	1	1	3	7	7	1	1	2	1	1	1	1	15	1	76	3	1	4	1	15	2	9	9	10	6	3	1	4	1	3	11	1	1	9	4	1	1	1	2	1	1	2
PHLPP1	4	6	1	1	4	1	2	3	1	4	8	5	1	1	2	1	1	1	1	6	1	80	4	1	7	1	8	1	6	2	6	2	1	1	6	2	2	10	2	1	6	1	1	1	3	3	2	1	1
ZC2HC1A	11	7	1	1	4	4	3	1	1	1	3	9	1	1	3	1	1	2	1	4	1	75	1	1	1	1	5	1	8	5	6	1	1	1	11	1	9	6	1	1	5	1	1	1	1	2	1	1	1
HIGD1A	5	16	1	6	22	11	8	2	1	7	4	6	3	3	5	1	1	2	1	25	2	78	25	2	5	1	19	3	11	9	25	3	1	1	17	1	7	65	1	1	21	1	1	1	1	2	1	1	1
MYCBP	5	9	1	5	7	5	1	1	1	2	3	2	2	2	2	1	1	1	1	9	1	74	2	1	4	1	6	2	5	5	11	1	1	1	2	1	5	31	1	1	6	1	1	1	1	2	1	1	1
SMARCA5	9	5	1	1	7	1	3	1	1	1	5	11	1	2	5	1	2	1	1	8	1	77	2	1	3	1	14	2	9	2	15	3	1	1	8	1	8	36	1	1	10	2	1	1	1	1	1	1	2
ACOT11	4	11	1	4	12	2	3	1	1	5	6	6	1	1	6	1	1	1	1	16	1	65	8	1	4	1	7	1	6	9	7	5	1	1	11	1	13	9	1	1	3	1	1	1	1	2	1	1	1
OST4	12	19	2	10	26	16	4	5	1	2	11	14	2	7	2	1	1	2	1	32	2	67	19	1	9	1	38	1	43	13	68	1	1	1	26	1	24	89	2	1	21	2	1	2	1	3	1	1	1
VGLL3	1	11	1	6	9	6	2	2	1	3	6	8	3	2	1	1	1	1	1	16	2	114	9	1	7	1	11	1	9	2	7	1	1	1	7	1	3	2	1	1	3	3	1	1	2	1	1	1	1
YBX1	20	29	1	14	64	22	7	1	2	6	11	50	1	8	6	4	1	2	1	70	5	78	55	1	9	1	114	6	59	20	138	4	1	1	36	1	63	532	8	3	76	7	1	2	1	1	2	1	1
SLC30A7	3	9	1	5	8	3	4	3	1	2	2	4	5	1	2	1	2	1	1	9	3	98	4	1	2	1	14	2	11	5	14	1	1	1	7	1	4	19	1	1	10	1	1	1	1	1	1	1	1
LRP1	3	29	1	7	29	9	6	5	1	2	14	26	1	3	1	1	2	3	1	39	1	72	10	1	4	1	46	1	28	11	60	2	1	2	7	1	11	25	2	1	32	4	1	1	3	2	1	1	1
DIAPH1	5	10	1	1	6	7	4	1	1	2	4	7	3	3	3	1	1	1	1	14	1	76	2	3	2	1	4	1	11	3	10	3	1	1	4	1	5	20	1	1	4	2	1	1	1	1	1	1	2
SGK2	10	7	3	2	7	4	1	5	1	3	1	2	2	2	3	1	2	1	1	5	2	89	5	1	7	1	5	1	7	3	5	1	1	1	26	1	2	8	1	1	1	1	1	1	1	2	1	1	3
CAMK2N1	10	24	1	4	25	5	5	6	1	4	8	15	5	2	2	1	1	1	1	22	9	85	18	3	10	1	20	5	9	6	12	4	1	1	25	1	15	21	4	1	13	4	1	1	3	1	1	1	2
CES2	5	6	1	4	14	8	4	3	2	7	5	3	1	1	4	1	2	1	1	10	5	104	6	1	9	1	11	1	6	6	21	2	1	1	6	1	4	22	1	1	3	1	1	1	1	2	1	1	1
TLK1	6	8	1	2	5	3	2	2	1	2	3	2	1	2	2	1	1	1	1	9	1	69	3	1	4	1	9	1	13	3	5	1	1	1	5	1	9	21	1	1	11	1	1	1	2	1	1	1	1
MTA3	4	10	1	3	11	4	2	3	1	5	4	8	2	4	3	1	1	1	1	14	1	91	4	1	6	1	11	1	15	8	12	1	1	1	5	1	13	21	1	1	7	2	1	1	1	1	1	1	1
RCN2	13	6	1	2	14	9	1	5	1	7	10	10	3	4	1	1	1	1	1	7	2	106	6	2	8	1	12	1	12	8	11	2	1	1	8	1	9	42	1	1	11	1	1	1	1	2	1	1	3
CCL3	15	20	2	10	25	19	14	8	1	6	5	12	4	6	10	1	1	3	2	28	6	162	11	3	20	4	42	3	15	19	28	16	3	1	6	2	15	18	3	3	33	4	1	1	5	4	1	1	5
ANKDD1A	2	11	2	3	6	3	4	1	1	6	6	12	2	1	3	2	1	1	1	13	4	113	4	2	3	2	14	1	7	5	5	2	1	1	11	1	4	5	1	1	9	1	1	1	1	1	2	1	1
NUDCD3	5	10	1	2	5	10	3	2	1	1	4	3	1	3	1	1	1	1	1	11	1	48	5	1	2	1	9	1	8	4	9	4	1	1	10	1	6	19	1	1	13	1	1	1	1	1	1	1	1
TOLLIP	8	12	1	3	5	2	4	1	1	1	1	8	1	1	1	2	1	1	1	13	3	72	2	2	1	1	10	1	10	5	8	1	1	1	4	1	9	25	2	1	3	2	1	1	1	2	1	1	1
PILRA	8	11	1	3	9	7	8	4	1	4	1	11	3	1	3	1	1	1	1	12	1	89	6	2	5	1	14	1	7	5	17	5	3	1	4	1	11	4	1	1	6	2	1	1	1	2	1	1	1
IFITM3	24	26	2	7	22	35	7	8	5	1	9	33	6	29	3	19	1	10	3	36	3	67	32	5	6	1	93	2	86	31	241	6	1	1	8	1	60	113	5	15	35	16	7	1	1	2	1	1	3
CRLS1	5	9	2	1	11	4	2	3	1	1	7	4	3	3	4	1	1	2	1	8	1	68	3	1	5	1	12	1	6	4	11	2	1	1	7	1	6	26	1	1	4	1	1	1	1	2	1	1	1
ATL2	3	8	1	1	7	5	5	2	1	2	5	6	2	1	2	1	1	1	1	9	2	63	5	1	3	1	6	1	8	1	1	2	1	1	9	1	5	23	1	1	4	1	1	1	1	1	1	1	1
C17orf58	2	3	3	1	6	14	3	2	2	1	5	7	2	1	3	1	1	2	1	8	1	92	2	1	3	1	7	1	5	5	1	4	1	1	12	1	2	5	1	1	4	5	1	1	1	1	1	1	3
GPR160	9	7	1	5	10	10	1	4	2	3	6	6	3	1	2	1	1	1	1	9	2	79	6	1	4	1	9	1	7	5	8	1	1	1	13	1	4	16	1	1	4	2	1	1	1	3	1	1	1
POLR2J2	8	18	2	6	16	1	2	7	1	4	6	6	3	2	3	2	1	1	1	22	5	116	5	1	2	2	25	2	10	4	28	3	1	2	18	1	13	41	1	1	52	1	1	1	1	2	2	1	2
XG	6	14	2	7	5	6	4	3	1	7	8	5	2	1	6	1	1	1	1	8	1	68	2	3	7	1	5	2	8	5	5	2	1	1	8	1	6	7	1	1	6	1	1	1	1	1	5	1	1
VN1R4	1	10	1	5	11	6	7	1	1	2	4	5	1	1	3	2	1	1	1	11	1	82	5	2	8	1	5	1	4	4	10	4	3	1	8	1	6	12	1	1	3	3	1	1	1	2	1	1	1
SEMA4C	6	6	1	5	8	6	4	3	1	4	1	6	3	6	1	1	1	1	1	13	1	82	5	1	5	1	12	2	9	5	9	7	1	1	9	1	6	7	1	1	6	1	1	1	1	1	1	1	1
UFM1	8	16	2	5	21	16	6	1	1	3	5	13	1	5	1	3	1	2	1	22	2	72	9	1	10	1	15	1	11	1	29	2	1	1	12	3	10	25	1	1	15	3	1	2	2	1	1	1	1
CDC123	3	4	1	1	8	4	3	2	1	1	3	5	1	1	1	1	1	1	1	3	1	55	2	1	6	2	8	1	7	5	9	1	1	1	5	1	9	24	1	1	11	1	2	1	1	1	1	2	1
MSRB1	6	7	1	2	6	3	3	2	1	1	7	3	1	3	1	1	1	2	1	7	1	73	1	3	6	1	5	1	3	3	8	3	1	1	4	1	8	36	1	1	9	1	1	1	1	1	1	1	1
GNA12	4	12	1	6	8	4	3	2	1	2	3	2	1	3	5	1	1	1	1	10	1	75	3	1	3	1	8	1	10	3	11	1	1	1	3	1	10	10	1	2	11	1	3	1	1	1	1	1	2
FAM72B	8	15	2	3	11	11	6	4	1	5	8	12	3	2	5	3	1	1	1	27	1	99	8	1	3	1	9	2	7	9	10	4	2	1	11	1	7	12	2	1	9	1	1	1	1	2	1	2	3
PDE4C	4	30	7	20	21	6	14	14	1	19	27	25	13	3	11	2	2	1	1	16	9	59	7	4	35	1	12	5	21	8	18	1	1	1	15	2	17	25	2	1	6	1	1	1	1	1	1	1	2
EIF2S1	5	7	1	7	9	4	2	1	1	1	4	7	2	1	2	1	1	1	1	12	1	102	5	2	5	1	12	2	7	3	21	1	1	1	8	1	5	28	1	1	5	2	1	1	1	1	1	1	1
COX20	4	11	2	1	5	4	2	1	1	3	6	8	2	3	5	1	1	1	1	18	2	83	7	1	5	1	7	3	4	5	6	2	3	1	6	1	8	34	3	2	7	3	1	1	1	4	1	1	2
TMEM245	6	5	2	3	6	4	4	1	2	3	1	3	1	2	1	1	1	1	1	9	1	84	2	1	5	1	8	1	6	9	8	3	1	2	2	1	4	6	1	1	7	2	1	1	2	1	1	1	1
THBS4	4	11	1	4	7	3	1	1	1	3	11	5	1	2	2	1	3	1	1	14	3	117	5	1	8	1	14	1	2	3	3	3	1	1	8	1	4	5	1	1	2	2	1	1	1	3	1	1	1
IL6ST	9	4	1	7	9	20	7	3	2	2	7	9	2	6	3	1	1	1	1	25	5	79	13	1	3	1	21	1	10	5	20	2	1	1	6	1	6	14	1	2	9	2	1	1	1	1	1	1	1
STING1	2	4	1	5	11	5	3	1	1	3	6	3	2	3	4	3	1	1	1	9	1	107	1	1	4	1	11	3	8	3	23	4	1	1	2	2	3	11	1	1	3	5	1	2	3	1	1	1	2
ID1	6	8	1	6	23	1	2	2	1	3	4	7	3	11	3	2	1	1	1	18	3	72	45	1	5	1	27	1	29	5	44	1	1	2	31	1	18	323	2	1	50	1	1	1	2	1	1	1	1
DVL1	6	16	1	4	14	8	8	7	1	1	4	12	4	2	2	1	1	2	1	26	4	77	7	1	4	1	15	1	15	8	13	2	2	1	18	1	15	42	1	2	10	7	1	1	1	1	1	1	1
CHCHD1	6	10	1	5	11	4	2	1	1	2	4	7	1	1	3	2	1	1	2	13	2	74	3	2	7	1	8	1	5	5	10	1	1	1	7	1	4	30	2	1	5	1	1	1	1	1	1	1	1
SVBP	3	8	2	3	12	5	6	3	1	1	5	10	4	2	3	1	1	1	2	10	2	65	6	1	4	1	9	3	9	4	11	1	2	1	10	1	7	9	1	2	6	3	1	1	1	1	1	1	1
SP100	14	27	2	2	10	15	9	10	1	6	10	14	1	4	5	4	1	1	1	43	5	157	6	3	7	1	34	2	26	13	35	6	1	1	12	1	16	32	2	1	10	1	1	1	3	1	1	1	6
WBP1	11	9	1	4	10	9	1	1	1	1	6	2	4	3	2	1	1	1	2	12	5	75	5	1	5	1	12	2	4	6	11	3	1	1	16	1	2	9	1	1	9	1	1	1	1	2	1	1	2
ZC3H15	4	2	1	1	13	5	1	1	1	1	3	8	1	5	3	1	1	2	1	9	1	60	3	2	3	1	9	1	9	5	15	1	1	2	3	1	9	31	2	1	5	1	1	1	1	1	1	1	3
NENF	7	10	1	2	10	9	1	1	1	4	5	3	1	2	3	1	1	1	1	6	1	71	2	1	3	1	14	1	9	1	21	4	1	1	6	1	10	25	1	2	12	2	1	1	1	1	1	1	1
CPSF3	1	11	1	2	10	4	4	1	1	6	7	8	3	1	3	3	1	1	1	14	7	74	5	1	4	1	14	3	8	2	7	4	1	1	6	1	7	7	1	1	6	2	1	1	1	2	1	1	1
ASCC2	4	8	1	2	2	4	2	2	1	3	2	4	1	1	1	1	2	1	1	8	1	78	1	1	3	1	2	2	3	6	11	1	3	1	6	1	15	18	1	1	6	1	1	1	2	1	1	1	1
SRSF2	16	18	1	9	22	22	7	5	1	3	13	21	1	13	2	4	1	1	4	23	2	72	18	3	16	1	31	3	28	16	38	4	3	1	40	1	44	106	3	1	23	4	1	2	4	1	1	1	5
DLG5	7	8	1	1	8	7	1	1	1	4	4	9	2	3	4	1	1	2	1	8	1	59	4	2	8	1	5	1	11	11	13	2	1	1	9	1	5	26	3	1	14	2	1	1	1	1	1	1	2
SLMAP	4	15	1	1	11	3	5	5	1	5	5	16	1	2	4	1	1	1	1	17	5	140	8	1	11	1	14	5	11	6	20	2	1	1	10	1	11	21	1	1	12	2	1	1	2	3	1	1	1
C19orf53	4	11	2	7	16	10	6	2	1	1	6	15	3	1	1	2	1	1	1	21	3	85	6	2	8	2	25	2	19	7	22	2	1	1	15	1	19	52	2	1	15	3	1	1	2	1	1	1	3
RPS6KA4	4	2	1	3	6	4	3	1	1	2	2	5	1	1	3	1	1	2	1	6	1	81	3	1	8	1	13	1	5	7	18	1	1	1	6	1	14	25	1	1	9	1	1	1	1	2	1	1	1
CYB5B	6	6	1	3	8	3	1	1	1	2	6	7	3	3	1	1	1	1	1	15	1	66	2	1	1	1	15	2	11	4	11	3	1	1	8	1	14	27	3	1	14	3	1	1	2	1	1	2	1
NPC2	7	11	2	5	27	7	1	5	1	1	4	18	1	3	3	1	1	1	1	30	5	15	11	2	2	1	33	3	15	22	38	1	1	1	10	1	25	47	1	1	10	3	1	1	1	2	1	1	1
FBH1	7	10	1	3	8	9	3	3	1	3	2	14	4	1	5	2	1	1	1	15	1	80	11	1	7	1	14	3	12	7	24	1	1	1	15	1	8	23	3	1	19	1	1	1	2	1	1	2	1
CEBPB	4	16	1	7	19	8	4	3	1	2	3	16	1	1	2	2	1	1	1	20	2	86	5	3	7	1	34	2	9	7	28	7	1	1	10	1	26	44	1	1	19	3	1	1	1	2	5	1	2
H4C13	1	16	3	7	8	11	7	2	1	4	8	8	1	3	3	2	1	1	1	16	2	64	10	2	9	1	18	2	12	11	21	4	1	1	12	1	20	86	2	1	14	1	2	1	1	1	1	1	1
KITLG	13	17	1	6	12	5	2	3	1	3	4	8	5	4	6	3	1	1	1	24	3	111	4	1	7	1	15	1	13	8	14	4	2	1	6	1	7	20	4	1	16	4	1	1	2	1	2	1	1
SUPV3L1	3	8	1	2	7	7	3	3	1	3	5	5	1	1	5	1	1	1	1	3	1	86	3	1	7	1	9	1	8	6	6	2	1	1	4	1	10	15	3	1	6	1	1	1	1	1	1	1	2
GLA	6	5	1	7	8	5	2	2	1	2	8	2	3	1	1	1	2	1	1	9	1	98	4	1	4	1	10	1	3	1	10	2	1	1	5	1	7	19	2	1	2	1	1	1	1	1	1	1	1
[truncated: 4,321 more rows]
[truncated: 49 more columns]
