# Supplementary material for: Digital spatial profiling of the microenvironment of muscle invasive bladder cancer
Source: Commun Biol. 2024 Jun 18;7:737. doi: 10.1038/s42003-024-06426-9 (PMC11189454; doi:10.1038/s42003-024-06426-9)
Supplement: Supplementary file 4 — Supplementary Data [file 42003_2024_6426_MOESM4_ESM.zip › Supplementary Data/02 - Q3 Normalised Counts.csv]

	Stroma_002	Stroma_004	Stroma_006	Stroma_008	Stroma_009	Stroma_011	Stroma_012	Stroma_014	Stroma_015	Stroma_016	Stroma_020	Stroma_022	Stroma_023	Stroma_029	Stroma_031	Stroma_033	Stroma_035	Stroma_036	Stroma_040	Stroma_041	Stroma_042	Stroma_046	Stroma_047	Stroma_053	Stroma_055	Stroma_057	Stroma_058	Stroma_059	Stroma_061	Stroma_063	Stroma_064	Stroma_066	Tumour Immune_004	Tumour Immune_008	Tumour Immune_009	Tumour Immune_012	Tumour Immune_015	Tumour Immune_016	Tumour Immune_017	Tumour Immune_022	Tumour Immune_025	Tumour Immune_030	Tumour Immune_038	Tumour Immune_041	Tumour Immune_046	Tumour Immune_052	Tumour Immune_054	Tumour Immune_059	Tumour Immune_062
COG3	1.382227483	4.344143518	5.528909932	2.764454966	3.554299242	6.757556584	1.105781986	1.382227483	5.528909932	1.382227483	4.739065656	3.870236953	11.05781986	3.685939955	2.764454966	2.764454966	5.528909932	5.528909932	5.528909932	3.071616629	1.842969977	6.722651849	1.579688552	2.764454966	2.764454966	5.528909932	2.764454966	2.764454966	3.159377104	4.837796191	2.896095679	3.685939955	5.528909932	5.528909932	3.22519746	5.528909932	1.842969977	0.539405847	2.764454966	5.528909932	2.211563973	1.842969977	5.528909932	5.528909932	5.528909932	2.764454966	5.528909932	5.528909932	2.764454966
ILK	1.382227483	2.369532828	11.05781986	4.607424943	6.713676346	5.528909932	2.211563973	5.528909932	5.528909932	5.528909932	3.159377104	5.528909932	11.05781986	9.214849887	2.764454966	2.764454966	5.528909932	5.528909932	5.528909932	2.764454966	5.528909932	5.717395498	6.318754208	2.764454966	4.146682449	5.528909932	7.986203235	2.764454966	7.89844276	5.528909932	8.161724186	1.842969977	5.528909932	5.528909932	5.068167438	5.528909932	4.146682449	2.562177773	5.528909932	5.528909932	1.474375982	7.37187991	5.528909932	5.528909932	5.528909932	2.764454966	5.528909932	5.528909932	5.528909932
TAF2	6.220023674	5.92383207	5.528909932	1.842969977	2.764454966	2.457293303	6.634691919	1.382227483	5.528909932	12.44004735	5.528909932	3.317345959	11.05781986	1.842969977	6.911137415	2.764454966	5.528909932	5.528909932	5.528909932	5.836071595	7.37187991	7.539422635	5.528909932	2.764454966	4.837796191	5.528909932	2.764454966	8.293364898	4.739065656	8.293364898	6.055472783	3.685939955	11.05781986	5.528909932	11.51856236	5.528909932	6.450394921	2.966732159	8.293364898	5.528909932	5.160315937	5.528909932	5.528909932	5.528909932	5.528909932	5.528909932	5.528909932	5.528909932	5.528909932
BIRC5	2.073341225	8.293364898	11.05781986	6.450394921	7.108598484	6.143233258	7.740473905	11.05781986	5.528909932	2.764454966	7.108598484	7.187582912	3.685939955	1.842969977	6.911137415	11.05781986	11.05781986	11.05781986	5.528909932	7.986203235	3.685939955	4.586482103	7.108598484	2.764454966	6.220023674	11.05781986	10.13633488	2.764454966	11.84766414	7.602251157	8.688287036	18.42969977	5.528909932	5.528909932	12.44004735	5.528909932	7.37187991	10.11385963	11.05781986	11.05781986	14.74375982	1.842969977	11.05781986	5.528909932	5.528909932	5.528909932	5.528909932	5.528909932	8.293364898
TFCP2	3.455568708	4.344143518	5.528909932	2.764454966	2.369532828	1.228646652	1.105781986	2.764454966	5.528909932	1.382227483	2.369532828	1.65867298	7.37187991	7.37187991	4.146682449	2.764454966	5.528909932	5.528909932	5.528909932	0.921484989	3.685939955	4.335168015	4.739065656	2.764454966	2.073341225	5.528909932	3.071616629	2.764454966	5.528909932	4.146682449	2.369532828	1.842969977	5.528909932	5.528909932	3.685939955	11.05781986	0.921484989	2.157623388	5.528909932	5.528909932	4.05453395	1.842969977	5.528909932	5.528909932	5.528909932	2.764454966	5.528909932	5.528909932	2.764454966
IL1RN	2.764454966	1.184766414	5.528909932	0.921484989	1.97461069	0.614323326	4.423127946	1.382227483	5.528909932	1.382227483	0.789844276	1.105781986	3.685939955	1.842969977	2.764454966	2.764454966	5.528909932	5.528909932	5.528909932	1.535808314	1.842969977	4.712139147	3.94922138	2.764454966	1.382227483	5.528909932	3.378778292	2.764454966	1.579688552	0.691113742	0.789844276	1.842969977	5.528909932	5.528909932	3.685939955	5.528909932	3.22519746	1.753069003	2.764454966	5.528909932	4.423127946	1.842969977	5.528909932	5.528909932	5.528909932	2.764454966	5.528909932	5.528909932	2.764454966
KRTAP5-1	4.837796191	5.528909932	5.528909932	0.921484989	5.92383207	5.528909932	2.211563973	4.146682449	5.528909932	1.382227483	4.739065656	4.423127946	3.685939955	1.842969977	11.05781986	2.764454966	16.5867298	11.05781986	5.528909932	5.528909932	3.685939955	5.1519388	3.159377104	5.528909932	9.675592381	5.528909932	1.228646652	2.764454966	1.97461069	2.073341225	1.842969977	1.842969977	5.528909932	5.528909932	7.37187991	5.528909932	5.068167438	1.348514618	2.764454966	5.528909932	4.05453395	1.842969977	5.528909932	5.528909932	5.528909932	2.764454966	5.528909932	5.528909932	2.764454966
IKBKB	3.455568708	2.369532828	5.528909932	0.921484989	3.554299242	3.685939955	3.317345959	2.764454966	5.528909932	2.764454966	5.528909932	3.870236953	5.528909932	1.842969977	5.528909932	2.764454966	5.528909932	5.528909932	5.528909932	3.071616629	3.685939955	4.712139147	1.579688552	2.764454966	2.764454966	16.5867298	2.457293303	2.764454966	1.579688552	3.455568708	2.896095679	3.685939955	5.528909932	5.528909932	4.146682449	5.528909932	3.22519746	3.506138006	5.528909932	5.528909932	4.05453395	1.842969977	5.528909932	5.528909932	5.528909932	8.293364898	5.528909932	5.528909932	5.528909932
BNIP2	4.837796191	5.528909932	5.528909932	1.842969977	8.293364898	10.44349654	4.423127946	4.146682449	5.528909932	2.764454966	0.789844276	4.976018939	3.685939955	12.90078984	2.764454966	2.764454966	16.5867298	11.05781986	22.11563973	8.293364898	3.685939955	4.774967669	5.528909932	2.764454966	5.528909932	5.528909932	6.757556584	2.764454966	7.503520622	5.528909932	8.688287036	11.05781986	5.528909932	5.528909932	9.214849887	5.528909932	5.528909932	4.989504085	5.528909932	5.528909932	4.423127946	11.05781986	5.528909932	5.528909932	5.528909932	11.05781986	5.528909932	5.528909932	5.528909932
AK8	4.837796191	7.89844276	11.05781986	6.450394921	2.764454966	5.528909932	6.634691919	6.911137415	5.528909932	9.675592381	7.108598484	3.870236953	7.37187991	3.685939955	8.293364898	2.764454966	5.528909932	11.05781986	5.528909932	7.064718247	9.214849887	12.62853291	4.739065656	2.764454966	8.98447864	11.05781986	2.15013164	5.528909932	5.133987794	5.528909932	1.053125701	11.05781986	16.5867298	5.528909932	5.068167438	5.528909932	2.764454966	0.943960232	2.764454966	5.528909932	5.897503928	3.685939955	5.528909932	5.528909932	5.528909932	8.293364898	5.528909932	5.528909932	11.05781986
UMPS	0.691113742	1.579688552	5.528909932	1.842969977	2.369532828	4.300263281	4.423127946	1.382227483	5.528909932	4.146682449	3.94922138	1.65867298	1.842969977	1.842969977	4.146682449	2.764454966	5.528909932	5.528909932	11.05781986	3.993101618	3.685939955	4.963453235	2.369532828	8.293364898	0.691113742	11.05781986	3.071616629	2.764454966	3.159377104	9.675592381	2.632814253	9.214849887	5.528909932	5.528909932	1.382227483	5.528909932	3.22519746	1.887920465	2.764454966	5.528909932	2.211563973	3.685939955	5.528909932	5.528909932	5.528909932	2.764454966	5.528909932	5.528909932	2.764454966
SNX3	4.837796191	2.764454966	5.528909932	3.685939955	5.133987794	6.757556584	2.211563973	1.382227483	5.528909932	4.146682449	2.369532828	4.976018939	3.685939955	3.685939955	1.382227483	11.05781986	5.528909932	5.528909932	5.528909932	5.836071595	5.528909932	5.654566976	3.159377104	2.764454966	3.455568708	5.528909932	6.757556584	2.764454966	8.293364898	2.073341225	10.00469416	5.528909932	5.528909932	5.528909932	5.068167438	5.528909932	4.146682449	11.46237425	8.293364898	5.528909932	6.634691919	1.842969977	5.528909932	5.528909932	5.528909932	5.528909932	5.528909932	5.528909932	2.764454966
NREP	13.82227483	2.369532828	5.528909932	1.842969977	7.108598484	9.214849887	5.528909932	6.911137415	5.528909932	1.382227483	1.579688552	3.870236953	5.528909932	23.95860971	5.528909932	5.528909932	5.528909932	11.05781986	5.528909932	3.993101618	3.685939955	3.392740186	0.789844276	2.764454966	2.073341225	5.528909932	5.221748269	2.764454966	6.318754208	7.602251157	7.89844276	11.05781986	5.528909932	5.528909932	1.842969977	5.528909932	3.22519746	0.943960232	5.528909932	11.05781986	1.105781986	5.528909932	5.528909932	5.528909932	5.528909932	2.764454966	5.528909932	5.528909932	2.764454966
CIITA	4.837796191	8.293364898	5.528909932	3.685939955	7.89844276	19.65834643	6.634691919	4.146682449	5.528909932	6.911137415	6.318754208	7.187582912	7.37187991	1.842969977	4.146682449	2.764454966	11.05781986	11.05781986	16.5867298	12.59362818	1.842969977	13.06833257	3.159377104	13.82227483	7.602251157	5.528909932	6.450394921	5.528909932	3.554299242	11.05781986	5.265628507	14.74375982	5.528909932	5.528909932	3.22519746	5.528909932	6.911137415	5.259207009	13.82227483	5.528909932	0.737187991	5.528909932	5.528909932	5.528909932	5.528909932	2.764454966	16.5867298	5.528909932	8.293364898
CYS1	3.455568708	7.503520622	5.528909932	6.450394921	3.94922138	1.842969977	8.846255891	4.146682449	5.528909932	4.146682449	6.318754208	7.187582912	7.37187991	5.528909932	4.146682449	2.764454966	5.528909932	5.528909932	5.528909932	4.607424943	3.685939955	5.277595844	2.369532828	2.764454966	7.602251157	11.05781986	3.685939955	5.528909932	4.344143518	7.602251157	1.579688552	1.842969977	5.528909932	5.528909932	4.607424943	11.05781986	1.842969977	1.078811694	5.528909932	5.528909932	3.685939955	1.842969977	5.528909932	5.528909932	5.528909932	2.764454966	5.528909932	5.528909932	2.764454966
NEK4	2.073341225	9.87305345	5.528909932	2.764454966	3.554299242	6.757556584	7.740473905	4.146682449	5.528909932	5.528909932	6.318754208	6.634691919	7.37187991	1.842969977	8.293364898	2.764454966	5.528909932	5.528909932	5.528909932	3.993101618	3.685939955	6.785480371	3.94922138	2.764454966	6.220023674	5.528909932	2.764454966	11.05781986	4.739065656	4.837796191	1.579688552	9.214849887	5.528909932	5.528909932	2.303712472	5.528909932	2.764454966	1.753069003	2.764454966	5.528909932	1.842969977	1.842969977	5.528909932	5.528909932	11.05781986	8.293364898	5.528909932	5.528909932	2.764454966
EN1	4.146682449	4.739065656	5.528909932	8.293364898	3.159377104	5.528909932	2.211563973	4.146682449	5.528909932	9.675592381	7.89844276	4.976018939	5.528909932	3.685939955	6.911137415	2.764454966	22.11563973	5.528909932	5.528909932	3.378778292	1.842969977	8.98447864	4.739065656	2.764454966	8.98447864	5.528909932	3.378778292	5.528909932	1.579688552	7.602251157	2.632814253	7.37187991	5.528909932	5.528909932	0.921484989	5.528909932	3.22519746	0.134851462	5.528909932	5.528909932	1.105781986	1.842969977	5.528909932	5.528909932	5.528909932	5.528909932	5.528909932	5.528909932	8.293364898
RPN1	7.602251157	5.528909932	5.528909932	2.764454966	6.713676346	4.914586606	6.634691919	1.382227483	5.528909932	1.382227483	7.108598484	7.187582912	1.842969977	5.528909932	2.764454966	5.528909932	5.528909932	5.528909932	5.528909932	3.993101618	1.842969977	4.397996537	5.528909932	2.764454966	3.455568708	5.528909932	7.064718247	2.764454966	9.478131312	4.837796191	11.84766414	1.842969977	5.528909932	5.528909932	5.989652427	5.528909932	6.911137415	19.82316488	5.528909932	16.5867298	8.477661896	5.528909932	5.528909932	5.528909932	5.528909932	2.764454966	5.528909932	5.528909932	2.764454966
SNRPF	4.146682449	3.94922138	5.528909932	5.528909932	4.344143518	4.300263281	2.211563973	2.764454966	5.528909932	2.764454966	2.369532828	5.528909932	1.842969977	5.528909932	4.146682449	2.764454966	5.528909932	5.528909932	5.528909932	3.993101618	1.842969977	5.277595844	6.318754208	2.764454966	4.837796191	5.528909932	6.143233258	5.528909932	5.92383207	8.98447864	7.108598484	5.528909932	5.528909932	5.528909932	5.989652427	5.528909932	7.37187991	13.35029471	2.764454966	5.528909932	7.003285914	5.528909932	5.528909932	5.528909932	5.528909932	2.764454966	5.528909932	5.528909932	5.528909932
H1-0	0.691113742	1.579688552	5.528909932	10.13633488	3.554299242	1.228646652	1.105781986	1.382227483	5.528909932	5.528909932	7.108598484	3.870236953	3.685939955	1.842969977	4.146682449	2.764454966	5.528909932	5.528909932	5.528909932	6.143233258	3.685939955	5.214767322	4.739065656	2.764454966	4.146682449	5.528909932	5.221748269	2.764454966	9.083209174	2.073341225	6.055472783	1.842969977	5.528909932	5.528909932	3.685939955	5.528909932	5.989652427	6.203167241	5.528909932	11.05781986	11.05781986	1.842969977	5.528909932	5.528909932	5.528909932	2.764454966	5.528909932	5.528909932	5.528909932
MICAL1	5.528909932	2.369532828	16.5867298	2.764454966	3.159377104	7.986203235	1.105781986	4.146682449	5.528909932	2.764454966	3.94922138	7.187582912	1.842969977	1.842969977	2.764454966	5.528909932	5.528909932	11.05781986	5.528909932	4.607424943	1.842969977	4.397996537	3.159377104	8.293364898	3.455568708	11.05781986	3.685939955	2.764454966	0.789844276	7.602251157	2.632814253	7.37187991	5.528909932	5.528909932	4.146682449	5.528909932	1.382227483	0.269702924	2.764454966	5.528909932	0.737187991	7.37187991	5.528909932	5.528909932	11.05781986	5.528909932	11.05781986	5.528909932	2.764454966
SERINC2	8.293364898	3.554299242	5.528909932	3.685939955	5.528909932	4.914586606	5.528909932	2.764454966	5.528909932	1.382227483	6.318754208	4.423127946	7.37187991	1.842969977	5.528909932	2.764454966	5.528909932	11.05781986	5.528909932	4.607424943	3.685939955	5.1519388	4.739065656	5.528909932	6.911137415	5.528909932	3.071616629	8.293364898	3.554299242	3.455568708	3.94922138	1.842969977	5.528909932	5.528909932	13.82227483	5.528909932	7.37187991	23.19445142	2.764454966	11.05781986	2.948751964	5.528909932	5.528909932	5.528909932	5.528909932	2.764454966	11.05781986	5.528909932	5.528909932
HDAC8	2.073341225	3.554299242	5.528909932	3.685939955	3.159377104	1.842969977	6.634691919	2.764454966	5.528909932	6.911137415	3.159377104	3.870236953	1.842969977	3.685939955	8.293364898	5.528909932	5.528909932	5.528909932	5.528909932	1.228646652	1.842969977	5.277595844	4.739065656	2.764454966	5.528909932	5.528909932	1.842969977	5.528909932	0.789844276	3.455568708	2.369532828	1.842969977	11.05781986	5.528909932	0.460742494	5.528909932	3.685939955	2.831880697	5.528909932	5.528909932	0.737187991	1.842969977	5.528909932	5.528909932	16.5867298	2.764454966	5.528909932	5.528909932	2.764454966
TRIM17	0.691113742	1.184766414	5.528909932	2.764454966	1.97461069	4.300263281	2.211563973	2.764454966	11.05781986	1.382227483	3.159377104	3.870236953	3.685939955	3.685939955	4.146682449	2.764454966	5.528909932	5.528909932	11.05781986	3.993101618	1.842969977	3.958196883	1.579688552	2.764454966	3.455568708	5.528909932	3.685939955	5.528909932	3.554299242	8.293364898	2.106251403	5.528909932	5.528909932	5.528909932	4.607424943	5.528909932	2.764454966	4.045543853	5.528909932	5.528909932	1.105781986	1.842969977	5.528909932	5.528909932	11.05781986	2.764454966	5.528909932	5.528909932	2.764454966
CLTB	2.073341225	10.66289773	5.528909932	12.90078984	10.26797559	2.457293303	11.05781986	13.82227483	5.528909932	9.675592381	5.528909932	16.0338388	9.214849887	12.90078984	5.528909932	2.764454966	11.05781986	5.528909932	5.528909932	9.52201155	3.685939955	4.900624713	11.84766414	2.764454966	9.675592381	5.528909932	10.44349654	11.05781986	12.63750842	5.528909932	10.00469416	5.528909932	5.528909932	5.528909932	11.51856236	5.528909932	27.64454966	20.90197657	11.05781986	11.05781986	11.79500786	3.685939955	5.528909932	5.528909932	16.5867298	2.764454966	5.528909932	5.528909932	8.293364898
COG4	4.837796191	2.764454966	5.528909932	4.607424943	2.764454966	1.228646652	1.105781986	1.382227483	5.528909932	1.382227483	3.94922138	1.65867298	1.842969977	1.842969977	5.528909932	2.764454966	11.05781986	5.528909932	5.528909932	4.300263281	1.842969977	3.958196883	2.369532828	2.764454966	5.528909932	5.528909932	2.457293303	5.528909932	4.739065656	2.073341225	1.053125701	3.685939955	5.528909932	5.528909932	2.764454966	5.528909932	2.303712472	2.562177773	2.764454966	5.528909932	0.368593995	7.37187991	5.528909932	5.528909932	5.528909932	2.764454966	5.528909932	5.528909932	2.764454966
CD151	4.146682449	3.159377104	5.528909932	4.607424943	9.478131312	1.842969977	2.211563973	4.146682449	5.528909932	5.528909932	7.108598484	8.846255891	7.37187991	1.842969977	4.146682449	2.764454966	5.528909932	5.528909932	5.528909932	8.907688224	5.528909932	5.277595844	6.318754208	2.764454966	3.455568708	5.528909932	15.66524481	8.293364898	10.66289773	4.837796191	17.90313692	3.685939955	5.528909932	5.528909932	7.832622404	5.528909932	12.44004735	40.1857356	2.764454966	33.17345959	8.477661896	7.37187991	5.528909932	5.528909932	5.528909932	2.764454966	5.528909932	5.528909932	2.764454966
PKN3	4.146682449	24.09025042	5.528909932	7.37187991	3.159377104	7.986203235	5.528909932	5.528909932	5.528909932	1.382227483	3.94922138	4.423127946	1.842969977	5.528909932	1.382227483	2.764454966	11.05781986	5.528909932	5.528909932	4.607424943	1.842969977	5.1519388	2.369532828	5.528909932	13.13116109	5.528909932	3.378778292	5.528909932	22.905484	8.293364898	10.00469416	27.64454966	5.528909932	5.528909932	2.303712472	5.528909932	0.921484989	0.943960232	2.764454966	5.528909932	1.842969977	1.842969977	5.528909932	5.528909932	11.05781986	8.293364898	5.528909932	5.528909932	2.764454966
IRF5	3.455568708	2.764454966	16.5867298	1.842969977	2.764454966	4.300263281	1.105781986	1.382227483	5.528909932	1.382227483	2.369532828	2.764454966	5.528909932	1.842969977	2.764454966	2.764454966	5.528909932	5.528909932	5.528909932	4.914586606	3.685939955	6.40850924	1.579688552	2.764454966	2.764454966	5.528909932	3.378778292	2.764454966	2.764454966	7.602251157	4.212502805	1.842969977	5.528909932	5.528909932	2.764454966	5.528909932	5.989652427	2.022771926	2.764454966	5.528909932	0.368593995	1.842969977	5.528909932	5.528909932	5.528909932	2.764454966	5.528909932	5.528909932	8.293364898
RSRC2	2.073341225	3.159377104	5.528909932	2.764454966	2.764454966	1.842969977	1.105781986	2.764454966	5.528909932	2.764454966	5.528909932	3.317345959	1.842969977	1.842969977	1.382227483	2.764454966	5.528909932	5.528909932	5.528909932	3.378778292	1.842969977	4.021025405	1.579688552	2.764454966	2.764454966	11.05781986	3.685939955	2.764454966	3.94922138	2.764454966	2.369532828	1.842969977	5.528909932	5.528909932	6.911137415	5.528909932	3.685939955	2.022771926	8.293364898	5.528909932	2.948751964	5.528909932	5.528909932	5.528909932	16.5867298	2.764454966	5.528909932	5.528909932	2.764454966
PCNA	2.764454966	2.369532828	5.528909932	3.685939955	5.92383207	3.071616629	4.423127946	4.146682449	5.528909932	4.146682449	1.579688552	11.05781986	7.37187991	3.685939955	2.764454966	2.764454966	11.05781986	5.528909932	5.528909932	2.764454966	7.37187991	6.282852196	4.739065656	2.764454966	2.764454966	5.528909932	8.600526561	5.528909932	5.92383207	8.293364898	10.00469416	1.842969977	5.528909932	5.528909932	6.450394921	11.05781986	10.59707737	20.76712511	2.764454966	5.528909932	4.791721941	1.842969977	5.528909932	5.528909932	5.528909932	5.528909932	5.528909932	5.528909932	8.293364898
SHLD1	3.455568708	4.344143518	5.528909932	3.685939955	6.713676346	0.614323326	5.528909932	4.146682449	5.528909932	5.528909932	6.318754208	3.317345959	1.842969977	1.842969977	4.146682449	2.764454966	5.528909932	5.528909932	5.528909932	4.914586606	11.05781986	9.926906469	1.579688552	5.528909932	4.146682449	5.528909932	2.457293303	2.764454966	0.789844276	5.528909932	2.369532828	1.842969977	5.528909932	5.528909932	3.22519746	5.528909932	1.842969977	2.562177773	11.05781986	5.528909932	0.737187991	1.842969977	5.528909932	5.528909932	11.05781986	2.764454966	5.528909932	5.528909932	2.764454966
EHD2	1.382227483	1.97461069	5.528909932	3.685939955	3.159377104	4.914586606	3.317345959	6.911137415	5.528909932	2.764454966	4.739065656	4.423127946	1.842969977	16.5867298	5.528909932	5.528909932	5.528909932	5.528909932	11.05781986	3.685939955	3.685939955	6.157195152	3.159377104	2.764454966	4.146682449	5.528909932	3.993101618	2.764454966	5.92383207	0.691113742	3.685939955	1.842969977	5.528909932	5.528909932	1.842969977	5.528909932	4.146682449	2.157623388	2.764454966	5.528909932	2.948751964	1.842969977	5.528909932	5.528909932	5.528909932	2.764454966	11.05781986	5.528909932	2.764454966
H2BC9	6.220023674	1.97461069	11.05781986	6.450394921	1.579688552	4.300263281	2.211563973	2.764454966	5.528909932	9.675592381	3.94922138	2.211563973	1.842969977	7.37187991	1.382227483	2.764454966	5.528909932	11.05781986	5.528909932	3.993101618	1.842969977	5.654566976	3.94922138	2.764454966	5.528909932	5.528909932	3.378778292	2.764454966	1.97461069	4.837796191	5.002347081	3.685939955	5.528909932	5.528909932	2.303712472	5.528909932	4.607424943	11.86692863	2.764454966	5.528909932	4.423127946	3.685939955	5.528909932	5.528909932	5.528909932	2.764454966	11.05781986	5.528909932	2.764454966
TXNDC11	3.455568708	5.92383207	5.528909932	0.921484989	4.344143518	1.842969977	1.105781986	1.382227483	5.528909932	5.528909932	3.94922138	2.211563973	1.842969977	1.842969977	1.382227483	2.764454966	5.528909932	5.528909932	5.528909932	2.457293303	1.842969977	3.581225752	2.369532828	2.764454966	4.146682449	5.528909932	3.071616629	2.764454966	5.92383207	0.691113742	2.896095679	9.214849887	5.528909932	5.528909932	3.22519746	5.528909932	0.921484989	1.753069003	2.764454966	5.528909932	1.105781986	3.685939955	5.528909932	5.528909932	5.528909932	2.764454966	5.528909932	5.528909932	2.764454966
TOMM70	2.764454966	2.764454966	5.528909932	1.842969977	2.369532828	3.071616629	2.211563973	1.382227483	5.528909932	5.528909932	1.579688552	1.65867298	1.842969977	1.842969977	1.382227483	2.764454966	5.528909932	5.528909932	5.528909932	2.764454966	1.842969977	5.089110278	0.789844276	2.764454966	2.073341225	5.528909932	3.378778292	2.764454966	1.579688552	1.382227483	4.212502805	1.842969977	5.528909932	5.528909932	3.22519746	5.528909932	2.764454966	3.910692391	2.764454966	5.528909932	0.737187991	1.842969977	5.528909932	5.528909932	5.528909932	2.764454966	5.528909932	5.528909932	2.764454966
DDHD2	0.691113742	5.133987794	5.528909932	2.764454966	2.369532828	0.614323326	5.528909932	1.382227483	5.528909932	1.382227483	0.789844276	2.764454966	5.528909932	3.685939955	1.382227483	2.764454966	5.528909932	5.528909932	5.528909932	3.685939955	1.842969977	4.397996537	1.579688552	2.764454966	2.073341225	5.528909932	3.685939955	2.764454966	5.92383207	4.837796191	2.369532828	1.842969977	5.528909932	5.528909932	2.764454966	11.05781986	6.911137415	3.506138006	2.764454966	5.528909932	4.791721941	1.842969977	5.528909932	5.528909932	5.528909932	2.764454966	5.528909932	16.5867298	2.764454966
CPZ	2.764454966	0.789844276	11.05781986	0.921484989	3.554299242	4.914586606	2.211563973	2.764454966	11.05781986	1.382227483	7.108598484	4.423127946	1.842969977	5.528909932	5.528909932	2.764454966	5.528909932	5.528909932	5.528909932	4.607424943	1.842969977	3.51839723	0.789844276	2.764454966	0.691113742	5.528909932	1.535808314	2.764454966	1.97461069	5.528909932	5.002347081	7.37187991	5.528909932	5.528909932	5.528909932	5.528909932	2.303712472	0.539405847	2.764454966	5.528909932	1.474375982	1.842969977	5.528909932	5.528909932	5.528909932	2.764454966	5.528909932	5.528909932	2.764454966
BEX4	2.073341225	2.369532828	5.528909932	4.607424943	3.94922138	1.842969977	3.317345959	5.528909932	5.528909932	4.146682449	3.94922138	5.528909932	1.842969977	1.842969977	2.764454966	5.528909932	5.528909932	5.528909932	5.528909932	3.993101618	3.685939955	3.581225752	4.739065656	2.764454966	3.455568708	5.528909932	1.842969977	2.764454966	2.764454966	3.455568708	4.212502805	1.842969977	5.528909932	5.528909932	5.528909932	5.528909932	3.685939955	5.798612856	2.764454966	5.528909932	2.211563973	1.842969977	5.528909932	5.528909932	5.528909932	2.764454966	5.528909932	5.528909932	2.764454966
IRF8	3.455568708	4.739065656	11.05781986	4.607424943	4.739065656	14.12943649	3.317345959	1.382227483	5.528909932	5.528909932	3.94922138	4.423127946	3.685939955	1.842969977	2.764454966	19.35118476	5.528909932	5.528909932	5.528909932	4.914586606	1.842969977	4.146682449	3.159377104	2.764454966	1.382227483	5.528909932	4.914586606	8.293364898	2.369532828	8.293364898	2.632814253	5.528909932	5.528909932	5.528909932	1.382227483	5.528909932	3.685939955	0.674257309	5.528909932	5.528909932	0.737187991	9.214849887	5.528909932	5.528909932	16.5867298	2.764454966	5.528909932	5.528909932	2.764454966
RAB43	2.764454966	2.764454966	5.528909932	3.685939955	4.739065656	2.457293303	2.211563973	2.764454966	5.528909932	1.382227483	1.579688552	0.552890993	3.685939955	1.842969977	1.382227483	2.764454966	11.05781986	5.528909932	5.528909932	3.685939955	1.842969977	4.397996537	2.369532828	2.764454966	3.455568708	5.528909932	4.300263281	8.293364898	1.97461069	1.382227483	2.106251403	1.842969977	5.528909932	5.528909932	5.068167438	5.528909932	7.832622404	1.753069003	2.764454966	5.528909932	3.685939955	1.842969977	5.528909932	5.528909932	5.528909932	2.764454966	5.528909932	5.528909932	8.293364898
SETD7	2.073341225	9.478131312	5.528909932	0.921484989	4.739065656	1.228646652	3.317345959	9.675592381	5.528909932	2.764454966	7.108598484	5.528909932	1.842969977	1.842969977	2.764454966	2.764454966	5.528909932	5.528909932	5.528909932	3.071616629	1.842969977	3.644054273	4.739065656	2.764454966	2.073341225	5.528909932	7.064718247	2.764454966	4.739065656	1.382227483	2.896095679	1.842969977	11.05781986	5.528909932	4.607424943	16.5867298	3.22519746	5.528909932	2.764454966	5.528909932	5.528909932	3.685939955	5.528909932	5.528909932	5.528909932	5.528909932	5.528909932	5.528909932	2.764454966
TBC1D13	4.146682449	4.739065656	16.5867298	1.842969977	2.369532828	5.528909932	2.211563973	2.764454966	5.528909932	9.675592381	1.579688552	1.65867298	5.528909932	3.685939955	1.382227483	5.528909932	5.528909932	5.528909932	5.528909932	2.457293303	1.842969977	4.021025405	3.159377104	2.764454966	2.764454966	5.528909932	3.685939955	8.293364898	4.344143518	4.146682449	3.685939955	3.685939955	5.528909932	5.528909932	1.842969977	5.528909932	1.842969977	0.943960232	2.764454966	5.528909932	2.211563973	3.685939955	5.528909932	5.528909932	5.528909932	5.528909932	5.528909932	5.528909932	2.764454966
FADD	2.073341225	4.344143518	5.528909932	5.528909932	3.94922138	1.228646652	1.105781986	1.382227483	5.528909932	2.764454966	1.579688552	5.528909932	9.214849887	1.842969977	4.146682449	2.764454966	5.528909932	5.528909932	5.528909932	2.764454966	1.842969977	4.083853927	2.369532828	2.764454966	2.073341225	5.528909932	3.993101618	2.764454966	3.94922138	1.382227483	1.842969977	3.685939955	5.528909932	5.528909932	3.22519746	5.528909932	4.146682449	2.29247485	2.764454966	5.528909932	4.423127946	1.842969977	5.528909932	5.528909932	5.528909932	2.764454966	5.528909932	11.05781986	2.764454966
MBTD1	2.764454966	1.97461069	5.528909932	1.842969977	1.97461069	4.300263281	1.105781986	1.382227483	5.528909932	4.146682449	0.789844276	1.105781986	3.685939955	3.685939955	4.146682449	2.764454966	5.528909932	5.528909932	5.528909932	2.15013164	3.685939955	4.083853927	1.579688552	5.528909932	7.602251157	5.528909932	0.921484989	2.764454966	1.579688552	1.382227483	1.316407127	3.685939955	5.528909932	5.528909932	2.303712472	5.528909932	1.382227483	1.483366079	2.764454966	5.528909932	2.580157968	1.842969977	5.528909932	5.528909932	11.05781986	2.764454966	5.528909932	5.528909932	8.293364898
COL6A1	6.911137415	12.24258628	11.05781986	22.11563973	31.59377104	39.31669285	16.5867298	1.382227483	5.528909932	2.764454966	11.05781986	41.46682449	3.685939955	154.8094781	9.675592381	22.11563973	11.05781986	33.17345959	27.64454966	39.00953119	5.528909932	5.591738454	38.70236953	35.93791456	16.5867298	5.528909932	82.31932566	2.764454966	171.79113	23.49786721	117.1602343	31.33048962	5.528909932	5.528909932	3.685939955	5.528909932	8.293364898	3.236435082	2.764454966	22.11563973	2.211563973	53.44612934	5.528909932	5.528909932	11.05781986	8.293364898	5.528909932	5.528909932	2.764454966
MFSD10	3.455568708	3.94922138	5.528909932	0.921484989	0.789844276	3.071616629	1.105781986	1.382227483	5.528909932	1.382227483	2.369532828	3.317345959	1.842969977	5.528909932	4.146682449	5.528909932	5.528909932	5.528909932	5.528909932	4.300263281	1.842969977	4.397996537	0.789844276	2.764454966	0.691113742	5.528909932	1.228646652	2.764454966	1.97461069	1.382227483	1.842969977	1.842969977	5.528909932	5.528909932	5.989652427	5.528909932	3.22519746	1.078811694	5.528909932	5.528909932	2.580157968	3.685939955	5.528909932	5.528909932	5.528909932	5.528909932	5.528909932	5.528909932	2.764454966
TP53BP1	4.146682449	3.159377104	33.17345959	2.764454966	3.554299242	5.528909932	1.105781986	2.764454966	5.528909932	4.146682449	3.159377104	5.528909932	1.842969977	9.214849887	4.146682449	2.764454966	5.528909932	5.528909932	11.05781986	4.300263281	1.842969977	4.837796191	1.579688552	2.764454966	3.455568708	5.528909932	1.535808314	8.293364898	2.369532828	4.146682449	2.106251403	5.528909932	5.528909932	5.528909932	3.685939955	5.528909932	4.607424943	2.022771926	2.764454966	5.528909932	10.32063187	16.5867298	5.528909932	5.528909932	11.05781986	5.528909932	5.528909932	5.528909932	5.528909932
NAT8L	7.602251157	7.108598484	5.528909932	5.528909932	5.133987794	8.600526561	13.26938384	12.44004735	16.5867298	4.146682449	4.739065656	11.05781986	1.842969977	9.214849887	5.528909932	5.528909932	5.528909932	5.528909932	5.528909932	6.757556584	5.528909932	5.089110278	7.89844276	5.528909932	7.602251157	5.528909932	4.607424943	8.293364898	6.318754208	13.13116109	6.845317059	3.685939955	5.528909932	11.05781986	3.22519746	5.528909932	3.685939955	3.236435082	2.764454966	5.528909932	3.317345959	7.37187991	5.528909932	5.528909932	5.528909932	2.764454966	5.528909932	5.528909932	2.764454966
TRABD	2.764454966	3.554299242	5.528909932	4.607424943	2.764454966	1.228646652	5.528909932	1.382227483	5.528909932	4.146682449	2.369532828	2.764454966	3.685939955	1.842969977	2.764454966	2.764454966	16.5867298	5.528909932	5.528909932	7.064718247	1.842969977	4.900624713	3.159377104	2.764454966	2.073341225	5.528909932	3.993101618	2.764454966	3.554299242	2.073341225	2.896095679	1.842969977	16.5867298	5.528909932	2.764454966	5.528909932	5.989652427	1.618217541	8.293364898	5.528909932	1.105781986	5.528909932	5.528909932	5.528909932	5.528909932	2.764454966	5.528909932	5.528909932	2.764454966
EIF2B2	2.073341225	3.554299242	16.5867298	0.921484989	3.159377104	4.914586606	1.105781986	2.764454966	5.528909932	6.911137415	2.369532828	0.552890993	1.842969977	3.685939955	2.764454966	2.764454966	5.528909932	5.528909932	5.528909932	2.457293303	1.842969977	5.1519388	3.159377104	2.764454966	3.455568708	5.528909932	1.842969977	2.764454966	2.764454966	5.528909932	1.316407127	3.685939955	5.528909932	5.528909932	4.146682449	5.528909932	1.382227483	1.078811694	2.764454966	5.528909932	3.685939955	1.842969977	5.528909932	5.528909932	5.528909932	2.764454966	5.528909932	5.528909932	5.528909932
PRPF19	2.073341225	3.159377104	5.528909932	1.842969977	1.184766414	1.842969977	1.105781986	2.764454966	5.528909932	1.382227483	3.94922138	0.552890993	1.842969977	9.214849887	4.146682449	11.05781986	5.528909932	5.528909932	5.528909932	4.607424943	3.685939955	5.403252888	3.159377104	2.764454966	1.382227483	5.528909932	2.457293303	2.764454966	2.369532828	4.146682449	1.316407127	3.685939955	5.528909932	5.528909932	2.764454966	5.528909932	1.842969977	5.39405847	2.764454966	5.528909932	1.842969977	3.685939955	5.528909932	5.528909932	5.528909932	2.764454966	5.528909932	5.528909932	5.528909932
HMGB3	5.528909932	3.554299242	5.528909932	2.764454966	4.344143518	1.842969977	2.211563973	1.382227483	5.528909932	2.764454966	1.579688552	4.423127946	3.685939955	1.842969977	2.764454966	2.764454966	5.528909932	5.528909932	5.528909932	2.457293303	1.842969977	5.905881064	7.89844276	2.764454966	2.764454966	5.528909932	1.535808314	2.764454966	1.579688552	5.528909932	2.632814253	7.37187991	5.528909932	11.05781986	3.685939955	5.528909932	4.607424943	9.574453785	2.764454966	5.528909932	7.003285914	1.842969977	5.528909932	5.528909932	11.05781986	2.764454966	5.528909932	5.528909932	2.764454966
FEZ2	0.691113742	2.764454966	5.528909932	0.921484989	4.739065656	1.228646652	1.105781986	2.764454966	11.05781986	6.911137415	2.369532828	2.211563973	1.842969977	1.842969977	1.382227483	2.764454966	5.528909932	11.05781986	5.528909932	2.15013164	5.528909932	5.214767322	2.369532828	2.764454966	1.382227483	11.05781986	4.300263281	2.764454966	3.554299242	2.764454966	1.842969977	1.842969977	5.528909932	5.528909932	3.685939955	5.528909932	3.22519746	1.483366079	2.764454966	5.528909932	1.105781986	1.842969977	5.528909932	11.05781986	11.05781986	2.764454966	5.528909932	5.528909932	5.528909932
TOP1MT	4.146682449	2.369532828	5.528909932	6.450394921	0.789844276	1.228646652	5.528909932	6.911137415	5.528909932	2.764454966	5.528909932	2.764454966	7.37187991	1.842969977	1.382227483	2.764454966	5.528909932	5.528909932	5.528909932	2.15013164	3.685939955	5.214767322	0.789844276	2.764454966	5.528909932	11.05781986	1.228646652	5.528909932	3.159377104	2.073341225	3.685939955	3.685939955	5.528909932	5.528909932	5.068167438	5.528909932	4.146682449	1.078811694	5.528909932	5.528909932	4.05453395	1.842969977	5.528909932	5.528909932	5.528909932	2.764454966	5.528909932	5.528909932	2.764454966
HSBP1	4.146682449	3.554299242	5.528909932	3.685939955	4.344143518	6.757556584	6.634691919	4.146682449	5.528909932	5.528909932	3.94922138	3.317345959	3.685939955	11.05781986	2.764454966	2.764454966	5.528909932	5.528909932	5.528909932	3.685939955	5.528909932	4.774967669	4.739065656	2.764454966	5.528909932	5.528909932	7.064718247	2.764454966	4.739065656	4.146682449	3.422658529	1.842969977	5.528909932	5.528909932	5.528909932	11.05781986	4.607424943	7.012276012	8.293364898	5.528909932	3.685939955	3.685939955	5.528909932	5.528909932	5.528909932	2.764454966	5.528909932	5.528909932	2.764454966
GET3	4.146682449	1.97461069	5.528909932	0.921484989	0.789844276	1.228646652	1.105781986	1.382227483	5.528909932	1.382227483	3.159377104	3.317345959	1.842969977	5.528909932	6.911137415	2.764454966	5.528909932	5.528909932	5.528909932	2.764454966	1.842969977	4.523653581	2.369532828	2.764454966	2.764454966	5.528909932	3.685939955	5.528909932	3.159377104	2.073341225	3.159377104	1.842969977	5.528909932	5.528909932	3.685939955	5.528909932	5.528909932	2.427326312	2.764454966	5.528909932	2.948751964	5.528909932	5.528909932	5.528909932	5.528909932	2.764454966	5.528909932	5.528909932	2.764454966
RNF24	2.764454966	4.344143518	5.528909932	2.764454966	3.94922138	4.300263281	2.211563973	4.146682449	5.528909932	2.764454966	3.159377104	5.528909932	5.528909932	1.842969977	4.146682449	2.764454966	5.528909932	5.528909932	5.528909932	4.300263281	3.685939955	5.968709586	2.369532828	2.764454966	4.837796191	5.528909932	2.764454966	8.293364898	2.764454966	6.220023674	2.632814253	1.842969977	5.528909932	5.528909932	5.068167438	11.05781986	4.146682449	1.618217541	2.764454966	5.528909932	1.474375982	1.842969977	5.528909932	5.528909932	5.528909932	5.528909932	5.528909932	5.528909932	5.528909932
TLE6	0.691113742	8.293364898	5.528909932	4.607424943	3.159377104	2.457293303	6.634691919	4.146682449	5.528909932	9.675592381	4.739065656	4.976018939	3.685939955	1.842969977	8.293364898	2.764454966	5.528909932	5.528909932	5.528909932	4.300263281	5.528909932	4.586482103	5.528909932	2.764454966	5.528909932	5.528909932	4.300263281	11.05781986	0.789844276	3.455568708	1.316407127	1.842969977	5.528909932	5.528909932	5.068167438	5.528909932	5.068167438	1.213663156	5.528909932	5.528909932	2.580157968	1.842969977	5.528909932	5.528909932	11.05781986	2.764454966	11.05781986	5.528909932	16.5867298
EFHD2	2.764454966	3.554299242	5.528909932	1.842969977	1.97461069	5.528909932	4.423127946	1.382227483	5.528909932	5.528909932	0.789844276	2.764454966	1.842969977	1.842969977	1.382227483	5.528909932	5.528909932	5.528909932	5.528909932	2.764454966	1.842969977	3.832539839	2.369532828	8.293364898	2.764454966	5.528909932	2.457293303	2.764454966	1.184766414	6.911137415	2.632814253	1.842969977	5.528909932	5.528909932	7.832622404	5.528909932	1.842969977	2.966732159	2.764454966	5.528909932	2.580157968	5.528909932	5.528909932	5.528909932	5.528909932	2.764454966	5.528909932	5.528909932	2.764454966
ZFR	6.220023674	2.369532828	11.05781986	3.685939955	2.369532828	3.071616629	2.211563973	2.764454966	11.05781986	2.764454966	3.94922138	2.211563973	1.842969977	9.214849887	2.764454966	5.528909932	5.528909932	5.528909932	5.528909932	2.457293303	1.842969977	4.335168015	1.579688552	2.764454966	1.382227483	5.528909932	1.842969977	2.764454966	1.97461069	2.073341225	2.632814253	3.685939955	5.528909932	5.528909932	2.764454966	5.528909932	1.382227483	2.022771926	2.764454966	5.528909932	2.211563973	1.842969977	5.528909932	5.528909932	5.528909932	2.764454966	5.528909932	5.528909932	2.764454966
KRT28	3.455568708	35.93791456	55.28909932	24.88009469	15.79688552	14.12943649	51.97175336	17.96895728	11.05781986	58.05355429	30.01408249	28.19744065	57.1320693	3.685939955	29.02677714	22.11563973	44.23127946	5.528909932	5.528909932	19.35118476	31.33048962	6.031538108	11.05781986	13.82227483	29.71789089	27.64454966	14.43659816	33.17345959	18.16641835	26.26232218	8.425005611	31.33048962	22.11563973	11.05781986	24.4193522	5.528909932	19.35118476	5.798612856	8.293364898	5.528909932	14.74375982	11.05781986	5.528909932	5.528909932	49.76018939	22.11563973	16.5867298	49.76018939	24.88009469
RBMS1	2.073341225	2.369532828	5.528909932	1.842969977	2.764454966	4.300263281	4.423127946	4.146682449	5.528909932	2.764454966	2.369532828	5.528909932	1.842969977	7.37187991	2.764454966	2.764454966	5.528909932	5.528909932	5.528909932	4.607424943	1.842969977	3.51839723	4.739065656	2.764454966	2.764454966	11.05781986	1.535808314	2.764454966	1.579688552	4.837796191	3.685939955	3.685939955	5.528909932	5.528909932	2.764454966	5.528909932	4.146682449	3.506138006	2.764454966	5.528909932	5.528909932	5.528909932	5.528909932	5.528909932	11.05781986	2.764454966	5.528909932	5.528909932	2.764454966
ZDHHC8	4.146682449	3.94922138	5.528909932	1.842969977	5.133987794	3.071616629	3.317345959	4.146682449	5.528909932	4.146682449	4.739065656	3.870236953	11.05781986	1.842969977	1.382227483	2.764454966	5.528909932	5.528909932	5.528909932	7.679041572	3.685939955	5.78022402	3.159377104	2.764454966	3.455568708	5.528909932	2.764454966	2.764454966	5.528909932	4.146682449	4.739065656	3.685939955	5.528909932	11.05781986	7.37187991	5.528909932	5.989652427	2.697029235	2.764454966	5.528909932	5.528909932	1.842969977	5.528909932	5.528909932	5.528909932	5.528909932	5.528909932	5.528909932	2.764454966
NCLN	4.837796191	6.318754208	11.05781986	3.685939955	4.739065656	4.300263281	1.105781986	4.146682449	5.528909932	4.146682449	5.528909932	2.211563973	11.05781986	5.528909932	1.382227483	8.293364898	5.528909932	5.528909932	5.528909932	5.836071595	7.37187991	5.654566976	3.94922138	2.764454966	3.455568708	5.528909932	1.535808314	2.764454966	3.554299242	1.382227483	1.579688552	7.37187991	5.528909932	5.528909932	5.989652427	5.528909932	2.764454966	2.831880697	2.764454966	5.528909932	4.05453395	1.842969977	5.528909932	5.528909932	5.528909932	2.764454966	5.528909932	5.528909932	2.764454966
NACA	3.455568708	3.94922138	5.528909932	10.13633488	13.03243055	0.614323326	3.317345959	4.146682449	5.528909932	2.764454966	5.528909932	6.081800925	3.685939955	1.842969977	1.382227483	2.764454966	5.528909932	5.528909932	5.528909932	9.52201155	1.842969977	2.764454966	7.89844276	2.764454966	0.691113742	5.528909932	19.96550809	2.764454966	17.77149621	0.691113742	13.42735269	1.842969977	5.528909932	5.528909932	10.13633488	5.528909932	20.27266975	62.03167241	11.05781986	11.05781986	32.8048656	1.842969977	5.528909932	5.528909932	5.528909932	8.293364898	5.528909932	5.528909932	2.764454966
SEC23B	2.073341225	3.554299242	5.528909932	2.764454966	1.579688552	2.457293303	3.317345959	2.764454966	5.528909932	2.764454966	2.369532828	0.552890993	1.842969977	5.528909932	5.528909932	2.764454966	5.528909932	5.528909932	5.528909932	3.378778292	1.842969977	4.900624713	4.739065656	2.764454966	1.382227483	5.528909932	2.15013164	2.764454966	2.764454966	4.146682449	1.579688552	9.214849887	5.528909932	5.528909932	1.842969977	5.528909932	2.303712472	3.775840929	2.764454966	5.528909932	1.105781986	1.842969977	5.528909932	5.528909932	5.528909932	2.764454966	5.528909932	5.528909932	8.293364898
PSMD11	6.220023674	4.344143518	5.528909932	0.921484989	4.739065656	4.300263281	2.211563973	4.146682449	5.528909932	6.911137415	3.159377104	4.976018939	1.842969977	1.842969977	1.382227483	2.764454966	5.528909932	16.5867298	5.528909932	4.607424943	1.842969977	5.528909932	1.579688552	2.764454966	4.837796191	5.528909932	3.071616629	2.764454966	3.554299242	4.146682449	4.475784231	7.37187991	5.528909932	5.528909932	4.146682449	5.528909932	2.303712472	4.180395315	8.293364898	5.528909932	4.423127946	1.842969977	5.528909932	5.528909932	5.528909932	2.764454966	5.528909932	5.528909932	2.764454966
GSTM2	0.691113742	3.554299242	5.528909932	3.685939955	6.318754208	0.614323326	4.423127946	2.764454966	5.528909932	5.528909932	3.159377104	0.552890993	3.685939955	1.842969977	4.146682449	2.764454966	5.528909932	5.528909932	5.528909932	2.764454966	5.528909932	3.644054273	0.789844276	2.764454966	4.837796191	5.528909932	2.457293303	2.764454966	3.159377104	2.073341225	1.579688552	1.842969977	5.528909932	5.528909932	30.86974712	5.528909932	2.764454966	1.753069003	2.764454966	5.528909932	1.474375982	1.842969977	5.528909932	5.528909932	11.05781986	2.764454966	5.528909932	5.528909932	2.764454966
MLLT6	2.764454966	4.344143518	5.528909932	5.528909932	5.133987794	4.914586606	2.211563973	4.146682449	5.528909932	2.764454966	3.159377104	6.081800925	5.528909932	9.214849887	2.764454966	5.528909932	5.528909932	5.528909932	11.05781986	8.293364898	1.842969977	4.963453235	5.528909932	2.764454966	6.220023674	5.528909932	4.300263281	2.764454966	4.344143518	3.455568708	6.318754208	7.37187991	5.528909932	5.528909932	5.068167438	5.528909932	6.450394921	2.697029235	5.528909932	5.528909932	3.317345959	3.685939955	5.528909932	5.528909932	5.528909932	2.764454966	5.528909932	5.528909932	2.764454966
SNX12	2.764454966	4.739065656	5.528909932	5.528909932	2.369532828	1.228646652	2.211563973	5.528909932	5.528909932	4.146682449	1.579688552	1.65867298	1.842969977	1.842969977	2.764454966	2.764454966	5.528909932	5.528909932	5.528909932	2.457293303	3.685939955	5.277595844	2.369532828	2.764454966	2.073341225	5.528909932	3.071616629	2.764454966	3.159377104	6.911137415	2.369532828	1.842969977	5.528909932	5.528909932	4.607424943	5.528909932	5.068167438	4.180395315	2.764454966	5.528909932	1.105781986	3.685939955	5.528909932	5.528909932	5.528909932	2.764454966	11.05781986	5.528909932	8.293364898
SRPX2	1.382227483	3.94922138	5.528909932	2.764454966	4.739065656	4.300263281	5.528909932	1.382227483	5.528909932	1.382227483	4.739065656	4.423127946	1.842969977	7.37187991	1.382227483	2.764454966	5.528909932	5.528909932	5.528909932	4.914586606	3.685939955	5.528909932	2.369532828	11.05781986	8.98447864	5.528909932	4.914586606	2.764454966	6.318754208	3.455568708	5.002347081	5.528909932	5.528909932	5.528909932	1.842969977	5.528909932	0.921484989	0.809108771	2.764454966	5.528909932	2.211563973	9.214849887	5.528909932	5.528909932	22.11563973	2.764454966	5.528909932	5.528909932	2.764454966
CAPNS1	5.528909932	5.133987794	11.05781986	5.528909932	8.688287036	3.685939955	4.423127946	6.911137415	5.528909932	6.911137415	3.94922138	6.634691919	3.685939955	22.11563973	2.764454966	13.82227483	5.528909932	16.5867298	11.05781986	8.600526561	3.685939955	5.026281757	15.79688552	2.764454966	0.691113742	5.528909932	10.44349654	5.528909932	11.84766414	8.98447864	17.37657407	5.528909932	5.528909932	5.528909932	6.450394921	5.528909932	6.450394921	31.15068767	5.528909932	11.05781986	9.214849887	14.74375982	5.528909932	5.528909932	5.528909932	2.764454966	5.528909932	5.528909932	5.528909932
SH3PXD2B	2.764454966	1.97461069	5.528909932	4.607424943	3.94922138	5.528909932	3.317345959	1.382227483	5.528909932	2.764454966	5.528909932	7.740473905	1.842969977	5.528909932	1.382227483	5.528909932	5.528909932	16.5867298	5.528909932	3.685939955	1.842969977	4.523653581	4.739065656	5.528909932	3.455568708	16.5867298	6.143233258	2.764454966	3.94922138	3.455568708	4.212502805	1.842969977	5.528909932	5.528909932	2.303712472	5.528909932	1.382227483	0.943960232	2.764454966	5.528909932	1.105781986	5.528909932	5.528909932	5.528909932	5.528909932	2.764454966	5.528909932	5.528909932	5.528909932
FRMD8	2.073341225	1.97461069	5.528909932	3.685939955	1.184766414	4.300263281	3.317345959	1.382227483	5.528909932	5.528909932	3.159377104	2.764454966	7.37187991	7.37187991	4.146682449	2.764454966	5.528909932	5.528909932	5.528909932	3.685939955	7.37187991	5.089110278	3.159377104	2.764454966	1.382227483	5.528909932	2.457293303	2.764454966	3.94922138	2.764454966	2.896095679	1.842969977	5.528909932	5.528909932	3.685939955	5.528909932	2.303712472	3.371286544	2.764454966	5.528909932	7.003285914	1.842969977	5.528909932	5.528909932	5.528909932	2.764454966	5.528909932	5.528909932	2.764454966
PGLS	3.455568708	3.554299242	5.528909932	2.764454966	5.133987794	4.914586606	4.423127946	1.382227483	5.528909932	8.293364898	3.159377104	4.976018939	7.37187991	1.842969977	2.764454966	5.528909932	5.528909932	5.528909932	5.528909932	3.685939955	7.37187991	5.403252888	2.369532828	2.764454966	4.146682449	5.528909932	6.143233258	2.764454966	6.713676346	2.764454966	5.528909932	1.842969977	5.528909932	5.528909932	5.068167438	5.528909932	6.911137415	6.338018703	2.764454966	5.528909932	5.897503928	5.528909932	5.528909932	5.528909932	11.05781986	2.764454966	5.528909932	5.528909932	2.764454966
CEBPZ	1.382227483	5.133987794	5.528909932	0.921484989	4.739065656	6.757556584	2.211563973	1.382227483	5.528909932	2.764454966	3.159377104	6.081800925	5.528909932	1.842969977	9.675592381	2.764454966	5.528909932	5.528909932	5.528909932	3.685939955	5.528909932	5.968709586	4.739065656	2.764454966	6.220023674	5.528909932	1.842969977	2.764454966	3.159377104	3.455568708	1.579688552	9.214849887	5.528909932	5.528909932	3.22519746	5.528909932	4.607424943	1.213663156	5.528909932	5.528909932	2.211563973	1.842969977	5.528909932	5.528909932	5.528909932	2.764454966	5.528909932	5.528909932	2.764454966
PSG5	2.073341225	7.503520622	5.528909932	5.528909932	2.369532828	4.914586606	6.634691919	4.146682449	5.528909932	1.382227483	2.369532828	2.211563973	7.37187991	3.685939955	4.146682449	2.764454966	5.528909932	5.528909932	5.528909932	3.378778292	1.842969977	5.277595844	3.159377104	2.764454966	6.220023674	5.528909932	1.842969977	2.764454966	3.94922138	1.382227483	1.842969977	1.842969977	5.528909932	5.528909932	2.303712472	5.528909932	2.764454966	1.078811694	2.764454966	5.528909932	3.317345959	3.685939955	5.528909932	5.528909932	5.528909932	2.764454966	5.528909932	5.528909932	2.764454966
SEPTIN2	17.27784354	6.713676346	11.05781986	3.685939955	12.63750842	10.44349654	7.740473905	5.528909932	5.528909932	4.146682449	3.94922138	6.634691919	1.842969977	23.95860971	4.146682449	16.5867298	5.528909932	33.17345959	5.528909932	8.293364898	3.685939955	5.78022402	5.528909932	5.528909932	6.911137415	5.528909932	8.600526561	5.528909932	6.318754208	6.911137415	12.11094557	14.74375982	5.528909932	5.528909932	6.911137415	5.528909932	5.989652427	8.225939167	5.528909932	11.05781986	5.897503928	7.37187991	5.528909932	5.528909932	5.528909932	2.764454966	5.528909932	5.528909932	5.528909932
PPP2R1A	11.05781986	4.739065656	5.528909932	4.607424943	8.688287036	2.457293303	5.528909932	5.528909932	5.528909932	1.382227483	7.108598484	6.081800925	5.528909932	9.214849887	2.764454966	2.764454966	5.528909932	5.528909932	5.528909932	6.757556584	1.842969977	5.403252888	13.42735269	2.764454966	2.764454966	5.528909932	7.679041572	5.528909932	10.26797559	8.98447864	8.688287036	7.37187991	5.528909932	5.528909932	10.59707737	5.528909932	8.293364898	13.21544325	2.764454966	5.528909932	5.160315937	7.37187991	5.528909932	5.528909932	22.11563973	2.764454966	5.528909932	5.528909932	2.764454966
USP22	4.837796191	2.764454966	5.528909932	3.685939955	6.713676346	3.685939955	7.740473905	2.764454966	5.528909932	6.911137415	4.739065656	7.740473905	3.685939955	7.37187991	4.146682449	16.5867298	5.528909932	11.05781986	16.5867298	7.679041572	3.685939955	4.523653581	9.478131312	5.528909932	3.455568708	5.528909932	9.52201155	2.764454966	9.478131312	9.675592381	6.055472783	1.842969977	5.528909932	5.528909932	9.675592381	5.528909932	3.22519746	9.035047938	2.764454966	5.528909932	5.528909932	7.37187991	5.528909932	11.05781986	11.05781986	2.764454966	5.528909932	5.528909932	2.764454966
SH3BP4	8.98447864	6.318754208	5.528909932	3.685939955	1.184766414	2.457293303	1.105781986	4.146682449	5.528909932	2.764454966	4.739065656	3.317345959	9.214849887	1.842969977	2.764454966	8.293364898	5.528909932	5.528909932	5.528909932	3.071616629	1.842969977	4.649310625	6.318754208	8.293364898	0.691113742	5.528909932	1.842969977	2.764454966	2.764454966	0.691113742	3.159377104	1.842969977	5.528909932	5.528909932	3.22519746	11.05781986	1.842969977	0.809108771	2.764454966	5.528909932	5.528909932	1.842969977	5.528909932	5.528909932	5.528909932	2.764454966	5.528909932	5.528909932	2.764454966
DNAH14	2.073341225	7.108598484	5.528909932	1.842969977	3.554299242	6.143233258	2.211563973	8.293364898	11.05781986	2.764454966	7.108598484	3.317345959	7.37187991	1.842969977	6.911137415	2.764454966	11.05781986	5.528909932	5.528909932	3.993101618	5.528909932	9.612763859	2.369532828	2.764454966	4.837796191	5.528909932	5.221748269	2.764454966	2.369532828	5.528909932	2.632814253	1.842969977	5.528909932	5.528909932	3.22519746	5.528909932	2.764454966	1.078811694	2.764454966	5.528909932	1.842969977	3.685939955	5.528909932	5.528909932	5.528909932	11.05781986	5.528909932	5.528909932	11.05781986
PDIA6	5.528909932	5.92383207	5.528909932	2.764454966	8.688287036	3.685939955	6.634691919	1.382227483	5.528909932	4.146682449	7.108598484	8.846255891	9.214849887	5.528909932	2.764454966	8.293364898	5.528909932	5.528909932	5.528909932	7.064718247	7.37187991	4.335168015	14.21719697	2.764454966	3.455568708	11.05781986	11.36498153	2.764454966	14.21719697	10.36670612	12.37422699	5.528909932	11.05781986	5.528909932	4.146682449	5.528909932	24.4193522	16.99128418	2.764454966	5.528909932	11.79500786	5.528909932	5.528909932	5.528909932	11.05781986	2.764454966	5.528909932	5.528909932	8.293364898
ATP6AP2	2.764454966	2.764454966	5.528909932	3.685939955	5.133987794	4.914586606	1.105781986	5.528909932	5.528909932	5.528909932	7.108598484	4.423127946	3.685939955	5.528909932	2.764454966	2.764454966	5.528909932	11.05781986	5.528909932	4.607424943	5.528909932	4.774967669	9.478131312	2.764454966	4.146682449	5.528909932	7.064718247	2.764454966	3.554299242	4.146682449	8.161724186	1.842969977	5.528909932	5.528909932	5.068167438	5.528909932	4.146682449	11.59722571	2.764454966	11.05781986	2.580157968	1.842969977	5.528909932	5.528909932	11.05781986	2.764454966	5.528909932	5.528909932	2.764454966
ATP13A3	5.528909932	1.97461069	5.528909932	2.764454966	1.97461069	3.071616629	2.211563973	2.764454966	5.528909932	2.764454966	2.369532828	1.105781986	3.685939955	1.842969977	2.764454966	2.764454966	5.528909932	5.528909932	5.528909932	1.535808314	1.842969977	4.021025405	0.789844276	2.764454966	1.382227483	5.528909932	1.842969977	2.764454966	4.739065656	3.455568708	4.212502805	3.685939955	5.528909932	5.528909932	3.22519746	5.528909932	3.22519746	4.719801162	2.764454966	5.528909932	3.317345959	3.685939955	5.528909932	5.528909932	5.528909932	2.764454966	5.528909932	5.528909932	2.764454966
CAPZB	8.98447864	3.94922138	5.528909932	4.607424943	7.89844276	3.071616629	2.211563973	1.382227483	5.528909932	2.764454966	5.528909932	8.846255891	1.842969977	1.842969977	4.146682449	5.528909932	5.528909932	11.05781986	5.528909932	7.064718247	1.842969977	3.078597576	7.89844276	2.764454966	3.455568708	5.528909932	17.81537645	5.528909932	11.05781986	2.764454966	15.79688552	1.842969977	5.528909932	5.528909932	3.22519746	5.528909932	4.607424943	10.11385963	8.293364898	5.528909932	7.740473905	11.05781986	5.528909932	5.528909932	16.5867298	2.764454966	5.528909932	5.528909932	2.764454966
UFD1	4.146682449	3.159377104	5.528909932	4.607424943	4.739065656	2.457293303	3.317345959	1.382227483	5.528909932	4.146682449	6.318754208	4.423127946	3.685939955	7.37187991	4.146682449	2.764454966	5.528909932	11.05781986	11.05781986	3.378778292	5.528909932	3.769711317	1.579688552	2.764454966	4.837796191	5.528909932	5.528909932	2.764454966	3.94922138	4.146682449	3.685939955	1.842969977	5.528909932	5.528909932	3.685939955	5.528909932	4.146682449	3.10158362	2.764454966	5.528909932	5.160315937	5.528909932	5.528909932	5.528909932	16.5867298	2.764454966	5.528909932	5.528909932	2.764454966
NPAP1L	4.837796191	9.478131312	5.528909932	5.528909932	8.688287036	1.842969977	5.528909932	23.49786721	5.528909932	5.528909932	5.528909932	10.50492887	7.37187991	1.842969977	12.44004735	2.764454966	5.528909932	5.528909932	5.528909932	12.28646652	14.74375982	4.146682449	2.369532828	2.764454966	3.455568708	44.23127946	10.7506582	11.05781986	7.503520622	3.455568708	5.792191358	1.842969977	11.05781986	5.528909932	8.293364898	5.528909932	11.97930485	4.854652623	19.35118476	5.528909932	20.27266975	1.842969977	5.528909932	5.528909932	33.17345959	19.35118476	11.05781986	5.528909932	13.82227483
RHOT2	6.911137415	2.369532828	5.528909932	5.528909932	5.133987794	9.214849887	2.211563973	1.382227483	5.528909932	1.382227483	4.739065656	2.764454966	1.842969977	3.685939955	4.146682449	2.764454966	5.528909932	5.528909932	5.528909932	6.450394921	5.528909932	5.403252888	0.789844276	5.528909932	3.455568708	5.528909932	3.378778292	2.764454966	3.159377104	9.675592381	2.632814253	3.685939955	5.528909932	5.528909932	7.37187991	5.528909932	0.921484989	3.506138006	2.764454966	5.528909932	8.109067901	3.685939955	5.528909932	5.528909932	5.528909932	2.764454966	5.528909932	5.528909932	8.293364898
DEDD2	2.073341225	1.97461069	5.528909932	0.921484989	1.579688552	5.528909932	1.105781986	1.382227483	5.528909932	1.382227483	0.789844276	1.65867298	3.685939955	1.842969977	1.382227483	2.764454966	5.528909932	5.528909932	5.528909932	2.457293303	1.842969977	4.586482103	3.94922138	2.764454966	4.146682449	5.528909932	3.378778292	2.764454966	1.579688552	4.146682449	1.316407127	3.685939955	5.528909932	5.528909932	2.303712472	5.528909932	0.921484989	2.157623388	8.293364898	5.528909932	3.685939955	5.528909932	5.528909932	5.528909932	5.528909932	2.764454966	5.528909932	5.528909932	2.764454966
LSM4	4.837796191	3.94922138	5.528909932	1.842969977	1.97461069	3.685939955	3.317345959	5.528909932	5.528909932	6.911137415	1.579688552	3.317345959	5.528909932	7.37187991	1.382227483	8.293364898	5.528909932	11.05781986	5.528909932	1.535808314	1.842969977	5.026281757	1.579688552	5.528909932	2.764454966	11.05781986	3.993101618	5.528909932	1.184766414	3.455568708	2.896095679	3.685939955	5.528909932	5.528909932	3.22519746	5.528909932	2.303712472	3.775840929	2.764454966	5.528909932	8.109067901	1.842969977	5.528909932	5.528909932	5.528909932	5.528909932	5.528909932	11.05781986	2.764454966
EXOC5	2.073341225	1.184766414	5.528909932	5.528909932	3.94922138	0.614323326	1.105781986	1.382227483	5.528909932	9.675592381	1.579688552	4.423127946	5.528909932	3.685939955	1.382227483	2.764454966	5.528909932	5.528909932	5.528909932	5.836071595	1.842969977	3.329911664	3.159377104	2.764454966	1.382227483	16.5867298	4.300263281	2.764454966	1.579688552	2.764454966	4.475784231	3.685939955	5.528909932	5.528909932	3.685939955	5.528909932	2.764454966	3.10158362	2.764454966	5.528909932	3.317345959	1.842969977	5.528909932	5.528909932	11.05781986	2.764454966	5.528909932	5.528909932	5.528909932
TMSB10	58.05355429	45.02112373	5.528909932	46.99573442	71.08598484	14.12943649	37.59658754	23.49786721	5.528909932	17.96895728	29.22423821	101.1790518	16.5867298	23.95860971	13.82227483	16.5867298	11.05781986	33.17345959	33.17345959	53.44612934	33.17345959	5.1519388	49.76018939	11.05781986	12.44004735	11.05781986	130.8508684	71.87582912	124.7953956	34.55568708	148.7540053	18.42969977	16.5867298	5.528909932	56.6713268	16.5867298	95.83443882	140.3803717	85.69810395	116.1071086	157.7582301	31.33048962	22.11563973	16.5867298	5.528909932	13.82227483	33.17345959	22.11563973	11.05781986
PRKRA	4.837796191	2.764454966	5.528909932	1.842969977	3.159377104	2.457293303	4.423127946	4.146682449	5.528909932	1.382227483	2.369532828	2.211563973	1.842969977	1.842969977	1.382227483	2.764454966	5.528909932	11.05781986	5.528909932	2.15013164	1.842969977	5.277595844	3.159377104	2.764454966	2.073341225	5.528909932	2.457293303	2.764454966	5.133987794	2.764454966	2.106251403	1.842969977	5.528909932	5.528909932	4.146682449	5.528909932	3.22519746	2.157623388	2.764454966	5.528909932	1.842969977	1.842969977	5.528909932	5.528909932	11.05781986	2.764454966	5.528909932	5.528909932	2.764454966
SCX	4.146682449	3.554299242	5.528909932	1.842969977	4.344143518	1.228646652	3.317345959	2.764454966	5.528909932	4.146682449	1.579688552	3.317345959	1.842969977	1.842969977	6.911137415	2.764454966	5.528909932	5.528909932	5.528909932	3.071616629	5.528909932	4.963453235	2.369532828	2.764454966	4.837796191	5.528909932	1.535808314	2.764454966	1.579688552	0.691113742	1.316407127	3.685939955	5.528909932	5.528909932	11.51856236	5.528909932	3.22519746	0.809108771	2.764454966	5.528909932	2.580157968	5.528909932	5.528909932	5.528909932	5.528909932	2.764454966	5.528909932	5.528909932	2.764454966
PPP2R5C	1.382227483	5.92383207	5.528909932	6.450394921	9.87305345	6.757556584	4.423127946	2.764454966	5.528909932	4.146682449	3.159377104	5.528909932	1.842969977	3.685939955	8.293364898	2.764454966	5.528909932	5.528909932	5.528909932	6.450394921	1.842969977	8.04205081	3.94922138	8.293364898	2.073341225	5.528909932	7.679041572	5.528909932	6.318754208	3.455568708	4.739065656	5.528909932	5.528909932	5.528909932	6.911137415	5.528909932	7.832622404	6.068315779	5.528909932	5.528909932	15.11235381	7.37187991	5.528909932	5.528909932	5.528909932	2.764454966	5.528909932	5.528909932	8.293364898
UBA6	2.764454966	2.764454966	5.528909932	2.764454966	1.184766414	2.457293303	5.528909932	1.382227483	5.528909932	4.146682449	0.789844276	1.65867298	1.842969977	5.528909932	1.382227483	2.764454966	5.528909932	5.528909932	5.528909932	3.378778292	3.685939955	4.649310625	1.579688552	2.764454966	5.528909932	5.528909932	2.15013164	2.764454966	3.159377104	3.455568708	2.106251403	5.528909932	5.528909932	5.528909932	2.764454966	5.528909932	4.146682449	3.10158362	2.764454966	11.05781986	7.740473905	1.842969977	5.528909932	5.528909932	5.528909932	2.764454966	5.528909932	5.528909932	2.764454966
UGP2	2.764454966	4.739065656	5.528909932	2.764454966	2.369532828	2.457293303	7.740473905	1.382227483	5.528909932	2.764454966	2.369532828	4.423127946	1.842969977	3.685939955	2.764454966	2.764454966	5.528909932	5.528909932	5.528909932	5.221748269	3.685939955	4.083853927	4.739065656	2.764454966	1.382227483	5.528909932	3.071616629	2.764454966	3.159377104	2.764454966	5.792191358	1.842969977	5.528909932	5.528909932	2.303712472	5.528909932	6.450394921	4.989504085	5.528909932	5.528909932	4.791721941	3.685939955	5.528909932	5.528909932	16.5867298	8.293364898	5.528909932	5.528909932	2.764454966
CCT7	4.837796191	6.318754208	5.528909932	4.607424943	5.528909932	0.614323326	3.317345959	4.146682449	5.528909932	2.764454966	2.369532828	3.317345959	7.37187991	3.685939955	4.146682449	2.764454966	5.528909932	5.528909932	5.528909932	5.836071595	5.528909932	5.403252888	1.579688552	2.764454966	4.837796191	5.528909932	4.914586606	2.764454966	4.739065656	2.764454966	5.528909932	3.685939955	5.528909932	5.528909932	6.911137415	5.528909932	3.685939955	8.091087706	2.764454966	5.528909932	16.95532379	3.685939955	5.528909932	5.528909932	11.05781986	2.764454966	5.528909932	5.528909932	2.764454966
ADCY7	4.146682449	4.344143518	5.528909932	3.685939955	4.344143518	5.528909932	6.634691919	5.528909932	5.528909932	6.911137415	4.739065656	2.764454966	3.685939955	1.842969977	5.528909932	16.5867298	5.528909932	5.528909932	5.528909932	3.685939955	7.37187991	7.099622981	1.579688552	2.764454966	4.837796191	5.528909932	4.914586606	2.764454966	4.344143518	6.911137415	4.739065656	5.528909932	5.528909932	11.05781986	3.22519746	11.05781986	5.989652427	1.348514618	8.293364898	5.528909932	0.737187991	1.842969977	5.528909932	5.528909932	11.05781986	2.764454966	5.528909932	5.528909932	2.764454966
SINHCAF	0.691113742	3.159377104	5.528909932	1.842969977	4.739065656	0.614323326	1.105781986	1.382227483	5.528909932	5.528909932	2.369532828	3.870236953	7.37187991	1.842969977	4.146682449	2.764454966	5.528909932	5.528909932	5.528909932	2.457293303	1.842969977	3.392740186	1.579688552	2.764454966	2.764454966	5.528909932	2.764454966	5.528909932	2.369532828	4.146682449	1.579688552	1.842969977	5.528909932	5.528909932	3.22519746	5.528909932	1.842969977	3.910692391	2.764454966	5.528909932	4.423127946	1.842969977	5.528909932	5.528909932	5.528909932	2.764454966	11.05781986	5.528909932	2.764454966
ERO1A	2.764454966	4.344143518	11.05781986	5.528909932	1.579688552	2.457293303	1.105781986	2.764454966	5.528909932	2.764454966	3.159377104	5.528909932	1.842969977	1.842969977	1.382227483	2.764454966	5.528909932	5.528909932	5.528909932	3.993101618	3.685939955	6.09436663	5.528909932	2.764454966	5.528909932	5.528909932	5.528909932	2.764454966	5.92383207	4.146682449	4.212502805	5.528909932	5.528909932	5.528909932	5.068167438	5.528909932	4.607424943	6.068315779	11.05781986	11.05781986	12.90078984	1.842969977	5.528909932	5.528909932	5.528909932	2.764454966	5.528909932	5.528909932	2.764454966
SYTL1	2.764454966	3.94922138	11.05781986	6.450394921	5.133987794	4.914586606	1.105781986	2.764454966	5.528909932	4.146682449	3.159377104	2.211563973	1.842969977	3.685939955	4.146682449	8.293364898	5.528909932	5.528909932	5.528909932	2.764454966	3.685939955	3.644054273	6.318754208	2.764454966	4.837796191	5.528909932	4.300263281	5.528909932	1.97461069	6.911137415	1.053125701	7.37187991	11.05781986	5.528909932	5.989652427	5.528909932	8.293364898	4.315246776	8.293364898	5.528909932	5.528909932	1.842969977	5.528909932	5.528909932	5.528909932	2.764454966	5.528909932	5.528909932	2.764454966
PIGN	1.382227483	3.94922138	5.528909932	2.764454966	6.713676346	0.614323326	3.317345959	2.764454966	5.528909932	2.764454966	3.94922138	4.423127946	9.214849887	1.842969977	5.528909932	2.764454966	5.528909932	5.528909932	5.528909932	3.378778292	7.37187991	5.026281757	3.159377104	2.764454966	3.455568708	5.528909932	3.685939955	2.764454966	2.369532828	4.837796191	2.896095679	1.842969977	11.05781986	5.528909932	2.764454966	5.528909932	3.22519746	5.124355547	2.764454966	5.528909932	2.211563973	1.842969977	5.528909932	5.528909932	5.528909932	8.293364898	5.528909932	5.528909932	2.764454966
ZMIZ1	4.837796191	2.369532828	5.528909932	4.607424943	4.344143518	2.457293303	2.211563973	5.528909932	5.528909932	4.146682449	3.159377104	2.764454966	1.842969977	5.528909932	2.764454966	2.764454966	5.528909932	11.05781986	5.528909932	3.071616629	3.685939955	4.900624713	3.159377104	2.764454966	5.528909932	5.528909932	5.221748269	2.764454966	3.94922138	6.911137415	6.318754208	1.842969977	5.528909932	5.528909932	5.989652427	5.528909932	5.068167438	2.966732159	8.293364898	11.05781986	1.842969977	5.528909932	5.528909932	5.528909932	5.528909932	5.528909932	5.528909932	5.528909932	2.764454966
LTF	2.073341225	5.528909932	11.05781986	4.607424943	5.133987794	6.143233258	5.528909932	4.146682449	5.528909932	11.05781986	3.159377104	14.92805682	5.528909932	1.842969977	1.382227483	5.528909932	11.05781986	5.528909932	5.528909932	5.528909932	1.842969977	4.523653581	1.579688552	2.764454966	3.455568708	5.528909932	4.607424943	2.764454966	2.764454966	4.146682449	2.106251403	5.528909932	5.528909932	5.528909932	6.911137415	5.528909932	4.607424943	1.483366079	2.764454966	5.528909932	2.580157968	1.842969977	5.528909932	5.528909932	11.05781986	2.764454966	11.05781986	5.528909932	2.764454966
RNF213	4.837796191	7.503520622	5.528909932	5.528909932	11.05781986	4.300263281	6.634691919	15.20450231	5.528909932	5.528909932	6.318754208	9.399146885	7.37187991	1.842969977	8.293364898	2.764454966	5.528909932	5.528909932	5.528909932	6.757556584	1.842969977	4.397996537	3.159377104	2.764454966	5.528909932	5.528909932	9.829173213	13.82227483	11.452742	9.675592381	10.53125701	5.528909932	11.05781986	5.528909932	21.19415474	5.528909932	10.13633488	12.40633448	8.293364898	5.528909932	2.948751964	5.528909932	11.05781986	5.528909932	11.05781986	5.528909932	5.528909932	5.528909932	11.05781986
IFITM1	4.146682449	5.528909932	5.528909932	6.450394921	5.528909932	12.90078984	4.423127946	1.382227483	16.5867298	2.764454966	2.369532828	4.423127946	1.842969977	20.27266975	8.293364898	13.82227483	5.528909932	5.528909932	5.528909932	7.37187991	1.842969977	4.963453235	3.94922138	5.528909932	6.911137415	5.528909932	10.44349654	2.764454966	13.82227483	6.911137415	30.54064534	7.37187991	5.528909932	5.528909932	0.921484989	5.528909932	18.42969977	7.147127473	5.528909932	33.17345959	6.634691919	3.685939955	16.5867298	5.528909932	16.5867298	2.764454966	5.528909932	5.528909932	5.528909932
OTUD6B	2.764454966	2.369532828	5.528909932	1.842969977	3.159377104	1.228646652	3.317345959	12.44004735	5.528909932	1.382227483	4.739065656	1.65867298	3.685939955	5.528909932	5.528909932	2.764454966	5.528909932	5.528909932	5.528909932	3.378778292	5.528909932	4.649310625	1.579688552	2.764454966	2.073341225	5.528909932	1.535808314	2.764454966	1.97461069	2.073341225	2.632814253	1.842969977	5.528909932	5.528909932	4.607424943	5.528909932	3.22519746	1.753069003	2.764454966	5.528909932	1.842969977	3.685939955	5.528909932	5.528909932	11.05781986	5.528909932	5.528909932	5.528909932	2.764454966
MZT2B	130.6204971	9784.590891	834.8653998	1643.007735	1656.303447	162.181358	6557.28718	3622.818233	558.4199031	8644.450679	6321.913585	2322.142172	9216.692857	101.3633488	1872.91824	146.5161132	1763.722268	989.6748779	132.6938384	1221.889095	5663.446741	20.29361259	665.0488804	906.7412289	1543.256985	492.072984	1443.352654	6877.963956	2144.032287	1023.539451	650.3051206	337.2635059	6960.897605	680.0559217	1601.54091	1940.647386	1988.564606	550.4636669	1437.516582	575.0066329	307.4073922	396.2385451	1619.97061	503.1308038	1050.492887	1868.771557	1072.608527	4218.558278	3173.594301
SLC35E4	0.691113742	6.318754208	5.528909932	2.764454966	2.764454966	0.614323326	4.423127946	1.382227483	5.528909932	15.20450231	1.579688552	6.634691919	9.214849887	1.842969977	2.764454966	2.764454966	5.528909932	5.528909932	5.528909932	4.300263281	9.214849887	7.288108547	1.579688552	2.764454966	2.073341225	5.528909932	2.764454966	8.293364898	4.344143518	0.691113742	2.632814253	1.842969977	5.528909932	5.528909932	5.528909932	5.528909932	3.685939955	1.213663156	5.528909932	5.528909932	8.477661896	5.528909932	5.528909932	5.528909932	5.528909932	5.528909932	5.528909932	16.5867298	5.528909932
GOT2	4.146682449	2.369532828	5.528909932	2.764454966	2.764454966	0.614323326	1.105781986	2.764454966	5.528909932	4.146682449	2.369532828	4.423127946	1.842969977	1.842969977	2.764454966	5.528909932	5.528909932	5.528909932	5.528909932	3.993101618	1.842969977	4.460825059	2.369532828	2.764454966	5.528909932	5.528909932	4.300263281	2.764454966	1.97461069	2.073341225	5.528909932	3.685939955	16.5867298	5.528909932	4.146682449	5.528909932	5.989652427	9.304750861	2.764454966	5.528909932	1.842969977	1.842969977	5.528909932	5.528909932	5.528909932	2.764454966	5.528909932	5.528909932	2.764454966
THOC2	4.146682449	0.789844276	5.528909932	1.842969977	1.97461069	1.842969977	4.423127946	2.764454966	5.528909932	2.764454966	3.94922138	2.764454966	1.842969977	1.842969977	1.382227483	2.764454966	5.528909932	5.528909932	5.528909932	2.457293303	1.842969977	4.209510971	1.579688552	2.764454966	4.146682449	5.528909932	1.535808314	2.764454966	1.184766414	5.528909932	2.106251403	1.842969977	5.528909932	5.528909932	2.303712472	5.528909932	1.842969977	1.618217541	2.764454966	5.528909932	0.737187991	1.842969977	5.528909932	5.528909932	5.528909932	2.764454966	5.528909932	5.528909932	5.528909932
RAB4A	3.455568708	6.318754208	5.528909932	6.450394921	2.369532828	4.300263281	2.211563973	4.146682449	5.528909932	5.528909932	2.369532828	4.423127946	7.37187991	7.37187991	4.146682449	2.764454966	5.528909932	5.528909932	5.528909932	3.071616629	3.685939955	5.717395498	5.528909932	5.528909932	6.220023674	5.528909932	4.300263281	2.764454966	2.764454966	6.911137415	2.896095679	7.37187991	5.528909932	5.528909932	4.146682449	5.528909932	4.607424943	7.281978935	2.764454966	5.528909932	4.05453395	3.685939955	5.528909932	5.528909932	5.528909932	2.764454966	5.528909932	5.528909932	2.764454966
PPP1R14A	0.691113742	3.554299242	5.528909932	0.921484989	2.369532828	1.228646652	2.211563973	8.293364898	5.528909932	8.293364898	5.528909932	2.211563973	3.685939955	3.685939955	1.382227483	8.293364898	5.528909932	5.528909932	5.528909932	6.450394921	11.05781986	4.272339493	6.318754208	2.764454966	2.764454966	5.528909932	1.228646652	2.764454966	2.764454966	1.382227483	2.106251403	3.685939955	5.528909932	5.528909932	1.842969977	5.528909932	2.303712472	0.404554385	2.764454966	5.528909932	0.737187991	1.842969977	11.05781986	5.528909932	5.528909932	2.764454966	5.528909932	11.05781986	2.764454966
RPS19	9.675592381	23.69532828	5.528909932	83.85513397	67.13676346	8.600526561	18.79829377	40.08459701	5.528909932	19.35118476	19.7461069	43.12549747	16.5867298	12.90078984	22.11563973	11.05781986	5.528909932	5.528909932	22.11563973	55.90342265	46.07424943	5.214767322	112.1578872	2.764454966	11.05781986	5.528909932	83.85513397	44.23127946	77.40473905	8.293364898	64.50394921	3.685939955	16.5867298	27.64454966	76.94399656	16.5867298	90.30552889	243.9462943	24.88009469	44.23127946	42.75690348	14.74375982	22.11563973	27.64454966	5.528909932	22.11563973	99.52037878	5.528909932	30.40900463
UBE2A	6.911137415	2.764454966	5.528909932	4.607424943	1.184766414	0.614323326	2.211563973	1.382227483	5.528909932	1.382227483	3.159377104	2.211563973	1.842969977	1.842969977	2.764454966	5.528909932	5.528909932	5.528909932	5.528909932	2.457293303	1.842969977	4.837796191	3.159377104	2.764454966	2.073341225	5.528909932	4.300263281	2.764454966	3.94922138	1.382227483	2.896095679	1.842969977	5.528909932	5.528909932	3.22519746	5.528909932	1.842969977	5.933464317	2.764454966	5.528909932	2.580157968	1.842969977	5.528909932	5.528909932	5.528909932	2.764454966	5.528909932	11.05781986	2.764454966
SOD3	2.764454966	5.528909932	5.528909932	1.842969977	6.318754208	6.143233258	1.105781986	5.528909932	5.528909932	4.146682449	6.318754208	6.634691919	1.842969977	3.685939955	5.528909932	13.82227483	5.528909932	11.05781986	5.528909932	4.607424943	11.05781986	10.99499134	8.688287036	2.764454966	8.293364898	5.528909932	11.36498153	2.764454966	5.133987794	2.073341225	5.792191358	5.528909932	11.05781986	5.528909932	4.607424943	11.05781986	3.22519746	1.078811694	2.764454966	5.528909932	1.105781986	3.685939955	5.528909932	5.528909932	5.528909932	11.05781986	5.528909932	5.528909932	2.764454966
TROAP	1.382227483	3.159377104	5.528909932	6.450394921	1.579688552	1.842969977	3.317345959	8.293364898	5.528909932	2.764454966	4.739065656	2.764454966	1.842969977	1.842969977	1.382227483	2.764454966	5.528909932	5.528909932	5.528909932	1.842969977	3.685939955	3.267083142	3.159377104	2.764454966	2.764454966	5.528909932	1.842969977	2.764454966	1.184766414	1.382227483	1.316407127	1.842969977	5.528909932	5.528909932	2.303712472	5.528909932	5.068167438	2.157623388	2.764454966	5.528909932	3.685939955	1.842969977	5.528909932	5.528909932	5.528909932	2.764454966	5.528909932	5.528909932	2.764454966
ASL	12.44004735	4.739065656	5.528909932	3.685939955	1.97461069	3.685939955	7.740473905	5.528909932	5.528909932	6.911137415	3.159377104	3.317345959	5.528909932	5.528909932	4.146682449	2.764454966	5.528909932	5.528909932	5.528909932	4.300263281	1.842969977	4.460825059	1.579688552	8.293364898	2.764454966	5.528909932	0.921484989	2.764454966	1.97461069	2.764454966	1.579688552	7.37187991	5.528909932	5.528909932	2.764454966	5.528909932	1.842969977	1.213663156	5.528909932	5.528909932	0.737187991	1.842969977	5.528909932	5.528909932	5.528909932	2.764454966	5.528909932	11.05781986	2.764454966
UBE2L3	6.911137415	6.318754208	5.528909932	6.450394921	4.739065656	0.614323326	3.317345959	2.764454966	5.528909932	6.911137415	3.94922138	8.293364898	3.685939955	1.842969977	1.382227483	2.764454966	5.528909932	5.528909932	5.528909932	5.836071595	11.05781986	3.078597576	8.688287036	2.764454966	2.073341225	5.528909932	5.528909932	2.764454966	5.92383207	3.455568708	7.108598484	1.842969977	5.528909932	5.528909932	3.685939955	5.528909932	10.13633488	6.87742455	8.293364898	5.528909932	2.580157968	1.842969977	5.528909932	5.528909932	11.05781986	2.764454966	5.528909932	5.528909932	2.764454966
NRP1	5.528909932	5.528909932	5.528909932	7.37187991	2.369532828	6.143233258	1.105781986	4.146682449	5.528909932	1.382227483	2.369532828	6.081800925	1.842969977	16.5867298	8.293364898	8.293364898	5.528909932	5.528909932	5.528909932	3.685939955	7.37187991	6.534166283	3.94922138	5.528909932	0.691113742	5.528909932	7.37187991	2.764454966	5.528909932	2.764454966	6.318754208	1.842969977	5.528909932	5.528909932	2.303712472	5.528909932	1.382227483	1.483366079	2.764454966	5.528909932	1.842969977	9.214849887	5.528909932	5.528909932	16.5867298	2.764454966	5.528909932	11.05781986	2.764454966
CHMP5	4.146682449	3.554299242	11.05781986	4.607424943	9.478131312	5.528909932	4.423127946	4.146682449	5.528909932	6.911137415	1.579688552	5.528909932	1.842969977	1.842969977	6.911137415	2.764454966	5.528909932	5.528909932	5.528909932	4.914586606	12.90078984	9.612763859	7.108598484	2.764454966	4.146682449	5.528909932	5.528909932	2.764454966	3.94922138	6.911137415	3.685939955	7.37187991	5.528909932	5.528909932	3.685939955	5.528909932	3.685939955	4.045543853	5.528909932	5.528909932	3.317345959	3.685939955	5.528909932	5.528909932	5.528909932	2.764454966	5.528909932	5.528909932	2.764454966
SEC13	3.455568708	1.97461069	5.528909932	1.842969977	4.344143518	2.457293303	4.423127946	2.764454966	5.528909932	5.528909932	3.159377104	4.423127946	1.842969977	1.842969977	1.382227483	2.764454966	11.05781986	5.528909932	5.528909932	3.071616629	1.842969977	4.649310625	3.94922138	8.293364898	3.455568708	5.528909932	3.685939955	2.764454966	1.97461069	2.764454966	3.94922138	3.685939955	5.528909932	5.528909932	2.764454966	5.528909932	2.764454966	2.427326312	2.764454966	5.528909932	1.105781986	1.842969977	5.528909932	5.528909932	5.528909932	8.293364898	5.528909932	5.528909932	5.528909932
TSTD1	6.220023674	3.554299242	5.528909932	16.5867298	5.133987794	6.757556584	6.634691919	5.528909932	5.528909932	5.528909932	3.94922138	2.211563973	1.842969977	3.685939955	1.382227483	5.528909932	5.528909932	11.05781986	11.05781986	4.607424943	5.528909932	4.460825059	3.94922138	2.764454966	3.455568708	5.528909932	1.535808314	2.764454966	2.369532828	4.146682449	1.579688552	7.37187991	5.528909932	5.528909932	8.754107393	5.528909932	5.528909932	5.933464317	11.05781986	5.528909932	2.948751964	1.842969977	5.528909932	5.528909932	5.528909932	2.764454966	5.528909932	5.528909932	5.528909932
ODC1	4.837796191	3.94922138	5.528909932	0.921484989	2.764454966	1.228646652	5.528909932	5.528909932	5.528909932	1.382227483	5.528909932	5.528909932	5.528909932	1.842969977	2.764454966	5.528909932	5.528909932	5.528909932	5.528909932	4.607424943	7.37187991	6.40850924	5.528909932	2.764454966	3.455568708	5.528909932	6.450394921	2.764454966	3.554299242	2.073341225	4.212502805	7.37187991	5.528909932	5.528909932	0.921484989	5.528909932	1.382227483	3.236435082	2.764454966	11.05781986	50.86597138	9.214849887	5.528909932	5.528909932	5.528909932	2.764454966	5.528909932	5.528909932	2.764454966
C20orf27	2.764454966	2.764454966	5.528909932	3.685939955	5.92383207	1.842969977	3.317345959	1.382227483	5.528909932	1.382227483	2.369532828	2.764454966	3.685939955	7.37187991	1.382227483	5.528909932	5.528909932	5.528909932	5.528909932	2.15013164	3.685939955	4.335168015	0.789844276	2.764454966	2.764454966	5.528909932	1.228646652	2.764454966	2.369532828	4.146682449	1.579688552	1.842969977	5.528909932	5.528909932	3.685939955	5.528909932	5.068167438	1.618217541	2.764454966	5.528909932	1.474375982	1.842969977	5.528909932	5.528909932	5.528909932	2.764454966	5.528909932	5.528909932	2.764454966
PGAM5	4.146682449	3.554299242	5.528909932	1.842969977	2.369532828	2.457293303	1.105781986	2.764454966	16.5867298	2.764454966	1.579688552	1.65867298	3.685939955	1.842969977	2.764454966	2.764454966	5.528909932	5.528909932	11.05781986	1.842969977	1.842969977	4.963453235	2.369532828	5.528909932	2.764454966	5.528909932	2.457293303	2.764454966	0.789844276	2.073341225	1.053125701	3.685939955	5.528909932	5.528909932	3.22519746	5.528909932	3.685939955	2.022771926	5.528909932	5.528909932	2.211563973	1.842969977	5.528909932	5.528909932	5.528909932	2.764454966	5.528909932	5.528909932	2.764454966
GTF2IRD2B	9.675592381	1.184766414	11.05781986	0.921484989	3.94922138	3.071616629	3.317345959	5.528909932	5.528909932	1.382227483	2.369532828	1.65867298	5.528909932	3.685939955	6.911137415	2.764454966	5.528909932	5.528909932	5.528909932	4.607424943	1.842969977	4.649310625	4.739065656	2.764454966	2.073341225	5.528909932	3.685939955	2.764454966	4.739065656	2.764454966	1.842969977	1.842969977	5.528909932	5.528909932	4.607424943	5.528909932	3.685939955	1.753069003	2.764454966	5.528909932	2.580157968	5.528909932	5.528909932	5.528909932	11.05781986	2.764454966	5.528909932	5.528909932	11.05781986
MAPRE3	2.073341225	3.94922138	5.528909932	3.685939955	1.184766414	3.685939955	2.211563973	2.764454966	5.528909932	4.146682449	3.94922138	2.764454966	1.842969977	1.842969977	2.764454966	5.528909932	5.528909932	5.528909932	5.528909932	2.764454966	1.842969977	5.78022402	3.94922138	5.528909932	3.455568708	5.528909932	1.535808314	2.764454966	3.159377104	3.455568708	1.579688552	3.685939955	5.528909932	5.528909932	1.382227483	5.528909932	4.146682449	1.887920465	2.764454966	5.528909932	1.105781986	1.842969977	5.528909932	5.528909932	11.05781986	2.764454966	5.528909932	5.528909932	2.764454966
SRXN1	5.528909932	3.94922138	11.05781986	0.921484989	1.579688552	1.842969977	5.528909932	2.764454966	5.528909932	2.764454966	5.528909932	2.764454966	5.528909932	1.842969977	4.146682449	2.764454966	5.528909932	5.528909932	5.528909932	3.685939955	3.685939955	4.649310625	1.579688552	2.764454966	4.146682449	5.528909932	2.764454966	2.764454966	2.369532828	1.382227483	2.106251403	5.528909932	5.528909932	5.528909932	4.146682449	5.528909932	2.764454966	3.775840929	5.528909932	5.528909932	2.948751964	3.685939955	5.528909932	5.528909932	5.528909932	2.764454966	5.528909932	5.528909932	8.293364898
TMEM94	4.146682449	3.554299242	5.528909932	1.842969977	3.159377104	3.071616629	1.105781986	2.764454966	11.05781986	5.528909932	3.94922138	2.211563973	5.528909932	5.528909932	1.382227483	8.293364898	5.528909932	11.05781986	5.528909932	2.764454966	1.842969977	5.340424366	1.579688552	5.528909932	2.073341225	5.528909932	3.993101618	2.764454966	0.789844276	2.073341225	2.896095679	5.528909932	5.528909932	5.528909932	2.303712472	5.528909932	2.303712472	0.674257309	2.764454966	5.528909932	1.105781986	1.842969977	5.528909932	5.528909932	5.528909932	2.764454966	5.528909932	5.528909932	2.764454966
C8orf82	5.528909932	2.764454966	5.528909932	0.921484989	2.369532828	3.071616629	2.211563973	2.764454966	5.528909932	1.382227483	0.789844276	4.976018939	3.685939955	3.685939955	1.382227483	2.764454966	5.528909932	5.528909932	5.528909932	2.457293303	1.842969977	3.644054273	0.789844276	2.764454966	2.073341225	5.528909932	1.842969977	8.293364898	3.554299242	2.073341225	2.369532828	3.685939955	5.528909932	5.528909932	3.685939955	5.528909932	2.764454966	2.831880697	2.764454966	5.528909932	3.317345959	1.842969977	5.528909932	5.528909932	5.528909932	2.764454966	5.528909932	5.528909932	2.764454966
GNPTAB	3.455568708	2.764454966	11.05781986	0.921484989	1.579688552	10.44349654	1.105781986	1.382227483	5.528909932	1.382227483	2.369532828	3.317345959	1.842969977	9.214849887	2.764454966	2.764454966	5.528909932	22.11563973	5.528909932	1.228646652	1.842969977	5.277595844	4.739065656	11.05781986	1.382227483	5.528909932	2.457293303	2.764454966	3.159377104	2.764454966	4.739065656	14.74375982	5.528909932	5.528909932	1.382227483	5.528909932	0.460742494	2.966732159	2.764454966	5.528909932	1.842969977	5.528909932	5.528909932	5.528909932	5.528909932	2.764454966	5.528909932	5.528909932	2.764454966
ID2	5.528909932	5.133987794	5.528909932	1.842969977	5.528909932	4.914586606	8.846255891	2.764454966	5.528909932	5.528909932	2.369532828	2.764454966	3.685939955	7.37187991	1.382227483	2.764454966	5.528909932	5.528909932	5.528909932	5.528909932	3.685939955	5.026281757	13.42735269	2.764454966	3.455568708	5.528909932	5.528909932	2.764454966	5.92383207	2.764454966	8.951568462	3.685939955	5.528909932	5.528909932	2.764454966	5.528909932	5.068167438	1.483366079	2.764454966	5.528909932	1.842969977	3.685939955	5.528909932	5.528909932	5.528909932	2.764454966	5.528909932	11.05781986	2.764454966
TFAP2C	1.382227483	4.344143518	11.05781986	6.450394921	1.579688552	2.457293303	3.317345959	2.764454966	5.528909932	8.293364898	3.94922138	3.317345959	5.528909932	5.528909932	4.146682449	2.764454966	5.528909932	5.528909932	5.528909932	3.378778292	5.528909932	9.738420903	7.108598484	5.528909932	11.74893361	5.528909932	2.764454966	5.528909932	2.369532828	4.837796191	2.896095679	7.37187991	5.528909932	5.528909932	7.832622404	5.528909932	2.764454966	4.180395315	2.764454966	5.528909932	4.05453395	1.842969977	5.528909932	5.528909932	11.05781986	5.528909932	5.528909932	5.528909932	5.528909932
TCAF1	4.837796191	2.764454966	11.05781986	3.685939955	6.318754208	3.071616629	1.105781986	2.764454966	5.528909932	4.146682449	6.318754208	3.317345959	1.842969977	5.528909932	2.764454966	2.764454966	5.528909932	5.528909932	5.528909932	7.37187991	9.214849887	5.843052542	3.159377104	2.764454966	3.455568708	5.528909932	3.993101618	2.764454966	6.318754208	4.837796191	2.369532828	1.842969977	5.528909932	5.528909932	3.22519746	5.528909932	4.146682449	2.697029235	8.293364898	5.528909932	2.948751964	3.685939955	5.528909932	5.528909932	22.11563973	2.764454966	5.528909932	5.528909932	5.528909932
CDK4	3.455568708	5.92383207	5.528909932	5.528909932	5.92383207	0.614323326	3.317345959	2.764454966	5.528909932	4.146682449	7.108598484	9.399146885	9.214849887	1.842969977	4.146682449	2.764454966	5.528909932	5.528909932	5.528909932	6.757556584	3.685939955	4.272339493	10.26797559	2.764454966	1.382227483	5.528909932	7.986203235	2.764454966	7.108598484	2.073341225	4.739065656	1.842969977	5.528909932	5.528909932	5.528909932	5.528909932	8.293364898	12.27148302	2.764454966	11.05781986	9.583443882	5.528909932	5.528909932	5.528909932	16.5867298	5.528909932	5.528909932	5.528909932	2.764454966
NNMT	1.382227483	10.26797559	5.528909932	5.528909932	5.528909932	5.528909932	5.528909932	2.764454966	5.528909932	1.382227483	7.108598484	8.846255891	3.685939955	1.842969977	2.764454966	2.764454966	5.528909932	5.528909932	5.528909932	5.221748269	1.842969977	3.644054273	3.94922138	2.764454966	5.528909932	5.528909932	15.35808314	2.764454966	18.16641835	4.837796191	15.79688552	1.842969977	5.528909932	5.528909932	2.764454966	5.528909932	4.607424943	1.753069003	11.05781986	16.5867298	1.105781986	9.214849887	5.528909932	5.528909932	5.528909932	2.764454966	5.528909932	5.528909932	2.764454966
WASHC1	22.11563973	15.00704124	5.528909932	16.5867298	18.16641835	11.05781986	5.528909932	11.05781986	5.528909932	6.911137415	9.478131312	13.26938384	7.37187991	3.685939955	9.675592381	22.11563973	5.528909932	5.528909932	5.528909932	15.05092148	7.37187991	5.403252888	26.06486111	2.764454966	9.675592381	5.528909932	15.97240647	2.764454966	20.14102904	15.89561605	12.37422699	9.214849887	11.05781986	5.528909932	18.89044227	5.528909932	18.89044227	11.46237425	22.11563973	11.05781986	18.79829377	11.05781986	5.528909932	11.05781986	33.17345959	2.764454966	5.528909932	5.528909932	11.05781986
RHPN1	7.602251157	3.94922138	5.528909932	1.842969977	2.764454966	4.300263281	4.423127946	2.764454966	5.528909932	2.764454966	5.528909932	1.65867298	3.685939955	1.842969977	1.382227483	2.764454966	5.528909932	22.11563973	5.528909932	1.535808314	1.842969977	4.774967669	2.369532828	8.293364898	7.602251157	5.528909932	2.15013164	8.293364898	1.579688552	2.764454966	0.263281425	7.37187991	5.528909932	5.528909932	7.37187991	5.528909932	3.22519746	0.809108771	2.764454966	5.528909932	1.842969977	1.842969977	5.528909932	5.528909932	5.528909932	5.528909932	11.05781986	5.528909932	5.528909932
PAM16	1.382227483	4.344143518	5.528909932	0.921484989	2.764454966	3.685939955	7.740473905	5.528909932	5.528909932	1.382227483	3.94922138	2.211563973	7.37187991	1.842969977	5.528909932	2.764454966	5.528909932	5.528909932	5.528909932	2.764454966	1.842969977	5.654566976	2.369532828	2.764454966	1.382227483	5.528909932	3.071616629	11.05781986	3.159377104	6.911137415	3.422658529	5.528909932	5.528909932	5.528909932	4.146682449	5.528909932	2.764454966	2.157623388	5.528909932	5.528909932	4.791721941	1.842969977	5.528909932	5.528909932	11.05781986	2.764454966	5.528909932	5.528909932	2.764454966
PAGR1	1.382227483	1.579688552	5.528909932	4.607424943	1.97461069	1.842969977	3.317345959	1.382227483	5.528909932	5.528909932	1.579688552	2.764454966	1.842969977	1.842969977	1.382227483	5.528909932	5.528909932	5.528909932	5.528909932	5.528909932	1.842969977	5.717395498	1.579688552	2.764454966	3.455568708	5.528909932	4.300263281	2.764454966	2.764454966	2.764454966	1.842969977	9.214849887	5.528909932	5.528909932	1.842969977	5.528909932	2.764454966	2.427326312	2.764454966	5.528909932	2.948751964	1.842969977	5.528909932	5.528909932	5.528909932	5.528909932	5.528909932	5.528909932	5.528909932
PTBP1	988.9837641	13354.68702	15685.51748	8547.694755	3907.359633	4947.760066	15687.72904	8164.817742	6844.790496	11740.64024	8423.689204	8110.357979	10825.60565	1476.218952	9476.551624	2261.324162	14148.48052	7386.623669	3991.872971	3694.23332	9001.06537	196.8417593	2432.72037	8605.748309	11823.57389	4500.532685	2497.224319	11574.77294	3532.578525	9214.619516	1566.787762	8243.604709	9459.964894	3671.196195	2581.079453	3217.825581	6396.488049	1137.741783	4268.318468	834.8653998	761.8837887	1297.450864	3532.973447	1227.418005	11395.08337	9775.11276	4378.896666	7043.831254	7394.917034
HNRNPH3	3.455568708	4.344143518	5.528909932	2.764454966	4.344143518	6.143233258	4.423127946	1.382227483	11.05781986	4.146682449	2.369532828	7.187582912	1.842969977	5.528909932	2.764454966	8.293364898	5.528909932	5.528909932	5.528909932	3.071616629	3.685939955	4.021025405	10.26797559	2.764454966	7.602251157	5.528909932	4.607424943	5.528909932	5.92383207	2.764454966	8.161724186	12.90078984	5.528909932	5.528909932	3.22519746	5.528909932	5.989652427	6.203167241	5.528909932	5.528909932	5.897503928	7.37187991	5.528909932	11.05781986	5.528909932	2.764454966	5.528909932	5.528909932	2.764454966
OXLD1	2.764454966	3.94922138	5.528909932	1.842969977	4.344143518	5.528909932	4.423127946	6.911137415	5.528909932	4.146682449	4.739065656	2.764454966	3.685939955	3.685939955	1.382227483	2.764454966	5.528909932	5.528909932	5.528909932	2.457293303	1.842969977	6.534166283	3.159377104	2.764454966	4.837796191	5.528909932	3.685939955	8.293364898	3.159377104	2.073341225	1.842969977	1.842969977	5.528909932	5.528909932	3.22519746	5.528909932	4.146682449	0.674257309	2.764454966	5.528909932	2.211563973	1.842969977	5.528909932	5.528909932	11.05781986	2.764454966	5.528909932	5.528909932	8.293364898
SOD1	2.764454966	4.344143518	5.528909932	5.528909932	3.94922138	2.457293303	2.211563973	1.382227483	5.528909932	6.911137415	3.159377104	4.423127946	1.842969977	1.842969977	2.764454966	2.764454966	5.528909932	11.05781986	5.528909932	3.993101618	5.528909932	4.963453235	3.159377104	2.764454966	4.837796191	11.05781986	3.378778292	2.764454966	3.554299242	8.293364898	2.896095679	5.528909932	5.528909932	5.528909932	6.450394921	5.528909932	1.842969977	8.495642091	2.764454966	5.528909932	4.05453395	5.528909932	5.528909932	5.528909932	5.528909932	8.293364898	5.528909932	5.528909932	5.528909932
LIG1	3.455568708	3.554299242	5.528909932	5.528909932	1.97461069	3.071616629	2.211563973	2.764454966	5.528909932	1.382227483	4.739065656	5.528909932	3.685939955	1.842969977	5.528909932	2.764454966	5.528909932	5.528909932	5.528909932	3.993101618	1.842969977	4.649310625	0.789844276	2.764454966	5.528909932	5.528909932	1.228646652	8.293364898	1.97461069	3.455568708	1.053125701	3.685939955	5.528909932	5.528909932	3.22519746	5.528909932	2.303712472	2.427326312	2.764454966	5.528909932	2.580157968	1.842969977	5.528909932	5.528909932	16.5867298	2.764454966	5.528909932	5.528909932	2.764454966
TMEM159	0.691113742	4.739065656	5.528909932	4.607424943	5.133987794	1.228646652	3.317345959	2.764454966	5.528909932	9.675592381	9.478131312	3.317345959	1.842969977	1.842969977	5.528909932	2.764454966	5.528909932	5.528909932	5.528909932	3.071616629	5.528909932	3.581225752	5.528909932	2.764454966	3.455568708	11.05781986	4.300263281	5.528909932	3.159377104	0.691113742	3.159377104	1.842969977	5.528909932	5.528909932	5.068167438	16.5867298	3.22519746	4.5849497	2.764454966	5.528909932	7.003285914	3.685939955	5.528909932	5.528909932	5.528909932	5.528909932	5.528909932	5.528909932	5.528909932
PEX26	4.837796191	3.94922138	5.528909932	3.685939955	1.97461069	6.143233258	1.105781986	1.382227483	5.528909932	1.382227483	3.94922138	3.317345959	1.842969977	5.528909932	1.382227483	13.82227483	5.528909932	5.528909932	5.528909932	2.15013164	1.842969977	4.837796191	2.369532828	5.528909932	3.455568708	5.528909932	2.764454966	2.764454966	3.554299242	4.837796191	2.369532828	1.842969977	5.528909932	5.528909932	3.685939955	5.528909932	3.22519746	1.887920465	2.764454966	5.528909932	3.317345959	5.528909932	5.528909932	5.528909932	5.528909932	5.528909932	5.528909932	5.528909932	2.764454966
PLCL2	6.911137415	5.528909932	5.528909932	3.685939955	2.764454966	8.600526561	4.423127946	1.382227483	5.528909932	4.146682449	0.789844276	3.870236953	1.842969977	3.685939955	5.528909932	2.764454966	5.528909932	5.528909932	5.528909932	4.607424943	3.685939955	4.712139147	4.739065656	2.764454966	7.602251157	5.528909932	3.071616629	11.05781986	5.133987794	6.220023674	2.896095679	5.528909932	5.528909932	5.528909932	2.303712472	11.05781986	1.382227483	0.809108771	2.764454966	5.528909932	0.737187991	1.842969977	5.528909932	5.528909932	5.528909932	2.764454966	5.528909932	5.528909932	2.764454966
VSIG2	2.764454966	3.159377104	5.528909932	2.764454966	4.739065656	4.914586606	5.528909932	1.382227483	5.528909932	5.528909932	3.159377104	1.105781986	3.685939955	1.842969977	4.146682449	11.05781986	16.5867298	5.528909932	5.528909932	3.993101618	3.685939955	5.277595844	4.739065656	5.528909932	4.837796191	16.5867298	2.15013164	8.293364898	1.579688552	6.911137415	2.632814253	1.842969977	11.05781986	5.528909932	16.1259873	5.528909932	7.832622404	2.29247485	2.764454966	5.528909932	2.948751964	1.842969977	5.528909932	5.528909932	5.528909932	2.764454966	5.528909932	5.528909932	5.528909932
AGPAT4	5.528909932	16.98165193	5.528909932	9.214849887	4.344143518	6.143233258	6.634691919	6.911137415	5.528909932	2.764454966	5.528909932	11.05781986	1.842969977	5.528909932	5.528909932	2.764454966	5.528909932	5.528909932	5.528909932	3.378778292	5.528909932	4.523653581	3.159377104	2.764454966	16.5867298	5.528909932	3.685939955	2.764454966	46.20589015	10.36670612	16.32344837	9.214849887	5.528909932	5.528909932	0.460742494	5.528909932	4.146682449	1.348514618	5.528909932	5.528909932	1.842969977	1.842969977	5.528909932	11.05781986	5.528909932	2.764454966	5.528909932	11.05781986	5.528909932
WASF2	2.073341225	3.554299242	5.528909932	1.842969977	2.369532828	0.614323326	4.423127946	4.146682449	5.528909932	4.146682449	3.94922138	4.423127946	3.685939955	1.842969977	4.146682449	2.764454966	5.528909932	5.528909932	5.528909932	3.993101618	1.842969977	3.51839723	3.159377104	2.764454966	1.382227483	5.528909932	5.836071595	2.764454966	5.133987794	0.691113742	6.845317059	1.842969977	5.528909932	5.528909932	5.989652427	5.528909932	3.685939955	9.1698994	2.764454966	5.528909932	9.952037878	1.842969977	5.528909932	5.528909932	5.528909932	2.764454966	5.528909932	5.528909932	2.764454966
PRDM2	6.911137415	5.528909932	11.05781986	1.842969977	5.528909932	6.143233258	4.423127946	2.764454966	5.528909932	4.146682449	5.528909932	3.870236953	1.842969977	5.528909932	2.764454966	2.764454966	5.528909932	5.528909932	5.528909932	3.685939955	1.842969977	5.843052542	4.739065656	2.764454966	3.455568708	5.528909932	3.685939955	2.764454966	5.92383207	4.837796191	5.002347081	3.685939955	5.528909932	5.528909932	4.146682449	5.528909932	2.303712472	3.10158362	2.764454966	5.528909932	2.211563973	1.842969977	5.528909932	5.528909932	5.528909932	2.764454966	5.528909932	5.528909932	2.764454966
SNU13	2.764454966	5.92383207	5.528909932	3.685939955	5.92383207	3.685939955	4.423127946	6.911137415	5.528909932	6.911137415	3.159377104	5.528909932	3.685939955	1.842969977	2.764454966	2.764454966	5.528909932	5.528909932	5.528909932	4.914586606	3.685939955	4.209510971	4.739065656	2.764454966	2.764454966	5.528909932	7.986203235	2.764454966	7.108598484	4.146682449	4.739065656	1.842969977	5.528909932	11.05781986	4.607424943	5.528909932	2.303712472	6.068315779	8.293364898	5.528909932	8.846255891	11.05781986	5.528909932	5.528909932	5.528909932	5.528909932	5.528909932	5.528909932	2.764454966
BMP4	4.146682449	3.554299242	11.05781986	1.842969977	3.94922138	4.914586606	2.211563973	4.146682449	5.528909932	5.528909932	2.369532828	1.65867298	1.842969977	1.842969977	1.382227483	5.528909932	5.528909932	5.528909932	5.528909932	3.378778292	1.842969977	4.837796191	2.369532828	5.528909932	2.764454966	5.528909932	2.15013164	2.764454966	1.97461069	6.911137415	1.579688552	1.842969977	5.528909932	5.528909932	0.921484989	11.05781986	1.842969977	0.134851462	2.764454966	5.528909932	1.842969977	3.685939955	5.528909932	5.528909932	11.05781986	2.764454966	5.528909932	5.528909932	2.764454966
PPP1R7	0.691113742	5.528909932	5.528909932	1.842969977	3.159377104	0.614323326	1.105781986	2.764454966	5.528909932	1.382227483	0.789844276	3.870236953	5.528909932	1.842969977	5.528909932	2.764454966	5.528909932	5.528909932	5.528909932	5.836071595	3.685939955	4.146682449	1.579688552	2.764454966	4.146682449	5.528909932	3.378778292	2.764454966	4.739065656	1.382227483	3.422658529	1.842969977	5.528909932	5.528909932	5.068167438	5.528909932	5.068167438	5.39405847	2.764454966	5.528909932	2.948751964	1.842969977	5.528909932	5.528909932	11.05781986	2.764454966	5.528909932	5.528909932	5.528909932
CKS1B	8.293364898	8.293364898	16.5867298	7.37187991	6.713676346	9.214849887	7.740473905	16.5867298	5.528909932	4.146682449	4.739065656	4.976018939	3.685939955	9.214849887	5.528909932	19.35118476	11.05781986	5.528909932	5.528909932	7.064718247	7.37187991	4.900624713	6.318754208	2.764454966	8.293364898	5.528909932	7.679041572	8.293364898	3.94922138	11.05781986	5.528909932	11.05781986	5.528909932	5.528909932	9.214849887	5.528909932	5.989652427	10.38356256	8.293364898	5.528909932	7.37187991	7.37187991	11.05781986	5.528909932	11.05781986	8.293364898	5.528909932	5.528909932	5.528909932
KIAA1522	4.146682449	3.554299242	5.528909932	2.764454966	3.94922138	2.457293303	2.211563973	1.382227483	5.528909932	1.382227483	3.159377104	1.105781986	5.528909932	1.842969977	4.146682449	2.764454966	5.528909932	5.528909932	5.528909932	3.071616629	1.842969977	4.272339493	5.528909932	5.528909932	1.382227483	5.528909932	3.993101618	5.528909932	1.579688552	4.837796191	2.632814253	1.842969977	5.528909932	5.528909932	6.450394921	5.528909932	4.607424943	8.765345014	13.82227483	5.528909932	2.948751964	1.842969977	5.528909932	5.528909932	5.528909932	2.764454966	16.5867298	5.528909932	2.764454966
C1orf122	0.691113742	1.97461069	5.528909932	0.921484989	3.94922138	3.685939955	1.105781986	1.382227483	5.528909932	2.764454966	3.159377104	3.870236953	5.528909932	1.842969977	1.382227483	2.764454966	5.528909932	5.528909932	5.528909932	3.378778292	3.685939955	5.528909932	3.159377104	2.764454966	1.382227483	5.528909932	4.300263281	2.764454966	2.369532828	3.455568708	2.369532828	1.842969977	5.528909932	5.528909932	5.068167438	5.528909932	5.068167438	6.203167241	2.764454966	5.528909932	2.211563973	1.842969977	5.528909932	5.528909932	5.528909932	2.764454966	5.528909932	5.528909932	2.764454966
DCTN6	0.691113742	4.344143518	5.528909932	4.607424943	2.764454966	1.228646652	1.105781986	5.528909932	5.528909932	5.528909932	4.739065656	7.187582912	1.842969977	1.842969977	4.146682449	2.764454966	5.528909932	5.528909932	5.528909932	6.143233258	7.37187991	4.774967669	3.159377104	2.764454966	4.146682449	5.528909932	6.143233258	5.528909932	6.318754208	7.602251157	4.475784231	1.842969977	5.528909932	5.528909932	6.450394921	5.528909932	3.685939955	5.933464317	2.764454966	5.528909932	6.634691919	1.842969977	5.528909932	5.528909932	5.528909932	2.764454966	5.528909932	5.528909932	11.05781986
RCOR1	2.764454966	4.344143518	5.528909932	1.842969977	1.184766414	1.842969977	1.105781986	6.911137415	5.528909932	1.382227483	1.579688552	2.211563973	1.842969977	1.842969977	8.293364898	2.764454966	5.528909932	11.05781986	5.528909932	2.15013164	3.685939955	4.272339493	1.579688552	2.764454966	2.073341225	5.528909932	1.842969977	2.764454966	1.184766414	2.764454966	3.422658529	5.528909932	16.5867298	5.528909932	2.764454966	5.528909932	5.528909932	3.10158362	2.764454966	5.528909932	4.05453395	3.685939955	5.528909932	5.528909932	5.528909932	8.293364898	5.528909932	5.528909932	2.764454966
TOP2B	4.837796191	7.503520622	5.528909932	2.764454966	3.554299242	6.143233258	2.211563973	8.293364898	5.528909932	2.764454966	4.739065656	3.870236953	1.842969977	5.528909932	4.146682449	19.35118476	5.528909932	5.528909932	5.528909932	3.378778292	5.528909932	5.528909932	10.26797559	2.764454966	2.764454966	5.528909932	6.450394921	2.764454966	6.713676346	3.455568708	4.739065656	7.37187991	5.528909932	5.528909932	9.214849887	5.528909932	2.764454966	4.719801162	2.764454966	5.528909932	2.580157968	1.842969977	5.528909932	5.528909932	5.528909932	5.528909932	5.528909932	5.528909932	2.764454966
TSPAN15	2.764454966	3.159377104	5.528909932	5.528909932	5.528909932	4.300263281	5.528909932	1.382227483	5.528909932	2.764454966	1.579688552	2.211563973	7.37187991	5.528909932	2.764454966	11.05781986	11.05781986	5.528909932	5.528909932	5.221748269	1.842969977	4.837796191	3.159377104	2.764454966	3.455568708	5.528909932	3.685939955	2.764454966	1.579688552	4.837796191	2.632814253	3.685939955	5.528909932	5.528909932	5.068167438	5.528909932	4.607424943	3.910692391	2.764454966	5.528909932	0.737187991	3.685939955	5.528909932	5.528909932	11.05781986	2.764454966	5.528909932	5.528909932	2.764454966
COQ4	4.146682449	1.97461069	5.528909932	1.842969977	2.764454966	6.757556584	1.105781986	4.146682449	5.528909932	4.146682449	3.94922138	1.65867298	1.842969977	1.842969977	2.764454966	2.764454966	5.528909932	11.05781986	5.528909932	3.378778292	1.842969977	5.089110278	0.789844276	2.764454966	3.455568708	5.528909932	2.15013164	2.764454966	4.739065656	2.764454966	2.369532828	1.842969977	5.528909932	5.528909932	0.921484989	11.05781986	0.921484989	1.483366079	5.528909932	5.528909932	2.211563973	1.842969977	5.528909932	5.528909932	5.528909932	2.764454966	5.528909932	5.528909932	5.528909932
MZT2A	3.455568708	1.97461069	5.528909932	2.764454966	1.184766414	0.614323326	1.105781986	4.146682449	5.528909932	4.146682449	1.579688552	3.317345959	5.528909932	3.685939955	1.382227483	2.764454966	5.528909932	5.528909932	5.528909932	1.535808314	1.842969977	6.220023674	0.789844276	2.764454966	2.764454966	5.528909932	3.685939955	2.764454966	1.97461069	2.073341225	1.842969977	1.842969977	5.528909932	5.528909932	4.146682449	5.528909932	1.382227483	1.618217541	2.764454966	5.528909932	0.737187991	1.842969977	5.528909932	5.528909932	5.528909932	2.764454966	5.528909932	5.528909932	8.293364898
ANKRD12	2.073341225	3.159377104	5.528909932	1.842969977	2.369532828	3.685939955	2.211563973	2.764454966	5.528909932	1.382227483	0.789844276	2.764454966	3.685939955	3.685939955	1.382227483	2.764454966	11.05781986	11.05781986	5.528909932	2.764454966	3.685939955	3.015769054	1.579688552	2.764454966	3.455568708	5.528909932	2.15013164	2.764454966	3.159377104	6.220023674	2.369532828	1.842969977	5.528909932	5.528909932	2.764454966	11.05781986	1.382227483	0.943960232	2.764454966	5.528909932	2.948751964	5.528909932	5.528909932	5.528909932	5.528909932	2.764454966	5.528909932	5.528909932	2.764454966
GMPS	4.146682449	3.159377104	5.528909932	1.842969977	3.554299242	4.300263281	3.317345959	1.382227483	5.528909932	4.146682449	2.369532828	2.764454966	3.685939955	3.685939955	1.382227483	8.293364898	5.528909932	5.528909932	5.528909932	3.378778292	5.528909932	4.146682449	8.688287036	5.528909932	4.837796191	5.528909932	2.764454966	2.764454966	1.97461069	5.528909932	2.632814253	1.842969977	11.05781986	5.528909932	4.607424943	5.528909932	4.146682449	7.012276012	5.528909932	5.528909932	3.317345959	1.842969977	5.528909932	5.528909932	5.528909932	5.528909932	5.528909932	5.528909932	5.528909932
MRPL51	6.220023674	2.764454966	5.528909932	2.764454966	5.133987794	1.842969977	2.211563973	2.764454966	5.528909932	2.764454966	2.369532828	5.528909932	5.528909932	3.685939955	1.382227483	2.764454966	11.05781986	5.528909932	11.05781986	3.071616629	1.842969977	3.832539839	3.94922138	2.764454966	2.764454966	5.528909932	5.528909932	5.528909932	2.369532828	3.455568708	3.422658529	1.842969977	5.528909932	5.528909932	3.685939955	5.528909932	3.685939955	7.68653332	2.764454966	5.528909932	5.897503928	1.842969977	5.528909932	5.528909932	5.528909932	2.764454966	11.05781986	5.528909932	2.764454966
NBPF19	20.73341225	9.083209174	11.05781986	7.37187991	13.42735269	6.757556584	12.16360185	11.05781986	5.528909932	4.146682449	3.159377104	13.26938384	5.528909932	5.528909932	4.146682449	22.11563973	5.528909932	5.528909932	5.528909932	16.5867298	3.685939955	4.146682449	11.84766414	2.764454966	4.146682449	5.528909932	16.27956813	8.293364898	17.77149621	7.602251157	11.84766414	11.05781986	11.05781986	5.528909932	13.82227483	5.528909932	14.74375982	11.86692863	13.82227483	5.528909932	8.477661896	1.842969977	5.528909932	5.528909932	22.11563973	2.764454966	5.528909932	5.528909932	5.528909932
PARD3	9.675592381	1.97461069	5.528909932	5.528909932	1.97461069	2.457293303	4.423127946	1.382227483	11.05781986	1.382227483	1.579688552	1.65867298	1.842969977	3.685939955	5.528909932	2.764454966	5.528909932	5.528909932	5.528909932	2.457293303	5.528909932	4.837796191	2.369532828	8.293364898	3.455568708	5.528909932	1.842969977	2.764454966	4.344143518	2.764454966	1.842969977	1.842969977	5.528909932	5.528909932	0.921484989	5.528909932	2.764454966	2.831880697	2.764454966	5.528909932	0.737187991	1.842969977	5.528909932	5.528909932	5.528909932	2.764454966	11.05781986	5.528909932	2.764454966
S1PR2	2.073341225	7.503520622	5.528909932	2.764454966	1.97461069	1.228646652	5.528909932	4.146682449	5.528909932	1.382227483	7.89844276	3.870236953	1.842969977	1.842969977	2.764454966	2.764454966	5.528909932	5.528909932	5.528909932	5.221748269	1.842969977	5.026281757	1.579688552	2.764454966	8.293364898	5.528909932	3.685939955	5.528909932	6.318754208	2.764454966	3.685939955	1.842969977	11.05781986	5.528909932	3.685939955	5.528909932	3.22519746	1.348514618	2.764454966	5.528909932	1.474375982	1.842969977	5.528909932	5.528909932	5.528909932	5.528909932	5.528909932	5.528909932	5.528909932
CCDC85C	2.073341225	7.108598484	5.528909932	2.764454966	0.789844276	0.614323326	3.317345959	5.528909932	5.528909932	5.528909932	0.789844276	3.870236953	1.842969977	1.842969977	4.146682449	2.764454966	5.528909932	5.528909932	5.528909932	4.607424943	5.528909932	5.340424366	5.528909932	2.764454966	3.455568708	5.528909932	1.842969977	11.05781986	3.159377104	0.691113742	1.842969977	3.685939955	5.528909932	5.528909932	4.607424943	5.528909932	7.37187991	2.29247485	5.528909932	5.528909932	4.791721941	1.842969977	5.528909932	5.528909932	16.5867298	2.764454966	5.528909932	5.528909932	5.528909932
YY1	4.837796191	0.394922138	5.528909932	2.764454966	3.554299242	4.300263281	1.105781986	6.911137415	5.528909932	4.146682449	1.579688552	0.552890993	1.842969977	5.528909932	1.382227483	2.764454966	5.528909932	5.528909932	5.528909932	4.300263281	3.685939955	3.706882795	3.159377104	5.528909932	2.073341225	5.528909932	2.764454966	2.764454966	3.159377104	6.220023674	3.94922138	1.842969977	5.528909932	5.528909932	5.528909932	11.05781986	5.528909932	3.506138006	2.764454966	5.528909932	9.214849887	1.842969977	5.528909932	5.528909932	5.528909932	2.764454966	5.528909932	5.528909932	2.764454966
SUZ12	4.146682449	2.369532828	5.528909932	2.764454966	2.764454966	4.300263281	1.105781986	2.764454966	5.528909932	1.382227483	1.579688552	3.317345959	1.842969977	1.842969977	1.382227483	2.764454966	5.528909932	5.528909932	5.528909932	2.457293303	1.842969977	5.717395498	2.369532828	2.764454966	6.220023674	5.528909932	1.535808314	2.764454966	2.369532828	4.837796191	3.159377104	3.685939955	5.528909932	5.528909932	0.460742494	5.528909932	3.22519746	1.213663156	2.764454966	5.528909932	4.05453395	1.842969977	5.528909932	5.528909932	11.05781986	2.764454966	5.528909932	5.528909932	2.764454966
HSPA4	4.837796191	3.94922138	5.528909932	3.685939955	4.739065656	2.457293303	2.211563973	5.528909932	5.528909932	6.911137415	1.579688552	5.528909932	3.685939955	9.214849887	4.146682449	5.528909932	5.528909932	5.528909932	5.528909932	2.457293303	1.842969977	4.460825059	3.94922138	2.764454966	2.073341225	5.528909932	5.528909932	5.528909932	4.739065656	4.146682449	2.896095679	1.842969977	5.528909932	5.528909932	3.685939955	5.528909932	11.05781986	6.607721626	2.764454966	5.528909932	4.05453395	1.842969977	5.528909932	5.528909932	5.528909932	2.764454966	5.528909932	5.528909932	2.764454966
TCEAL9	0.691113742	3.159377104	5.528909932	1.842969977	4.344143518	0.614323326	4.423127946	4.146682449	5.528909932	2.764454966	1.579688552	3.870236953	1.842969977	1.842969977	2.764454966	2.764454966	5.528909932	5.528909932	5.528909932	2.457293303	1.842969977	4.523653581	3.159377104	2.764454966	0.691113742	5.528909932	8.907688224	2.764454966	4.344143518	0.691113742	3.94922138	1.842969977	5.528909932	5.528909932	6.450394921	5.528909932	6.911137415	3.236435082	2.764454966	11.05781986	1.842969977	1.842969977	5.528909932	5.528909932	11.05781986	2.764454966	5.528909932	5.528909932	2.764454966
NRAS	4.837796191	5.92383207	5.528909932	0.921484989	2.369532828	1.842969977	3.317345959	1.382227483	5.528909932	4.146682449	0.789844276	1.105781986	5.528909932	1.842969977	4.146682449	2.764454966	5.528909932	5.528909932	5.528909932	2.764454966	5.528909932	3.895368361	3.159377104	2.764454966	2.764454966	5.528909932	3.685939955	2.764454966	1.97461069	2.764454966	3.159377104	5.528909932	5.528909932	5.528909932	2.764454966	5.528909932	5.528909932	3.640989468	5.528909932	5.528909932	4.05453395	1.842969977	5.528909932	5.528909932	5.528909932	2.764454966	5.528909932	5.528909932	2.764454966
RBM8A	8.293364898	4.739065656	11.05781986	6.450394921	3.94922138	6.757556584	3.317345959	8.293364898	11.05781986	5.528909932	3.159377104	4.423127946	5.528909932	5.528909932	6.911137415	5.528909932	5.528909932	33.17345959	5.528909932	5.528909932	12.90078984	4.963453235	7.108598484	2.764454966	4.837796191	5.528909932	3.685939955	5.528909932	5.133987794	4.146682449	5.528909932	5.528909932	5.528909932	5.528909932	5.068167438	5.528909932	5.068167438	8.765345014	19.35118476	5.528909932	4.791721941	9.214849887	5.528909932	5.528909932	5.528909932	2.764454966	5.528909932	5.528909932	11.05781986
MTUS1	4.146682449	2.764454966	5.528909932	3.685939955	5.133987794	4.300263281	2.211563973	1.382227483	11.05781986	1.382227483	0.789844276	2.211563973	1.842969977	11.05781986	6.911137415	8.293364898	5.528909932	5.528909932	5.528909932	3.071616629	1.842969977	4.523653581	3.159377104	2.764454966	2.073341225	5.528909932	3.993101618	8.293364898	3.159377104	4.837796191	2.896095679	1.842969977	5.528909932	5.528909932	6.911137415	5.528909932	1.382227483	8.900196476	2.764454966	5.528909932	5.160315937	1.842969977	5.528909932	5.528909932	5.528909932	2.764454966	5.528909932	5.528909932	2.764454966
CEBPG	0.691113742	2.764454966	5.528909932	5.528909932	2.764454966	0.614323326	3.317345959	1.382227483	5.528909932	5.528909932	1.579688552	2.211563973	1.842969977	1.842969977	1.382227483	2.764454966	5.528909932	5.528909932	5.528909932	4.300263281	7.37187991	3.706882795	4.739065656	2.764454966	1.382227483	5.528909932	3.071616629	2.764454966	3.94922138	0.691113742	2.896095679	1.842969977	5.528909932	5.528909932	6.911137415	5.528909932	3.685939955	5.798612856	2.764454966	5.528909932	2.948751964	1.842969977	5.528909932	5.528909932	5.528909932	2.764454966	5.528909932	5.528909932	2.764454966
NFATC2IP	1.382227483	3.159377104	5.528909932	4.607424943	2.764454966	0.614323326	2.211563973	2.764454966	5.528909932	5.528909932	5.528909932	4.976018939	7.37187991	1.842969977	4.146682449	5.528909932	5.528909932	5.528909932	5.528909932	3.993101618	7.37187991	6.220023674	5.528909932	8.293364898	3.455568708	5.528909932	3.993101618	2.764454966	1.97461069	4.146682449	2.369532828	1.842969977	5.528909932	5.528909932	3.685939955	5.528909932	1.842969977	2.022771926	2.764454966	5.528909932	6.634691919	1.842969977	5.528909932	5.528909932	5.528909932	2.764454966	5.528909932	5.528909932	2.764454966
RAB25	2.073341225	3.159377104	11.05781986	8.293364898	3.159377104	2.457293303	1.105781986	2.764454966	5.528909932	4.146682449	1.579688552	1.105781986	5.528909932	1.842969977	6.911137415	2.764454966	5.528909932	5.528909932	11.05781986	2.457293303	1.842969977	4.900624713	4.739065656	2.764454966	2.764454966	5.528909932	1.842969977	2.764454966	1.184766414	2.073341225	0.526562851	3.685939955	5.528909932	5.528909932	4.607424943	11.05781986	6.450394921	8.495642091	2.764454966	5.528909932	1.474375982	3.685939955	5.528909932	5.528909932	5.528909932	5.528909932	5.528909932	5.528909932	2.764454966
ZNF623	2.764454966	3.554299242	5.528909932	3.685939955	4.739065656	4.300263281	3.317345959	2.764454966	5.528909932	5.528909932	6.318754208	4.976018939	5.528909932	1.842969977	2.764454966	2.764454966	5.528909932	5.528909932	5.528909932	6.143233258	3.685939955	5.717395498	1.579688552	2.764454966	5.528909932	5.528909932	3.993101618	2.764454966	3.159377104	4.146682449	1.842969977	1.842969977	5.528909932	5.528909932	5.989652427	5.528909932	5.528909932	3.10158362	2.764454966	5.528909932	2.948751964	3.685939955	11.05781986	5.528909932	16.5867298	2.764454966	5.528909932	11.05781986	2.764454966
NOP2	4.146682449	2.369532828	5.528909932	0.921484989	0.394922138	2.457293303	3.317345959	2.764454966	5.528909932	4.146682449	1.579688552	1.65867298	1.842969977	1.842969977	4.146682449	8.293364898	5.528909932	5.528909932	5.528909932	3.071616629	1.842969977	5.089110278	0.789844276	2.764454966	2.764454966	5.528909932	1.842969977	2.764454966	3.554299242	2.764454966	3.422658529	9.214849887	5.528909932	5.528909932	2.303712472	5.528909932	3.685939955	2.022771926	2.764454966	5.528909932	3.685939955	1.842969977	5.528909932	5.528909932	5.528909932	2.764454966	5.528909932	5.528909932	2.764454966
EIF3J	1.382227483	3.159377104	5.528909932	3.685939955	3.554299242	4.300263281	6.634691919	5.528909932	5.528909932	5.528909932	3.159377104	2.764454966	5.528909932	3.685939955	1.382227483	2.764454966	5.528909932	5.528909932	5.528909932	4.914586606	1.842969977	4.900624713	1.579688552	2.764454966	5.528909932	16.5867298	5.221748269	5.528909932	4.739065656	4.146682449	3.159377104	1.842969977	5.528909932	5.528909932	2.303712472	5.528909932	2.764454966	2.831880697	5.528909932	5.528909932	7.37187991	1.842969977	5.528909932	5.528909932	5.528909932	2.764454966	5.528909932	5.528909932	2.764454966
HIGD2A	8.293364898	2.764454966	5.528909932	3.685939955	3.94922138	4.300263281	4.423127946	4.146682449	5.528909932	1.382227483	3.94922138	6.081800925	9.214849887	9.214849887	2.764454966	8.293364898	5.528909932	5.528909932	5.528909932	3.993101618	5.528909932	5.905881064	3.94922138	2.764454966	1.382227483	5.528909932	5.528909932	5.528909932	5.92383207	6.220023674	5.265628507	7.37187991	5.528909932	5.528909932	3.22519746	5.528909932	3.685939955	6.472870164	2.764454966	5.528909932	5.528909932	1.842969977	5.528909932	5.528909932	5.528909932	8.293364898	5.528909932	5.528909932	8.293364898
CKAP2	1.382227483	1.579688552	5.528909932	0.921484989	2.764454966	1.228646652	4.423127946	2.764454966	5.528909932	1.382227483	2.369532828	3.317345959	5.528909932	1.842969977	2.764454966	2.764454966	5.528909932	5.528909932	5.528909932	2.764454966	1.842969977	4.146682449	1.579688552	5.528909932	2.764454966	5.528909932	1.228646652	5.528909932	2.764454966	1.382227483	2.632814253	1.842969977	5.528909932	5.528909932	2.764454966	5.528909932	2.303712472	2.831880697	2.764454966	5.528909932	2.948751964	1.842969977	5.528909932	5.528909932	5.528909932	2.764454966	5.528909932	11.05781986	5.528909932
DDX46	4.146682449	4.344143518	5.528909932	3.685939955	3.94922138	6.143233258	1.105781986	2.764454966	5.528909932	1.382227483	2.369532828	1.65867298	1.842969977	7.37187991	1.382227483	5.528909932	5.528909932	5.528909932	5.528909932	3.993101618	3.685939955	3.455568708	3.94922138	2.764454966	4.146682449	5.528909932	2.15013164	2.764454966	3.159377104	4.837796191	2.632814253	3.685939955	5.528909932	5.528909932	1.842969977	5.528909932	1.382227483	3.10158362	2.764454966	5.528909932	1.474375982	1.842969977	5.528909932	5.528909932	11.05781986	8.293364898	5.528909932	16.5867298	2.764454966
ACAP2	4.146682449	3.94922138	11.05781986	2.764454966	2.369532828	3.071616629	3.317345959	2.764454966	5.528909932	1.382227483	2.369532828	0.552890993	5.528909932	9.214849887	4.146682449	2.764454966	5.528909932	5.528909932	5.528909932	3.993101618	1.842969977	5.905881064	2.369532828	2.764454966	4.146682449	5.528909932	4.607424943	5.528909932	3.554299242	5.528909932	3.685939955	11.05781986	5.528909932	5.528909932	2.764454966	5.528909932	5.068167438	4.450098238	11.05781986	5.528909932	4.791721941	1.842969977	5.528909932	5.528909932	5.528909932	2.764454966	11.05781986	5.528909932	2.764454966
EED	2.764454966	6.318754208	16.5867298	2.764454966	2.369532828	4.300263281	1.105781986	4.146682449	5.528909932	1.382227483	3.94922138	6.634691919	5.528909932	1.842969977	1.382227483	2.764454966	5.528909932	5.528909932	5.528909932	3.993101618	7.37187991	5.403252888	2.369532828	2.764454966	0.691113742	5.528909932	4.607424943	2.764454966	1.184766414	2.073341225	4.475784231	7.37187991	5.528909932	5.528909932	1.842969977	5.528909932	2.764454966	1.618217541	2.764454966	5.528909932	3.317345959	1.842969977	5.528909932	5.528909932	16.5867298	8.293364898	5.528909932	5.528909932	2.764454966
SHLD2	4.837796191	3.94922138	5.528909932	2.764454966	1.97461069	4.914586606	1.105781986	1.382227483	5.528909932	4.146682449	2.369532828	2.764454966	3.685939955	5.528909932	8.293364898	2.764454966	5.528909932	5.528909932	5.528909932	3.685939955	1.842969977	5.968709586	3.159377104	2.764454966	3.455568708	5.528909932	3.071616629	2.764454966	1.579688552	1.382227483	1.579688552	3.685939955	5.528909932	5.528909932	3.22519746	5.528909932	4.146682449	2.157623388	2.764454966	5.528909932	1.842969977	1.842969977	5.528909932	5.528909932	5.528909932	2.764454966	5.528909932	5.528909932	2.764454966
TCEAL8	2.764454966	3.94922138	5.528909932	2.764454966	3.159377104	6.143233258	2.211563973	4.146682449	5.528909932	4.146682449	1.579688552	1.105781986	5.528909932	3.685939955	1.382227483	8.293364898	5.528909932	5.528909932	5.528909932	3.071616629	3.685939955	4.586482103	3.159377104	2.764454966	2.764454966	5.528909932	4.607424943	2.764454966	4.344143518	2.764454966	3.159377104	3.685939955	5.528909932	5.528909932	3.685939955	5.528909932	3.22519746	7.012276012	2.764454966	5.528909932	2.211563973	1.842969977	5.528909932	5.528909932	5.528909932	5.528909932	5.528909932	5.528909932	2.764454966
NDUFS1	4.837796191	2.764454966	5.528909932	1.842969977	6.318754208	4.914586606	3.317345959	1.382227483	5.528909932	2.764454966	3.159377104	2.764454966	3.685939955	1.842969977	2.764454966	2.764454966	5.528909932	5.528909932	5.528909932	3.378778292	5.528909932	5.654566976	6.318754208	5.528909932	2.073341225	5.528909932	0.307161663	5.528909932	0.789844276	4.146682449	1.579688552	7.37187991	5.528909932	5.528909932	2.764454966	5.528909932	2.303712472	2.29247485	5.528909932	5.528909932	1.105781986	1.842969977	5.528909932	5.528909932	11.05781986	2.764454966	5.528909932	5.528909932	2.764454966
AP2B1	2.073341225	4.344143518	5.528909932	4.607424943	7.108598484	0.614323326	5.528909932	1.382227483	5.528909932	5.528909932	7.108598484	6.634691919	9.214849887	1.842969977	1.382227483	2.764454966	5.528909932	5.528909932	5.528909932	8.293364898	3.685939955	7.162451503	8.688287036	2.764454966	2.073341225	5.528909932	8.907688224	8.293364898	5.92383207	0.691113742	11.05781986	1.842969977	5.528909932	5.528909932	11.05781986	5.528909932	2.764454966	3.506138006	2.764454966	11.05781986	12.90078984	7.37187991	5.528909932	5.528909932	5.528909932	11.05781986	5.528909932	5.528909932	5.528909932
APOBEC3G	1.382227483	4.344143518	5.528909932	3.685939955	2.369532828	6.757556584	4.423127946	1.382227483	5.528909932	13.82227483	3.159377104	4.976018939	3.685939955	1.842969977	4.146682449	5.528909932	5.528909932	5.528909932	5.528909932	4.300263281	1.842969977	5.717395498	3.159377104	2.764454966	2.073341225	5.528909932	1.842969977	2.764454966	3.159377104	3.455568708	3.422658529	5.528909932	5.528909932	5.528909932	1.382227483	5.528909932	3.22519746	0.674257309	5.528909932	5.528909932	2.580157968	1.842969977	5.528909932	5.528909932	5.528909932	2.764454966	5.528909932	5.528909932	5.528909932
SHMT2	2.764454966	5.528909932	5.528909932	2.764454966	3.94922138	1.228646652	3.317345959	5.528909932	5.528909932	1.382227483	4.739065656	4.423127946	1.842969977	1.842969977	4.146682449	2.764454966	5.528909932	5.528909932	16.5867298	3.378778292	3.685939955	4.021025405	5.528909932	2.764454966	3.455568708	5.528909932	3.071616629	2.764454966	2.764454966	2.764454966	3.422658529	3.685939955	5.528909932	5.528909932	1.842969977	5.528909932	2.764454966	10.78811694	2.764454966	5.528909932	4.791721941	5.528909932	5.528909932	5.528909932	11.05781986	2.764454966	11.05781986	5.528909932	2.764454966
CR1L	4.146682449	4.344143518	22.11563973	2.764454966	2.764454966	7.986203235	9.952037878	5.528909932	5.528909932	1.382227483	4.739065656	4.423127946	1.842969977	7.37187991	1.382227483	2.764454966	5.528909932	5.528909932	5.528909932	4.300263281	3.685939955	6.09436663	3.159377104	2.764454966	2.764454966	5.528909932	3.685939955	5.528909932	3.554299242	6.911137415	2.896095679	7.37187991	5.528909932	5.528909932	2.764454966	5.528909932	1.842969977	1.887920465	2.764454966	5.528909932	3.685939955	1.842969977	5.528909932	5.528909932	27.64454966	2.764454966	5.528909932	5.528909932	5.528909932
NIF3L1	6.911137415	2.764454966	5.528909932	1.842969977	0.394922138	2.457293303	2.211563973	1.382227483	5.528909932	1.382227483	3.159377104	1.105781986	1.842969977	5.528909932	1.382227483	5.528909932	5.528909932	5.528909932	5.528909932	1.842969977	7.37187991	4.083853927	0.789844276	2.764454966	2.764454966	5.528909932	1.842969977	2.764454966	1.579688552	4.146682449	1.842969977	3.685939955	16.5867298	5.528909932	1.842969977	5.528909932	1.842969977	1.618217541	2.764454966	5.528909932	2.211563973	1.842969977	5.528909932	5.528909932	5.528909932	2.764454966	5.528909932	5.528909932	2.764454966
HOMER1	4.837796191	2.764454966	5.528909932	1.842969977	2.369532828	1.842969977	6.634691919	2.764454966	5.528909932	4.146682449	4.739065656	2.211563973	7.37187991	1.842969977	5.528909932	11.05781986	5.528909932	11.05781986	5.528909932	4.607424943	1.842969977	5.843052542	2.369532828	5.528909932	2.764454966	5.528909932	5.836071595	2.764454966	0.789844276	4.837796191	3.159377104	11.05781986	11.05781986	5.528909932	5.068167438	5.528909932	2.764454966	1.887920465	2.764454966	5.528909932	1.842969977	1.842969977	5.528909932	5.528909932	11.05781986	2.764454966	5.528909932	5.528909932	16.5867298
LUC7L	2.764454966	6.318754208	5.528909932	3.685939955	3.94922138	4.300263281	2.211563973	2.764454966	5.528909932	2.764454966	4.739065656	4.423127946	1.842969977	3.685939955	2.764454966	2.764454966	5.528909932	5.528909932	5.528909932	4.300263281	1.842969977	3.895368361	2.369532828	2.764454966	2.764454966	5.528909932	6.757556584	2.764454966	8.688287036	0.691113742	3.159377104	1.842969977	5.528909932	5.528909932	4.607424943	5.528909932	4.607424943	2.831880697	2.764454966	16.5867298	7.740473905	5.528909932	5.528909932	5.528909932	5.528909932	8.293364898	5.528909932	5.528909932	8.293364898
TNIP1	4.837796191	1.97461069	5.528909932	7.37187991	6.318754208	3.071616629	4.423127946	2.764454966	5.528909932	1.382227483	1.579688552	6.081800925	1.842969977	7.37187991	2.764454966	5.528909932	5.528909932	5.528909932	5.528909932	4.300263281	1.842969977	5.528909932	2.369532828	2.764454966	2.764454966	5.528909932	5.528909932	2.764454966	7.108598484	4.837796191	6.845317059	3.685939955	5.528909932	5.528909932	1.842969977	5.528909932	3.685939955	2.831880697	2.764454966	5.528909932	7.37187991	5.528909932	5.528909932	5.528909932	5.528909932	2.764454966	5.528909932	11.05781986	2.764454966
ATF6	2.073341225	3.94922138	5.528909932	5.528909932	4.344143518	1.228646652	8.846255891	8.293364898	5.528909932	4.146682449	7.108598484	3.317345959	3.685939955	3.685939955	2.764454966	2.764454966	5.528909932	5.528909932	5.528909932	2.764454966	1.842969977	4.649310625	5.528909932	2.764454966	2.764454966	5.528909932	3.071616629	2.764454966	3.554299242	4.146682449	6.318754208	1.842969977	5.528909932	5.528909932	2.303712472	5.528909932	2.303712472	6.203167241	5.528909932	5.528909932	0.368593995	5.528909932	5.528909932	5.528909932	5.528909932	2.764454966	5.528909932	5.528909932	2.764454966
OSTM1	0.691113742	2.764454966	5.528909932	1.842969977	4.344143518	0.614323326	4.423127946	1.382227483	5.528909932	1.382227483	2.369532828	4.976018939	1.842969977	1.842969977	2.764454966	2.764454966	5.528909932	11.05781986	5.528909932	5.221748269	7.37187991	5.654566976	1.579688552	2.764454966	4.146682449	5.528909932	5.221748269	2.764454966	5.92383207	4.837796191	4.212502805	1.842969977	5.528909932	5.528909932	3.22519746	5.528909932	2.764454966	2.022771926	2.764454966	5.528909932	3.317345959	7.37187991	5.528909932	5.528909932	5.528909932	11.05781986	5.528909932	5.528909932	2.764454966
TMEM43	8.293364898	2.764454966	11.05781986	0.921484989	3.94922138	6.143233258	5.528909932	4.146682449	5.528909932	1.382227483	1.579688552	2.211563973	3.685939955	5.528909932	1.382227483	5.528909932	5.528909932	5.528909932	5.528909932	3.071616629	1.842969977	6.596994805	1.579688552	2.764454966	3.455568708	5.528909932	2.457293303	2.764454966	4.739065656	2.764454966	2.896095679	5.528909932	5.528909932	5.528909932	2.303712472	5.528909932	3.22519746	3.506138006	2.764454966	5.528909932	4.05453395	1.842969977	5.528909932	5.528909932	5.528909932	5.528909932	5.528909932	5.528909932	2.764454966
MKNK2	3.455568708	2.369532828	5.528909932	3.685939955	5.133987794	1.842969977	1.105781986	1.382227483	5.528909932	4.146682449	1.579688552	2.764454966	1.842969977	3.685939955	4.146682449	2.764454966	5.528909932	5.528909932	5.528909932	8.600526561	3.685939955	4.021025405	5.528909932	2.764454966	3.455568708	5.528909932	7.37187991	2.764454966	1.97461069	3.455568708	4.212502805	1.842969977	5.528909932	5.528909932	8.293364898	5.528909932	7.37187991	9.574453785	2.764454966	16.5867298	12.90078984	3.685939955	5.528909932	5.528909932	5.528909932	2.764454966	11.05781986	5.528909932	2.764454966
DDA1	3.455568708	3.94922138	5.528909932	1.842969977	1.97461069	4.914586606	2.211563973	1.382227483	5.528909932	2.764454966	1.579688552	3.870236953	3.685939955	1.842969977	2.764454966	2.764454966	5.528909932	5.528909932	5.528909932	2.15013164	3.685939955	4.272339493	3.94922138	2.764454966	2.073341225	5.528909932	1.535808314	2.764454966	0.394922138	3.455568708	1.053125701	1.842969977	5.528909932	5.528909932	3.22519746	99.52037878	1.382227483	1.483366079	2.764454966	5.528909932	1.842969977	3.685939955	5.528909932	5.528909932	5.528909932	2.764454966	5.528909932	5.528909932	2.764454966
EXOC4	4.146682449	3.554299242	5.528909932	6.450394921	1.97461069	6.143233258	2.211563973	2.764454966	5.528909932	1.382227483	2.369532828	4.976018939	1.842969977	1.842969977	1.382227483	2.764454966	5.528909932	5.528909932	5.528909932	2.15013164	1.842969977	3.958196883	9.478131312	2.764454966	2.073341225	5.528909932	3.071616629	5.528909932	4.344143518	4.146682449	3.159377104	9.214849887	5.528909932	5.528909932	4.607424943	5.528909932	4.607424943	4.180395315	5.528909932	5.528909932	3.317345959	5.528909932	5.528909932	5.528909932	5.528909932	2.764454966	5.528909932	5.528909932	2.764454966
ATP6V1E1	6.220023674	5.528909932	5.528909932	3.685939955	5.92383207	3.071616629	7.740473905	2.764454966	5.528909932	5.528909932	3.159377104	6.634691919	1.842969977	3.685939955	6.911137415	5.528909932	5.528909932	11.05781986	5.528909932	6.143233258	7.37187991	9.989734991	3.94922138	2.764454966	6.911137415	5.528909932	8.293364898	2.764454966	5.92383207	2.073341225	5.528909932	5.528909932	5.528909932	5.528909932	5.989652427	5.528909932	2.764454966	6.742573088	8.293364898	5.528909932	5.897503928	7.37187991	5.528909932	5.528909932	5.528909932	5.528909932	5.528909932	5.528909932	2.764454966
FGF10	0.691113742	7.108598484	5.528909932	6.450394921	8.293364898	1.228646652	4.423127946	6.911137415	5.528909932	9.675592381	11.05781986	8.293364898	7.37187991	1.842969977	4.146682449	2.764454966	11.05781986	5.528909932	5.528909932	7.37187991	11.05781986	11.49761952	7.108598484	2.764454966	5.528909932	5.528909932	2.457293303	2.764454966	3.94922138	3.455568708	2.369532828	1.842969977	5.528909932	5.528909932	3.22519746	5.528909932	6.450394921	0.943960232	5.528909932	5.528909932	1.105781986	3.685939955	5.528909932	5.528909932	5.528909932	2.764454966	5.528909932	5.528909932	5.528909932
FCHSD1	5.528909932	2.764454966	16.5867298	1.842969977	2.764454966	2.457293303	5.528909932	4.146682449	5.528909932	5.528909932	2.369532828	2.211563973	3.685939955	1.842969977	2.764454966	2.764454966	11.05781986	11.05781986	5.528909932	2.457293303	3.685939955	5.654566976	3.94922138	2.764454966	4.146682449	5.528909932	1.842969977	8.293364898	0.789844276	7.602251157	1.842969977	5.528909932	5.528909932	5.528909932	2.303712472	5.528909932	0.921484989	1.213663156	2.764454966	5.528909932	2.580157968	1.842969977	5.528909932	5.528909932	16.5867298	2.764454966	5.528909932	5.528909932	2.764454966
NUDCD2	4.146682449	3.554299242	5.528909932	3.685939955	1.579688552	4.914586606	2.211563973	2.764454966	5.528909932	4.146682449	3.159377104	1.65867298	5.528909932	1.842969977	1.382227483	2.764454966	5.528909932	5.528909932	5.528909932	3.071616629	5.528909932	4.586482103	0.789844276	5.528909932	3.455568708	5.528909932	2.457293303	2.764454966	3.159377104	2.073341225	2.632814253	1.842969977	5.528909932	5.528909932	1.382227483	5.528909932	2.764454966	1.618217541	2.764454966	5.528909932	1.474375982	3.685939955	5.528909932	5.528909932	5.528909932	2.764454966	5.528909932	11.05781986	2.764454966
DDX27	0.691113742	1.97461069	11.05781986	0.921484989	2.369532828	4.300263281	1.105781986	5.528909932	5.528909932	6.911137415	1.579688552	3.870236953	1.842969977	1.842969977	4.146682449	2.764454966	11.05781986	5.528909932	5.528909932	3.378778292	1.842969977	3.20425462	2.369532828	2.764454966	4.837796191	5.528909932	5.528909932	5.528909932	3.159377104	6.220023674	2.632814253	1.842969977	11.05781986	5.528909932	4.146682449	5.528909932	3.22519746	1.753069003	2.764454966	5.528909932	2.948751964	1.842969977	5.528909932	5.528909932	5.528909932	2.764454966	5.528909932	5.528909932	2.764454966
RGS12	2.764454966	3.554299242	5.528909932	1.842969977	2.369532828	3.071616629	1.105781986	1.382227483	5.528909932	4.146682449	2.369532828	3.870236953	1.842969977	1.842969977	1.382227483	2.764454966	5.528909932	5.528909932	5.528909932	2.457293303	5.528909932	4.272339493	2.369532828	2.764454966	2.073341225	5.528909932	1.842969977	2.764454966	0.789844276	2.764454966	1.316407127	1.842969977	5.528909932	5.528909932	0.921484989	5.528909932	5.068167438	1.753069003	2.764454966	5.528909932	1.105781986	1.842969977	5.528909932	5.528909932	11.05781986	2.764454966	5.528909932	5.528909932	5.528909932
TRPC4AP	4.146682449	3.94922138	5.528909932	6.450394921	3.159377104	3.071616629	1.105781986	6.911137415	5.528909932	1.382227483	2.369532828	6.634691919	7.37187991	3.685939955	2.764454966	2.764454966	5.528909932	5.528909932	5.528909932	4.300263281	1.842969977	5.654566976	5.528909932	2.764454966	2.764454966	5.528909932	2.764454966	2.764454966	4.344143518	4.837796191	4.475784231	3.685939955	11.05781986	5.528909932	7.37187991	11.05781986	5.989652427	4.045543853	5.528909932	5.528909932	4.423127946	7.37187991	5.528909932	5.528909932	22.11563973	8.293364898	5.528909932	5.528909932	2.764454966
BHLHE23	0.691113742	4.739065656	5.528909932	1.842969977	1.579688552	3.685939955	4.423127946	8.293364898	5.528909932	4.146682449	2.369532828	3.317345959	7.37187991	5.528909932	8.293364898	2.764454966	11.05781986	5.528909932	5.528909932	2.457293303	5.528909932	5.277595844	3.94922138	5.528909932	5.528909932	11.05781986	1.842969977	2.764454966	0.789844276	1.382227483	1.842969977	3.685939955	5.528909932	5.528909932	0.460742494	5.528909932	0.460742494	1.348514618	2.764454966	5.528909932	1.105781986	1.842969977	5.528909932	5.528909932	5.528909932	5.528909932	5.528909932	5.528909932	11.05781986
GPRC5A	2.073341225	5.133987794	5.528909932	1.842969977	1.97461069	0.614323326	1.105781986	1.382227483	5.528909932	1.382227483	0.789844276	1.65867298	3.685939955	1.842969977	5.528909932	2.764454966	5.528909932	5.528909932	5.528909932	2.15013164	1.842969977	4.397996537	2.369532828	2.764454966	4.146682449	5.528909932	3.378778292	5.528909932	3.159377104	2.764454966	1.316407127	1.842969977	5.528909932	5.528909932	2.764454966	5.528909932	9.214849887	8.765345014	2.764454966	5.528909932	7.37187991	1.842969977	5.528909932	5.528909932	5.528909932	8.293364898	5.528909932	5.528909932	2.764454966
NFE2L3	3.455568708	4.344143518	5.528909932	2.764454966	3.554299242	3.071616629	3.317345959	2.764454966	5.528909932	2.764454966	2.369532828	3.317345959	1.842969977	5.528909932	5.528909932	2.764454966	16.5867298	5.528909932	5.528909932	5.836071595	3.685939955	3.769711317	3.94922138	2.764454966	2.764454966	11.05781986	2.15013164	2.764454966	1.579688552	5.528909932	1.316407127	12.90078984	16.5867298	5.528909932	3.685939955	5.528909932	2.303712472	1.213663156	2.764454966	5.528909932	1.105781986	5.528909932	5.528909932	5.528909932	22.11563973	8.293364898	5.528909932	5.528909932	5.528909932
TWF2	2.764454966	4.344143518	5.528909932	5.528909932	2.764454966	4.300263281	1.105781986	1.382227483	5.528909932	1.382227483	0.789844276	3.870236953	1.842969977	1.842969977	4.146682449	2.764454966	16.5867298	11.05781986	5.528909932	4.607424943	7.37187991	4.021025405	2.369532828	2.764454966	3.455568708	5.528909932	2.457293303	2.764454966	3.94922138	0.691113742	3.685939955	1.842969977	5.528909932	5.528909932	3.685939955	5.528909932	1.842969977	2.562177773	2.764454966	5.528909932	1.474375982	1.842969977	5.528909932	5.528909932	5.528909932	2.764454966	5.528909932	5.528909932	2.764454966
PPP4R3B	5.528909932	22.905484	11.05781986	4.607424943	9.083209174	6.757556584	9.952037878	15.20450231	5.528909932	9.675592381	11.05781986	8.846255891	20.27266975	1.842969977	6.911137415	5.528909932	5.528909932	5.528909932	5.528909932	11.36498153	9.214849887	5.654566976	8.688287036	2.764454966	9.675592381	5.528909932	5.836071595	24.88009469	7.503520622	5.528909932	6.582035634	1.842969977	5.528909932	5.528909932	13.36153234	5.528909932	12.44004735	3.910692391	8.293364898	5.528909932	7.740473905	3.685939955	5.528909932	5.528909932	16.5867298	2.764454966	5.528909932	5.528909932	5.528909932
GATAD2A	2.764454966	5.92383207	5.528909932	4.607424943	5.528909932	3.071616629	8.846255891	4.146682449	5.528909932	1.382227483	3.159377104	4.423127946	1.842969977	3.685939955	2.764454966	2.764454966	5.528909932	5.528909932	5.528909932	3.993101618	1.842969977	5.026281757	4.739065656	2.764454966	4.146682449	5.528909932	4.300263281	8.293364898	3.94922138	2.073341225	1.316407127	5.528909932	5.528909932	5.528909932	2.303712472	5.528909932	4.146682449	1.753069003	2.764454966	5.528909932	2.211563973	1.842969977	5.528909932	5.528909932	5.528909932	2.764454966	5.528909932	11.05781986	2.764454966
BTBD7	6.911137415	1.97461069	11.05781986	5.528909932	1.579688552	4.914586606	1.105781986	6.911137415	5.528909932	1.382227483	3.94922138	2.211563973	7.37187991	3.685939955	1.382227483	8.293364898	5.528909932	11.05781986	5.528909932	3.071616629	1.842969977	3.581225752	0.789844276	2.764454966	4.146682449	5.528909932	1.842969977	2.764454966	1.579688552	4.146682449	1.842969977	5.528909932	5.528909932	5.528909932	4.146682449	5.528909932	2.303712472	1.348514618	2.764454966	5.528909932	1.105781986	1.842969977	5.528909932	5.528909932	5.528909932	8.293364898	5.528909932	5.528909932	2.764454966
VBP1	3.455568708	2.369532828	5.528909932	2.764454966	1.97461069	3.071616629	1.105781986	1.382227483	5.528909932	2.764454966	2.369532828	1.105781986	1.842969977	5.528909932	2.764454966	2.764454966	5.528909932	11.05781986	5.528909932	3.378778292	5.528909932	4.335168015	0.789844276	5.528909932	4.837796191	5.528909932	2.457293303	2.764454966	1.97461069	2.764454966	3.685939955	1.842969977	5.528909932	5.528909932	0.460742494	5.528909932	1.382227483	3.10158362	2.764454966	5.528909932	1.474375982	1.842969977	5.528909932	5.528909932	5.528909932	2.764454966	5.528909932	11.05781986	2.764454966
PSMB9	0.691113742	3.159377104	5.528909932	3.685939955	2.369532828	2.457293303	3.317345959	5.528909932	5.528909932	6.911137415	2.369532828	3.870236953	1.842969977	1.842969977	5.528909932	2.764454966	5.528909932	5.528909932	5.528909932	5.221748269	3.685939955	3.51839723	3.159377104	2.764454966	2.073341225	5.528909932	6.450394921	2.764454966	4.344143518	2.073341225	7.108598484	1.842969977	5.528909932	5.528909932	1.382227483	5.528909932	5.989652427	7.012276012	2.764454966	11.05781986	0.737187991	1.842969977	5.528909932	5.528909932	5.528909932	2.764454966	5.528909932	5.528909932	5.528909932
KCNK9	6.911137415	2.369532828	5.528909932	2.764454966	1.579688552	3.071616629	8.846255891	1.382227483	11.05781986	6.911137415	2.369532828	3.317345959	1.842969977	1.842969977	1.382227483	2.764454966	5.528909932	5.528909932	5.528909932	1.228646652	5.528909932	4.335168015	3.159377104	2.764454966	2.764454966	5.528909932	0.921484989	2.764454966	1.97461069	3.455568708	2.632814253	1.842969977	5.528909932	5.528909932	2.764454966	5.528909932	3.22519746	0.539405847	2.764454966	5.528909932	2.580157968	3.685939955	5.528909932	5.528909932	5.528909932	2.764454966	5.528909932	5.528909932	2.764454966
ATP8B1	4.146682449	1.579688552	5.528909932	0.921484989	2.369532828	3.071616629	5.528909932	2.764454966	5.528909932	5.528909932	3.159377104	3.317345959	3.685939955	1.842969977	2.764454966	2.764454966	5.528909932	5.528909932	5.528909932	2.764454966	1.842969977	5.46608141	7.108598484	2.764454966	5.528909932	5.528909932	2.457293303	11.05781986	2.369532828	2.764454966	2.106251403	5.528909932	5.528909932	5.528909932	4.607424943	5.528909932	2.764454966	5.259207009	5.528909932	5.528909932	5.528909932	3.685939955	5.528909932	5.528909932	11.05781986	2.764454966	5.528909932	5.528909932	2.764454966
DMAC1	5.528909932	6.318754208	5.528909932	3.685939955	5.528909932	3.685939955	7.740473905	5.528909932	5.528909932	9.675592381	7.89844276	11.05781986	11.05781986	1.842969977	5.528909932	2.764454966	5.528909932	5.528909932	5.528909932	8.600526561	7.37187991	11.18347691	4.739065656	2.764454966	7.602251157	5.528909932	4.914586606	5.528909932	5.528909932	2.764454966	4.739065656	1.842969977	5.528909932	5.528909932	3.685939955	5.528909932	6.450394921	4.719801162	2.764454966	5.528909932	1.474375982	7.37187991	5.528909932	5.528909932	5.528909932	5.528909932	5.528909932	11.05781986	5.528909932
ATF6B	4.146682449	3.159377104	5.528909932	0.921484989	3.554299242	2.457293303	3.317345959	2.764454966	5.528909932	1.382227483	3.159377104	4.423127946	7.37187991	1.842969977	4.146682449	2.764454966	5.528909932	5.528909932	5.528909932	3.071616629	1.842969977	4.397996537	7.89844276	2.764454966	4.837796191	5.528909932	3.993101618	2.764454966	8.293364898	4.146682449	4.475784231	1.842969977	5.528909932	5.528909932	5.068167438	5.528909932	3.685939955	5.259207009	2.764454966	11.05781986	1.105781986	1.842969977	5.528909932	5.528909932	5.528909932	2.764454966	5.528909932	5.528909932	5.528909932
MFSD8	2.764454966	3.94922138	5.528909932	0.921484989	3.554299242	3.071616629	2.211563973	1.382227483	5.528909932	1.382227483	3.94922138	2.211563973	3.685939955	1.842969977	4.146682449	5.528909932	11.05781986	5.528909932	11.05781986	3.685939955	5.528909932	4.837796191	0.789844276	5.528909932	4.146682449	5.528909932	1.228646652	2.764454966	1.184766414	2.764454966	2.106251403	1.842969977	5.528909932	5.528909932	3.22519746	5.528909932	1.382227483	0.943960232	2.764454966	5.528909932	0.737187991	3.685939955	5.528909932	5.528909932	5.528909932	2.764454966	5.528909932	5.528909932	2.764454966
AMIGO2	3.455568708	6.318754208	11.05781986	4.607424943	2.369532828	2.457293303	3.317345959	2.764454966	5.528909932	1.382227483	5.528909932	2.764454966	1.842969977	1.842969977	1.382227483	5.528909932	5.528909932	5.528909932	11.05781986	4.300263281	1.842969977	3.644054273	3.159377104	2.764454966	4.837796191	5.528909932	3.993101618	2.764454966	1.184766414	3.455568708	3.422658529	1.842969977	5.528909932	5.528909932	3.22519746	5.528909932	3.22519746	0.404554385	2.764454966	11.05781986	1.842969977	1.842969977	5.528909932	5.528909932	5.528909932	2.764454966	5.528909932	5.528909932	2.764454966
HNRNPCL4	4.146682449	2.764454966	5.528909932	2.764454966	4.344143518	2.457293303	4.423127946	6.911137415	5.528909932	2.764454966	2.369532828	1.65867298	7.37187991	3.685939955	1.382227483	2.764454966	5.528909932	5.528909932	11.05781986	5.836071595	1.842969977	4.586482103	4.739065656	2.764454966	1.382227483	5.528909932	3.378778292	8.293364898	2.369532828	3.455568708	3.422658529	1.842969977	5.528909932	5.528909932	6.911137415	5.528909932	2.303712472	5.39405847	8.293364898	5.528909932	3.685939955	3.685939955	5.528909932	5.528909932	16.5867298	5.528909932	5.528909932	5.528909932	5.528909932
RFX5	2.073341225	2.764454966	5.528909932	1.842969977	3.94922138	3.685939955	1.105781986	1.382227483	5.528909932	2.764454966	3.159377104	0.552890993	1.842969977	3.685939955	6.911137415	2.764454966	22.11563973	5.528909932	5.528909932	5.836071595	5.528909932	5.089110278	2.369532828	2.764454966	4.146682449	5.528909932	2.764454966	2.764454966	0.789844276	4.146682449	2.896095679	7.37187991	5.528909932	5.528909932	0.921484989	5.528909932	1.382227483	0.809108771	5.528909932	5.528909932	1.105781986	1.842969977	5.528909932	5.528909932	5.528909932	5.528909932	5.528909932	5.528909932	2.764454966
RASL11A	3.455568708	3.94922138	11.05781986	4.607424943	3.554299242	4.300263281	13.26938384	6.911137415	5.528909932	5.528909932	3.94922138	2.211563973	1.842969977	1.842969977	5.528909932	2.764454966	5.528909932	5.528909932	5.528909932	3.378778292	5.528909932	4.083853927	3.159377104	8.293364898	4.837796191	5.528909932	1.535808314	2.764454966	1.97461069	3.455568708	0.526562851	3.685939955	5.528909932	5.528909932	2.764454966	5.528909932	3.685939955	1.213663156	2.764454966	5.528909932	5.160315937	5.528909932	5.528909932	5.528909932	22.11563973	5.528909932	5.528909932	5.528909932	2.764454966
PHGDH	0.691113742	3.554299242	11.05781986	4.607424943	1.97461069	1.842969977	1.105781986	1.382227483	5.528909932	2.764454966	3.159377104	2.211563973	1.842969977	5.528909932	4.146682449	2.764454966	5.528909932	5.528909932	5.528909932	0.614323326	1.842969977	3.832539839	2.369532828	5.528909932	2.764454966	5.528909932	2.15013164	5.528909932	1.97461069	3.455568708	2.106251403	1.842969977	5.528909932	5.528909932	0.921484989	5.528909932	1.382227483	2.831880697	2.764454966	5.528909932	1.842969977	3.685939955	5.528909932	5.528909932	5.528909932	2.764454966	16.5867298	5.528909932	2.764454966
COQ7	6.911137415	1.97461069	11.05781986	3.685939955	3.554299242	1.842969977	4.423127946	1.382227483	5.528909932	4.146682449	1.579688552	0.552890993	1.842969977	1.842969977	4.146682449	2.764454966	5.528909932	5.528909932	5.528909932	2.764454966	1.842969977	4.523653581	1.579688552	8.293364898	3.455568708	5.528909932	2.764454966	2.764454966	3.159377104	3.455568708	1.053125701	1.842969977	5.528909932	5.528909932	0.460742494	11.05781986	1.842969977	1.618217541	2.764454966	5.528909932	2.580157968	1.842969977	5.528909932	5.528909932	11.05781986	2.764454966	5.528909932	5.528909932	2.764454966
HERC4	2.764454966	1.97461069	5.528909932	1.842969977	1.184766414	3.071616629	5.528909932	1.382227483	5.528909932	2.764454966	1.579688552	2.764454966	5.528909932	1.842969977	1.382227483	2.764454966	5.528909932	5.528909932	5.528909932	3.378778292	3.685939955	3.267083142	1.579688552	2.764454966	3.455568708	5.528909932	3.378778292	2.764454966	2.369532828	0.691113742	2.369532828	1.842969977	5.528909932	5.528909932	1.382227483	5.528909932	1.842969977	3.10158362	2.764454966	5.528909932	1.474375982	1.842969977	5.528909932	5.528909932	5.528909932	2.764454966	5.528909932	5.528909932	2.764454966
ANO6	0.691113742	1.97461069	5.528909932	3.685939955	2.369532828	0.614323326	3.317345959	1.382227483	5.528909932	4.146682449	6.318754208	2.764454966	1.842969977	1.842969977	4.146682449	2.764454966	5.528909932	5.528909932	5.528909932	1.842969977	3.685939955	3.644054273	1.579688552	2.764454966	0.691113742	5.528909932	1.535808314	2.764454966	6.713676346	2.073341225	3.422658529	1.842969977	5.528909932	5.528909932	3.22519746	5.528909932	0.921484989	2.562177773	2.764454966	11.05781986	4.791721941	1.842969977	5.528909932	5.528909932	5.528909932	2.764454966	5.528909932	5.528909932	5.528909932
ZNF391	6.911137415	3.554299242	5.528909932	4.607424943	2.764454966	7.37187991	6.634691919	1.382227483	5.528909932	1.382227483	3.159377104	5.528909932	5.528909932	1.842969977	5.528909932	2.764454966	5.528909932	5.528909932	5.528909932	2.15013164	9.214849887	4.209510971	7.89844276	2.764454966	5.528909932	5.528909932	4.300263281	5.528909932	3.94922138	4.146682449	2.369532828	5.528909932	5.528909932	5.528909932	5.528909932	5.528909932	2.303712472	2.157623388	2.764454966	5.528909932	2.211563973	3.685939955	5.528909932	5.528909932	5.528909932	8.293364898	11.05781986	5.528909932	5.528909932
PPP1CA	2.073341225	8.688287036	5.528909932	9.214849887	7.89844276	5.528909932	5.528909932	6.911137415	5.528909932	8.293364898	2.369532828	5.528909932	1.842969977	1.842969977	2.764454966	5.528909932	5.528909932	5.528909932	5.528909932	10.7506582	5.528909932	7.350937069	7.89844276	5.528909932	9.675592381	5.528909932	6.450394921	5.528909932	5.92383207	6.911137415	10.79453844	1.842969977	11.05781986	5.528909932	3.685939955	11.05781986	7.832622404	11.05781986	2.764454966	5.528909932	13.63797783	1.842969977	5.528909932	5.528909932	5.528909932	2.764454966	11.05781986	5.528909932	11.05781986
KIDINS220	2.764454966	2.764454966	5.528909932	5.528909932	3.159377104	2.457293303	5.528909932	2.764454966	5.528909932	1.382227483	1.579688552	1.65867298	3.685939955	1.842969977	4.146682449	2.764454966	5.528909932	5.528909932	5.528909932	2.15013164	1.842969977	5.089110278	1.579688552	5.528909932	2.764454966	5.528909932	2.764454966	2.764454966	3.159377104	4.146682449	2.106251403	3.685939955	5.528909932	5.528909932	2.764454966	5.528909932	2.303712472	1.753069003	2.764454966	5.528909932	3.685939955	5.528909932	5.528909932	5.528909932	5.528909932	2.764454966	5.528909932	5.528909932	2.764454966
GFUS	1.382227483	3.94922138	5.528909932	3.685939955	0.394922138	3.071616629	1.105781986	2.764454966	5.528909932	1.382227483	0.789844276	2.764454966	1.842969977	1.842969977	4.146682449	2.764454966	5.528909932	5.528909932	5.528909932	3.378778292	1.842969977	4.586482103	4.739065656	2.764454966	4.146682449	5.528909932	2.764454966	2.764454966	2.764454966	6.911137415	2.106251403	1.842969977	5.528909932	5.528909932	6.450394921	5.528909932	6.450394921	7.821384782	2.764454966	5.528909932	1.842969977	1.842969977	5.528909932	5.528909932	5.528909932	2.764454966	5.528909932	5.528909932	2.764454966
DDB2	1.382227483	7.503520622	5.528909932	3.685939955	3.159377104	2.457293303	3.317345959	4.146682449	5.528909932	6.911137415	3.94922138	4.976018939	1.842969977	1.842969977	1.382227483	2.764454966	5.528909932	5.528909932	5.528909932	3.685939955	3.685939955	5.214767322	2.369532828	2.764454966	6.911137415	5.528909932	2.764454966	2.764454966	2.369532828	4.146682449	2.896095679	1.842969977	5.528909932	5.528909932	3.685939955	5.528909932	4.607424943	0.674257309	2.764454966	11.05781986	3.317345959	3.685939955	5.528909932	5.528909932	5.528909932	2.764454966	5.528909932	5.528909932	5.528909932
MAPKAPK2	6.220023674	13.42735269	5.528909932	5.528909932	8.293364898	7.986203235	9.952037878	5.528909932	11.05781986	2.764454966	3.159377104	9.399146885	7.37187991	9.214849887	6.911137415	2.764454966	5.528909932	5.528909932	5.528909932	9.214849887	3.685939955	5.591738454	5.528909932	2.764454966	8.293364898	11.05781986	10.13633488	8.293364898	15.40196338	10.36670612	12.63750842	14.74375982	5.528909932	5.528909932	5.068167438	5.528909932	4.607424943	11.59722571	5.528909932	5.528909932	4.05453395	9.214849887	5.528909932	5.528909932	5.528909932	5.528909932	11.05781986	5.528909932	2.764454966
PLCB3	3.455568708	1.579688552	5.528909932	0.921484989	1.97461069	3.685939955	4.423127946	2.764454966	5.528909932	5.528909932	1.579688552	0.552890993	7.37187991	5.528909932	1.382227483	2.764454966	5.528909932	11.05781986	5.528909932	2.457293303	5.528909932	3.581225752	3.159377104	2.764454966	1.382227483	5.528909932	1.842969977	2.764454966	1.97461069	3.455568708	2.369532828	5.528909932	5.528909932	5.528909932	1.842969977	5.528909932	3.22519746	2.427326312	5.528909932	5.528909932	2.580157968	3.685939955	5.528909932	11.05781986	5.528909932	2.764454966	5.528909932	5.528909932	2.764454966
TUBB4B	8.98447864	10.66289773	11.05781986	10.13633488	5.92383207	3.685939955	4.423127946	8.293364898	5.528909932	8.293364898	6.318754208	6.634691919	3.685939955	11.05781986	9.675592381	8.293364898	11.05781986	16.5867298	5.528909932	5.528909932	11.05781986	4.335168015	12.63750842	11.05781986	4.837796191	5.528909932	8.600526561	24.88009469	5.528909932	8.293364898	8.951568462	7.37187991	11.05781986	5.528909932	7.832622404	5.528909932	12.90078984	13.7548491	5.528909932	16.5867298	22.85282772	5.528909932	5.528909932	5.528909932	16.5867298	2.764454966	16.5867298	5.528909932	11.05781986
LYSMD3	1.382227483	5.133987794	5.528909932	4.607424943	4.344143518	3.071616629	1.105781986	4.146682449	5.528909932	12.44004735	3.159377104	3.870236953	1.842969977	1.842969977	4.146682449	8.293364898	11.05781986	5.528909932	5.528909932	4.914586606	1.842969977	5.089110278	8.688287036	2.764454966	3.455568708	5.528909932	2.457293303	8.293364898	3.94922138	3.455568708	4.739065656	3.685939955	5.528909932	5.528909932	1.382227483	5.528909932	1.382227483	1.887920465	2.764454966	5.528909932	1.474375982	1.842969977	5.528909932	5.528909932	5.528909932	5.528909932	5.528909932	5.528909932	2.764454966
TIPIN	3.455568708	5.528909932	5.528909932	4.607424943	3.159377104	7.37187991	4.423127946	5.528909932	5.528909932	6.911137415	3.159377104	3.870236953	5.528909932	1.842969977	4.146682449	2.764454966	5.528909932	5.528909932	5.528909932	4.300263281	3.685939955	4.397996537	1.579688552	2.764454966	5.528909932	5.528909932	0.614323326	2.764454966	2.369532828	5.528909932	1.579688552	11.05781986	5.528909932	5.528909932	1.842969977	5.528909932	2.303712472	1.078811694	2.764454966	5.528909932	5.528909932	7.37187991	5.528909932	5.528909932	5.528909932	2.764454966	5.528909932	5.528909932	2.764454966
CEP250	3.455568708	3.94922138	5.528909932	2.764454966	5.528909932	4.914586606	2.211563973	4.146682449	5.528909932	1.382227483	3.159377104	2.764454966	5.528909932	1.842969977	2.764454966	2.764454966	5.528909932	5.528909932	5.528909932	3.071616629	1.842969977	5.78022402	2.369532828	5.528909932	4.146682449	5.528909932	2.764454966	2.764454966	3.554299242	6.220023674	1.842969977	1.842969977	5.528909932	5.528909932	7.37187991	5.528909932	0.921484989	2.29247485	2.764454966	5.528909932	4.423127946	1.842969977	5.528909932	5.528909932	5.528909932	2.764454966	11.05781986	5.528909932	2.764454966
ELOA2	15.20450231	12.24258628	5.528909932	6.450394921	3.94922138	6.143233258	6.634691919	15.20450231	5.528909932	1.382227483	0.789844276	6.081800925	9.214849887	7.37187991	6.911137415	2.764454966	11.05781986	5.528909932	5.528909932	5.221748269	1.842969977	5.089110278	2.369532828	5.528909932	4.837796191	5.528909932	6.143233258	5.528909932	5.133987794	3.455568708	3.94922138	12.90078984	11.05781986	5.528909932	5.068167438	5.528909932	2.303712472	1.348514618	11.05781986	5.528909932	4.791721941	3.685939955	5.528909932	5.528909932	55.28909932	8.293364898	5.528909932	5.528909932	13.82227483
DCTN3	2.073341225	3.554299242	5.528909932	4.607424943	2.764454966	1.842969977	2.211563973	4.146682449	5.528909932	2.764454966	1.579688552	2.764454966	5.528909932	1.842969977	4.146682449	2.764454966	5.528909932	5.528909932	5.528909932	2.15013164	3.685939955	3.581225752	3.159377104	2.764454966	7.602251157	5.528909932	2.457293303	5.528909932	0.789844276	4.837796191	3.159377104	5.528909932	5.528909932	5.528909932	5.989652427	5.528909932	2.303712472	4.854652623	5.528909932	5.528909932	1.842969977	1.842969977	5.528909932	5.528909932	5.528909932	5.528909932	5.528909932	5.528909932	5.528909932
SENP7	4.837796191	3.94922138	11.05781986	5.528909932	2.764454966	4.300263281	5.528909932	2.764454966	5.528909932	2.764454966	6.318754208	3.870236953	5.528909932	1.842969977	6.911137415	2.764454966	5.528909932	5.528909932	5.528909932	3.993101618	3.685939955	4.335168015	1.579688552	2.764454966	4.837796191	5.528909932	2.15013164	2.764454966	4.344143518	5.528909932	3.94922138	1.842969977	5.528909932	5.528909932	0.460742494	5.528909932	1.842969977	1.348514618	2.764454966	5.528909932	2.580157968	1.842969977	5.528909932	5.528909932	5.528909932	2.764454966	5.528909932	5.528909932	11.05781986
IFI6	0.691113742	1.579688552	5.528909932	4.607424943	2.764454966	3.685939955	2.211563973	4.146682449	5.528909932	1.382227483	1.579688552	5.528909932	1.842969977	1.842969977	2.764454966	2.764454966	5.528909932	11.05781986	11.05781986	2.15013164	3.685939955	4.963453235	1.579688552	2.764454966	2.764454966	5.528909932	7.064718247	2.764454966	5.528909932	3.455568708	18.42969977	7.37187991	5.528909932	5.528909932	2.764454966	5.528909932	9.214849887	6.742573088	2.764454966	88.46255891	1.474375982	5.528909932	22.11563973	5.528909932	5.528909932	5.528909932	11.05781986	5.528909932	2.764454966
SEC16A	6.220023674	4.344143518	5.528909932	0.921484989	2.764454966	4.914586606	2.211563973	5.528909932	5.528909932	4.146682449	2.369532828	4.423127946	3.685939955	3.685939955	1.382227483	2.764454966	5.528909932	5.528909932	5.528909932	3.378778292	1.842969977	4.460825059	1.579688552	2.764454966	8.98447864	5.528909932	4.300263281	2.764454966	3.94922138	4.146682449	5.002347081	5.528909932	5.528909932	5.528909932	4.607424943	5.528909932	4.607424943	3.371286544	8.293364898	5.528909932	2.948751964	5.528909932	5.528909932	5.528909932	5.528909932	5.528909932	5.528909932	5.528909932	5.528909932
UBA3	6.220023674	9.083209174	5.528909932	11.05781986	5.528909932	6.143233258	7.740473905	2.764454966	5.528909932	6.911137415	6.318754208	6.081800925	11.05781986	1.842969977	5.528909932	5.528909932	5.528909932	5.528909932	5.528909932	7.986203235	3.685939955	9.047307162	6.318754208	2.764454966	10.36670612	5.528909932	6.143233258	2.764454966	5.133987794	8.98447864	6.845317059	3.685939955	5.528909932	5.528909932	5.989652427	5.528909932	8.754107393	5.259207009	2.764454966	5.528909932	5.160315937	7.37187991	5.528909932	5.528909932	5.528909932	11.05781986	5.528909932	5.528909932	5.528909932
TRIM21	1.382227483	4.739065656	5.528909932	0.921484989	7.108598484	1.842969977	1.105781986	2.764454966	5.528909932	2.764454966	3.159377104	5.528909932	1.842969977	1.842969977	2.764454966	2.764454966	5.528909932	5.528909932	5.528909932	4.607424943	11.05781986	5.46608141	3.94922138	2.764454966	1.382227483	5.528909932	5.836071595	2.764454966	2.764454966	2.073341225	7.108598484	1.842969977	5.528909932	5.528909932	3.22519746	5.528909932	3.685939955	2.157623388	8.293364898	5.528909932	1.842969977	3.685939955	5.528909932	5.528909932	5.528909932	5.528909932	5.528909932	5.528909932	2.764454966
SLC9A3R2	2.073341225	5.133987794	5.528909932	7.37187991	6.318754208	6.143233258	4.423127946	6.911137415	5.528909932	1.382227483	2.369532828	8.293364898	1.842969977	25.80157968	2.764454966	8.293364898	5.528909932	5.528909932	5.528909932	4.914586606	3.685939955	4.083853927	1.579688552	2.764454966	3.455568708	5.528909932	4.914586606	2.764454966	8.293364898	10.36670612	9.741412738	14.74375982	5.528909932	5.528909932	2.303712472	5.528909932	1.842969977	2.157623388	11.05781986	5.528909932	1.474375982	1.842969977	5.528909932	5.528909932	5.528909932	2.764454966	5.528909932	5.528909932	2.764454966
SNX7	3.455568708	2.764454966	5.528909932	4.607424943	3.554299242	1.228646652	1.105781986	8.293364898	5.528909932	4.146682449	0.789844276	2.764454966	1.842969977	1.842969977	4.146682449	2.764454966	5.528909932	5.528909932	5.528909932	3.993101618	7.37187991	5.591738454	4.739065656	2.764454966	2.764454966	5.528909932	5.221748269	2.764454966	5.92383207	3.455568708	3.422658529	1.842969977	5.528909932	5.528909932	1.842969977	5.528909932	2.303712472	2.966732159	2.764454966	5.528909932	4.05453395	3.685939955	5.528909932	5.528909932	5.528909932	2.764454966	5.528909932	5.528909932	8.293364898
MEF2D	4.146682449	2.764454966	11.05781986	3.685939955	1.97461069	5.528909932	1.105781986	2.764454966	5.528909932	4.146682449	1.579688552	3.870236953	1.842969977	9.214849887	1.382227483	5.528909932	5.528909932	5.528909932	5.528909932	5.528909932	1.842969977	4.649310625	3.159377104	11.05781986	0.691113742	5.528909932	3.378778292	2.764454966	3.94922138	0.691113742	5.792191358	3.685939955	5.528909932	5.528909932	0.460742494	5.528909932	2.764454966	1.483366079	2.764454966	5.528909932	1.105781986	1.842969977	5.528909932	5.528909932	11.05781986	2.764454966	5.528909932	5.528909932	2.764454966
SNX1	2.073341225	3.554299242	5.528909932	2.764454966	4.344143518	0.614323326	5.528909932	1.382227483	5.528909932	5.528909932	1.579688552	3.870236953	3.685939955	3.685939955	2.764454966	2.764454966	5.528909932	5.528909932	5.528909932	3.685939955	1.842969977	5.403252888	3.159377104	2.764454966	0.691113742	5.528909932	3.071616629	2.764454966	3.159377104	1.382227483	3.422658529	1.842969977	5.528909932	5.528909932	3.685939955	5.528909932	4.146682449	2.831880697	2.764454966	5.528909932	3.685939955	1.842969977	5.528909932	5.528909932	5.528909932	2.764454966	5.528909932	5.528909932	2.764454966
PLEKHG5	2.073341225	3.159377104	5.528909932	2.764454966	2.369532828	1.228646652	5.528909932	2.764454966	5.528909932	2.764454966	3.159377104	3.317345959	1.842969977	3.685939955	2.764454966	2.764454966	5.528909932	5.528909932	5.528909932	1.842969977	1.842969977	4.083853927	1.579688552	2.764454966	3.455568708	5.528909932	2.15013164	2.764454966	3.159377104	2.073341225	3.422658529	1.842969977	5.528909932	5.528909932	2.303712472	5.528909932	5.528909932	2.022771926	2.764454966	5.528909932	7.003285914	5.528909932	5.528909932	5.528909932	16.5867298	2.764454966	5.528909932	5.528909932	2.764454966
ISY1	2.073341225	1.579688552	16.5867298	1.842969977	2.369532828	0.614323326	4.423127946	2.764454966	5.528909932	1.382227483	3.159377104	3.870236953	1.842969977	1.842969977	1.382227483	5.528909932	5.528909932	11.05781986	5.528909932	3.378778292	3.685939955	4.335168015	3.94922138	2.764454966	3.455568708	5.528909932	2.457293303	2.764454966	1.97461069	4.146682449	1.842969977	1.842969977	5.528909932	5.528909932	1.842969977	5.528909932	4.146682449	3.775840929	2.764454966	5.528909932	0.737187991	5.528909932	5.528909932	5.528909932	5.528909932	2.764454966	5.528909932	5.528909932	2.764454966
HNRNPM	3.455568708	3.554299242	11.05781986	6.450394921	4.739065656	0.614323326	2.211563973	4.146682449	5.528909932	2.764454966	0.789844276	3.870236953	1.842969977	1.842969977	2.764454966	2.764454966	5.528909932	5.528909932	5.528909932	6.450394921	5.528909932	5.214767322	2.369532828	2.764454966	0.691113742	5.528909932	6.450394921	11.05781986	7.89844276	4.146682449	7.37187991	3.685939955	5.528909932	5.528909932	4.607424943	5.528909932	6.450394921	7.956236244	8.293364898	16.5867298	10.32063187	5.528909932	5.528909932	11.05781986	5.528909932	5.528909932	22.11563973	5.528909932	2.764454966
PPIL4	4.146682449	4.344143518	5.528909932	0.921484989	3.554299242	4.300263281	1.105781986	2.764454966	5.528909932	5.528909932	0.789844276	1.65867298	5.528909932	3.685939955	12.44004735	2.764454966	5.528909932	5.528909932	5.528909932	3.378778292	3.685939955	5.78022402	3.94922138	5.528909932	4.837796191	5.528909932	2.764454966	8.293364898	3.159377104	2.764454966	1.579688552	1.842969977	5.528909932	5.528909932	4.146682449	5.528909932	1.842969977	2.427326312	5.528909932	5.528909932	1.842969977	3.685939955	5.528909932	5.528909932	5.528909932	2.764454966	5.528909932	5.528909932	2.764454966
SIGIRR	11.74893361	17.77149621	27.64454966	8.293364898	6.318754208	11.05781986	25.43298569	12.44004735	5.528909932	22.11563973	17.37657407	7.740473905	9.214849887	1.842969977	4.146682449	5.528909932	11.05781986	33.17345959	5.528909932	7.37187991	12.90078984	4.209510971	8.688287036	13.82227483	9.675592381	5.528909932	6.757556584	19.35118476	4.344143518	14.51338857	4.475784231	7.37187991	16.5867298	5.528909932	4.146682449	16.5867298	8.293364898	3.910692391	2.764454966	5.528909932	1.474375982	3.685939955	5.528909932	5.528909932	22.11563973	11.05781986	5.528909932	5.528909932	24.88009469
FAM131C	2.764454966	3.94922138	16.5867298	1.842969977	3.554299242	4.300263281	3.317345959	9.675592381	5.528909932	1.382227483	2.369532828	3.317345959	1.842969977	1.842969977	6.911137415	2.764454966	5.528909932	5.528909932	5.528909932	4.914586606	9.214849887	3.958196883	0.789844276	2.764454966	2.764454966	5.528909932	2.457293303	8.293364898	3.159377104	3.455568708	2.369532828	3.685939955	5.528909932	5.528909932	0.921484989	5.528909932	0.921484989	0.943960232	5.528909932	5.528909932	3.317345959	1.842969977	5.528909932	5.528909932	16.5867298	2.764454966	5.528909932	5.528909932	8.293364898
GDAP2	4.146682449	2.369532828	5.528909932	5.528909932	0.789844276	2.457293303	1.105781986	1.382227483	5.528909932	4.146682449	2.369532828	1.65867298	1.842969977	3.685939955	2.764454966	5.528909932	5.528909932	5.528909932	5.528909932	2.457293303	3.685939955	4.021025405	3.159377104	2.764454966	2.073341225	5.528909932	2.15013164	2.764454966	1.579688552	3.455568708	0.789844276	5.528909932	5.528909932	5.528909932	0.460742494	5.528909932	1.382227483	2.29247485	2.764454966	5.528909932	3.317345959	1.842969977	5.528909932	5.528909932	5.528909932	2.764454966	5.528909932	5.528909932	5.528909932
NRBP2	2.073341225	3.554299242	5.528909932	0.921484989	8.688287036	0.614323326	1.105781986	4.146682449	5.528909932	2.764454966	3.94922138	3.870236953	5.528909932	1.842969977	1.382227483	5.528909932	5.528909932	5.528909932	5.528909932	3.993101618	3.685939955	4.774967669	5.528909932	2.764454966	2.764454966	5.528909932	2.15013164	2.764454966	3.94922138	2.764454966	2.369532828	1.842969977	5.528909932	5.528909932	16.1259873	5.528909932	2.303712472	1.348514618	2.764454966	5.528909932	5.897503928	1.842969977	5.528909932	5.528909932	5.528909932	2.764454966	5.528909932	5.528909932	2.764454966
PSMD8	6.911137415	9.083209174	11.05781986	10.13633488	5.133987794	3.071616629	2.211563973	12.44004735	11.05781986	5.528909932	3.159377104	6.634691919	1.842969977	7.37187991	5.528909932	8.293364898	5.528909932	5.528909932	5.528909932	10.7506582	1.842969977	5.1519388	11.84766414	2.764454966	4.837796191	5.528909932	7.986203235	2.764454966	9.478131312	8.293364898	10.53125701	7.37187991	5.528909932	5.528909932	7.37187991	5.528909932	6.450394921	18.20494734	2.764454966	11.05781986	9.583443882	3.685939955	5.528909932	5.528909932	5.528909932	5.528909932	5.528909932	5.528909932	16.5867298
PPP6R2	4.146682449	5.528909932	5.528909932	3.685939955	5.133987794	4.300263281	3.317345959	1.382227483	5.528909932	4.146682449	2.369532828	2.764454966	7.37187991	1.842969977	1.382227483	11.05781986	5.528909932	5.528909932	5.528909932	2.15013164	3.685939955	5.340424366	3.94922138	2.764454966	5.528909932	5.528909932	3.378778292	2.764454966	2.764454966	7.602251157	3.685939955	1.842969977	11.05781986	5.528909932	3.22519746	5.528909932	1.842969977	0.943960232	2.764454966	5.528909932	2.211563973	1.842969977	5.528909932	5.528909932	5.528909932	5.528909932	5.528909932	5.528909932	2.764454966
GLE1	2.764454966	4.344143518	5.528909932	2.764454966	4.344143518	6.143233258	2.211563973	2.764454966	5.528909932	1.382227483	2.369532828	4.976018939	1.842969977	5.528909932	5.528909932	8.293364898	5.528909932	5.528909932	5.528909932	3.378778292	3.685939955	5.78022402	4.739065656	2.764454966	6.911137415	5.528909932	4.300263281	2.764454966	1.97461069	3.455568708	2.369532828	5.528909932	11.05781986	5.528909932	1.842969977	5.528909932	4.607424943	2.022771926	5.528909932	5.528909932	2.580157968	1.842969977	5.528909932	5.528909932	5.528909932	2.764454966	5.528909932	5.528909932	2.764454966
RAB13	2.764454966	6.318754208	5.528909932	4.607424943	7.108598484	0.614323326	5.528909932	8.293364898	5.528909932	2.764454966	4.739065656	5.528909932	5.528909932	3.685939955	4.146682449	2.764454966	5.528909932	5.528909932	5.528909932	6.143233258	1.842969977	7.288108547	3.94922138	2.764454966	5.528909932	5.528909932	5.221748269	8.293364898	7.89844276	0.691113742	6.845317059	1.842969977	5.528909932	5.528909932	3.685939955	5.528909932	3.22519746	6.742573088	5.528909932	5.528909932	3.317345959	1.842969977	5.528909932	5.528909932	5.528909932	5.528909932	5.528909932	5.528909932	5.528909932
FAAP100	3.455568708	3.94922138	5.528909932	0.921484989	1.97461069	2.457293303	2.211563973	4.146682449	5.528909932	9.675592381	3.94922138	2.211563973	1.842969977	1.842969977	1.382227483	2.764454966	5.528909932	5.528909932	5.528909932	2.15013164	7.37187991	5.089110278	4.739065656	2.764454966	0.691113742	5.528909932	1.228646652	2.764454966	2.369532828	3.455568708	2.632814253	1.842969977	5.528909932	5.528909932	5.989652427	5.528909932	1.382227483	1.078811694	5.528909932	5.528909932	3.317345959	1.842969977	5.528909932	5.528909932	11.05781986	2.764454966	5.528909932	5.528909932	2.764454966
SLC46A3	4.837796191	5.133987794	5.528909932	8.293364898	2.369532828	4.914586606	8.846255891	4.146682449	5.528909932	5.528909932	5.528909932	3.870236953	9.214849887	3.685939955	5.528909932	2.764454966	11.05781986	5.528909932	5.528909932	6.450394921	3.685939955	10.36670612	3.94922138	11.05781986	7.602251157	11.05781986	3.993101618	2.764454966	1.97461069	6.220023674	2.896095679	3.685939955	5.528909932	5.528909932	4.146682449	5.528909932	5.068167438	1.618217541	2.764454966	5.528909932	1.105781986	7.37187991	5.528909932	5.528909932	5.528909932	11.05781986	5.528909932	5.528909932	2.764454966
CYHR1	4.837796191	3.554299242	5.528909932	1.842969977	3.554299242	3.685939955	2.211563973	2.764454966	5.528909932	6.911137415	1.579688552	3.317345959	3.685939955	1.842969977	2.764454966	2.764454966	5.528909932	5.528909932	5.528909932	3.685939955	1.842969977	6.220023674	4.739065656	2.764454966	2.073341225	5.528909932	1.535808314	2.764454966	1.184766414	2.073341225	1.842969977	3.685939955	5.528909932	5.528909932	2.764454966	5.528909932	3.22519746	0.404554385	5.528909932	5.528909932	3.685939955	3.685939955	5.528909932	5.528909932	5.528909932	2.764454966	11.05781986	5.528909932	2.764454966
SNX33	2.073341225	2.764454966	5.528909932	4.607424943	2.764454966	1.842969977	8.846255891	1.382227483	5.528909932	2.764454966	4.739065656	5.528909932	1.842969977	5.528909932	2.764454966	2.764454966	5.528909932	5.528909932	5.528909932	2.15013164	7.37187991	4.774967669	1.579688552	2.764454966	4.146682449	5.528909932	2.457293303	2.764454966	2.764454966	3.455568708	3.94922138	1.842969977	5.528909932	5.528909932	2.764454966	11.05781986	3.685939955	0.943960232	2.764454966	11.05781986	3.317345959	1.842969977	5.528909932	5.528909932	11.05781986	2.764454966	5.528909932	5.528909932	2.764454966
TOR1AIP2	4.837796191	3.94922138	11.05781986	3.685939955	3.159377104	4.300263281	5.528909932	5.528909932	5.528909932	1.382227483	0.789844276	4.976018939	7.37187991	1.842969977	5.528909932	2.764454966	5.528909932	11.05781986	5.528909932	2.15013164	1.842969977	2.89011201	6.318754208	2.764454966	3.455568708	5.528909932	3.993101618	2.764454966	4.344143518	4.146682449	3.422658529	3.685939955	5.528909932	5.528909932	2.303712472	5.528909932	3.685939955	3.910692391	2.764454966	5.528909932	1.842969977	1.842969977	5.528909932	5.528909932	5.528909932	2.764454966	5.528909932	5.528909932	2.764454966
ABR	4.146682449	3.94922138	27.64454966	3.685939955	1.97461069	7.37187991	2.211563973	4.146682449	5.528909932	8.293364898	7.108598484	3.317345959	9.214849887	9.214849887	4.146682449	5.528909932	5.528909932	5.528909932	5.528909932	2.764454966	7.37187991	4.146682449	6.318754208	2.764454966	7.602251157	5.528909932	4.300263281	2.764454966	5.133987794	5.528909932	5.265628507	7.37187991	5.528909932	5.528909932	2.303712472	5.528909932	0.921484989	2.697029235	11.05781986	5.528909932	4.05453395	1.842969977	5.528909932	5.528909932	22.11563973	2.764454966	5.528909932	5.528909932	2.764454966
ESRRA	3.455568708	3.94922138	5.528909932	1.842969977	1.97461069	6.143233258	1.105781986	2.764454966	5.528909932	2.764454966	3.94922138	3.870236953	3.685939955	1.842969977	5.528909932	2.764454966	5.528909932	5.528909932	5.528909932	3.685939955	5.528909932	4.083853927	0.789844276	2.764454966	2.764454966	5.528909932	1.842969977	2.764454966	2.369532828	4.837796191	1.842969977	1.842969977	11.05781986	5.528909932	4.607424943	16.5867298	0.921484989	1.348514618	2.764454966	5.528909932	2.948751964	1.842969977	5.528909932	5.528909932	5.528909932	2.764454966	16.5867298	5.528909932	5.528909932
SAP18	3.455568708	1.97461069	5.528909932	4.607424943	9.478131312	4.914586606	2.211563973	4.146682449	5.528909932	4.146682449	3.159377104	1.105781986	3.685939955	5.528909932	1.382227483	2.764454966	11.05781986	5.528909932	5.528909932	2.457293303	1.842969977	5.654566976	7.108598484	2.764454966	5.528909932	5.528909932	3.378778292	5.528909932	3.94922138	2.764454966	5.792191358	3.685939955	5.528909932	5.528909932	2.764454966	5.528909932	4.146682449	6.87742455	5.528909932	5.528909932	5.528909932	1.842969977	5.528909932	5.528909932	5.528909932	2.764454966	5.528909932	5.528909932	2.764454966
ZFC3H1	7.602251157	3.94922138	5.528909932	0.921484989	2.369532828	4.300263281	1.105781986	2.764454966	5.528909932	2.764454966	3.159377104	4.423127946	1.842969977	7.37187991	4.146682449	2.764454966	5.528909932	5.528909932	5.528909932	4.914586606	3.685939955	4.021025405	2.369532828	2.764454966	2.764454966	5.528909932	3.993101618	2.764454966	2.369532828	5.528909932	3.159377104	1.842969977	5.528909932	5.528909932	5.068167438	5.528909932	2.303712472	3.10158362	2.764454966	11.05781986	4.05453395	1.842969977	5.528909932	5.528909932	5.528909932	5.528909932	5.528909932	5.528909932	2.764454966
CNFN	0.691113742	1.97461069	5.528909932	6.450394921	4.344143518	2.457293303	3.317345959	1.382227483	5.528909932	11.05781986	3.159377104	3.317345959	1.842969977	1.842969977	4.146682449	2.764454966	5.528909932	5.528909932	5.528909932	0.921484989	1.842969977	6.031538108	1.579688552	2.764454966	4.146682449	5.528909932	1.535808314	5.528909932	3.159377104	4.837796191	1.053125701	5.528909932	5.528909932	5.528909932	3.22519746	5.528909932	1.842969977	1.753069003	2.764454966	5.528909932	1.842969977	1.842969977	5.528909932	5.528909932	11.05781986	2.764454966	5.528909932	5.528909932	5.528909932
TMEM259	3.455568708	2.764454966	5.528909932	4.607424943	3.554299242	3.071616629	2.211563973	2.764454966	5.528909932	1.382227483	3.159377104	2.764454966	1.842969977	1.842969977	1.382227483	5.528909932	5.528909932	5.528909932	5.528909932	3.993101618	5.528909932	4.712139147	3.94922138	2.764454966	4.146682449	5.528909932	4.300263281	5.528909932	2.369532828	1.382227483	2.632814253	5.528909932	5.528909932	5.528909932	4.607424943	5.528909932	2.764454966	0.943960232	2.764454966	5.528909932	2.211563973	1.842969977	5.528909932	5.528909932	5.528909932	2.764454966	5.528909932	5.528909932	2.764454966
MAGEF1	3.455568708	2.764454966	11.05781986	2.764454966	1.97461069	4.300263281	3.317345959	1.382227483	5.528909932	4.146682449	4.739065656	4.976018939	7.37187991	11.05781986	1.382227483	8.293364898	5.528909932	5.528909932	5.528909932	4.914586606	3.685939955	5.905881064	2.369532828	2.764454966	5.528909932	5.528909932	5.221748269	8.293364898	3.159377104	7.602251157	4.739065656	1.842969977	5.528909932	5.528909932	3.685939955	5.528909932	5.528909932	3.10158362	5.528909932	5.528909932	3.317345959	1.842969977	5.528909932	5.528909932	16.5867298	2.764454966	5.528909932	5.528909932	2.764454966
SGK3	3.455568708	1.184766414	5.528909932	1.842969977	1.97461069	1.842969977	3.317345959	1.382227483	5.528909932	2.764454966	0.789844276	1.65867298	1.842969977	1.842969977	5.528909932	2.764454966	11.05781986	5.528909932	5.528909932	2.457293303	1.842969977	5.026281757	3.159377104	2.764454966	3.455568708	5.528909932	2.15013164	2.764454966	2.764454966	4.837796191	2.632814253	1.842969977	5.528909932	5.528909932	2.764454966	5.528909932	4.146682449	0.674257309	2.764454966	11.05781986	2.211563973	1.842969977	5.528909932	5.528909932	11.05781986	2.764454966	5.528909932	5.528909932	2.764454966
MARCKS	15.20450231	17.77149621	22.11563973	22.11563973	8.688287036	15.35808314	28.75033165	9.675592381	11.05781986	19.35118476	17.37657407	24.3272037	18.42969977	31.33048962	22.11563973	11.05781986	5.528909932	33.17345959	22.11563973	12.90078984	16.5867298	5.089110278	16.5867298	33.17345959	20.73341225	5.528909932	19.35118476	22.11563973	34.35822601	17.27784354	23.16876543	18.42969977	33.17345959	5.528909932	8.293364898	5.528909932	15.20450231	19.14890757	11.05781986	22.11563973	21.00985774	11.05781986	5.528909932	5.528909932	5.528909932	2.764454966	11.05781986	22.11563973	13.82227483
STX7	3.455568708	3.159377104	5.528909932	6.450394921	4.739065656	6.757556584	2.211563973	4.146682449	5.528909932	1.382227483	1.579688552	3.870236953	5.528909932	1.842969977	1.382227483	2.764454966	11.05781986	5.528909932	5.528909932	5.221748269	1.842969977	4.146682449	6.318754208	2.764454966	2.073341225	5.528909932	4.300263281	5.528909932	6.713676346	3.455568708	4.739065656	5.528909932	5.528909932	11.05781986	1.842969977	5.528909932	0.921484989	2.966732159	5.528909932	5.528909932	2.211563973	1.842969977	5.528909932	5.528909932	5.528909932	2.764454966	5.528909932	5.528909932	5.528909932
TMED2	13.82227483	2.764454966	5.528909932	3.685939955	5.528909932	3.071616629	1.105781986	1.382227483	5.528909932	4.146682449	0.789844276	1.65867298	1.842969977	5.528909932	1.382227483	5.528909932	5.528909932	5.528909932	5.528909932	2.764454966	1.842969977	4.460825059	1.579688552	5.528909932	2.073341225	5.528909932	4.914586606	2.764454966	7.89844276	4.146682449	7.108598484	5.528909932	5.528909932	5.528909932	4.146682449	5.528909932	3.22519746	9.304750861	2.764454966	11.05781986	8.477661896	3.685939955	5.528909932	5.528909932	5.528909932	2.764454966	5.528909932	5.528909932	2.764454966
ADPRS	0.691113742	3.554299242	5.528909932	0.921484989	4.344143518	3.071616629	4.423127946	5.528909932	5.528909932	9.675592381	6.318754208	4.976018939	5.528909932	1.842969977	6.911137415	2.764454966	5.528909932	5.528909932	5.528909932	2.457293303	3.685939955	3.706882795	2.369532828	2.764454966	6.220023674	5.528909932	3.685939955	2.764454966	5.92383207	2.764454966	3.422658529	5.528909932	5.528909932	5.528909932	4.607424943	5.528909932	7.832622404	3.236435082	5.528909932	5.528909932	2.948751964	1.842969977	5.528909932	5.528909932	5.528909932	2.764454966	5.528909932	5.528909932	8.293364898
MT1X	5.528909932	5.528909932	5.528909932	7.37187991	3.554299242	1.842969977	2.211563973	8.293364898	5.528909932	2.764454966	5.528909932	4.976018939	3.685939955	12.90078984	4.146682449	2.764454966	5.528909932	27.64454966	5.528909932	4.607424943	7.37187991	4.586482103	4.739065656	2.764454966	4.837796191	5.528909932	3.993101618	2.764454966	4.739065656	7.602251157	3.94922138	7.37187991	5.528909932	5.528909932	2.764454966	5.528909932	11.51856236	24.54296604	13.82227483	33.17345959	15.48094781	1.842969977	5.528909932	5.528909932	5.528909932	8.293364898	5.528909932	5.528909932	2.764454966
PRPF4B	2.073341225	5.92383207	5.528909932	4.607424943	7.503520622	0.614323326	2.211563973	4.146682449	5.528909932	6.911137415	4.739065656	4.423127946	1.842969977	3.685939955	5.528909932	8.293364898	5.528909932	5.528909932	5.528909932	4.914586606	3.685939955	4.774967669	3.159377104	2.764454966	5.528909932	5.528909932	3.685939955	2.764454966	4.344143518	4.146682449	2.369532828	1.842969977	5.528909932	5.528909932	6.911137415	5.528909932	3.22519746	6.338018703	8.293364898	5.528909932	5.897503928	3.685939955	5.528909932	5.528909932	5.528909932	5.528909932	5.528909932	5.528909932	2.764454966
PIGC	0.691113742	5.528909932	5.528909932	5.528909932	2.764454966	0.614323326	3.317345959	9.675592381	5.528909932	5.528909932	3.94922138	6.081800925	3.685939955	3.685939955	4.146682449	2.764454966	5.528909932	5.528909932	5.528909932	3.071616629	3.685939955	3.832539839	7.89844276	5.528909932	5.528909932	5.528909932	3.378778292	5.528909932	4.739065656	1.382227483	2.369532828	1.842969977	5.528909932	5.528909932	3.685939955	5.528909932	2.303712472	1.753069003	2.764454966	5.528909932	0.737187991	1.842969977	5.528909932	5.528909932	5.528909932	2.764454966	5.528909932	5.528909932	2.764454966
FKBP3	1.382227483	3.554299242	5.528909932	9.214849887	3.159377104	1.228646652	1.105781986	5.528909932	5.528909932	5.528909932	0.789844276	7.740473905	7.37187991	5.528909932	2.764454966	2.764454966	5.528909932	5.528909932	5.528909932	2.457293303	7.37187991	3.644054273	5.528909932	2.764454966	4.837796191	5.528909932	3.993101618	2.764454966	4.739065656	4.837796191	2.896095679	1.842969977	5.528909932	5.528909932	7.832622404	5.528909932	6.911137415	7.821384782	2.764454966	5.528909932	3.317345959	5.528909932	5.528909932	5.528909932	5.528909932	5.528909932	22.11563973	5.528909932	5.528909932
CKB	2.764454966	18.95626262	11.05781986	11.97930485	6.713676346	11.67214319	28.75033165	16.5867298	5.528909932	29.02677714	18.16641835	11.61071086	20.27266975	1.842969977	12.44004735	8.293364898	38.70236953	5.528909932	5.528909932	11.05781986	23.95860971	4.900624713	6.318754208	22.11563973	13.13116109	5.528909932	8.600526561	19.35118476	7.89844276	11.74893361	3.685939955	11.05781986	22.11563973	5.528909932	4.146682449	5.528909932	12.44004735	3.775840929	8.293364898	5.528909932	9.214849887	1.842969977	11.05781986	11.05781986	5.528909932	5.528909932	11.05781986	16.5867298	27.64454966
FAM53B	2.764454966	6.318754208	5.528909932	1.842969977	3.159377104	3.071616629	8.846255891	1.382227483	5.528909932	2.764454966	7.108598484	3.870236953	3.685939955	7.37187991	2.764454966	8.293364898	5.528909932	5.528909932	5.528909932	2.457293303	3.685939955	4.335168015	3.159377104	5.528909932	3.455568708	5.528909932	3.071616629	2.764454966	3.554299242	4.837796191	2.632814253	5.528909932	5.528909932	5.528909932	5.528909932	5.528909932	3.22519746	2.966732159	2.764454966	5.528909932	4.791721941	5.528909932	5.528909932	11.05781986	5.528909932	2.764454966	5.528909932	5.528909932	8.293364898
SNCB	4.146682449	7.503520622	5.528909932	3.685939955	5.92383207	5.528909932	4.423127946	4.146682449	5.528909932	6.911137415	7.108598484	5.528909932	9.214849887	1.842969977	8.293364898	2.764454966	22.11563973	5.528909932	5.528909932	4.914586606	5.528909932	9.675592381	4.739065656	8.293364898	13.82227483	5.528909932	3.378778292	2.764454966	4.344143518	4.837796191	2.106251403	3.685939955	5.528909932	5.528909932	4.607424943	5.528909932	5.528909932	0.674257309	11.05781986	5.528909932	2.211563973	1.842969977	5.528909932	5.528909932	5.528909932	8.293364898	5.528909932	5.528909932	13.82227483
USP17L12	48.37796191	13.82227483	60.81800925	18.42969977	15.79688552	35.01642957	19.90407576	15.20450231	5.528909932	17.96895728	15.79688552	25.98587668	23.95860971	11.05781986	33.17345959	16.5867298	5.528909932	33.17345959	16.5867298	25.18725636	25.80157968	4.900624713	6.318754208	8.293364898	12.44004735	16.5867298	12.90078984	13.82227483	15.79688552	25.57120844	11.84766414	49.76018939	5.528909932	16.5867298	10.59707737	5.528909932	16.5867298	6.338018703	22.11563973	5.528909932	15.48094781	9.214849887	5.528909932	22.11563973	60.81800925	5.528909932	5.528909932	5.528909932	2.764454966
LTA4H	2.073341225	1.579688552	5.528909932	5.528909932	2.764454966	3.685939955	1.105781986	1.382227483	5.528909932	2.764454966	7.108598484	1.65867298	5.528909932	3.685939955	4.146682449	2.764454966	5.528909932	5.528909932	5.528909932	3.685939955	1.842969977	4.083853927	0.789844276	2.764454966	0.691113742	5.528909932	2.457293303	2.764454966	1.184766414	2.073341225	2.896095679	3.685939955	5.528909932	11.05781986	1.382227483	5.528909932	1.382227483	5.933464317	2.764454966	11.05781986	1.474375982	1.842969977	5.528909932	5.528909932	5.528909932	11.05781986	5.528909932	5.528909932	2.764454966
MAN2C1	2.073341225	5.92383207	5.528909932	5.528909932	3.159377104	2.457293303	2.211563973	2.764454966	5.528909932	4.146682449	5.528909932	3.317345959	3.685939955	7.37187991	1.382227483	2.764454966	5.528909932	5.528909932	5.528909932	3.993101618	1.842969977	5.089110278	0.789844276	2.764454966	1.382227483	5.528909932	4.914586606	5.528909932	4.739065656	4.837796191	3.422658529	1.842969977	5.528909932	5.528909932	3.22519746	5.528909932	4.607424943	1.078811694	2.764454966	5.528909932	3.685939955	3.685939955	5.528909932	5.528909932	5.528909932	2.764454966	5.528909932	5.528909932	2.764454966
MMP2	1.382227483	13.42735269	5.528909932	25.80157968	18.56134049	1.228646652	7.740473905	4.146682449	5.528909932	1.382227483	11.05781986	46.99573442	1.842969977	9.214849887	1.382227483	2.764454966	5.528909932	38.70236953	5.528909932	15.66524481	5.528909932	4.774967669	15.79688552	13.82227483	4.837796191	5.528909932	75.56176907	5.528909932	46.20589015	2.764454966	51.33987794	1.842969977	5.528909932	5.528909932	2.303712472	5.528909932	6.450394921	2.427326312	2.764454966	11.05781986	2.580157968	7.37187991	5.528909932	5.528909932	5.528909932	2.764454966	5.528909932	5.528909932	5.528909932
ADI1	2.764454966	4.739065656	5.528909932	0.921484989	5.92383207	1.842969977	4.423127946	4.146682449	5.528909932	2.764454966	2.369532828	3.870236953	1.842969977	1.842969977	1.382227483	5.528909932	5.528909932	5.528909932	5.528909932	3.378778292	1.842969977	4.712139147	7.108598484	2.764454966	2.764454966	5.528909932	4.300263281	2.764454966	3.94922138	3.455568708	5.528909932	1.842969977	5.528909932	5.528909932	5.068167438	5.528909932	5.989652427	4.989504085	11.05781986	5.528909932	2.580157968	1.842969977	22.11563973	11.05781986	5.528909932	2.764454966	5.528909932	5.528909932	8.293364898
CCN1	3.455568708	4.344143518	11.05781986	5.528909932	20.14102904	19.0440231	9.952037878	2.764454966	5.528909932	4.146682449	5.528909932	11.61071086	3.685939955	7.37187991	8.293364898	5.528909932	5.528909932	5.528909932	11.05781986	6.757556584	7.37187991	4.335168015	10.26797559	8.293364898	6.911137415	5.528909932	35.01642957	2.764454966	7.108598484	6.911137415	17.90313692	3.685939955	5.528909932	5.528909932	2.303712472	5.528909932	3.685939955	2.022771926	2.764454966	5.528909932	5.897503928	36.85939955	5.528909932	5.528909932	5.528909932	2.764454966	5.528909932	5.528909932	2.764454966
PRKAR1A	4.146682449	2.764454966	5.528909932	6.450394921	5.528909932	4.300263281	5.528909932	6.911137415	5.528909932	6.911137415	1.579688552	4.423127946	7.37187991	3.685939955	5.528909932	5.528909932	5.528909932	5.528909932	5.528909932	5.836071595	3.685939955	4.460825059	9.478131312	5.528909932	2.073341225	5.528909932	9.829173213	2.764454966	3.554299242	4.146682449	12.11094557	3.685939955	5.528909932	5.528909932	3.22519746	5.528909932	4.146682449	6.472870164	2.764454966	5.528909932	9.214849887	7.37187991	5.528909932	5.528909932	5.528909932	2.764454966	5.528909932	5.528909932	8.293364898
TRAPPC6A	4.837796191	1.97461069	5.528909932	3.685939955	5.528909932	1.842969977	1.105781986	2.764454966	5.528909932	9.675592381	3.94922138	1.65867298	14.74375982	1.842969977	1.382227483	2.764454966	5.528909932	16.5867298	5.528909932	4.300263281	3.685939955	6.09436663	1.579688552	2.764454966	1.382227483	5.528909932	2.764454966	11.05781986	4.344143518	4.146682449	1.316407127	1.842969977	5.528909932	5.528909932	2.303712472	5.528909932	4.146682449	1.213663156	2.764454966	5.528909932	2.948751964	1.842969977	5.528909932	5.528909932	5.528909932	11.05781986	5.528909932	5.528909932	2.764454966
AKR1C2	3.455568708	4.739065656	5.528909932	0.921484989	1.97461069	4.914586606	3.317345959	1.382227483	5.528909932	5.528909932	4.739065656	3.317345959	3.685939955	7.37187991	2.764454966	2.764454966	5.528909932	11.05781986	11.05781986	3.071616629	5.528909932	5.654566976	5.528909932	2.764454966	3.455568708	5.528909932	2.457293303	2.764454966	0.789844276	4.146682449	1.053125701	1.842969977	5.528909932	5.528909932	2.764454966	5.528909932	11.05781986	9.97900817	5.528909932	5.528909932	2.580157968	14.74375982	5.528909932	5.528909932	5.528909932	2.764454966	5.528909932	5.528909932	2.764454966
TMEM63A	3.455568708	0.789844276	5.528909932	1.842969977	3.159377104	2.457293303	3.317345959	1.382227483	5.528909932	1.382227483	1.579688552	0.552890993	1.842969977	1.842969977	1.382227483	8.293364898	5.528909932	11.05781986	5.528909932	2.457293303	1.842969977	3.51839723	0.789844276	5.528909932	4.146682449	5.528909932	3.378778292	2.764454966	3.554299242	2.073341225	1.053125701	1.842969977	5.528909932	5.528909932	3.22519746	5.528909932	3.685939955	2.157623388	5.528909932	5.528909932	0.368593995	1.842969977	5.528909932	5.528909932	11.05781986	2.764454966	5.528909932	5.528909932	5.528909932
PRPF3	6.220023674	4.344143518	5.528909932	2.764454966	3.159377104	6.143233258	5.528909932	5.528909932	5.528909932	2.764454966	3.159377104	3.870236953	1.842969977	5.528909932	8.293364898	2.764454966	5.528909932	5.528909932	5.528909932	5.528909932	5.528909932	5.654566976	3.159377104	2.764454966	4.146682449	5.528909932	4.300263281	11.05781986	4.739065656	3.455568708	3.159377104	9.214849887	5.528909932	5.528909932	2.303712472	5.528909932	0.921484989	3.910692391	5.528909932	11.05781986	3.685939955	1.842969977	5.528909932	5.528909932	11.05781986	2.764454966	5.528909932	5.528909932	2.764454966
RPL41	40.77571075	30.01408249	16.5867298	62.66097923	56.86878787	74.94744575	14.37516582	34.55568708	5.528909932	12.44004735	22.905484	21.56274874	16.5867298	64.50394921	11.05781986	35.93791456	11.05781986	55.28909932	27.64454966	61.73949424	44.23127946	4.774967669	47.39065656	16.5867298	15.89561605	11.05781986	47.91721941	35.93791456	49.36526725	41.46682449	50.81331509	42.38830948	27.64454966	33.17345959	84.31587647	11.05781986	42.84905197	98.71127001	13.82227483	38.70236953	110.2096046	33.17345959	16.5867298	11.05781986	27.64454966	11.05781986	60.81800925	22.11563973	24.88009469
RPL35	43.54016572	10.26797559	5.528909932	22.11563973	15.00704124	20.27266975	8.846255891	8.293364898	5.528909932	1.382227483	5.528909932	7.740473905	9.214849887	27.64454966	1.382227483	19.35118476	5.528909932	11.05781986	11.05781986	16.27956813	5.528909932	5.591738454	14.21719697	2.764454966	6.911137415	5.528909932	17.81537645	5.528909932	20.53595118	5.528909932	27.11798681	1.842969977	5.528909932	5.528909932	7.832622404	11.05781986	11.51856236	54.74969347	2.764454966	27.64454966	43.12549747	9.214849887	5.528909932	5.528909932	11.05781986	2.764454966	5.528909932	5.528909932	8.293364898
CNPPD1	0.691113742	3.94922138	5.528909932	2.764454966	3.554299242	0.614323326	4.423127946	4.146682449	5.528909932	8.293364898	6.318754208	4.423127946	1.842969977	3.685939955	2.764454966	5.528909932	5.528909932	5.528909932	5.528909932	3.993101618	1.842969977	2.513140878	3.94922138	2.764454966	2.073341225	5.528909932	1.535808314	2.764454966	4.344143518	2.073341225	2.369532828	1.842969977	5.528909932	5.528909932	4.146682449	5.528909932	1.382227483	2.022771926	2.764454966	5.528909932	5.528909932	1.842969977	5.528909932	5.528909932	5.528909932	2.764454966	5.528909932	5.528909932	5.528909932
USP25	3.455568708	4.344143518	5.528909932	4.607424943	5.133987794	1.842969977	4.423127946	4.146682449	5.528909932	4.146682449	4.739065656	7.187582912	12.90078984	5.528909932	4.146682449	2.764454966	5.528909932	5.528909932	5.528909932	4.914586606	1.842969977	9.801249425	3.159377104	2.764454966	5.528909932	5.528909932	4.300263281	2.764454966	4.344143518	5.528909932	3.159377104	7.37187991	5.528909932	5.528909932	2.764454966	5.528909932	7.37187991	2.562177773	2.764454966	5.528909932	5.897503928	7.37187991	5.528909932	5.528909932	5.528909932	5.528909932	5.528909932	5.528909932	5.528909932
JPT1	7.602251157	4.344143518	5.528909932	9.214849887	7.503520622	6.143233258	2.211563973	2.764454966	11.05781986	11.05781986	6.318754208	6.081800925	3.685939955	18.42969977	1.382227483	5.528909932	5.528909932	22.11563973	11.05781986	4.607424943	5.528909932	7.036794459	6.318754208	2.764454966	6.220023674	5.528909932	8.907688224	5.528909932	3.554299242	6.220023674	7.108598484	7.37187991	5.528909932	5.528909932	9.214849887	5.528909932	9.675592381	20.90197657	2.764454966	22.11563973	20.27266975	3.685939955	5.528909932	5.528909932	22.11563973	2.764454966	11.05781986	5.528909932	5.528909932
CHI3L1	1.382227483	5.92383207	22.11563973	6.450394921	2.764454966	4.914586606	14.37516582	2.764454966	5.528909932	4.146682449	4.739065656	4.976018939	1.842969977	1.842969977	2.764454966	2.764454966	5.528909932	171.3962079	5.528909932	3.071616629	1.842969977	5.026281757	1.579688552	22.11563973	7.602251157	5.528909932	11.05781986	2.764454966	10.26797559	5.528909932	2.632814253	7.37187991	5.528909932	5.528909932	1.382227483	5.528909932	1.382227483	0.539405847	2.764454966	5.528909932	0.368593995	1.842969977	5.528909932	5.528909932	5.528909932	8.293364898	5.528909932	11.05781986	2.764454966
NFKBIA	4.837796191	4.344143518	5.528909932	0.921484989	2.369532828	4.300263281	4.423127946	1.382227483	5.528909932	1.382227483	5.528909932	3.870236953	3.685939955	3.685939955	1.382227483	2.764454966	5.528909932	5.528909932	5.528909932	3.378778292	5.528909932	4.712139147	3.159377104	5.528909932	1.382227483	5.528909932	5.836071595	8.293364898	6.318754208	6.220023674	5.265628507	9.214849887	5.528909932	5.528909932	2.764454966	5.528909932	3.685939955	1.887920465	2.764454966	5.528909932	5.160315937	5.528909932	5.528909932	5.528909932	5.528909932	2.764454966	5.528909932	5.528909932	2.764454966
ZBTB7A	6.220023674	2.764454966	11.05781986	6.450394921	4.344143518	4.914586606	2.211563973	5.528909932	5.528909932	2.764454966	6.318754208	7.740473905	3.685939955	7.37187991	5.528909932	5.528909932	5.528909932	5.528909932	5.528909932	5.221748269	3.685939955	3.455568708	4.739065656	2.764454966	3.455568708	5.528909932	3.685939955	2.764454966	7.108598484	5.528909932	5.265628507	5.528909932	5.528909932	5.528909932	2.764454966	5.528909932	2.764454966	3.506138006	5.528909932	5.528909932	5.528909932	1.842969977	5.528909932	5.528909932	5.528909932	2.764454966	5.528909932	5.528909932	5.528909932
SRP9	11.74893361	6.318754208	5.528909932	3.685939955	6.318754208	9.829173213	3.317345959	4.146682449	5.528909932	4.146682449	3.159377104	7.187582912	1.842969977	9.214849887	4.146682449	16.5867298	5.528909932	11.05781986	5.528909932	7.37187991	3.685939955	5.528909932	8.688287036	2.764454966	4.146682449	5.528909932	7.37187991	2.764454966	11.452742	6.220023674	10.26797559	11.05781986	5.528909932	5.528909932	4.607424943	5.528909932	6.911137415	16.18217541	11.05781986	16.5867298	6.634691919	5.528909932	5.528909932	5.528909932	5.528909932	2.764454966	5.528909932	5.528909932	5.528909932
RFK	4.146682449	3.554299242	5.528909932	0.921484989	3.94922138	6.143233258	1.105781986	1.382227483	5.528909932	8.293364898	2.369532828	4.976018939	3.685939955	3.685939955	5.528909932	2.764454966	5.528909932	5.528909932	5.528909932	2.15013164	1.842969977	5.089110278	1.579688552	2.764454966	5.528909932	5.528909932	3.071616629	2.764454966	2.764454966	2.764454966	2.106251403	7.37187991	5.528909932	5.528909932	2.303712472	5.528909932	1.382227483	1.618217541	2.764454966	5.528909932	0.737187991	1.842969977	5.528909932	5.528909932	5.528909932	8.293364898	5.528909932	5.528909932	2.764454966
GTF2IRD1	4.146682449	1.97461069	5.528909932	3.685939955	1.579688552	2.457293303	1.105781986	4.146682449	5.528909932	1.382227483	3.159377104	1.65867298	9.214849887	3.685939955	1.382227483	2.764454966	5.528909932	5.528909932	5.528909932	1.842969977	1.842969977	5.026281757	3.159377104	2.764454966	1.382227483	5.528909932	1.228646652	2.764454966	0.789844276	4.146682449	2.632814253	1.842969977	5.528909932	5.528909932	1.842969977	5.528909932	1.842969977	1.348514618	2.764454966	5.528909932	2.211563973	1.842969977	5.528909932	5.528909932	5.528909932	2.764454966	5.528909932	5.528909932	5.528909932
ZC3H7B	2.073341225	7.108598484	16.5867298	1.842969977	2.369532828	2.457293303	7.740473905	2.764454966	5.528909932	4.146682449	25.27501683	5.528909932	11.05781986	1.842969977	6.911137415	8.293364898	5.528909932	5.528909932	5.528909932	3.378778292	5.528909932	3.769711317	2.369532828	5.528909932	6.911137415	5.528909932	2.764454966	11.05781986	3.94922138	4.146682449	1.579688552	3.685939955	5.528909932	5.528909932	3.22519746	5.528909932	4.607424943	3.910692391	2.764454966	5.528909932	3.685939955	1.842969977	5.528909932	5.528909932	5.528909932	2.764454966	5.528909932	5.528909932	5.528909932
ADARB1	2.764454966	10.26797559	16.5867298	11.97930485	3.94922138	3.685939955	21.00985774	13.82227483	5.528909932	11.05781986	11.05781986	12.71649284	7.37187991	3.685939955	11.05781986	8.293364898	16.5867298	5.528909932	5.528909932	7.064718247	9.214849887	3.769711317	12.63750842	5.528909932	13.82227483	11.05781986	5.836071595	11.05781986	5.528909932	11.05781986	3.422658529	5.528909932	11.05781986	5.528909932	5.528909932	5.528909932	11.05781986	1.348514618	8.293364898	5.528909932	2.580157968	1.842969977	5.528909932	5.528909932	11.05781986	13.82227483	5.528909932	5.528909932	8.293364898
IL17A	1.382227483	6.318754208	5.528909932	1.842969977	2.764454966	2.457293303	5.528909932	1.382227483	5.528909932	4.146682449	7.108598484	2.764454966	12.90078984	1.842969977	4.146682449	2.764454966	5.528909932	5.528909932	5.528909932	3.993101618	3.685939955	10.42953464	3.94922138	5.528909932	7.602251157	5.528909932	2.764454966	2.764454966	2.369532828	4.837796191	0.789844276	3.685939955	5.528909932	5.528909932	1.382227483	5.528909932	4.607424943	1.348514618	5.528909932	5.528909932	1.842969977	3.685939955	5.528909932	5.528909932	5.528909932	5.528909932	5.528909932	5.528909932	5.528909932
XPOT	4.837796191	3.159377104	5.528909932	6.450394921	3.94922138	10.44349654	5.528909932	4.146682449	5.528909932	5.528909932	5.528909932	4.423127946	1.842969977	5.528909932	2.764454966	11.05781986	5.528909932	5.528909932	5.528909932	3.071616629	1.842969977	5.1519388	0.789844276	2.764454966	7.602251157	5.528909932	5.221748269	2.764454966	6.713676346	3.455568708	5.002347081	7.37187991	5.528909932	5.528909932	4.607424943	5.528909932	3.22519746	9.035047938	2.764454966	5.528909932	5.528909932	1.842969977	5.528909932	5.528909932	5.528909932	2.764454966	5.528909932	5.528909932	5.528909932
EMC7	2.073341225	4.344143518	5.528909932	5.528909932	4.739065656	1.842969977	4.423127946	2.764454966	5.528909932	1.382227483	1.579688552	2.764454966	3.685939955	1.842969977	2.764454966	2.764454966	5.528909932	5.528909932	5.528909932	4.607424943	1.842969977	4.963453235	4.739065656	2.764454966	4.837796191	5.528909932	3.685939955	2.764454966	3.94922138	1.382227483	4.475784231	3.685939955	5.528909932	5.528909932	3.685939955	11.05781986	3.685939955	5.663761394	2.764454966	5.528909932	1.842969977	1.842969977	5.528909932	5.528909932	16.5867298	5.528909932	5.528909932	5.528909932	2.764454966
CHMP1A	3.455568708	5.528909932	16.5867298	2.764454966	5.528909932	2.457293303	1.105781986	5.528909932	5.528909932	4.146682449	4.739065656	3.317345959	3.685939955	1.842969977	2.764454966	2.764454966	5.528909932	5.528909932	5.528909932	4.607424943	1.842969977	4.335168015	7.89844276	2.764454966	5.528909932	5.528909932	2.15013164	2.764454966	3.554299242	2.764454966	2.106251403	5.528909932	5.528909932	5.528909932	3.685939955	5.528909932	4.607424943	3.910692391	2.764454966	5.528909932	5.528909932	1.842969977	5.528909932	5.528909932	16.5867298	11.05781986	5.528909932	5.528909932	2.764454966
DUX5	6.220023674	9.083209174	5.528909932	8.293364898	7.89844276	10.44349654	6.634691919	2.764454966	11.05781986	2.764454966	3.159377104	18.79829377	3.685939955	18.42969977	5.528909932	2.764454966	5.528909932	5.528909932	5.528909932	10.7506582	1.842969977	5.214767322	9.478131312	8.293364898	8.293364898	5.528909932	15.66524481	8.293364898	8.688287036	10.36670612	7.635161335	14.74375982	5.528909932	5.528909932	13.82227483	5.528909932	5.528909932	3.10158362	2.764454966	5.528909932	3.685939955	3.685939955	5.528909932	5.528909932	16.5867298	5.528909932	5.528909932	5.528909932	2.764454966
MTCH2	5.528909932	18.56134049	16.5867298	15.66524481	7.89844276	11.67214319	21.00985774	17.96895728	11.05781986	9.675592381	21.32579545	25.98587668	3.685939955	14.74375982	12.44004735	5.528909932	11.05781986	11.05781986	5.528909932	8.907688224	11.05781986	3.832539839	15.00704124	5.528909932	11.05781986	5.528909932	9.829173213	16.5867298	9.083209174	17.27784354	8.951568462	14.74375982	16.5867298	5.528909932	6.450394921	5.528909932	10.13633488	6.203167241	13.82227483	5.528909932	8.477661896	5.528909932	5.528909932	5.528909932	11.05781986	19.35118476	22.11563973	27.64454966	2.764454966
HELQ	1.382227483	2.764454966	5.528909932	2.764454966	3.94922138	2.457293303	6.634691919	2.764454966	5.528909932	6.911137415	5.528909932	4.976018939	5.528909932	3.685939955	6.911137415	2.764454966	5.528909932	5.528909932	5.528909932	4.607424943	9.214849887	10.61802021	4.739065656	2.764454966	6.220023674	5.528909932	3.378778292	2.764454966	2.369532828	4.146682449	1.842969977	1.842969977	5.528909932	5.528909932	1.382227483	5.528909932	5.528909932	0.943960232	5.528909932	5.528909932	1.474375982	3.685939955	5.528909932	5.528909932	16.5867298	2.764454966	5.528909932	5.528909932	2.764454966
NUP98	2.764454966	2.764454966	5.528909932	0.921484989	5.92383207	0.614323326	4.423127946	1.382227483	5.528909932	1.382227483	2.369532828	1.65867298	5.528909932	1.842969977	4.146682449	2.764454966	5.528909932	5.528909932	5.528909932	3.993101618	1.842969977	4.272339493	3.94922138	2.764454966	0.691113742	5.528909932	3.993101618	11.05781986	2.764454966	1.382227483	4.739065656	1.842969977	5.528909932	5.528909932	3.685939955	5.528909932	4.607424943	4.450098238	2.764454966	5.528909932	2.948751964	1.842969977	5.528909932	5.528909932	5.528909932	2.764454966	5.528909932	5.528909932	2.764454966
DCXR	4.146682449	3.554299242	5.528909932	4.607424943	1.97461069	0.614323326	2.211563973	4.146682449	5.528909932	1.382227483	1.579688552	1.65867298	5.528909932	1.842969977	4.146682449	2.764454966	5.528909932	5.528909932	5.528909932	3.071616629	1.842969977	4.335168015	2.369532828	2.764454966	2.764454966	5.528909932	4.300263281	2.764454966	2.764454966	2.764454966	2.369532828	5.528909932	5.528909932	5.528909932	5.068167438	5.528909932	4.146682449	3.640989468	2.764454966	5.528909932	3.317345959	1.842969977	5.528909932	5.528909932	5.528909932	5.528909932	5.528909932	5.528909932	5.528909932
ARPC1B	13.13116109	10.66289773	5.528909932	15.66524481	9.87305345	11.05781986	4.423127946	12.44004735	5.528909932	11.05781986	9.478131312	7.187582912	3.685939955	9.214849887	5.528909932	19.35118476	5.528909932	16.5867298	5.528909932	10.44349654	11.05781986	5.403252888	4.739065656	5.528909932	3.455568708	5.528909932	13.2079515	5.528909932	11.452742	11.74893361	14.21719697	12.90078984	5.528909932	5.528909932	6.911137415	16.5867298	15.66524481	7.147127473	2.764454966	5.528909932	15.48094781	9.214849887	5.528909932	11.05781986	16.5867298	2.764454966	11.05781986	11.05781986	2.764454966
JTB	2.073341225	2.764454966	5.528909932	4.607424943	5.528909932	4.300263281	1.105781986	4.146682449	5.528909932	4.146682449	3.159377104	7.187582912	1.842969977	3.685939955	1.382227483	2.764454966	5.528909932	5.528909932	5.528909932	5.836071595	5.528909932	3.958196883	9.478131312	2.764454966	5.528909932	5.528909932	9.829173213	5.528909932	7.108598484	4.146682449	7.108598484	1.842969977	5.528909932	5.528909932	7.37187991	5.528909932	6.450394921	12.54118594	2.764454966	5.528909932	2.211563973	1.842969977	5.528909932	5.528909932	5.528909932	2.764454966	5.528909932	5.528909932	2.764454966
WWP1	2.764454966	3.159377104	5.528909932	1.842969977	7.108598484	3.685939955	1.105781986	1.382227483	5.528909932	2.764454966	3.159377104	3.870236953	1.842969977	5.528909932	2.764454966	2.764454966	11.05781986	5.528909932	5.528909932	3.378778292	7.37187991	4.460825059	2.369532828	2.764454966	4.146682449	5.528909932	3.378778292	2.764454966	1.97461069	4.837796191	1.316407127	5.528909932	5.528909932	5.528909932	4.146682449	5.528909932	3.22519746	2.697029235	2.764454966	5.528909932	2.211563973	1.842969977	5.528909932	5.528909932	5.528909932	8.293364898	5.528909932	5.528909932	2.764454966
NABP1	2.073341225	2.764454966	5.528909932	1.842969977	2.764454966	3.685939955	5.528909932	2.764454966	5.528909932	4.146682449	3.94922138	3.317345959	3.685939955	1.842969977	2.764454966	2.764454966	5.528909932	11.05781986	5.528909932	3.378778292	1.842969977	4.272339493	2.369532828	2.764454966	1.382227483	5.528909932	5.221748269	2.764454966	4.344143518	4.146682449	3.94922138	3.685939955	5.528909932	5.528909932	3.685939955	11.05781986	3.22519746	1.618217541	8.293364898	5.528909932	2.211563973	1.842969977	5.528909932	5.528909932	5.528909932	2.764454966	5.528909932	5.528909932	2.764454966
FOS	0.691113742	1.97461069	5.528909932	0.921484989	62.39769781	15.35808314	3.317345959	5.528909932	5.528909932	13.82227483	15.00704124	3.870236953	12.90078984	1.842969977	1.382227483	5.528909932	5.528909932	5.528909932	5.528909932	14.12943649	3.685939955	5.277595844	16.5867298	2.764454966	3.455568708	5.528909932	128.3935751	2.764454966	3.159377104	2.073341225	20.27266975	1.842969977	5.528909932	5.528909932	36.39865705	5.528909932	2.303712472	5.663761394	5.528909932	88.46255891	41.28252749	75.56176907	5.528909932	5.528909932	11.05781986	2.764454966	5.528909932	5.528909932	5.528909932
RANBP9	4.146682449	3.94922138	5.528909932	5.528909932	2.764454966	4.914586606	4.423127946	8.293364898	5.528909932	2.764454966	3.159377104	7.740473905	3.685939955	7.37187991	4.146682449	2.764454966	5.528909932	11.05781986	5.528909932	4.914586606	1.842969977	5.403252888	4.739065656	2.764454966	2.073341225	5.528909932	3.685939955	2.764454966	3.554299242	5.528909932	5.792191358	3.685939955	5.528909932	5.528909932	5.068167438	5.528909932	2.764454966	4.719801162	2.764454966	5.528909932	1.842969977	1.842969977	5.528909932	5.528909932	5.528909932	5.528909932	5.528909932	5.528909932	2.764454966
RARG	0.691113742	3.94922138	5.528909932	3.685939955	2.764454966	4.300263281	6.634691919	2.764454966	5.528909932	1.382227483	1.579688552	3.870236953	1.842969977	3.685939955	4.146682449	2.764454966	5.528909932	5.528909932	5.528909932	3.378778292	1.842969977	4.649310625	1.579688552	2.764454966	0.691113742	5.528909932	4.914586606	5.528909932	1.97461069	3.455568708	3.159377104	5.528909932	5.528909932	5.528909932	5.068167438	11.05781986	1.842969977	4.450098238	11.05781986	5.528909932	5.897503928	1.842969977	5.528909932	5.528909932	5.528909932	2.764454966	5.528909932	5.528909932	2.764454966
RHOBTB2	2.764454966	1.97461069	5.528909932	5.528909932	1.97461069	6.757556584	3.317345959	6.911137415	5.528909932	6.911137415	2.369532828	1.105781986	9.214849887	1.842969977	4.146682449	2.764454966	5.528909932	5.528909932	5.528909932	3.071616629	3.685939955	3.392740186	4.739065656	2.764454966	3.455568708	5.528909932	1.842969977	2.764454966	2.369532828	2.764454966	1.579688552	11.05781986	5.528909932	5.528909932	3.22519746	5.528909932	1.842969977	0.404554385	2.764454966	5.528909932	1.474375982	3.685939955	5.528909932	5.528909932	5.528909932	2.764454966	5.528909932	5.528909932	8.293364898
DHX36	5.528909932	2.764454966	5.528909932	2.764454966	2.369532828	2.457293303	3.317345959	2.764454966	5.528909932	2.764454966	2.369532828	2.211563973	5.528909932	1.842969977	5.528909932	2.764454966	5.528909932	5.528909932	5.528909932	2.764454966	3.685939955	4.083853927	3.94922138	2.764454966	5.528909932	5.528909932	2.764454966	2.764454966	1.579688552	2.764454966	3.159377104	5.528909932	5.528909932	5.528909932	4.146682449	5.528909932	5.068167438	3.775840929	2.764454966	5.528909932	2.948751964	5.528909932	5.528909932	5.528909932	5.528909932	2.764454966	5.528909932	5.528909932	8.293364898
LTV1	3.455568708	4.344143518	22.11563973	5.528909932	3.94922138	3.685939955	3.317345959	1.382227483	5.528909932	1.382227483	3.159377104	1.105781986	1.842969977	1.842969977	2.764454966	2.764454966	5.528909932	5.528909932	5.528909932	3.071616629	5.528909932	3.706882795	3.159377104	2.764454966	1.382227483	5.528909932	2.15013164	2.764454966	3.94922138	4.146682449	2.106251403	14.74375982	11.05781986	5.528909932	2.764454966	5.528909932	3.685939955	2.562177773	2.764454966	5.528909932	1.474375982	3.685939955	5.528909932	5.528909932	5.528909932	2.764454966	5.528909932	5.528909932	2.764454966
GET4	4.837796191	5.528909932	5.528909932	1.842969977	2.369532828	3.685939955	2.211563973	4.146682449	5.528909932	2.764454966	5.528909932	2.211563973	1.842969977	5.528909932	4.146682449	5.528909932	5.528909932	5.528909932	5.528909932	2.457293303	5.528909932	4.209510971	0.789844276	5.528909932	3.455568708	5.528909932	1.535808314	2.764454966	0.789844276	2.764454966	0.526562851	7.37187991	5.528909932	5.528909932	7.37187991	5.528909932	5.068167438	1.348514618	2.764454966	5.528909932	1.105781986	1.842969977	5.528909932	5.528909932	5.528909932	5.528909932	5.528909932	5.528909932	2.764454966
BUD23	8.293364898	5.133987794	5.528909932	2.764454966	4.739065656	3.685939955	4.423127946	4.146682449	5.528909932	2.764454966	3.94922138	6.081800925	3.685939955	1.842969977	1.382227483	5.528909932	5.528909932	11.05781986	5.528909932	5.221748269	3.685939955	5.214767322	3.159377104	2.764454966	4.837796191	5.528909932	3.378778292	2.764454966	1.579688552	5.528909932	3.422658529	3.685939955	5.528909932	5.528909932	1.382227483	5.528909932	6.450394921	3.640989468	2.764454966	11.05781986	4.423127946	1.842969977	5.528909932	5.528909932	11.05781986	2.764454966	5.528909932	5.528909932	2.764454966
CTSH	2.764454966	5.133987794	11.05781986	3.685939955	7.89844276	15.97240647	4.423127946	5.528909932	5.528909932	9.675592381	4.739065656	6.634691919	9.214849887	7.37187991	5.528909932	5.528909932	5.528909932	16.5867298	16.5867298	8.600526561	1.842969977	7.162451503	11.05781986	8.293364898	6.911137415	5.528909932	10.7506582	5.528909932	7.503520622	13.82227483	12.90078984	7.37187991	11.05781986	5.528909932	19.35118476	5.528909932	45.61350694	22.11563973	2.764454966	5.528909932	2.211563973	3.685939955	5.528909932	5.528909932	5.528909932	2.764454966	5.528909932	5.528909932	5.528909932
DCLRE1C	2.764454966	8.688287036	22.11563973	2.764454966	5.528909932	2.457293303	15.48094781	19.35118476	5.528909932	11.05781986	10.26797559	7.187582912	9.214849887	3.685939955	13.82227483	2.764454966	5.528909932	5.528909932	5.528909932	3.071616629	5.528909932	3.329911664	5.528909932	11.05781986	10.36670612	22.11563973	2.15013164	13.82227483	5.528909932	4.146682449	1.842969977	1.842969977	5.528909932	5.528909932	3.685939955	5.528909932	4.607424943	1.348514618	2.764454966	5.528909932	1.105781986	1.842969977	11.05781986	5.528909932	5.528909932	8.293364898	5.528909932	5.528909932	19.35118476
GTF3C2	1.382227483	3.94922138	5.528909932	2.764454966	1.97461069	1.842969977	3.317345959	2.764454966	5.528909932	6.911137415	1.579688552	1.65867298	5.528909932	1.842969977	1.382227483	5.528909932	5.528909932	5.528909932	5.528909932	1.842969977	1.842969977	4.335168015	3.94922138	2.764454966	2.073341225	5.528909932	0.614323326	5.528909932	3.159377104	1.382227483	1.316407127	1.842969977	5.528909932	5.528909932	6.450394921	11.05781986	2.764454966	2.29247485	8.293364898	5.528909932	0.737187991	1.842969977	5.528909932	5.528909932	5.528909932	2.764454966	5.528909932	5.528909932	5.528909932
AFTPH	2.073341225	2.369532828	5.528909932	2.764454966	3.94922138	3.685939955	2.211563973	1.382227483	5.528909932	4.146682449	2.369532828	4.423127946	1.842969977	3.685939955	2.764454966	2.764454966	5.528909932	5.528909932	5.528909932	2.15013164	7.37187991	4.021025405	3.159377104	5.528909932	5.528909932	5.528909932	1.842969977	2.764454966	1.97461069	4.146682449	1.053125701	9.214849887	5.528909932	5.528909932	1.842969977	5.528909932	1.842969977	2.157623388	2.764454966	5.528909932	1.842969977	3.685939955	5.528909932	5.528909932	5.528909932	2.764454966	5.528909932	5.528909932	2.764454966
RTN3	10.36670612	4.344143518	5.528909932	1.842969977	5.92383207	3.685939955	4.423127946	1.382227483	5.528909932	1.382227483	3.159377104	1.105781986	3.685939955	3.685939955	6.911137415	8.293364898	5.528909932	5.528909932	5.528909932	7.37187991	1.842969977	4.963453235	7.108598484	2.764454966	5.528909932	5.528909932	4.607424943	2.764454966	5.133987794	3.455568708	5.265628507	1.842969977	5.528909932	5.528909932	3.685939955	5.528909932	0.460742494	2.966732159	2.764454966	11.05781986	6.634691919	5.528909932	5.528909932	5.528909932	5.528909932	2.764454966	11.05781986	5.528909932	2.764454966
SKP1	26.26232218	9.478131312	5.528909932	6.450394921	7.503520622	9.829173213	7.740473905	6.911137415	5.528909932	2.764454966	3.159377104	13.26938384	7.37187991	14.74375982	4.146682449	11.05781986	5.528909932	22.11563973	5.528909932	9.214849887	7.37187991	5.968709586	10.26797559	5.528909932	6.911137415	5.528909932	11.05781986	2.764454966	11.05781986	11.05781986	15.27032267	7.37187991	5.528909932	5.528909932	8.754107393	5.528909932	10.59707737	13.35029471	8.293364898	22.11563973	8.477661896	11.05781986	5.528909932	11.05781986	16.5867298	2.764454966	11.05781986	11.05781986	5.528909932
TMC4	2.764454966	4.344143518	5.528909932	0.921484989	1.579688552	1.228646652	2.211563973	4.146682449	5.528909932	2.764454966	3.159377104	2.211563973	1.842969977	1.842969977	1.382227483	2.764454966	5.528909932	5.528909932	5.528909932	1.535808314	1.842969977	5.968709586	4.739065656	2.764454966	4.837796191	5.528909932	0.921484989	5.528909932	1.579688552	2.764454966	0.789844276	1.842969977	5.528909932	5.528909932	1.842969977	5.528909932	1.842969977	2.697029235	2.764454966	5.528909932	0.737187991	1.842969977	5.528909932	5.528909932	5.528909932	5.528909932	5.528909932	5.528909932	2.764454966
RTF2	4.837796191	3.94922138	5.528909932	7.37187991	2.764454966	6.757556584	3.317345959	4.146682449	5.528909932	2.764454966	6.318754208	3.870236953	1.842969977	7.37187991	1.382227483	2.764454966	5.528909932	5.528909932	11.05781986	4.607424943	1.842969977	5.214767322	3.159377104	2.764454966	3.455568708	5.528909932	5.528909932	2.764454966	5.133987794	4.837796191	5.528909932	3.685939955	5.528909932	5.528909932	6.450394921	5.528909932	9.214849887	7.012276012	11.05781986	11.05781986	5.528909932	1.842969977	5.528909932	5.528909932	5.528909932	2.764454966	5.528909932	5.528909932	5.528909932
USP12	2.073341225	2.764454966	5.528909932	1.842969977	3.159377104	2.457293303	3.317345959	1.382227483	5.528909932	1.382227483	1.579688552	2.764454966	5.528909932	5.528909932	1.382227483	5.528909932	5.528909932	5.528909932	5.528909932	3.071616629	3.685939955	4.649310625	2.369532828	8.293364898	2.764454966	5.528909932	3.071616629	2.764454966	2.764454966	2.764454966	1.842969977	1.842969977	5.528909932	5.528909932	1.382227483	5.528909932	1.842969977	2.022771926	8.293364898	5.528909932	4.791721941	1.842969977	5.528909932	5.528909932	5.528909932	2.764454966	5.528909932	5.528909932	2.764454966
SLC25A22	6.220023674	2.764454966	5.528909932	2.764454966	3.159377104	6.143233258	2.211563973	4.146682449	5.528909932	1.382227483	1.579688552	4.976018939	7.37187991	5.528909932	5.528909932	2.764454966	5.528909932	5.528909932	5.528909932	2.15013164	3.685939955	6.534166283	3.159377104	2.764454966	3.455568708	5.528909932	1.228646652	2.764454966	2.369532828	1.382227483	1.053125701	3.685939955	11.05781986	5.528909932	4.146682449	5.528909932	3.22519746	1.483366079	2.764454966	5.528909932	1.105781986	1.842969977	5.528909932	5.528909932	11.05781986	5.528909932	5.528909932	5.528909932	2.764454966
DDX42	11.74893361	3.554299242	5.528909932	3.685939955	2.369532828	9.214849887	4.423127946	2.764454966	5.528909932	1.382227483	3.159377104	3.870236953	3.685939955	3.685939955	5.528909932	2.764454966	5.528909932	16.5867298	11.05781986	3.993101618	3.685939955	6.157195152	4.739065656	2.764454966	5.528909932	5.528909932	4.300263281	2.764454966	3.159377104	2.764454966	2.896095679	7.37187991	5.528909932	5.528909932	6.450394921	5.528909932	1.842969977	2.427326312	2.764454966	5.528909932	2.948751964	5.528909932	5.528909932	5.528909932	5.528909932	2.764454966	5.528909932	5.528909932	2.764454966
GGCT	3.455568708	5.528909932	5.528909932	2.764454966	2.764454966	4.300263281	1.105781986	4.146682449	5.528909932	1.382227483	0.789844276	4.976018939	3.685939955	3.685939955	4.146682449	2.764454966	5.528909932	5.528909932	5.528909932	3.378778292	1.842969977	5.968709586	3.159377104	2.764454966	2.073341225	5.528909932	3.378778292	2.764454966	2.369532828	4.837796191	1.579688552	7.37187991	5.528909932	5.528909932	6.450394921	5.528909932	3.22519746	2.831880697	2.764454966	5.528909932	2.580157968	1.842969977	5.528909932	5.528909932	5.528909932	2.764454966	5.528909932	5.528909932	5.528909932
SRSF4	1.382227483	5.133987794	5.528909932	7.37187991	4.739065656	1.842969977	5.528909932	4.146682449	5.528909932	1.382227483	3.159377104	4.976018939	7.37187991	1.842969977	1.382227483	2.764454966	5.528909932	5.528909932	5.528909932	3.993101618	1.842969977	4.146682449	7.108598484	2.764454966	3.455568708	5.528909932	3.685939955	5.528909932	5.92383207	6.220023674	3.422658529	3.685939955	5.528909932	5.528909932	4.146682449	5.528909932	2.303712472	5.798612856	2.764454966	5.528909932	3.685939955	3.685939955	5.528909932	5.528909932	5.528909932	2.764454966	5.528909932	5.528909932	2.764454966
ATP6V1D	1.382227483	3.94922138	5.528909932	1.842969977	2.369532828	1.842969977	3.317345959	2.764454966	5.528909932	1.382227483	0.789844276	2.764454966	1.842969977	1.842969977	1.382227483	5.528909932	5.528909932	5.528909932	5.528909932	0.921484989	7.37187991	4.900624713	1.579688552	2.764454966	2.764454966	5.528909932	4.607424943	2.764454966	1.579688552	2.764454966	2.632814253	1.842969977	5.528909932	5.528909932	1.382227483	5.528909932	1.382227483	2.29247485	2.764454966	5.528909932	1.474375982	1.842969977	5.528909932	5.528909932	5.528909932	2.764454966	5.528909932	5.528909932	2.764454966
C1QTNF6	2.764454966	4.344143518	5.528909932	4.607424943	1.184766414	3.685939955	4.423127946	2.764454966	5.528909932	12.44004735	1.579688552	3.317345959	1.842969977	3.685939955	1.382227483	2.764454966	5.528909932	5.528909932	5.528909932	2.764454966	3.685939955	4.083853927	3.159377104	2.764454966	4.146682449	5.528909932	2.457293303	2.764454966	4.739065656	2.764454966	3.159377104	3.685939955	5.528909932	5.528909932	2.764454966	5.528909932	0.460742494	0.539405847	2.764454966	5.528909932	0.368593995	3.685939955	11.05781986	5.528909932	5.528909932	2.764454966	5.528909932	5.528909932	2.764454966
ATP1B3	10.36670612	3.94922138	5.528909932	2.764454966	5.528909932	3.071616629	2.211563973	1.382227483	5.528909932	5.528909932	3.94922138	5.528909932	5.528909932	16.5867298	1.382227483	5.528909932	22.11563973	5.528909932	16.5867298	4.607424943	3.685939955	4.649310625	3.159377104	2.764454966	2.764454966	5.528909932	9.52201155	5.528909932	3.554299242	5.528909932	10.00469416	3.685939955	5.528909932	5.528909932	2.764454966	5.528909932	15.20450231	38.02811222	11.05781986	5.528909932	26.17017368	5.528909932	5.528909932	5.528909932	16.5867298	5.528909932	5.528909932	5.528909932	5.528909932
TAOK3	3.455568708	3.94922138	5.528909932	7.37187991	6.713676346	1.228646652	3.317345959	2.764454966	5.528909932	8.293364898	2.369532828	7.187582912	5.528909932	1.842969977	2.764454966	2.764454966	5.528909932	5.528909932	5.528909932	6.143233258	7.37187991	6.848308893	5.528909932	2.764454966	2.764454966	5.528909932	5.221748269	2.764454966	7.108598484	4.146682449	4.212502805	1.842969977	5.528909932	11.05781986	2.764454966	5.528909932	4.146682449	2.022771926	8.293364898	5.528909932	2.211563973	3.685939955	5.528909932	5.528909932	5.528909932	5.528909932	5.528909932	5.528909932	2.764454966
HLF	8.293364898	5.528909932	22.11563973	1.842969977	3.159377104	4.914586606	6.634691919	6.911137415	5.528909932	5.528909932	4.739065656	2.764454966	1.842969977	7.37187991	4.146682449	2.764454966	11.05781986	5.528909932	5.528909932	5.221748269	1.842969977	6.973965937	2.369532828	2.764454966	6.220023674	11.05781986	2.15013164	2.764454966	3.159377104	4.837796191	1.842969977	11.05781986	5.528909932	5.528909932	2.764454966	5.528909932	2.303712472	1.348514618	2.764454966	5.528909932	3.685939955	5.528909932	5.528909932	5.528909932	16.5867298	5.528909932	11.05781986	5.528909932	5.528909932
UBE2I	7.602251157	4.344143518	5.528909932	4.607424943	5.528909932	4.914586606	3.317345959	1.382227483	5.528909932	2.764454966	2.369532828	2.764454966	7.37187991	3.685939955	1.382227483	2.764454966	5.528909932	5.528909932	5.528909932	7.064718247	5.528909932	5.277595844	3.94922138	2.764454966	2.073341225	5.528909932	3.685939955	2.764454966	5.528909932	4.146682449	5.528909932	1.842969977	5.528909932	5.528909932	7.37187991	5.528909932	5.528909932	8.495642091	2.764454966	5.528909932	14.37516582	3.685939955	5.528909932	5.528909932	5.528909932	2.764454966	5.528909932	5.528909932	2.764454966
IGF2	4.146682449	1.97461069	5.528909932	0.921484989	5.528909932	5.528909932	1.105781986	1.382227483	5.528909932	12.44004735	61.60785353	6.634691919	18.42969977	1.842969977	11.05781986	11.05781986	5.528909932	5.528909932	5.528909932	4.914586606	1.842969977	3.078597576	3.159377104	19.35118476	10.36670612	5.528909932	9.214849887	2.764454966	6.713676346	2.073341225	7.89844276	7.37187991	5.528909932	5.528909932	4.146682449	5.528909932	1.382227483	0.539405847	2.764454966	5.528909932	0.368593995	27.64454966	5.528909932	5.528909932	5.528909932	2.764454966	5.528909932	5.528909932	2.764454966
SMG5	6.911137415	3.554299242	5.528909932	4.607424943	3.159377104	4.914586606	1.105781986	1.382227483	5.528909932	6.911137415	4.739065656	2.764454966	1.842969977	3.685939955	5.528909932	8.293364898	5.528909932	5.528909932	5.528909932	4.607424943	1.842969977	4.460825059	3.94922138	8.293364898	4.146682449	5.528909932	3.993101618	8.293364898	3.554299242	2.073341225	2.632814253	1.842969977	5.528909932	5.528909932	6.450394921	5.528909932	5.989652427	5.39405847	2.764454966	5.528909932	2.580157968	3.685939955	5.528909932	5.528909932	5.528909932	2.764454966	5.528909932	5.528909932	2.764454966
WBP11	3.455568708	3.159377104	5.528909932	6.450394921	5.133987794	1.842969977	2.211563973	2.764454966	5.528909932	4.146682449	1.579688552	2.764454966	3.685939955	1.842969977	2.764454966	5.528909932	5.528909932	5.528909932	5.528909932	3.685939955	1.842969977	4.397996537	4.739065656	2.764454966	3.455568708	5.528909932	3.993101618	2.764454966	3.554299242	2.764454966	2.632814253	7.37187991	5.528909932	5.528909932	3.22519746	5.528909932	3.685939955	3.371286544	2.764454966	5.528909932	6.266097923	1.842969977	5.528909932	5.528909932	5.528909932	5.528909932	5.528909932	5.528909932	2.764454966
SIK1	1.382227483	4.344143518	5.528909932	2.764454966	3.159377104	3.685939955	1.105781986	4.146682449	5.528909932	4.146682449	5.528909932	4.423127946	1.842969977	1.842969977	4.146682449	2.764454966	5.528909932	5.528909932	5.528909932	3.685939955	5.528909932	4.963453235	8.688287036	2.764454966	0.691113742	5.528909932	4.300263281	2.764454966	5.92383207	2.073341225	2.106251403	1.842969977	5.528909932	5.528909932	5.528909932	5.528909932	4.607424943	3.506138006	2.764454966	5.528909932	3.685939955	1.842969977	5.528909932	5.528909932	5.528909932	5.528909932	5.528909932	5.528909932	2.764454966
CAMKK2	6.911137415	4.739065656	5.528909932	1.842969977	8.688287036	7.986203235	5.528909932	5.528909932	5.528909932	4.146682449	4.739065656	5.528909932	5.528909932	7.37187991	5.528909932	8.293364898	5.528909932	5.528909932	5.528909932	5.528909932	3.685939955	4.774967669	0.789844276	8.293364898	3.455568708	5.528909932	4.300263281	5.528909932	5.133987794	0.691113742	4.739065656	3.685939955	5.528909932	5.528909932	4.146682449	5.528909932	5.528909932	5.39405847	2.764454966	5.528909932	2.948751964	1.842969977	5.528909932	5.528909932	16.5867298	2.764454966	11.05781986	5.528909932	2.764454966
MAP2K6	6.911137415	4.344143518	5.528909932	1.842969977	2.369532828	3.071616629	5.528909932	5.528909932	5.528909932	5.528909932	3.94922138	2.764454966	7.37187991	1.842969977	4.146682449	5.528909932	5.528909932	5.528909932	5.528909932	4.607424943	5.528909932	6.973965937	4.739065656	2.764454966	4.146682449	5.528909932	2.457293303	2.764454966	4.344143518	4.146682449	1.316407127	9.214849887	5.528909932	5.528909932	1.382227483	11.05781986	3.22519746	0.943960232	2.764454966	5.528909932	2.211563973	3.685939955	5.528909932	5.528909932	5.528909932	2.764454966	5.528909932	5.528909932	2.764454966
ZNRF2	1.382227483	3.554299242	5.528909932	2.764454966	2.764454966	6.757556584	5.528909932	1.382227483	5.528909932	5.528909932	1.579688552	4.423127946	1.842969977	1.842969977	1.382227483	2.764454966	5.528909932	5.528909932	5.528909932	5.836071595	1.842969977	4.963453235	3.159377104	2.764454966	2.764454966	5.528909932	2.15013164	2.764454966	1.184766414	4.837796191	3.94922138	3.685939955	11.05781986	5.528909932	1.842969977	5.528909932	2.303712472	4.315246776	2.764454966	5.528909932	3.317345959	5.528909932	5.528909932	5.528909932	5.528909932	2.764454966	5.528909932	5.528909932	2.764454966
CALD1	8.98447864	7.108598484	5.528909932	2.764454966	13.82227483	16.5867298	5.528909932	1.382227483	5.528909932	4.146682449	7.108598484	20.45696675	3.685939955	46.07424943	1.382227483	13.82227483	5.528909932	22.11563973	16.5867298	7.37187991	3.685939955	5.214767322	13.42735269	5.528909932	6.911137415	5.528909932	28.87319631	2.764454966	25.66993897	11.74893361	31.85705247	9.214849887	5.528909932	5.528909932	1.842969977	5.528909932	4.146682449	3.775840929	8.293364898	5.528909932	1.842969977	12.90078984	5.528909932	5.528909932	5.528909932	2.764454966	5.528909932	11.05781986	2.764454966
ST6GAL1	1.382227483	6.318754208	11.05781986	11.05781986	4.344143518	4.914586606	4.423127946	2.764454966	5.528909932	5.528909932	3.94922138	3.870236953	1.842969977	1.842969977	2.764454966	2.764454966	11.05781986	5.528909932	5.528909932	7.064718247	5.528909932	10.3038776	1.579688552	5.528909932	6.220023674	5.528909932	2.15013164	2.764454966	7.503520622	3.455568708	3.94922138	7.37187991	5.528909932	5.528909932	2.764454966	5.528909932	2.303712472	3.236435082	2.764454966	5.528909932	0.368593995	1.842969977	5.528909932	5.528909932	16.5867298	2.764454966	5.528909932	5.528909932	2.764454966
NARF	1.382227483	2.369532828	5.528909932	3.685939955	1.184766414	3.071616629	6.634691919	1.382227483	5.528909932	1.382227483	0.789844276	3.870236953	5.528909932	1.842969977	6.911137415	2.764454966	5.528909932	5.528909932	5.528909932	3.378778292	1.842969977	3.141426098	3.159377104	2.764454966	3.455568708	5.528909932	2.764454966	2.764454966	2.369532828	4.146682449	1.579688552	1.842969977	5.528909932	5.528909932	1.382227483	5.528909932	2.764454966	1.483366079	2.764454966	5.528909932	2.948751964	1.842969977	5.528909932	5.528909932	5.528909932	2.764454966	5.528909932	5.528909932	2.764454966
PPME1	3.455568708	2.764454966	5.528909932	3.685939955	3.554299242	2.457293303	3.317345959	1.382227483	5.528909932	8.293364898	3.159377104	1.105781986	7.37187991	1.842969977	2.764454966	2.764454966	5.528909932	5.528909932	5.528909932	2.457293303	1.842969977	4.460825059	3.94922138	2.764454966	3.455568708	5.528909932	3.685939955	2.764454966	3.94922138	2.764454966	2.106251403	1.842969977	5.528909932	5.528909932	5.528909932	11.05781986	2.303712472	2.562177773	2.764454966	16.5867298	4.423127946	1.842969977	5.528909932	5.528909932	5.528909932	2.764454966	5.528909932	5.528909932	2.764454966
AAAS	2.073341225	2.764454966	11.05781986	4.607424943	2.369532828	4.300263281	4.423127946	5.528909932	5.528909932	2.764454966	0.789844276	2.211563973	1.842969977	1.842969977	1.382227483	2.764454966	11.05781986	5.528909932	5.528909932	3.378778292	1.842969977	4.209510971	2.369532828	5.528909932	3.455568708	5.528909932	4.914586606	2.764454966	2.764454966	6.911137415	2.632814253	5.528909932	5.528909932	5.528909932	2.303712472	5.528909932	1.842969977	1.483366079	5.528909932	5.528909932	2.580157968	1.842969977	5.528909932	5.528909932	5.528909932	5.528909932	5.528909932	5.528909932	2.764454966
LPAR2	0.691113742	5.133987794	11.05781986	0.921484989	4.344143518	2.457293303	5.528909932	4.146682449	5.528909932	4.146682449	2.369532828	3.317345959	1.842969977	3.685939955	6.911137415	2.764454966	5.528909932	5.528909932	5.528909932	3.993101618	5.528909932	5.026281757	4.739065656	2.764454966	5.528909932	5.528909932	4.914586606	5.528909932	3.94922138	4.837796191	3.159377104	1.842969977	5.528909932	5.528909932	6.450394921	5.528909932	4.607424943	2.022771926	8.293364898	5.528909932	1.842969977	3.685939955	5.528909932	5.528909932	11.05781986	2.764454966	5.528909932	5.528909932	2.764454966
ZNF282	4.837796191	3.554299242	22.11563973	2.764454966	1.579688552	5.528909932	3.317345959	9.675592381	5.528909932	2.764454966	3.159377104	2.764454966	7.37187991	5.528909932	6.911137415	2.764454966	11.05781986	11.05781986	5.528909932	1.842969977	1.842969977	5.1519388	0.789844276	2.764454966	4.837796191	5.528909932	1.535808314	2.764454966	2.369532828	4.837796191	2.369532828	1.842969977	5.528909932	5.528909932	4.146682449	5.528909932	2.303712472	3.236435082	2.764454966	5.528909932	1.474375982	1.842969977	5.528909932	5.528909932	5.528909932	2.764454966	5.528909932	5.528909932	2.764454966
PTMA	64.27357796	24.09025042	5.528909932	19.35118476	37.51760311	65.73259586	9.952037878	13.82227483	27.64454966	1.382227483	11.05781986	33.72635059	7.37187991	103.2063187	13.82227483	88.46255891	5.528909932	44.23127946	38.70236953	42.08114782	11.05781986	5.214767322	38.70236953	8.293364898	20.0422985	5.528909932	55.28909932	8.293364898	60.02816498	37.32014204	72.92895482	38.70236953	16.5867298	33.17345959	33.17345959	5.528909932	64.50394921	95.60968639	30.40900463	44.23127946	98.78319079	40.5453395	27.64454966	11.05781986	5.528909932	2.764454966	22.11563973	5.528909932	5.528909932
ZNF121	4.837796191	2.764454966	5.528909932	0.921484989	3.159377104	1.842969977	1.105781986	2.764454966	5.528909932	4.146682449	4.739065656	1.65867298	3.685939955	1.842969977	2.764454966	2.764454966	5.528909932	5.528909932	5.528909932	1.842969977	1.842969977	4.837796191	5.528909932	2.764454966	2.764454966	5.528909932	3.378778292	2.764454966	2.764454966	2.764454966	1.579688552	3.685939955	5.528909932	5.528909932	1.382227483	5.528909932	0.921484989	1.887920465	2.764454966	5.528909932	2.948751964	3.685939955	5.528909932	5.528909932	5.528909932	2.764454966	5.528909932	5.528909932	2.764454966
GFPT1	4.146682449	5.133987794	11.05781986	2.764454966	2.764454966	1.228646652	2.211563973	1.382227483	5.528909932	2.764454966	3.159377104	3.870236953	1.842969977	5.528909932	2.764454966	2.764454966	5.528909932	5.528909932	5.528909932	4.300263281	3.685939955	4.272339493	3.94922138	2.764454966	3.455568708	5.528909932	3.993101618	2.764454966	5.92383207	2.764454966	3.94922138	1.842969977	5.528909932	5.528909932	2.303712472	5.528909932	4.607424943	4.315246776	2.764454966	5.528909932	3.317345959	3.685939955	5.528909932	5.528909932	5.528909932	2.764454966	5.528909932	5.528909932	2.764454966
BARHL2	5.528909932	51.73480008	82.93364898	22.11563973	18.56134049	6.143233258	71.87582912	26.26232218	5.528909932	73.2580566	75.8250505	42.57260648	77.40473905	3.685939955	51.14241687	13.82227483	33.17345959	16.5867298	5.528909932	11.97930485	57.1320693	5.654566976	12.63750842	22.11563973	37.32014204	44.23127946	6.757556584	63.58246422	18.56134049	20.73341225	5.528909932	9.214849887	27.64454966	11.05781986	17.04747229	27.64454966	16.1259873	3.236435082	22.11563973	5.528909932	4.05453395	11.05781986	44.23127946	5.528909932	22.11563973	55.28909932	22.11563973	77.40473905	38.70236953
CHID1	2.764454966	5.133987794	5.528909932	0.921484989	2.369532828	1.228646652	4.423127946	1.382227483	5.528909932	4.146682449	2.369532828	2.211563973	1.842969977	3.685939955	1.382227483	5.528909932	11.05781986	5.528909932	5.528909932	2.764454966	1.842969977	5.214767322	4.739065656	2.764454966	0.691113742	5.528909932	3.378778292	5.528909932	5.92383207	4.146682449	3.159377104	1.842969977	5.528909932	5.528909932	3.685939955	5.528909932	2.764454966	3.10158362	2.764454966	5.528909932	2.211563973	1.842969977	5.528909932	5.528909932	5.528909932	2.764454966	5.528909932	5.528909932	2.764454966
SUCLG2	4.146682449	5.133987794	5.528909932	5.528909932	1.579688552	3.071616629	4.423127946	4.146682449	5.528909932	1.382227483	3.159377104	2.211563973	1.842969977	1.842969977	6.911137415	2.764454966	5.528909932	5.528909932	5.528909932	6.757556584	3.685939955	6.534166283	6.318754208	2.764454966	6.220023674	5.528909932	1.842969977	5.528909932	3.159377104	2.764454966	4.475784231	5.528909932	11.05781986	5.528909932	4.607424943	5.528909932	3.22519746	3.371286544	5.528909932	5.528909932	3.317345959	3.685939955	5.528909932	5.528909932	5.528909932	8.293364898	5.528909932	5.528909932	2.764454966
PHPT1	6.220023674	5.528909932	5.528909932	1.842969977	2.764454966	2.457293303	1.105781986	1.382227483	5.528909932	1.382227483	1.579688552	4.423127946	5.528909932	1.842969977	2.764454966	2.764454966	5.528909932	5.528909932	5.528909932	4.607424943	7.37187991	6.471337762	3.159377104	2.764454966	4.837796191	5.528909932	3.378778292	2.764454966	7.108598484	5.528909932	3.685939955	3.685939955	5.528909932	5.528909932	3.22519746	5.528909932	3.22519746	2.157623388	2.764454966	5.528909932	1.842969977	1.842969977	5.528909932	5.528909932	11.05781986	2.764454966	5.528909932	5.528909932	2.764454966
BAD	4.837796191	4.344143518	5.528909932	5.528909932	3.159377104	4.300263281	1.105781986	6.911137415	5.528909932	5.528909932	2.369532828	6.081800925	7.37187991	5.528909932	2.764454966	11.05781986	5.528909932	5.528909932	5.528909932	4.300263281	1.842969977	5.528909932	2.369532828	2.764454966	1.382227483	5.528909932	4.300263281	2.764454966	2.369532828	2.073341225	1.053125701	1.842969977	5.528909932	5.528909932	1.842969977	5.528909932	4.607424943	1.887920465	2.764454966	5.528909932	1.474375982	1.842969977	5.528909932	5.528909932	16.5867298	2.764454966	5.528909932	5.528909932	2.764454966
UPK3BL2	9.675592381	10.66289773	16.5867298	4.607424943	9.083209174	16.5867298	6.634691919	2.764454966	5.528909932	1.382227483	5.528909932	3.870236953	5.528909932	7.37187991	2.764454966	5.528909932	5.528909932	5.528909932	5.528909932	15.35808314	7.37187991	5.340424366	6.318754208	2.764454966	8.293364898	5.528909932	12.59362818	5.528909932	5.528909932	9.675592381	11.84766414	12.90078984	5.528909932	5.528909932	17.04747229	11.05781986	14.28301732	8.765345014	5.528909932	5.528909932	27.64454966	5.528909932	5.528909932	11.05781986	5.528909932	2.764454966	5.528909932	5.528909932	11.05781986
PDHA1	2.764454966	1.97461069	5.528909932	3.685939955	1.184766414	3.071616629	1.105781986	1.382227483	5.528909932	1.382227483	3.94922138	1.65867298	1.842969977	3.685939955	1.382227483	8.293364898	5.528909932	11.05781986	5.528909932	1.535808314	1.842969977	4.774967669	3.159377104	2.764454966	1.382227483	5.528909932	1.842969977	2.764454966	1.184766414	3.455568708	2.369532828	1.842969977	5.528909932	5.528909932	0.921484989	5.528909932	2.764454966	3.910692391	2.764454966	5.528909932	1.474375982	1.842969977	5.528909932	5.528909932	5.528909932	2.764454966	5.528909932	5.528909932	2.764454966
SF3A1	3.455568708	1.97461069	5.528909932	1.842969977	2.764454966	4.914586606	1.105781986	6.911137415	5.528909932	1.382227483	0.789844276	2.211563973	1.842969977	5.528909932	2.764454966	5.528909932	5.528909932	5.528909932	5.528909932	3.378778292	1.842969977	3.644054273	0.789844276	5.528909932	2.764454966	5.528909932	5.221748269	2.764454966	5.133987794	4.837796191	1.053125701	5.528909932	5.528909932	5.528909932	3.685939955	5.528909932	4.607424943	1.213663156	2.764454966	5.528909932	3.317345959	1.842969977	5.528909932	5.528909932	5.528909932	2.764454966	5.528909932	5.528909932	2.764454966
PGRMC1	11.05781986	1.184766414	11.05781986	1.842969977	1.97461069	5.528909932	3.317345959	1.382227483	5.528909932	1.382227483	2.369532828	0.552890993	1.842969977	1.842969977	5.528909932	2.764454966	5.528909932	22.11563973	5.528909932	2.15013164	1.842969977	2.952940532	1.579688552	2.764454966	1.382227483	5.528909932	2.15013164	2.764454966	2.369532828	2.073341225	2.106251403	1.842969977	5.528909932	5.528909932	0.460742494	5.528909932	1.842969977	4.989504085	2.764454966	5.528909932	2.580157968	5.528909932	5.528909932	5.528909932	5.528909932	2.764454966	5.528909932	5.528909932	2.764454966
TMEM255B	2.073341225	8.293364898	22.11563973	0.921484989	6.318754208	1.228646652	5.528909932	8.293364898	5.528909932	2.764454966	4.739065656	5.528909932	1.842969977	1.842969977	8.293364898	2.764454966	5.528909932	5.528909932	5.528909932	6.757556584	12.90078984	6.157195152	4.739065656	2.764454966	5.528909932	5.528909932	3.071616629	5.528909932	5.133987794	2.764454966	3.685939955	1.842969977	5.528909932	5.528909932	7.37187991	5.528909932	1.842969977	1.483366079	2.764454966	5.528909932	2.948751964	3.685939955	5.528909932	5.528909932	38.70236953	5.528909932	5.528909932	5.528909932	8.293364898
MFSD1	3.455568708	6.713676346	5.528909932	3.685939955	4.739065656	7.37187991	1.105781986	1.382227483	5.528909932	2.764454966	1.579688552	2.211563973	3.685939955	3.685939955	1.382227483	2.764454966	5.528909932	5.528909932	5.528909932	4.914586606	1.842969977	4.397996537	4.739065656	2.764454966	1.382227483	5.528909932	7.064718247	2.764454966	4.344143518	5.528909932	7.89844276	7.37187991	5.528909932	5.528909932	5.528909932	5.528909932	4.146682449	6.472870164	2.764454966	5.528909932	2.948751964	1.842969977	5.528909932	5.528909932	5.528909932	5.528909932	5.528909932	5.528909932	2.764454966
MYLK4	0.691113742	1.97461069	11.05781986	4.607424943	3.159377104	1.228646652	6.634691919	2.764454966	5.528909932	2.764454966	2.369532828	2.764454966	5.528909932	3.685939955	5.528909932	2.764454966	11.05781986	5.528909932	5.528909932	3.993101618	1.842969977	5.1519388	8.688287036	2.764454966	2.073341225	5.528909932	3.071616629	5.528909932	6.318754208	5.528909932	2.896095679	1.842969977	5.528909932	5.528909932	2.764454966	5.528909932	3.685939955	1.887920465	2.764454966	5.528909932	3.317345959	3.685939955	5.528909932	5.528909932	5.528909932	8.293364898	11.05781986	5.528909932	2.764454966
TDG	4.146682449	3.554299242	5.528909932	5.528909932	3.94922138	3.685939955	6.634691919	1.382227483	5.528909932	6.911137415	7.89844276	2.211563973	3.685939955	1.842969977	4.146682449	2.764454966	5.528909932	5.528909932	5.528909932	3.993101618	3.685939955	4.083853927	0.789844276	2.764454966	3.455568708	5.528909932	4.607424943	2.764454966	3.159377104	2.764454966	2.896095679	1.842969977	5.528909932	5.528909932	5.068167438	5.528909932	4.146682449	3.506138006	2.764454966	5.528909932	4.791721941	5.528909932	5.528909932	5.528909932	11.05781986	2.764454966	5.528909932	5.528909932	2.764454966
PET100	10.36670612	5.133987794	5.528909932	7.37187991	3.554299242	8.600526561	3.317345959	1.382227483	5.528909932	4.146682449	8.688287036	7.740473905	3.685939955	5.528909932	2.764454966	2.764454966	5.528909932	5.528909932	5.528909932	3.993101618	3.685939955	3.51839723	10.26797559	2.764454966	4.837796191	5.528909932	4.607424943	2.764454966	9.478131312	4.837796191	5.792191358	1.842969977	16.5867298	5.528909932	4.607424943	5.528909932	4.607424943	5.39405847	11.05781986	11.05781986	3.685939955	1.842969977	5.528909932	5.528909932	5.528909932	2.764454966	5.528909932	5.528909932	5.528909932
TFDP1	4.837796191	5.133987794	5.528909932	8.293364898	2.369532828	1.842969977	4.423127946	6.911137415	5.528909932	5.528909932	0.789844276	0.552890993	1.842969977	7.37187991	5.528909932	2.764454966	5.528909932	5.528909932	5.528909932	3.993101618	1.842969977	4.900624713	3.94922138	2.764454966	5.528909932	5.528909932	6.450394921	2.764454966	4.344143518	1.382227483	1.842969977	1.842969977	5.528909932	5.528909932	4.607424943	5.528909932	3.685939955	7.416830397	2.764454966	5.528909932	3.685939955	1.842969977	5.528909932	5.528909932	5.528909932	2.764454966	5.528909932	5.528909932	2.764454966
TPM1	13.82227483	11.84766414	5.528909932	10.13633488	5.528909932	11.67214319	9.952037878	4.146682449	5.528909932	5.528909932	10.26797559	28.75033165	7.37187991	25.80157968	5.528909932	2.764454966	5.528909932	44.23127946	16.5867298	7.986203235	9.214849887	4.523653581	14.21719697	8.293364898	11.74893361	5.528909932	17.50821479	5.528909932	16.98165193	15.20450231	28.69767536	1.842969977	5.528909932	5.528909932	5.528909932	5.528909932	2.764454966	5.798612856	2.764454966	5.528909932	4.05453395	11.05781986	5.528909932	5.528909932	5.528909932	11.05781986	33.17345959	5.528909932	2.764454966
CDC42EP1	4.146682449	4.739065656	5.528909932	0.921484989	3.159377104	1.842969977	2.211563973	5.528909932	5.528909932	4.146682449	2.369532828	7.187582912	3.685939955	5.528909932	1.382227483	2.764454966	5.528909932	11.05781986	5.528909932	3.378778292	3.685939955	5.968709586	3.159377104	5.528909932	2.764454966	5.528909932	5.836071595	2.764454966	9.083209174	3.455568708	5.792191358	3.685939955	5.528909932	5.528909932	0.921484989	5.528909932	0.921484989	6.472870164	2.764454966	5.528909932	2.211563973	7.37187991	5.528909932	5.528909932	5.528909932	2.764454966	5.528909932	5.528909932	2.764454966
ANXA11	8.293364898	8.688287036	11.05781986	9.214849887	7.503520622	7.986203235	15.48094781	4.146682449	5.528909932	6.911137415	6.318754208	12.16360185	1.842969977	14.74375982	4.146682449	2.764454966	5.528909932	5.528909932	5.528909932	9.829173213	5.528909932	4.397996537	7.108598484	2.764454966	6.220023674	5.528909932	11.36498153	11.05781986	8.688287036	6.911137415	13.16407127	9.214849887	5.528909932	5.528909932	9.675592381	5.528909932	11.51856236	16.5867298	8.293364898	5.528909932	4.791721941	12.90078984	5.528909932	5.528909932	5.528909932	2.764454966	5.528909932	5.528909932	5.528909932
GNL3	1.382227483	6.318754208	16.5867298	8.293364898	7.89844276	7.986203235	4.423127946	6.911137415	5.528909932	4.146682449	7.108598484	5.528909932	1.842969977	9.214849887	6.911137415	2.764454966	11.05781986	11.05781986	11.05781986	5.221748269	5.528909932	5.277595844	12.63750842	5.528909932	4.837796191	5.528909932	5.528909932	2.764454966	7.503520622	4.837796191	4.739065656	7.37187991	5.528909932	5.528909932	7.37187991	5.528909932	5.068167438	6.742573088	2.764454966	5.528909932	2.580157968	3.685939955	5.528909932	5.528909932	11.05781986	2.764454966	5.528909932	5.528909932	8.293364898
BAZ1A	2.764454966	3.94922138	5.528909932	0.921484989	2.764454966	3.071616629	4.423127946	1.382227483	5.528909932	5.528909932	2.369532828	3.317345959	1.842969977	1.842969977	1.382227483	2.764454966	5.528909932	5.528909932	5.528909932	1.535808314	3.685939955	5.1519388	1.579688552	2.764454966	0.691113742	5.528909932	4.300263281	5.528909932	3.554299242	4.837796191	2.896095679	3.685939955	5.528909932	5.528909932	2.764454966	5.528909932	1.382227483	3.10158362	2.764454966	5.528909932	1.842969977	7.37187991	5.528909932	5.528909932	5.528909932	2.764454966	5.528909932	5.528909932	2.764454966
ERH	9.675592381	4.344143518	11.05781986	4.607424943	5.92383207	9.829173213	1.105781986	9.675592381	5.528909932	5.528909932	4.739065656	3.870236953	3.685939955	1.842969977	1.382227483	2.764454966	11.05781986	5.528909932	5.528909932	5.836071595	1.842969977	4.523653581	7.108598484	2.764454966	6.220023674	11.05781986	5.221748269	2.764454966	6.318754208	10.36670612	8.951568462	9.214849887	5.528909932	5.528909932	5.528909932	5.528909932	9.214849887	10.38356256	2.764454966	5.528909932	8.109067901	3.685939955	5.528909932	5.528909932	5.528909932	8.293364898	5.528909932	5.528909932	2.764454966
CRYBB1	7.602251157	3.554299242	5.528909932	1.842969977	3.94922138	2.457293303	5.528909932	5.528909932	5.528909932	6.911137415	7.108598484	1.65867298	1.842969977	3.685939955	1.382227483	2.764454966	11.05781986	5.528909932	5.528909932	3.685939955	7.37187991	7.225280025	1.579688552	2.764454966	6.911137415	5.528909932	1.535808314	2.764454966	2.764454966	1.382227483	0.263281425	3.685939955	5.528909932	5.528909932	2.764454966	16.5867298	1.842969977	0.809108771	5.528909932	5.528909932	2.580157968	3.685939955	5.528909932	5.528909932	5.528909932	5.528909932	5.528909932	5.528909932	8.293364898
MEMO1	3.455568708	3.554299242	5.528909932	4.607424943	2.369532828	3.071616629	5.528909932	6.911137415	5.528909932	2.764454966	3.159377104	2.764454966	1.842969977	3.685939955	2.764454966	2.764454966	5.528909932	5.528909932	5.528909932	3.685939955	3.685939955	3.329911664	3.94922138	2.764454966	2.764454966	11.05781986	2.457293303	2.764454966	4.344143518	5.528909932	1.316407127	7.37187991	5.528909932	5.528909932	2.303712472	5.528909932	2.303712472	1.483366079	2.764454966	5.528909932	3.317345959	1.842969977	5.528909932	5.528909932	5.528909932	2.764454966	5.528909932	5.528909932	2.764454966
FAM89B	0.691113742	1.97461069	5.528909932	1.842969977	2.764454966	1.842969977	3.317345959	1.382227483	5.528909932	4.146682449	2.369532828	2.211563973	1.842969977	7.37187991	4.146682449	5.528909932	5.528909932	5.528909932	5.528909932	2.15013164	3.685939955	4.837796191	3.94922138	2.764454966	1.382227483	5.528909932	3.071616629	2.764454966	3.554299242	6.220023674	3.94922138	3.685939955	11.05781986	5.528909932	1.382227483	5.528909932	1.842969977	1.348514618	2.764454966	5.528909932	2.580157968	1.842969977	5.528909932	5.528909932	5.528909932	2.764454966	5.528909932	5.528909932	2.764454966
PLPP7	6.911137415	9.87305345	5.528909932	4.607424943	2.764454966	6.143233258	11.05781986	6.911137415	5.528909932	15.20450231	7.89844276	7.187582912	7.37187991	1.842969977	4.146682449	2.764454966	11.05781986	5.528909932	5.528909932	3.685939955	7.37187991	3.644054273	3.94922138	11.05781986	6.911137415	11.05781986	5.528909932	13.82227483	3.94922138	4.837796191	2.632814253	5.528909932	5.528909932	5.528909932	5.528909932	16.5867298	5.068167438	0.539405847	2.764454966	5.528909932	1.474375982	3.685939955	5.528909932	16.5867298	11.05781986	5.528909932	11.05781986	5.528909932	8.293364898
SERP1	1.382227483	5.92383207	5.528909932	6.450394921	4.739065656	2.457293303	1.105781986	1.382227483	5.528909932	4.146682449	3.94922138	5.528909932	1.842969977	1.842969977	2.764454966	2.764454966	5.528909932	5.528909932	5.528909932	4.607424943	3.685939955	3.769711317	7.89844276	2.764454966	1.382227483	5.528909932	8.600526561	2.764454966	7.503520622	0.691113742	6.582035634	3.685939955	5.528909932	5.528909932	4.607424943	5.528909932	4.607424943	17.93524441	13.82227483	22.11563973	5.528909932	1.842969977	5.528909932	5.528909932	5.528909932	2.764454966	5.528909932	5.528909932	5.528909932
ATR	2.073341225	0.789844276	5.528909932	4.607424943	3.94922138	1.228646652	5.528909932	1.382227483	5.528909932	2.764454966	3.159377104	3.870236953	1.842969977	3.685939955	4.146682449	2.764454966	5.528909932	5.528909932	5.528909932	2.15013164	1.842969977	3.078597576	3.159377104	2.764454966	2.073341225	5.528909932	2.457293303	2.764454966	3.554299242	4.146682449	2.632814253	1.842969977	5.528909932	5.528909932	2.303712472	5.528909932	5.068167438	3.236435082	2.764454966	5.528909932	2.580157968	1.842969977	5.528909932	5.528909932	5.528909932	2.764454966	5.528909932	5.528909932	2.764454966
H2AJ	9.675592381	27.24962752	22.11563973	24.88009469	7.89844276	8.600526561	55.28909932	11.05781986	5.528909932	35.93791456	22.905484	13.26938384	36.85939955	1.842969977	15.20450231	5.528909932	27.64454966	11.05781986	11.05781986	5.836071595	16.5867298	6.785480371	11.05781986	13.82227483	18.66007102	5.528909932	7.679041572	30.40900463	9.478131312	15.89561605	5.792191358	11.05781986	5.528909932	11.05781986	5.528909932	16.5867298	18.89044227	8.225939167	22.11563973	16.5867298	13.63797783	3.685939955	5.528909932	5.528909932	16.5867298	5.528909932	16.5867298	11.05781986	22.11563973
UNC93B1	4.837796191	6.318754208	5.528909932	1.842969977	1.97461069	3.685939955	3.317345959	2.764454966	5.528909932	1.382227483	0.789844276	3.317345959	3.685939955	1.842969977	4.146682449	2.764454966	11.05781986	5.528909932	5.528909932	3.071616629	3.685939955	4.586482103	2.369532828	2.764454966	2.764454966	5.528909932	2.457293303	2.764454966	4.344143518	2.073341225	1.842969977	1.842969977	5.528909932	5.528909932	2.303712472	5.528909932	3.22519746	2.022771926	2.764454966	5.528909932	1.842969977	1.842969977	5.528909932	5.528909932	5.528909932	8.293364898	5.528909932	5.528909932	2.764454966
ZNF530	1.382227483	4.344143518	5.528909932	0.921484989	2.764454966	3.071616629	3.317345959	5.528909932	5.528909932	6.911137415	4.739065656	4.423127946	5.528909932	1.842969977	5.528909932	5.528909932	11.05781986	5.528909932	5.528909932	3.378778292	1.842969977	4.712139147	3.159377104	2.764454966	4.837796191	5.528909932	1.535808314	2.764454966	4.344143518	6.220023674	2.106251403	3.685939955	5.528909932	5.528909932	5.528909932	5.528909932	5.528909932	0.539405847	2.764454966	5.528909932	2.211563973	1.842969977	5.528909932	5.528909932	5.528909932	2.764454966	5.528909932	11.05781986	2.764454966
NDUFAF8	5.528909932	3.159377104	5.528909932	1.842969977	4.739065656	2.457293303	5.528909932	5.528909932	11.05781986	5.528909932	2.369532828	1.65867298	1.842969977	1.842969977	4.146682449	2.764454966	5.528909932	5.528909932	5.528909932	1.228646652	3.685939955	4.774967669	6.318754208	2.764454966	2.764454966	5.528909932	1.535808314	2.764454966	1.97461069	4.146682449	1.053125701	1.842969977	5.528909932	5.528909932	2.764454966	5.528909932	2.303712472	1.753069003	2.764454966	5.528909932	2.948751964	5.528909932	5.528909932	5.528909932	5.528909932	2.764454966	5.528909932	5.528909932	8.293364898
PPP1R10	4.837796191	4.739065656	5.528909932	0.921484989	2.369532828	4.914586606	2.211563973	1.382227483	5.528909932	5.528909932	3.159377104	0.552890993	5.528909932	1.842969977	5.528909932	2.764454966	5.528909932	5.528909932	5.528909932	2.457293303	11.05781986	5.717395498	3.159377104	2.764454966	2.073341225	5.528909932	3.378778292	2.764454966	5.528909932	5.528909932	5.528909932	5.528909932	5.528909932	5.528909932	2.764454966	5.528909932	2.764454966	7.416830397	2.764454966	5.528909932	3.317345959	1.842969977	5.528909932	5.528909932	5.528909932	2.764454966	5.528909932	5.528909932	2.764454966
C1orf52	2.764454966	3.554299242	5.528909932	3.685939955	3.554299242	3.685939955	6.634691919	4.146682449	5.528909932	1.382227483	2.369532828	2.211563973	1.842969977	3.685939955	5.528909932	2.764454966	5.528909932	5.528909932	5.528909932	2.764454966	3.685939955	5.78022402	1.579688552	2.764454966	3.455568708	5.528909932	2.764454966	5.528909932	3.94922138	2.764454966	2.896095679	5.528909932	11.05781986	5.528909932	2.764454966	5.528909932	3.22519746	3.506138006	2.764454966	5.528909932	3.317345959	5.528909932	5.528909932	5.528909932	5.528909932	2.764454966	5.528909932	5.528909932	2.764454966
ETV2	2.764454966	6.713676346	5.528909932	4.607424943	2.764454966	2.457293303	4.423127946	5.528909932	5.528909932	6.911137415	6.318754208	7.187582912	3.685939955	1.842969977	11.05781986	2.764454966	5.528909932	5.528909932	5.528909932	2.764454966	3.685939955	5.403252888	0.789844276	2.764454966	4.837796191	5.528909932	3.378778292	2.764454966	3.159377104	5.528909932	2.369532828	1.842969977	5.528909932	5.528909932	3.22519746	5.528909932	0.921484989	0.404554385	5.528909932	5.528909932	1.105781986	1.842969977	5.528909932	5.528909932	11.05781986	5.528909932	5.528909932	5.528909932	2.764454966
SLC16A5	2.073341225	4.739065656	5.528909932	3.685939955	1.579688552	4.914586606	3.317345959	1.382227483	5.528909932	2.764454966	1.579688552	2.764454966	1.842969977	1.842969977	1.382227483	5.528909932	5.528909932	11.05781986	5.528909932	3.378778292	1.842969977	5.78022402	10.26797559	5.528909932	4.146682449	5.528909932	2.457293303	2.764454966	2.369532828	4.146682449	1.579688552	5.528909932	5.528909932	5.528909932	4.146682449	5.528909932	2.303712472	1.078811694	2.764454966	5.528909932	2.580157968	3.685939955	5.528909932	5.528909932	5.528909932	2.764454966	5.528909932	5.528909932	2.764454966
SFXN1	2.764454966	3.159377104	5.528909932	3.685939955	1.579688552	3.685939955	1.105781986	5.528909932	5.528909932	4.146682449	7.89844276	4.423127946	5.528909932	3.685939955	1.382227483	2.764454966	5.528909932	5.528909932	5.528909932	5.221748269	3.685939955	5.340424366	5.528909932	2.764454966	5.528909932	5.528909932	3.071616629	5.528909932	3.159377104	4.146682449	5.265628507	1.842969977	5.528909932	5.528909932	3.685939955	5.528909932	2.764454966	3.10158362	5.528909932	5.528909932	2.948751964	1.842969977	5.528909932	5.528909932	5.528909932	2.764454966	5.528909932	11.05781986	2.764454966
DUSP9	1.382227483	7.108598484	5.528909932	4.607424943	5.528909932	3.685939955	8.846255891	8.293364898	5.528909932	6.911137415	10.26797559	3.870236953	7.37187991	1.842969977	6.911137415	2.764454966	5.528909932	11.05781986	5.528909932	4.300263281	7.37187991	11.62327656	3.159377104	8.293364898	11.74893361	5.528909932	3.071616629	2.764454966	2.369532828	6.220023674	2.896095679	1.842969977	11.05781986	5.528909932	2.764454966	11.05781986	4.607424943	1.618217541	5.528909932	5.528909932	1.105781986	3.685939955	5.528909932	5.528909932	5.528909932	5.528909932	5.528909932	5.528909932	2.764454966
TRIT1	2.764454966	5.133987794	5.528909932	2.764454966	1.97461069	1.842969977	1.105781986	2.764454966	5.528909932	5.528909932	3.94922138	3.317345959	1.842969977	1.842969977	1.382227483	8.293364898	11.05781986	5.528909932	5.528909932	2.15013164	1.842969977	2.952940532	4.739065656	2.764454966	4.146682449	5.528909932	2.457293303	2.764454966	1.97461069	4.837796191	2.369532828	7.37187991	5.528909932	5.528909932	0.921484989	16.5867298	1.382227483	1.618217541	2.764454966	5.528909932	2.948751964	1.842969977	5.528909932	5.528909932	5.528909932	2.764454966	5.528909932	5.528909932	2.764454966
HAPLN3	0.691113742	4.739065656	5.528909932	1.842969977	3.554299242	2.457293303	1.105781986	1.382227483	5.528909932	1.382227483	6.318754208	6.081800925	3.685939955	5.528909932	1.382227483	2.764454966	5.528909932	5.528909932	5.528909932	1.842969977	7.37187991	7.916393767	1.579688552	2.764454966	1.382227483	5.528909932	4.914586606	2.764454966	3.94922138	3.455568708	5.528909932	1.842969977	5.528909932	5.528909932	1.382227483	5.528909932	3.22519746	1.213663156	2.764454966	5.528909932	1.105781986	7.37187991	5.528909932	5.528909932	5.528909932	2.764454966	5.528909932	11.05781986	2.764454966
SMIM15	2.073341225	4.739065656	11.05781986	2.764454966	4.344143518	4.300263281	8.846255891	1.382227483	5.528909932	5.528909932	3.159377104	2.211563973	5.528909932	7.37187991	5.528909932	2.764454966	5.528909932	5.528909932	5.528909932	4.914586606	5.528909932	5.843052542	2.369532828	2.764454966	6.220023674	5.528909932	1.842969977	11.05781986	3.554299242	7.602251157	3.422658529	5.528909932	5.528909932	5.528909932	5.068167438	5.528909932	4.146682449	4.315246776	2.764454966	5.528909932	1.842969977	1.842969977	5.528909932	5.528909932	5.528909932	2.764454966	5.528909932	5.528909932	2.764454966
OSCAR	3.455568708	4.344143518	11.05781986	7.37187991	3.94922138	5.528909932	4.423127946	2.764454966	5.528909932	4.146682449	3.94922138	2.764454966	1.842969977	1.842969977	4.146682449	2.764454966	16.5867298	11.05781986	5.528909932	1.228646652	1.842969977	4.523653581	0.789844276	5.528909932	2.764454966	5.528909932	2.457293303	2.764454966	0.394922138	6.220023674	2.369532828	7.37187991	5.528909932	5.528909932	0.460742494	5.528909932	1.382227483	0.134851462	2.764454966	5.528909932	2.211563973	1.842969977	5.528909932	5.528909932	5.528909932	2.764454966	5.528909932	5.528909932	5.528909932
SUPT5H	4.146682449	1.97461069	5.528909932	2.764454966	2.764454966	2.457293303	3.317345959	5.528909932	5.528909932	4.146682449	1.579688552	5.528909932	3.685939955	1.842969977	2.764454966	2.764454966	5.528909932	11.05781986	5.528909932	3.378778292	3.685939955	4.586482103	3.159377104	2.764454966	2.073341225	5.528909932	2.764454966	2.764454966	2.369532828	2.073341225	3.685939955	5.528909932	5.528909932	5.528909932	3.22519746	5.528909932	1.842969977	3.910692391	13.82227483	5.528909932	2.580157968	1.842969977	5.528909932	5.528909932	5.528909932	2.764454966	5.528909932	5.528909932	2.764454966
NDST1	1.382227483	3.554299242	5.528909932	3.685939955	1.579688552	1.842969977	6.634691919	5.528909932	5.528909932	8.293364898	4.739065656	4.976018939	1.842969977	1.842969977	8.293364898	2.764454966	5.528909932	5.528909932	5.528909932	3.685939955	1.842969977	4.146682449	3.159377104	2.764454966	2.073341225	5.528909932	5.221748269	5.528909932	4.739065656	2.073341225	6.055472783	1.842969977	5.528909932	11.05781986	2.303712472	5.528909932	4.146682449	3.10158362	11.05781986	5.528909932	1.842969977	3.685939955	5.528909932	5.528909932	11.05781986	5.528909932	5.528909932	5.528909932	5.528909932
MAPKBP1	11.05781986	169.0266751	221.1563973	107.8137437	65.95199705	49.76018939	276.4454966	129.9293834	38.70236953	233.5964446	161.9180766	97.8617058	232.2142172	22.11563973	114.7248811	41.46682449	204.5696675	55.28909932	27.64454966	62.66097923	152.9665081	7.665079679	33.96330387	85.69810395	120.9449048	71.87582912	36.24507622	234.9786721	44.23127946	87.77144517	20.53595118	99.52037878	110.5781986	16.5867298	58.05355429	38.70236953	76.94399656	13.08059179	49.76018939	5.528909932	16.5867298	33.17345959	60.81800925	22.11563973	160.338388	132.6938384	22.11563973	110.5781986	140.9872033
GSK3B	3.455568708	4.344143518	5.528909932	0.921484989	4.344143518	1.228646652	4.423127946	1.382227483	5.528909932	1.382227483	2.369532828	3.870236953	1.842969977	1.842969977	4.146682449	2.764454966	11.05781986	5.528909932	5.528909932	4.607424943	1.842969977	3.706882795	3.159377104	2.764454966	1.382227483	5.528909932	3.071616629	8.293364898	3.94922138	4.146682449	5.265628507	1.842969977	5.528909932	5.528909932	5.528909932	5.528909932	4.607424943	7.281978935	2.764454966	5.528909932	4.05453395	3.685939955	5.528909932	5.528909932	5.528909932	8.293364898	5.528909932	5.528909932	2.764454966
TSPYL2	2.073341225	3.94922138	11.05781986	3.685939955	3.94922138	0.614323326	5.528909932	4.146682449	5.528909932	2.764454966	6.318754208	7.740473905	3.685939955	5.528909932	5.528909932	2.764454966	5.528909932	5.528909932	5.528909932	4.914586606	5.528909932	5.277595844	4.739065656	2.764454966	4.146682449	5.528909932	7.679041572	8.293364898	5.92383207	3.455568708	3.422658529	1.842969977	5.528909932	5.528909932	3.685939955	5.528909932	5.989652427	1.618217541	5.528909932	5.528909932	2.948751964	5.528909932	5.528909932	5.528909932	5.528909932	2.764454966	5.528909932	5.528909932	2.764454966
SH3BP1	2.073341225	1.97461069	5.528909932	0.921484989	1.97461069	2.457293303	1.105781986	5.528909932	5.528909932	1.382227483	1.579688552	2.764454966	5.528909932	1.842969977	1.382227483	2.764454966	5.528909932	5.528909932	5.528909932	4.914586606	1.842969977	3.706882795	3.94922138	2.764454966	2.764454966	5.528909932	2.457293303	2.764454966	1.184766414	2.764454966	1.842969977	3.685939955	5.528909932	5.528909932	1.382227483	5.528909932	4.607424943	3.371286544	2.764454966	5.528909932	3.685939955	1.842969977	5.528909932	5.528909932	5.528909932	2.764454966	5.528909932	5.528909932	2.764454966
MRPL2	2.073341225	4.344143518	5.528909932	3.685939955	1.579688552	1.842969977	3.317345959	2.764454966	5.528909932	2.764454966	1.579688552	3.317345959	1.842969977	3.685939955	5.528909932	2.764454966	5.528909932	5.528909932	5.528909932	4.300263281	5.528909932	4.460825059	1.579688552	5.528909932	3.455568708	5.528909932	3.071616629	8.293364898	2.764454966	1.382227483	2.632814253	1.842969977	5.528909932	5.528909932	1.842969977	5.528909932	1.382227483	2.157623388	5.528909932	5.528909932	3.317345959	5.528909932	5.528909932	5.528909932	11.05781986	2.764454966	5.528909932	5.528909932	2.764454966
MPC2	9.675592381	3.94922138	5.528909932	3.685939955	2.764454966	3.071616629	5.528909932	5.528909932	5.528909932	2.764454966	4.739065656	1.65867298	1.842969977	1.842969977	4.146682449	5.528909932	5.528909932	5.528909932	5.528909932	2.457293303	5.528909932	4.209510971	6.318754208	5.528909932	3.455568708	5.528909932	3.685939955	8.293364898	2.764454966	4.837796191	3.94922138	5.528909932	5.528909932	5.528909932	2.303712472	5.528909932	2.764454966	3.371286544	2.764454966	5.528909932	1.842969977	3.685939955	5.528909932	5.528909932	5.528909932	2.764454966	5.528909932	5.528909932	5.528909932
ZFP41	7.602251157	3.554299242	5.528909932	1.842969977	1.97461069	3.685939955	1.105781986	4.146682449	5.528909932	2.764454966	5.528909932	6.081800925	3.685939955	3.685939955	2.764454966	5.528909932	5.528909932	5.528909932	5.528909932	1.228646652	1.842969977	5.528909932	3.94922138	2.764454966	1.382227483	16.5867298	2.457293303	2.764454966	2.369532828	3.455568708	1.842969977	1.842969977	5.528909932	5.528909932	4.146682449	5.528909932	4.146682449	0.674257309	5.528909932	5.528909932	2.580157968	3.685939955	5.528909932	5.528909932	5.528909932	2.764454966	5.528909932	5.528909932	2.764454966
GALR3	2.764454966	10.66289773	5.528909932	8.293364898	5.92383207	9.829173213	12.16360185	16.5867298	5.528909932	19.35118476	8.688287036	13.26938384	14.74375982	1.842969977	17.96895728	2.764454966	5.528909932	5.528909932	5.528909932	6.757556584	7.37187991	6.031538108	4.739065656	2.764454966	13.82227483	5.528909932	9.52201155	16.5867298	5.528909932	8.293364898	5.528909932	9.214849887	5.528909932	5.528909932	6.450394921	5.528909932	5.989652427	3.10158362	11.05781986	5.528909932	7.740473905	1.842969977	5.528909932	5.528909932	5.528909932	8.293364898	5.528909932	5.528909932	16.5867298
ATP1B1	30.40900463	13.03243055	22.11563973	11.05781986	12.24258628	4.300263281	22.11563973	8.293364898	5.528909932	12.44004735	15.00704124	14.92805682	7.37187991	5.528909932	15.20450231	8.293364898	5.528909932	16.5867298	11.05781986	11.67214319	9.214849887	3.267083142	5.528909932	2.764454966	13.82227483	5.528909932	9.52201155	11.05781986	12.63750842	11.74893361	9.478131312	1.842969977	5.528909932	5.528909932	12.44004735	5.528909932	17.50821479	15.77762103	13.82227483	5.528909932	39.43955752	7.37187991	5.528909932	5.528909932	5.528909932	2.764454966	16.5867298	16.5867298	8.293364898
DNAJB6	9.675592381	2.369532828	5.528909932	4.607424943	4.739065656	1.228646652	3.317345959	2.764454966	5.528909932	4.146682449	2.369532828	6.081800925	1.842969977	7.37187991	1.382227483	2.764454966	5.528909932	5.528909932	5.528909932	6.757556584	1.842969977	4.837796191	3.94922138	2.764454966	5.528909932	5.528909932	6.143233258	5.528909932	5.133987794	6.220023674	3.685939955	7.37187991	5.528909932	5.528909932	7.832622404	5.528909932	3.685939955	4.180395315	5.528909932	5.528909932	6.634691919	1.842969977	5.528909932	5.528909932	5.528909932	2.764454966	5.528909932	5.528909932	2.764454966
CRKL	3.455568708	6.318754208	5.528909932	5.528909932	3.94922138	4.300263281	5.528909932	4.146682449	5.528909932	1.382227483	3.94922138	4.423127946	3.685939955	5.528909932	1.382227483	5.528909932	5.528909932	5.528909932	5.528909932	4.300263281	3.685939955	3.51839723	3.159377104	5.528909932	4.146682449	5.528909932	5.836071595	2.764454966	4.344143518	3.455568708	3.422658529	9.214849887	5.528909932	5.528909932	4.146682449	5.528909932	3.685939955	3.910692391	2.764454966	5.528909932	10.68922587	1.842969977	5.528909932	5.528909932	5.528909932	8.293364898	5.528909932	5.528909932	8.293364898
IQGAP1	2.073341225	5.133987794	5.528909932	7.37187991	6.318754208	1.842969977	3.317345959	4.146682449	5.528909932	2.764454966	1.579688552	4.423127946	1.842969977	5.528909932	1.382227483	2.764454966	5.528909932	5.528909932	5.528909932	5.528909932	1.842969977	5.089110278	1.579688552	2.764454966	1.382227483	5.528909932	8.293364898	2.764454966	6.713676346	2.764454966	7.89844276	1.842969977	5.528909932	5.528909932	3.22519746	5.528909932	5.528909932	7.821384782	5.528909932	5.528909932	14.37516582	5.528909932	5.528909932	5.528909932	5.528909932	2.764454966	11.05781986	5.528909932	2.764454966
UBQLN2	1.382227483	5.133987794	5.528909932	5.528909932	2.369532828	0.614323326	2.211563973	4.146682449	5.528909932	2.764454966	3.94922138	4.423127946	5.528909932	5.528909932	1.382227483	2.764454966	5.528909932	5.528909932	5.528909932	3.071616629	11.05781986	5.1519388	4.739065656	2.764454966	3.455568708	5.528909932	2.764454966	2.764454966	3.554299242	3.455568708	5.528909932	3.685939955	5.528909932	5.528909932	3.22519746	5.528909932	5.989652427	8.765345014	2.764454966	5.528909932	2.948751964	1.842969977	5.528909932	5.528909932	5.528909932	5.528909932	5.528909932	11.05781986	2.764454966
FBXO3	0.691113742	2.764454966	5.528909932	3.685939955	1.97461069	2.457293303	3.317345959	1.382227483	5.528909932	8.293364898	4.739065656	2.764454966	5.528909932	1.842969977	2.764454966	2.764454966	5.528909932	5.528909932	5.528909932	2.764454966	1.842969977	5.46608141	3.159377104	8.293364898	6.911137415	5.528909932	3.071616629	2.764454966	3.554299242	3.455568708	2.896095679	1.842969977	5.528909932	5.528909932	2.303712472	5.528909932	3.22519746	1.887920465	2.764454966	5.528909932	3.317345959	3.685939955	5.528909932	5.528909932	5.528909932	5.528909932	5.528909932	5.528909932	2.764454966
HSD17B14	0.691113742	5.528909932	5.528909932	5.528909932	5.133987794	0.614323326	9.952037878	8.293364898	5.528909932	5.528909932	3.94922138	3.317345959	7.37187991	1.842969977	1.382227483	2.764454966	5.528909932	5.528909932	5.528909932	5.528909932	5.528909932	5.403252888	2.369532828	2.764454966	2.073341225	5.528909932	3.378778292	8.293364898	3.94922138	4.837796191	2.369532828	1.842969977	11.05781986	5.528909932	5.068167438	5.528909932	3.685939955	0.809108771	5.528909932	5.528909932	2.948751964	1.842969977	5.528909932	5.528909932	5.528909932	2.764454966	5.528909932	5.528909932	11.05781986
MESP1	0.691113742	3.554299242	5.528909932	8.293364898	4.739065656	0.614323326	9.952037878	11.05781986	5.528909932	2.764454966	7.108598484	19.90407576	1.842969977	1.842969977	1.382227483	2.764454966	5.528909932	5.528909932	5.528909932	4.607424943	5.528909932	2.324655312	2.369532828	2.764454966	0.691113742	5.528909932	6.757556584	5.528909932	9.478131312	0.691113742	2.632814253	1.842969977	5.528909932	5.528909932	9.214849887	5.528909932	10.59707737	3.640989468	8.293364898	5.528909932	1.474375982	1.842969977	5.528909932	5.528909932	11.05781986	8.293364898	5.528909932	11.05781986	13.82227483
BPNT2	4.837796191	2.369532828	5.528909932	0.921484989	2.764454966	6.143233258	1.105781986	5.528909932	5.528909932	4.146682449	1.579688552	2.211563973	1.842969977	1.842969977	8.293364898	2.764454966	5.528909932	5.528909932	5.528909932	3.378778292	1.842969977	4.649310625	4.739065656	2.764454966	1.382227483	5.528909932	2.764454966	2.764454966	2.764454966	4.146682449	3.422658529	3.685939955	5.528909932	5.528909932	3.22519746	5.528909932	1.842969977	2.29247485	2.764454966	5.528909932	4.791721941	1.842969977	5.528909932	5.528909932	5.528909932	2.764454966	5.528909932	5.528909932	2.764454966
TIMM13	6.220023674	7.89844276	11.05781986	1.842969977	5.528909932	11.05781986	4.423127946	6.911137415	5.528909932	5.528909932	3.159377104	4.423127946	1.842969977	5.528909932	2.764454966	8.293364898	5.528909932	22.11563973	5.528909932	6.450394921	5.528909932	4.774967669	8.688287036	5.528909932	6.220023674	5.528909932	4.300263281	2.764454966	4.344143518	5.528909932	5.002347081	5.528909932	5.528909932	5.528909932	5.528909932	5.528909932	1.842969977	6.203167241	2.764454966	5.528909932	5.160315937	1.842969977	5.528909932	5.528909932	5.528909932	5.528909932	5.528909932	11.05781986	2.764454966
MIA3	6.220023674	2.764454966	5.528909932	2.764454966	3.159377104	6.143233258	3.317345959	1.382227483	5.528909932	2.764454966	7.108598484	3.317345959	1.842969977	1.842969977	2.764454966	2.764454966	5.528909932	5.528909932	5.528909932	5.221748269	1.842969977	4.209510971	4.739065656	2.764454966	3.455568708	5.528909932	3.685939955	2.764454966	3.554299242	3.455568708	4.739065656	5.528909932	5.528909932	5.528909932	4.146682449	5.528909932	3.22519746	3.236435082	8.293364898	5.528909932	1.842969977	3.685939955	5.528909932	5.528909932	5.528909932	2.764454966	5.528909932	5.528909932	2.764454966
GSTM4	4.837796191	3.554299242	5.528909932	4.607424943	2.369532828	4.914586606	8.846255891	1.382227483	5.528909932	2.764454966	4.739065656	2.764454966	1.842969977	1.842969977	1.382227483	5.528909932	5.528909932	5.528909932	5.528909932	3.071616629	1.842969977	4.523653581	3.94922138	2.764454966	3.455568708	5.528909932	1.842969977	2.764454966	3.94922138	2.073341225	2.106251403	9.214849887	5.528909932	5.528909932	3.22519746	5.528909932	1.842969977	3.10158362	2.764454966	5.528909932	1.474375982	1.842969977	5.528909932	5.528909932	5.528909932	2.764454966	5.528909932	5.528909932	5.528909932
LTBP4	4.146682449	3.94922138	5.528909932	6.450394921	5.92383207	8.600526561	6.634691919	4.146682449	5.528909932	1.382227483	3.159377104	7.740473905	9.214849887	1.842969977	4.146682449	2.764454966	16.5867298	5.528909932	11.05781986	7.986203235	1.842969977	5.026281757	7.89844276	2.764454966	7.602251157	5.528909932	4.914586606	5.528909932	3.554299242	7.602251157	3.422658529	5.528909932	5.528909932	11.05781986	5.068167438	5.528909932	2.764454966	1.618217541	2.764454966	5.528909932	2.948751964	18.42969977	5.528909932	5.528909932	5.528909932	5.528909932	5.528909932	5.528909932	2.764454966
FSTL1	5.528909932	7.89844276	11.05781986	1.842969977	3.554299242	7.986203235	1.105781986	1.382227483	5.528909932	4.146682449	6.318754208	9.399146885	3.685939955	18.42969977	2.764454966	16.5867298	5.528909932	5.528909932	5.528909932	8.293364898	1.842969977	5.214767322	4.739065656	5.528909932	4.146682449	5.528909932	13.82227483	8.293364898	14.61211911	4.837796191	20.00938833	1.842969977	5.528909932	5.528909932	2.303712472	5.528909932	2.303712472	2.697029235	5.528909932	5.528909932	6.266097923	22.11563973	5.528909932	5.528909932	5.528909932	5.528909932	5.528909932	5.528909932	2.764454966
U2AF1	2.764454966	3.554299242	5.528909932	4.607424943	4.344143518	4.914586606	3.317345959	1.382227483	5.528909932	2.764454966	5.528909932	4.976018939	1.842969977	3.685939955	2.764454966	2.764454966	5.528909932	5.528909932	5.528909932	4.914586606	5.528909932	3.832539839	2.369532828	2.764454966	3.455568708	5.528909932	3.993101618	2.764454966	3.554299242	1.382227483	3.94922138	3.685939955	5.528909932	5.528909932	4.607424943	11.05781986	3.22519746	5.798612856	2.764454966	5.528909932	9.952037878	9.214849887	5.528909932	5.528909932	5.528909932	2.764454966	5.528909932	5.528909932	2.764454966
OR2Z1	1.382227483	7.108598484	11.05781986	4.607424943	2.369532828	3.685939955	2.211563973	6.911137415	5.528909932	8.293364898	3.94922138	7.187582912	9.214849887	1.842969977	4.146682449	2.764454966	5.528909932	5.528909932	5.528909932	3.685939955	3.685939955	3.832539839	0.789844276	2.764454966	3.455568708	5.528909932	1.842969977	2.764454966	1.97461069	2.764454966	1.316407127	3.685939955	5.528909932	5.528909932	2.303712472	5.528909932	2.764454966	1.483366079	8.293364898	5.528909932	0.737187991	1.842969977	5.528909932	5.528909932	11.05781986	2.764454966	5.528909932	11.05781986	8.293364898
BDH2	4.837796191	2.369532828	5.528909932	2.764454966	3.554299242	4.914586606	5.528909932	6.911137415	5.528909932	1.382227483	3.159377104	3.317345959	7.37187991	3.685939955	2.764454966	2.764454966	5.528909932	5.528909932	5.528909932	3.685939955	1.842969977	5.654566976	2.369532828	2.764454966	3.455568708	11.05781986	4.300263281	2.764454966	5.133987794	6.911137415	3.685939955	5.528909932	5.528909932	5.528909932	2.303712472	5.528909932	1.842969977	2.697029235	5.528909932	5.528909932	2.211563973	3.685939955	5.528909932	5.528909932	5.528909932	5.528909932	5.528909932	5.528909932	2.764454966
NCOA2	4.146682449	5.528909932	5.528909932	4.607424943	4.739065656	1.842969977	8.846255891	6.911137415	5.528909932	8.293364898	3.159377104	4.423127946	1.842969977	3.685939955	4.146682449	8.293364898	5.528909932	5.528909932	5.528909932	5.221748269	1.842969977	5.528909932	5.528909932	2.764454966	3.455568708	16.5867298	2.764454966	13.82227483	5.92383207	3.455568708	4.212502805	3.685939955	5.528909932	5.528909932	4.146682449	5.528909932	9.214849887	3.506138006	8.293364898	5.528909932	3.317345959	1.842969977	5.528909932	5.528909932	11.05781986	2.764454966	5.528909932	5.528909932	5.528909932
RPL36AL	5.528909932	7.503520622	5.528909932	5.528909932	5.92383207	11.05781986	3.317345959	5.528909932	11.05781986	5.528909932	6.318754208	4.423127946	7.37187991	1.842969977	2.764454966	5.528909932	5.528909932	5.528909932	5.528909932	6.757556584	3.685939955	4.963453235	6.318754208	5.528909932	3.455568708	5.528909932	6.143233258	5.528909932	11.84766414	13.13116109	8.425005611	3.685939955	11.05781986	5.528909932	5.989652427	5.528909932	6.911137415	5.798612856	5.528909932	5.528909932	3.317345959	1.842969977	5.528909932	5.528909932	11.05781986	8.293364898	27.64454966	5.528909932	2.764454966
RESF1	5.528909932	5.133987794	5.528909932	1.842969977	1.97461069	3.685939955	2.211563973	1.382227483	5.528909932	4.146682449	2.369532828	5.528909932	1.842969977	3.685939955	2.764454966	2.764454966	5.528909932	11.05781986	11.05781986	5.528909932	1.842969977	4.712139147	4.739065656	2.764454966	6.220023674	5.528909932	3.993101618	2.764454966	3.94922138	3.455568708	6.055472783	3.685939955	5.528909932	5.528909932	1.842969977	5.528909932	2.303712472	0.674257309	2.764454966	5.528909932	1.842969977	3.685939955	5.528909932	5.528909932	5.528909932	2.764454966	5.528909932	5.528909932	2.764454966
GBP5	2.073341225	4.344143518	11.05781986	1.842969977	2.764454966	3.685939955	3.317345959	6.911137415	5.528909932	4.146682449	3.159377104	2.211563973	5.528909932	5.528909932	1.382227483	2.764454966	5.528909932	5.528909932	5.528909932	1.535808314	3.685939955	4.335168015	0.789844276	2.764454966	3.455568708	5.528909932	5.221748269	2.764454966	3.94922138	5.528909932	7.37187991	5.528909932	5.528909932	5.528909932	2.303712472	5.528909932	2.303712472	13.35029471	5.528909932	5.528909932	0.368593995	1.842969977	11.05781986	5.528909932	5.528909932	5.528909932	5.528909932	5.528909932	16.5867298
ADAR	7.602251157	5.92383207	5.528909932	6.450394921	4.344143518	8.600526561	7.740473905	4.146682449	5.528909932	2.764454966	7.108598484	11.61071086	5.528909932	16.5867298	4.146682449	2.764454966	5.528909932	5.528909932	11.05781986	6.143233258	1.842969977	5.214767322	5.528909932	8.293364898	8.98447864	5.528909932	7.064718247	8.293364898	10.26797559	4.837796191	9.478131312	9.214849887	5.528909932	5.528909932	5.068167438	5.528909932	5.528909932	8.091087706	2.764454966	5.528909932	3.317345959	3.685939955	5.528909932	5.528909932	5.528909932	2.764454966	5.528909932	5.528909932	5.528909932
HLTF	2.073341225	1.579688552	5.528909932	3.685939955	1.579688552	0.614323326	2.211563973	1.382227483	5.528909932	1.382227483	3.159377104	2.211563973	1.842969977	1.842969977	1.382227483	2.764454966	5.528909932	11.05781986	5.528909932	1.228646652	7.37187991	3.706882795	3.159377104	5.528909932	1.382227483	5.528909932	1.228646652	2.764454966	0.789844276	2.073341225	1.842969977	1.842969977	5.528909932	5.528909932	1.842969977	11.05781986	0.460742494	2.29247485	5.528909932	5.528909932	0.737187991	1.842969977	5.528909932	5.528909932	5.528909932	2.764454966	5.528909932	5.528909932	2.764454966
TGM2	7.602251157	3.159377104	11.05781986	6.450394921	6.318754208	13.51511317	6.634691919	8.293364898	5.528909932	2.764454966	11.05781986	7.187582912	3.685939955	5.528909932	8.293364898	8.293364898	5.528909932	5.528909932	5.528909932	11.97930485	3.685939955	4.586482103	13.42735269	2.764454966	2.764454966	5.528909932	9.52201155	5.528909932	3.554299242	11.05781986	10.79453844	1.842969977	5.528909932	5.528909932	0.921484989	5.528909932	44.23127946	3.910692391	5.528909932	5.528909932	1.105781986	1.842969977	5.528909932	5.528909932	11.05781986	5.528909932	5.528909932	5.528909932	8.293364898
M6PR	2.764454966	3.159377104	5.528909932	0.921484989	3.94922138	3.071616629	1.105781986	2.764454966	5.528909932	4.146682449	3.159377104	5.528909932	1.842969977	1.842969977	1.382227483	2.764454966	5.528909932	5.528909932	5.528909932	6.450394921	1.842969977	3.958196883	3.159377104	2.764454966	2.073341225	5.528909932	3.685939955	8.293364898	3.94922138	4.837796191	6.318754208	9.214849887	5.528909932	5.528909932	5.068167438	5.528909932	0.921484989	7.281978935	2.764454966	5.528909932	6.266097923	5.528909932	5.528909932	5.528909932	5.528909932	8.293364898	5.528909932	5.528909932	2.764454966
PALLD	3.455568708	3.159377104	5.528909932	1.842969977	7.89844276	6.757556584	1.105781986	4.146682449	11.05781986	4.146682449	3.94922138	6.081800925	1.842969977	11.05781986	1.382227483	8.293364898	5.528909932	5.528909932	5.528909932	8.293364898	9.214849887	5.214767322	9.478131312	2.764454966	4.837796191	5.528909932	11.05781986	5.528909932	9.083209174	6.220023674	11.32110129	5.528909932	5.528909932	5.528909932	4.607424943	5.528909932	6.911137415	4.989504085	2.764454966	16.5867298	7.37187991	9.214849887	5.528909932	5.528909932	5.528909932	2.764454966	5.528909932	11.05781986	2.764454966
RBPJ	0.691113742	5.92383207	5.528909932	4.607424943	5.133987794	1.228646652	3.317345959	2.764454966	5.528909932	2.764454966	4.739065656	6.634691919	3.685939955	1.842969977	1.382227483	2.764454966	5.528909932	5.528909932	5.528909932	4.300263281	5.528909932	3.20425462	3.159377104	2.764454966	4.146682449	5.528909932	4.914586606	2.764454966	3.94922138	1.382227483	5.265628507	1.842969977	5.528909932	5.528909932	5.989652427	5.528909932	5.528909932	2.966732159	2.764454966	5.528909932	5.897503928	7.37187991	5.528909932	5.528909932	11.05781986	2.764454966	5.528909932	5.528909932	2.764454966
NPM1	55.98021306	17.37657407	22.11563973	26.72306467	21.32579545	44.23127946	8.846255891	11.05781986	16.5867298	9.675592381	11.05781986	19.90407576	5.528909932	49.76018939	4.146682449	24.88009469	5.528909932	38.70236953	22.11563973	25.49441802	38.70236953	6.659823327	29.22423821	11.05781986	15.20450231	5.528909932	31.63765128	22.11563973	35.54299242	28.3356634	41.86174663	35.01642957	16.5867298	5.528909932	15.20450231	5.528909932	35.01642957	59.73919756	22.11563973	38.70236953	30.96189562	12.90078984	5.528909932	11.05781986	22.11563973	11.05781986	33.17345959	11.05781986	8.293364898
WDR82	4.146682449	3.554299242	5.528909932	0.921484989	2.369532828	3.685939955	2.211563973	1.382227483	5.528909932	5.528909932	3.159377104	2.211563973	1.842969977	1.842969977	1.382227483	5.528909932	5.528909932	5.528909932	5.528909932	3.685939955	1.842969977	3.895368361	2.369532828	2.764454966	0.691113742	5.528909932	2.15013164	2.764454966	3.159377104	2.764454966	2.632814253	1.842969977	5.528909932	5.528909932	4.607424943	5.528909932	2.303712472	2.427326312	2.764454966	5.528909932	4.05453395	9.214849887	5.528909932	5.528909932	5.528909932	2.764454966	5.528909932	5.528909932	2.764454966
SOX18	1.382227483	3.159377104	5.528909932	6.450394921	3.554299242	0.614323326	5.528909932	5.528909932	5.528909932	8.293364898	2.369532828	5.528909932	5.528909932	11.05781986	5.528909932	5.528909932	5.528909932	5.528909932	5.528909932	5.221748269	3.685939955	7.036794459	3.159377104	2.764454966	5.528909932	5.528909932	9.52201155	2.764454966	6.713676346	6.220023674	4.739065656	5.528909932	5.528909932	5.528909932	2.303712472	5.528909932	2.303712472	1.078811694	2.764454966	5.528909932	2.948751964	1.842969977	5.528909932	5.528909932	5.528909932	2.764454966	11.05781986	5.528909932	2.764454966
CSRP1	2.073341225	2.369532828	5.528909932	2.764454966	8.688287036	3.685939955	6.634691919	1.382227483	5.528909932	4.146682449	7.108598484	15.48094781	1.842969977	7.37187991	1.382227483	5.528909932	5.528909932	11.05781986	5.528909932	9.52201155	1.842969977	3.267083142	21.32579545	2.764454966	8.293364898	5.528909932	14.43659816	2.764454966	10.66289773	2.764454966	22.905484	3.685939955	11.05781986	5.528909932	3.685939955	5.528909932	5.528909932	10.51841402	5.528909932	5.528909932	4.791721941	1.842969977	5.528909932	5.528909932	5.528909932	2.764454966	5.528909932	5.528909932	16.5867298
CLCA1	0.691113742	4.739065656	11.05781986	6.450394921	1.579688552	4.300263281	8.846255891	2.764454966	5.528909932	8.293364898	0.789844276	4.423127946	3.685939955	1.842969977	2.764454966	5.528909932	22.11563973	5.528909932	5.528909932	6.143233258	5.528909932	10.24104908	0.789844276	2.764454966	6.911137415	5.528909932	2.764454966	8.293364898	2.369532828	6.911137415	1.842969977	3.685939955	5.528909932	5.528909932	1.842969977	5.528909932	4.146682449	1.348514618	2.764454966	5.528909932	1.474375982	5.528909932	5.528909932	5.528909932	22.11563973	2.764454966	22.11563973	5.528909932	5.528909932
TNFRSF14	3.455568708	1.97461069	16.5867298	7.37187991	5.133987794	3.685939955	3.317345959	2.764454966	5.528909932	1.382227483	3.94922138	3.870236953	1.842969977	3.685939955	1.382227483	2.764454966	5.528909932	5.528909932	5.528909932	6.143233258	3.685939955	5.843052542	2.369532828	5.528909932	2.764454966	5.528909932	2.457293303	2.764454966	3.159377104	6.220023674	2.106251403	5.528909932	5.528909932	5.528909932	5.528909932	5.528909932	2.764454966	1.483366079	2.764454966	5.528909932	1.842969977	1.842969977	5.528909932	5.528909932	22.11563973	2.764454966	5.528909932	5.528909932	5.528909932
PRRC2A	13.82227483	3.554299242	5.528909932	5.528909932	4.344143518	11.05781986	4.423127946	8.293364898	5.528909932	4.146682449	4.739065656	3.870236953	1.842969977	3.685939955	1.382227483	11.05781986	5.528909932	11.05781986	16.5867298	3.993101618	3.685939955	4.460825059	7.89844276	2.764454966	2.073341225	5.528909932	4.300263281	2.764454966	3.94922138	11.74893361	3.94922138	1.842969977	5.528909932	5.528909932	5.528909932	5.528909932	2.303712472	6.203167241	5.528909932	11.05781986	5.160315937	3.685939955	5.528909932	5.528909932	5.528909932	2.764454966	5.528909932	5.528909932	5.528909932
FASTK	4.837796191	2.369532828	5.528909932	7.37187991	1.97461069	5.528909932	4.423127946	2.764454966	5.528909932	4.146682449	3.159377104	2.211563973	3.685939955	1.842969977	1.382227483	2.764454966	5.528909932	5.528909932	5.528909932	3.993101618	1.842969977	4.586482103	6.318754208	2.764454966	3.455568708	5.528909932	3.993101618	2.764454966	5.92383207	0.691113742	2.632814253	9.214849887	5.528909932	5.528909932	3.22519746	5.528909932	5.989652427	1.618217541	5.528909932	11.05781986	1.105781986	1.842969977	5.528909932	5.528909932	5.528909932	2.764454966	5.528909932	5.528909932	2.764454966
TTI1	3.455568708	3.94922138	5.528909932	0.921484989	2.369532828	3.685939955	4.423127946	2.764454966	5.528909932	5.528909932	1.579688552	4.423127946	3.685939955	1.842969977	4.146682449	2.764454966	5.528909932	5.528909932	5.528909932	2.15013164	3.685939955	3.895368361	2.369532828	2.764454966	2.764454966	5.528909932	3.071616629	2.764454966	3.554299242	2.764454966	1.842969977	1.842969977	5.528909932	5.528909932	2.303712472	5.528909932	5.068167438	2.697029235	2.764454966	5.528909932	0.368593995	7.37187991	5.528909932	5.528909932	5.528909932	2.764454966	5.528909932	5.528909932	2.764454966
SRF	2.073341225	5.92383207	5.528909932	2.764454966	2.369532828	3.685939955	5.528909932	8.293364898	5.528909932	4.146682449	3.159377104	6.634691919	1.842969977	1.842969977	2.764454966	2.764454966	16.5867298	5.528909932	5.528909932	4.607424943	1.842969977	5.46608141	1.579688552	2.764454966	3.455568708	5.528909932	3.071616629	2.764454966	3.554299242	4.146682449	3.685939955	5.528909932	5.528909932	5.528909932	2.303712472	5.528909932	0.921484989	2.831880697	5.528909932	5.528909932	1.105781986	1.842969977	5.528909932	5.528909932	11.05781986	2.764454966	5.528909932	5.528909932	2.764454966
GOLGA2	9.675592381	4.739065656	5.528909932	2.764454966	2.369532828	4.300263281	3.317345959	1.382227483	5.528909932	2.764454966	2.369532828	4.423127946	5.528909932	3.685939955	2.764454966	5.528909932	5.528909932	22.11563973	11.05781986	3.993101618	1.842969977	4.272339493	4.739065656	5.528909932	8.293364898	5.528909932	3.378778292	2.764454966	2.369532828	2.764454966	2.632814253	1.842969977	5.528909932	11.05781986	2.764454966	5.528909932	2.764454966	4.045543853	5.528909932	5.528909932	8.109067901	1.842969977	5.528909932	5.528909932	5.528909932	2.764454966	5.528909932	5.528909932	8.293364898
OR5L1	11.74893361	5.92383207	16.5867298	6.450394921	4.739065656	5.528909932	3.317345959	4.146682449	5.528909932	2.764454966	3.94922138	6.634691919	1.842969977	1.842969977	11.05781986	2.764454966	5.528909932	11.05781986	5.528909932	5.221748269	5.528909932	4.146682449	4.739065656	2.764454966	4.837796191	11.05781986	1.842969977	2.764454966	3.159377104	5.528909932	0.789844276	3.685939955	5.528909932	5.528909932	2.764454966	5.528909932	3.22519746	0.539405847	2.764454966	5.528909932	2.948751964	1.842969977	5.528909932	5.528909932	16.5867298	8.293364898	5.528909932	5.528909932	2.764454966
SEC31A	4.146682449	3.159377104	5.528909932	5.528909932	7.503520622	7.986203235	4.423127946	1.382227483	5.528909932	1.382227483	3.94922138	6.081800925	1.842969977	9.214849887	5.528909932	2.764454966	5.528909932	5.528909932	5.528909932	3.993101618	1.842969977	5.1519388	7.108598484	2.764454966	2.764454966	5.528909932	7.064718247	2.764454966	6.713676346	3.455568708	7.37187991	1.842969977	5.528909932	5.528909932	4.146682449	5.528909932	5.528909932	4.045543853	2.764454966	11.05781986	3.317345959	5.528909932	5.528909932	5.528909932	5.528909932	2.764454966	5.528909932	5.528909932	2.764454966
EIF3C	10.36670612	8.688287036	5.528909932	7.37187991	8.293364898	8.600526561	1.105781986	8.293364898	5.528909932	4.146682449	5.528909932	6.081800925	1.842969977	14.74375982	9.675592381	5.528909932	5.528909932	27.64454966	5.528909932	8.907688224	9.214849887	3.832539839	15.00704124	8.293364898	15.89561605	5.528909932	16.5867298	8.293364898	7.108598484	6.220023674	16.85001122	5.528909932	11.05781986	11.05781986	10.59707737	5.528909932	15.20450231	24.54296604	11.05781986	5.528909932	13.63797783	11.05781986	5.528909932	5.528909932	11.05781986	2.764454966	16.5867298	5.528909932	8.293364898
PTH1R	4.146682449	9.083209174	5.528909932	10.13633488	5.133987794	4.300263281	3.317345959	13.82227483	5.528909932	11.05781986	3.94922138	3.317345959	1.842969977	5.528909932	5.528909932	2.764454966	5.528909932	5.528909932	5.528909932	2.457293303	1.842969977	4.837796191	2.369532828	2.764454966	8.98447864	5.528909932	3.378778292	2.764454966	4.739065656	6.911137415	1.842969977	9.214849887	5.528909932	5.528909932	3.685939955	5.528909932	3.685939955	1.483366079	2.764454966	5.528909932	1.474375982	1.842969977	5.528909932	5.528909932	5.528909932	2.764454966	5.528909932	5.528909932	5.528909932
PLXNC1	2.764454966	2.369532828	5.528909932	1.842969977	3.554299242	6.757556584	5.528909932	2.764454966	5.528909932	1.382227483	4.739065656	5.528909932	3.685939955	1.842969977	4.146682449	2.764454966	5.528909932	5.528909932	5.528909932	5.221748269	1.842969977	5.214767322	2.369532828	2.764454966	8.98447864	5.528909932	1.842969977	2.764454966	3.94922138	10.36670612	5.002347081	5.528909932	5.528909932	5.528909932	0.460742494	5.528909932	2.764454966	0.674257309	11.05781986	5.528909932	0.368593995	3.685939955	5.528909932	5.528909932	5.528909932	2.764454966	5.528909932	5.528909932	8.293364898
ZBTB22	3.455568708	4.344143518	5.528909932	2.764454966	4.739065656	4.914586606	5.528909932	1.382227483	5.528909932	5.528909932	2.369532828	2.211563973	1.842969977	3.685939955	1.382227483	2.764454966	5.528909932	5.528909932	5.528909932	2.764454966	5.528909932	4.021025405	1.579688552	2.764454966	2.073341225	5.528909932	2.764454966	5.528909932	1.97461069	1.382227483	2.896095679	5.528909932	5.528909932	5.528909932	4.146682449	5.528909932	2.764454966	1.078811694	2.764454966	11.05781986	3.317345959	1.842969977	5.528909932	5.528909932	5.528909932	2.764454966	5.528909932	5.528909932	2.764454966
C9orf40	3.455568708	3.159377104	11.05781986	0.921484989	2.369532828	1.228646652	1.105781986	6.911137415	5.528909932	2.764454966	2.369532828	2.211563973	5.528909932	1.842969977	4.146682449	5.528909932	5.528909932	5.528909932	5.528909932	3.071616629	3.685939955	4.209510971	0.789844276	2.764454966	3.455568708	5.528909932	2.15013164	2.764454966	1.97461069	1.382227483	1.053125701	7.37187991	5.528909932	5.528909932	1.382227483	5.528909932	3.22519746	0.809108771	8.293364898	5.528909932	3.317345959	3.685939955	5.528909932	5.528909932	5.528909932	2.764454966	5.528909932	5.528909932	2.764454966
DNAJC16	4.837796191	5.133987794	22.11563973	3.685939955	2.369532828	6.757556584	4.423127946	2.764454966	5.528909932	1.382227483	3.94922138	4.976018939	12.90078984	3.685939955	5.528909932	2.764454966	11.05781986	5.528909932	5.528909932	3.378778292	5.528909932	4.649310625	0.789844276	2.764454966	3.455568708	5.528909932	3.685939955	5.528909932	3.554299242	4.837796191	1.316407127	3.685939955	5.528909932	5.528909932	2.764454966	5.528909932	1.842969977	1.483366079	2.764454966	5.528909932	2.211563973	1.842969977	5.528909932	5.528909932	5.528909932	5.528909932	5.528909932	5.528909932	2.764454966
PIGG	0.691113742	2.764454966	5.528909932	2.764454966	3.159377104	1.228646652	3.317345959	5.528909932	5.528909932	1.382227483	3.94922138	2.211563973	9.214849887	1.842969977	2.764454966	2.764454966	5.528909932	5.528909932	5.528909932	2.457293303	1.842969977	3.895368361	1.579688552	2.764454966	3.455568708	5.528909932	3.071616629	2.764454966	4.344143518	3.455568708	3.685939955	1.842969977	5.528909932	5.528909932	0.921484989	5.528909932	2.303712472	1.483366079	5.528909932	5.528909932	2.211563973	1.842969977	5.528909932	5.528909932	5.528909932	2.764454966	5.528909932	11.05781986	2.764454966
INSR	2.073341225	0.789844276	5.528909932	1.842969977	3.159377104	3.685939955	3.317345959	5.528909932	5.528909932	2.764454966	3.159377104	1.65867298	3.685939955	20.27266975	2.764454966	35.93791456	11.05781986	16.5867298	5.528909932	3.685939955	1.842969977	4.272339493	5.528909932	2.764454966	2.764454966	5.528909932	5.221748269	2.764454966	6.713676346	2.764454966	4.475784231	7.37187991	5.528909932	16.5867298	3.685939955	11.05781986	2.303712472	0.269702924	2.764454966	5.528909932	0.737187991	1.842969977	11.05781986	5.528909932	5.528909932	2.764454966	5.528909932	5.528909932	8.293364898
TOMM7	9.675592381	6.318754208	5.528909932	5.528909932	8.688287036	6.757556584	3.317345959	2.764454966	5.528909932	5.528909932	8.688287036	7.187582912	1.842969977	7.37187991	8.293364898	8.293364898	5.528909932	5.528909932	5.528909932	9.829173213	5.528909932	4.774967669	15.00704124	2.764454966	4.146682449	5.528909932	9.52201155	2.764454966	10.26797559	8.98447864	14.48047839	5.528909932	5.528909932	5.528909932	5.068167438	5.528909932	7.37187991	18.07009588	5.528909932	5.528909932	38.33377553	7.37187991	5.528909932	5.528909932	11.05781986	2.764454966	5.528909932	5.528909932	2.764454966
CSNK1D	8.293364898	6.318754208	5.528909932	6.450394921	5.92383207	6.143233258	6.634691919	4.146682449	5.528909932	9.675592381	5.528909932	5.528909932	5.528909932	7.37187991	5.528909932	5.528909932	5.528909932	5.528909932	5.528909932	7.37187991	5.528909932	6.848308893	7.89844276	2.764454966	5.528909932	5.528909932	9.829173213	5.528909932	10.26797559	6.911137415	6.845317059	1.842969977	5.528909932	5.528909932	13.82227483	5.528909932	10.13633488	10.24871109	5.528909932	5.528909932	9.214849887	3.685939955	5.528909932	5.528909932	5.528909932	8.293364898	5.528909932	5.528909932	8.293364898
INO80E	2.073341225	5.133987794	5.528909932	5.528909932	3.94922138	1.842969977	3.317345959	1.382227483	5.528909932	6.911137415	2.369532828	1.65867298	5.528909932	1.842969977	2.764454966	2.764454966	5.528909932	5.528909932	5.528909932	3.378778292	3.685939955	5.905881064	3.159377104	2.764454966	4.837796191	5.528909932	4.914586606	2.764454966	1.579688552	3.455568708	2.632814253	1.842969977	5.528909932	5.528909932	3.685939955	5.528909932	3.22519746	3.10158362	8.293364898	5.528909932	2.580157968	1.842969977	5.528909932	5.528909932	11.05781986	2.764454966	11.05781986	5.528909932	5.528909932
EPC1	3.455568708	11.452742	5.528909932	5.528909932	7.503520622	11.05781986	21.00985774	9.675592381	11.05781986	19.35118476	8.688287036	13.82227483	12.90078984	1.842969977	8.293364898	5.528909932	22.11563973	5.528909932	5.528909932	11.36498153	3.685939955	2.701626444	7.108598484	2.764454966	14.51338857	5.528909932	7.064718247	13.82227483	9.87305345	8.293364898	5.792191358	14.74375982	5.528909932	5.528909932	17.04747229	5.528909932	14.28301732	4.180395315	5.528909932	5.528909932	5.528909932	1.842969977	5.528909932	5.528909932	22.11563973	8.293364898	5.528909932	5.528909932	2.764454966
RRAGA	1.382227483	5.133987794	5.528909932	4.607424943	7.108598484	0.614323326	5.528909932	1.382227483	5.528909932	6.911137415	8.688287036	8.846255891	3.685939955	3.685939955	5.528909932	5.528909932	11.05781986	5.528909932	5.528909932	5.836071595	7.37187991	5.1519388	3.159377104	5.528909932	7.602251157	5.528909932	7.37187991	5.528909932	11.05781986	1.382227483	6.845317059	1.842969977	5.528909932	5.528909932	2.764454966	5.528909932	5.528909932	5.798612856	2.764454966	5.528909932	4.05453395	5.528909932	5.528909932	5.528909932	11.05781986	2.764454966	5.528909932	11.05781986	8.293364898
OXR1	2.764454966	2.764454966	5.528909932	2.764454966	4.739065656	2.457293303	6.634691919	8.293364898	5.528909932	2.764454966	5.528909932	4.423127946	3.685939955	3.685939955	1.382227483	5.528909932	11.05781986	5.528909932	5.528909932	4.607424943	1.842969977	4.083853927	4.739065656	2.764454966	2.073341225	5.528909932	4.300263281	5.528909932	5.133987794	2.764454966	3.685939955	1.842969977	5.528909932	5.528909932	7.37187991	5.528909932	3.685939955	2.157623388	5.528909932	5.528909932	2.580157968	1.842969977	5.528909932	5.528909932	5.528909932	2.764454966	5.528909932	5.528909932	2.764454966
HGS	11.05781986	3.159377104	5.528909932	5.528909932	1.97461069	5.528909932	5.528909932	4.146682449	5.528909932	4.146682449	2.369532828	4.423127946	1.842969977	3.685939955	1.382227483	5.528909932	5.528909932	5.528909932	5.528909932	4.914586606	5.528909932	4.209510971	6.318754208	2.764454966	3.455568708	5.528909932	3.685939955	11.05781986	5.528909932	6.220023674	3.159377104	1.842969977	5.528909932	5.528909932	11.51856236	5.528909932	4.607424943	4.450098238	2.764454966	5.528909932	9.214849887	1.842969977	5.528909932	5.528909932	5.528909932	5.528909932	5.528909932	11.05781986	2.764454966
NECTIN1	2.764454966	3.554299242	5.528909932	5.528909932	3.159377104	3.071616629	5.528909932	1.382227483	5.528909932	6.911137415	3.159377104	1.65867298	5.528909932	11.05781986	1.382227483	5.528909932	5.528909932	5.528909932	5.528909932	3.378778292	1.842969977	3.706882795	11.05781986	2.764454966	4.837796191	5.528909932	3.993101618	8.293364898	2.764454966	4.146682449	2.106251403	5.528909932	11.05781986	5.528909932	5.528909932	22.11563973	7.37187991	14.02455202	8.293364898	16.5867298	11.05781986	1.842969977	5.528909932	5.528909932	5.528909932	2.764454966	5.528909932	5.528909932	2.764454966
DYNLL1	11.74893361	3.159377104	5.528909932	10.13633488	7.89844276	5.528909932	3.317345959	9.675592381	5.528909932	8.293364898	6.318754208	12.16360185	1.842969977	9.214849887	1.382227483	2.764454966	5.528909932	5.528909932	5.528909932	11.97930485	5.528909932	5.46608141	15.00704124	5.528909932	2.764454966	5.528909932	15.05092148	5.528909932	13.42735269	7.602251157	19.7461069	3.685939955	5.528909932	5.528909932	9.675592381	5.528909932	14.28301732	32.76890521	8.293364898	16.5867298	12.16360185	1.842969977	5.528909932	5.528909932	5.528909932	2.764454966	11.05781986	5.528909932	5.528909932
FAM32A	6.220023674	4.344143518	11.05781986	7.37187991	3.159377104	3.685939955	6.634691919	6.911137415	5.528909932	1.382227483	4.739065656	3.317345959	3.685939955	3.685939955	2.764454966	2.764454966	5.528909932	11.05781986	5.528909932	7.679041572	1.842969977	5.214767322	5.528909932	2.764454966	4.146682449	5.528909932	3.993101618	2.764454966	5.528909932	4.146682449	5.792191358	3.685939955	11.05781986	5.528909932	4.146682449	5.528909932	4.146682449	3.10158362	2.764454966	5.528909932	4.05453395	1.842969977	5.528909932	5.528909932	11.05781986	5.528909932	5.528909932	5.528909932	2.764454966
GADD45B	2.764454966	2.369532828	5.528909932	5.528909932	7.503520622	11.05781986	2.211563973	2.764454966	5.528909932	1.382227483	5.528909932	6.634691919	1.842969977	1.842969977	4.146682449	5.528909932	5.528909932	5.528909932	5.528909932	5.528909932	3.685939955	4.021025405	4.739065656	2.764454966	2.073341225	5.528909932	3.993101618	8.293364898	1.97461069	2.073341225	4.212502805	11.05781986	5.528909932	5.528909932	3.22519746	5.528909932	0.921484989	1.483366079	2.764454966	5.528909932	3.317345959	3.685939955	5.528909932	5.528909932	5.528909932	2.764454966	5.528909932	5.528909932	2.764454966
POMZP3	12.44004735	8.688287036	5.528909932	8.293364898	5.92383207	3.685939955	11.05781986	9.675592381	5.528909932	4.146682449	8.688287036	5.528909932	3.685939955	1.842969977	1.382227483	11.05781986	5.528909932	5.528909932	5.528909932	7.986203235	12.90078984	4.397996537	7.89844276	2.764454966	4.837796191	5.528909932	9.829173213	5.528909932	10.66289773	4.146682449	4.739065656	9.214849887	5.528909932	5.528909932	6.450394921	11.05781986	11.05781986	3.371286544	5.528909932	5.528909932	5.897503928	11.05781986	5.528909932	5.528909932	5.528909932	2.764454966	5.528909932	5.528909932	8.293364898
LRMDA	1.382227483	7.89844276	5.528909932	4.607424943	5.133987794	3.071616629	5.528909932	2.764454966	5.528909932	5.528909932	6.318754208	5.528909932	7.37187991	1.842969977	1.382227483	2.764454966	5.528909932	5.528909932	5.528909932	4.300263281	9.214849887	9.926906469	2.369532828	2.764454966	2.764454966	5.528909932	2.764454966	2.764454966	2.764454966	4.146682449	1.316407127	7.37187991	5.528909932	5.528909932	3.685939955	5.528909932	4.146682449	0.809108771	5.528909932	5.528909932	1.842969977	1.842969977	5.528909932	5.528909932	5.528909932	5.528909932	11.05781986	5.528909932	2.764454966
XRN2	6.911137415	3.159377104	11.05781986	5.528909932	4.344143518	8.600526561	3.317345959	1.382227483	5.528909932	6.911137415	4.739065656	4.976018939	1.842969977	7.37187991	4.146682449	2.764454966	5.528909932	11.05781986	5.528909932	3.993101618	3.685939955	5.340424366	4.739065656	5.528909932	6.220023674	5.528909932	8.293364898	8.293364898	4.739065656	5.528909932	3.685939955	9.214849887	5.528909932	5.528909932	7.37187991	5.528909932	4.607424943	7.68653332	2.764454966	5.528909932	6.634691919	3.685939955	5.528909932	5.528909932	5.528909932	8.293364898	5.528909932	5.528909932	2.764454966
KDM2B	1.382227483	3.159377104	5.528909932	4.607424943	0.789844276	2.457293303	3.317345959	8.293364898	5.528909932	1.382227483	7.108598484	3.870236953	3.685939955	1.842969977	4.146682449	2.764454966	5.528909932	5.528909932	5.528909932	4.607424943	1.842969977	4.209510971	2.369532828	2.764454966	1.382227483	5.528909932	3.378778292	2.764454966	2.764454966	2.073341225	3.94922138	1.842969977	5.528909932	5.528909932	3.22519746	5.528909932	3.22519746	1.887920465	2.764454966	11.05781986	1.842969977	3.685939955	5.528909932	5.528909932	5.528909932	2.764454966	5.528909932	5.528909932	8.293364898
DBNDD2	5.528909932	3.159377104	5.528909932	7.37187991	3.159377104	3.685939955	3.317345959	4.146682449	5.528909932	5.528909932	2.369532828	3.317345959	1.842969977	12.90078984	6.911137415	5.528909932	5.528909932	5.528909932	11.05781986	2.764454966	3.685939955	6.40850924	5.528909932	2.764454966	5.528909932	5.528909932	3.685939955	2.764454966	3.554299242	5.528909932	3.159377104	1.842969977	5.528909932	5.528909932	2.303712472	5.528909932	3.685939955	1.887920465	2.764454966	5.528909932	0.737187991	7.37187991	5.528909932	5.528909932	11.05781986	2.764454966	5.528909932	5.528909932	2.764454966
SH2B1	6.220023674	3.159377104	5.528909932	2.764454966	2.369532828	4.914586606	4.423127946	1.382227483	5.528909932	4.146682449	1.579688552	2.764454966	1.842969977	3.685939955	2.764454966	2.764454966	5.528909932	5.528909932	5.528909932	3.071616629	7.37187991	3.958196883	2.369532828	8.293364898	2.764454966	5.528909932	2.764454966	2.764454966	4.344143518	3.455568708	3.159377104	1.842969977	5.528909932	5.528909932	1.842969977	5.528909932	2.764454966	1.213663156	5.528909932	5.528909932	2.580157968	1.842969977	5.528909932	5.528909932	5.528909932	2.764454966	5.528909932	5.528909932	2.764454966
ZNF609	1.382227483	5.92383207	5.528909932	8.293364898	6.713676346	3.071616629	3.317345959	4.146682449	5.528909932	6.911137415	6.318754208	7.187582912	3.685939955	3.685939955	5.528909932	5.528909932	5.528909932	5.528909932	5.528909932	5.528909932	5.528909932	4.146682449	3.94922138	2.764454966	6.911137415	5.528909932	3.993101618	2.764454966	6.318754208	3.455568708	4.475784231	5.528909932	5.528909932	5.528909932	3.22519746	5.528909932	5.528909932	3.910692391	2.764454966	5.528909932	4.423127946	1.842969977	5.528909932	5.528909932	5.528909932	5.528909932	16.5867298	5.528909932	2.764454966
VCL	2.073341225	2.369532828	5.528909932	5.528909932	3.159377104	2.457293303	1.105781986	2.764454966	5.528909932	4.146682449	2.369532828	9.399146885	5.528909932	9.214849887	1.382227483	11.05781986	5.528909932	5.528909932	5.528909932	4.300263281	1.842969977	4.586482103	6.318754208	2.764454966	4.146682449	5.528909932	7.679041572	2.764454966	6.713676346	3.455568708	10.79453844	1.842969977	5.528909932	5.528909932	6.450394921	5.528909932	1.842969977	5.259207009	2.764454966	5.528909932	4.423127946	7.37187991	5.528909932	5.528909932	5.528909932	2.764454966	5.528909932	5.528909932	2.764454966
NDUFA6	3.455568708	1.184766414	11.05781986	5.528909932	2.764454966	0.614323326	3.317345959	2.764454966	5.528909932	1.382227483	3.94922138	1.65867298	5.528909932	1.842969977	1.382227483	2.764454966	5.528909932	5.528909932	5.528909932	3.685939955	1.842969977	4.523653581	2.369532828	2.764454966	3.455568708	5.528909932	4.607424943	2.764454966	3.554299242	0.691113742	5.528909932	1.842969977	5.528909932	11.05781986	1.382227483	5.528909932	2.764454966	3.640989468	2.764454966	5.528909932	4.05453395	3.685939955	5.528909932	5.528909932	5.528909932	5.528909932	5.528909932	5.528909932	2.764454966
LRPPRC	2.764454966	2.369532828	5.528909932	3.685939955	2.369532828	3.685939955	1.105781986	1.382227483	5.528909932	2.764454966	5.528909932	2.764454966	3.685939955	1.842969977	2.764454966	2.764454966	5.528909932	5.528909932	5.528909932	3.993101618	1.842969977	4.460825059	5.528909932	2.764454966	4.146682449	5.528909932	1.535808314	2.764454966	1.97461069	2.764454966	3.685939955	1.842969977	5.528909932	5.528909932	2.303712472	5.528909932	1.382227483	2.697029235	2.764454966	5.528909932	5.160315937	3.685939955	5.528909932	5.528909932	11.05781986	2.764454966	5.528909932	5.528909932	2.764454966
RPL4	26.26232218	5.133987794	5.528909932	18.42969977	21.32579545	44.84560278	2.211563973	1.382227483	5.528909932	4.146682449	5.528909932	6.634691919	5.528909932	51.60315937	8.293364898	27.64454966	5.528909932	22.11563973	27.64454966	15.66524481	1.842969977	2.701626444	16.5867298	2.764454966	4.146682449	5.528909932	16.89389146	2.764454966	13.42735269	9.675592381	28.69767536	5.528909932	5.528909932	5.528909932	11.97930485	5.528909932	14.28301732	41.2645473	5.528909932	5.528909932	23.59001571	11.05781986	5.528909932	5.528909932	5.528909932	5.528909932	11.05781986	5.528909932	2.764454966
VEZF1	3.455568708	1.97461069	5.528909932	3.685939955	4.344143518	1.842969977	2.211563973	2.764454966	5.528909932	2.764454966	4.739065656	3.317345959	1.842969977	1.842969977	2.764454966	2.764454966	5.528909932	5.528909932	5.528909932	4.607424943	3.685939955	3.267083142	3.94922138	2.764454966	2.764454966	5.528909932	3.685939955	5.528909932	4.739065656	4.146682449	2.896095679	1.842969977	11.05781986	5.528909932	5.528909932	5.528909932	3.685939955	3.10158362	2.764454966	5.528909932	3.685939955	1.842969977	5.528909932	5.528909932	5.528909932	2.764454966	5.528909932	5.528909932	2.764454966
ZNF219	1.382227483	3.159377104	5.528909932	0.921484989	3.159377104	3.071616629	1.105781986	2.764454966	5.528909932	6.911137415	1.579688552	2.764454966	7.37187991	1.842969977	5.528909932	2.764454966	5.528909932	5.528909932	5.528909932	0.614323326	3.685939955	4.900624713	2.369532828	2.764454966	2.764454966	5.528909932	3.993101618	2.764454966	0.789844276	2.764454966	0.263281425	1.842969977	5.528909932	5.528909932	5.068167438	5.528909932	2.303712472	1.887920465	8.293364898	5.528909932	1.105781986	3.685939955	5.528909932	5.528909932	5.528909932	2.764454966	11.05781986	5.528909932	2.764454966
CYTH2	2.764454966	4.344143518	5.528909932	4.607424943	1.184766414	1.842969977	4.423127946	1.382227483	5.528909932	5.528909932	0.789844276	4.976018939	3.685939955	1.842969977	5.528909932	5.528909932	5.528909932	5.528909932	5.528909932	3.378778292	1.842969977	4.523653581	3.94922138	2.764454966	4.837796191	5.528909932	3.993101618	2.764454966	3.94922138	4.837796191	3.94922138	5.528909932	5.528909932	5.528909932	9.214849887	5.528909932	5.528909932	5.528909932	2.764454966	5.528909932	2.211563973	1.842969977	5.528909932	5.528909932	5.528909932	5.528909932	5.528909932	5.528909932	8.293364898
SDHA	11.05781986	4.344143518	5.528909932	3.685939955	5.92383207	6.143233258	3.317345959	6.911137415	5.528909932	4.146682449	4.739065656	3.317345959	12.90078984	7.37187991	6.911137415	11.05781986	11.05781986	5.528909932	11.05781986	6.757556584	1.842969977	4.774967669	4.739065656	2.764454966	2.764454966	22.11563973	8.907688224	2.764454966	10.66289773	6.220023674	10.26797559	9.214849887	5.528909932	5.528909932	12.90078984	5.528909932	11.51856236	12.13663156	8.293364898	11.05781986	9.952037878	11.05781986	5.528909932	5.528909932	11.05781986	2.764454966	11.05781986	5.528909932	2.764454966
ARL2	6.220023674	13.03243055	11.05781986	5.528909932	7.89844276	12.28646652	11.05781986	12.44004735	16.5867298	11.05781986	7.89844276	8.846255891	9.214849887	5.528909932	5.528909932	13.82227483	11.05781986	22.11563973	5.528909932	7.37187991	7.37187991	4.272339493	4.739065656	11.05781986	11.05781986	5.528909932	10.13633488	24.88009469	6.713676346	13.13116109	5.528909932	11.05781986	5.528909932	5.528909932	5.068167438	5.528909932	5.068167438	3.236435082	2.764454966	5.528909932	10.32063187	1.842969977	5.528909932	5.528909932	5.528909932	2.764454966	5.528909932	5.528909932	13.82227483
ARFGAP1	8.293364898	6.318754208	5.528909932	5.528909932	4.344143518	3.685939955	1.105781986	5.528909932	5.528909932	5.528909932	1.579688552	2.764454966	5.528909932	5.528909932	2.764454966	2.764454966	11.05781986	5.528909932	5.528909932	3.071616629	5.528909932	5.843052542	5.528909932	2.764454966	4.837796191	5.528909932	5.836071595	2.764454966	5.133987794	4.837796191	5.528909932	3.685939955	5.528909932	5.528909932	6.911137415	11.05781986	4.146682449	3.371286544	5.528909932	5.528909932	3.685939955	1.842969977	5.528909932	5.528909932	5.528909932	8.293364898	5.528909932	5.528909932	2.764454966
REXO2	0.691113742	3.159377104	5.528909932	3.685939955	4.344143518	0.614323326	1.105781986	1.382227483	5.528909932	1.382227483	1.579688552	4.976018939	7.37187991	1.842969977	1.382227483	2.764454966	5.528909932	5.528909932	5.528909932	1.842969977	5.528909932	2.89011201	2.369532828	2.764454966	0.691113742	5.528909932	3.378778292	2.764454966	3.94922138	1.382227483	2.896095679	1.842969977	5.528909932	5.528909932	4.607424943	5.528909932	3.685939955	4.450098238	2.764454966	5.528909932	1.105781986	3.685939955	5.528909932	5.528909932	5.528909932	11.05781986	5.528909932	5.528909932	2.764454966
GDF15	1.382227483	4.344143518	5.528909932	4.607424943	7.108598484	2.457293303	5.528909932	4.146682449	5.528909932	4.146682449	2.369532828	3.317345959	1.842969977	1.842969977	1.382227483	2.764454966	5.528909932	5.528909932	5.528909932	3.071616629	1.842969977	6.848308893	3.159377104	2.764454966	2.073341225	5.528909932	3.071616629	5.528909932	4.344143518	0.691113742	2.106251403	1.842969977	5.528909932	5.528909932	14.28301732	5.528909932	3.685939955	1.213663156	5.528909932	5.528909932	2.580157968	1.842969977	5.528909932	5.528909932	5.528909932	2.764454966	5.528909932	5.528909932	5.528909932
TMEM102	0.691113742	15.79688552	5.528909932	11.05781986	5.92383207	1.228646652	12.16360185	6.911137415	5.528909932	13.82227483	8.688287036	4.423127946	5.528909932	1.842969977	6.911137415	2.764454966	5.528909932	5.528909932	5.528909932	5.221748269	12.90078984	6.345680718	3.94922138	2.764454966	6.911137415	5.528909932	3.071616629	5.528909932	5.92383207	7.602251157	2.369532828	1.842969977	5.528909932	11.05781986	4.146682449	5.528909932	5.528909932	0.809108771	2.764454966	5.528909932	1.842969977	1.842969977	5.528909932	5.528909932	11.05781986	5.528909932	5.528909932	5.528909932	8.293364898
CNOT1	4.837796191	2.764454966	5.528909932	1.842969977	2.764454966	6.143233258	2.211563973	2.764454966	5.528909932	5.528909932	2.369532828	3.870236953	3.685939955	12.90078984	4.146682449	2.764454966	5.528909932	22.11563973	5.528909932	3.071616629	1.842969977	4.083853927	7.108598484	2.764454966	4.146682449	5.528909932	4.914586606	2.764454966	3.159377104	3.455568708	5.792191358	1.842969977	5.528909932	5.528909932	3.685939955	5.528909932	7.37187991	6.472870164	2.764454966	5.528909932	2.948751964	1.842969977	5.528909932	5.528909932	5.528909932	2.764454966	11.05781986	5.528909932	2.764454966
POLE4	3.455568708	5.133987794	5.528909932	0.921484989	2.764454966	5.528909932	2.211563973	1.382227483	5.528909932	4.146682449	1.579688552	2.211563973	1.842969977	1.842969977	4.146682449	5.528909932	5.528909932	5.528909932	5.528909932	2.764454966	7.37187991	3.832539839	1.579688552	2.764454966	2.764454966	5.528909932	2.457293303	8.293364898	2.764454966	6.911137415	2.369532828	7.37187991	5.528909932	5.528909932	0.921484989	11.05781986	2.303712472	1.618217541	2.764454966	5.528909932	3.317345959	1.842969977	5.528909932	5.528909932	5.528909932	2.764454966	5.528909932	5.528909932	5.528909932
CHPF2	6.911137415	4.344143518	11.05781986	7.37187991	3.94922138	3.071616629	5.528909932	5.528909932	5.528909932	4.146682449	0.789844276	3.870236953	5.528909932	7.37187991	1.382227483	5.528909932	5.528909932	5.528909932	5.528909932	2.457293303	1.842969977	3.832539839	1.579688552	2.764454966	4.146682449	5.528909932	2.457293303	5.528909932	5.92383207	2.073341225	5.002347081	3.685939955	5.528909932	5.528909932	2.303712472	5.528909932	2.764454966	2.966732159	2.764454966	5.528909932	3.317345959	5.528909932	5.528909932	5.528909932	5.528909932	5.528909932	5.528909932	5.528909932	2.764454966
RBL1	5.528909932	4.344143518	5.528909932	0.921484989	2.764454966	2.457293303	1.105781986	2.764454966	5.528909932	6.911137415	0.789844276	4.423127946	5.528909932	1.842969977	4.146682449	5.528909932	5.528909932	5.528909932	11.05781986	4.300263281	1.842969977	5.46608141	0.789844276	2.764454966	1.382227483	5.528909932	1.535808314	2.764454966	2.764454966	2.073341225	2.632814253	3.685939955	5.528909932	5.528909932	0.921484989	5.528909932	3.22519746	1.618217541	2.764454966	11.05781986	2.211563973	1.842969977	5.528909932	5.528909932	5.528909932	5.528909932	5.528909932	5.528909932	2.764454966
EIF4G1	11.05781986	5.92383207	11.05781986	5.528909932	12.63750842	3.071616629	12.16360185	8.293364898	5.528909932	2.764454966	6.318754208	7.740473905	1.842969977	18.42969977	5.528909932	11.05781986	5.528909932	5.528909932	5.528909932	6.143233258	7.37187991	4.774967669	18.16641835	2.764454966	7.602251157	5.528909932	13.51511317	8.293364898	13.03243055	6.220023674	12.11094557	9.214849887	5.528909932	5.528909932	12.44004735	5.528909932	12.90078984	27.5096982	2.764454966	22.11563973	22.85282772	9.214849887	5.528909932	11.05781986	5.528909932	2.764454966	11.05781986	5.528909932	2.764454966
NIPSNAP1	8.98447864	3.94922138	5.528909932	0.921484989	4.344143518	4.914586606	2.211563973	1.382227483	5.528909932	4.146682449	4.739065656	3.870236953	1.842969977	1.842969977	2.764454966	2.764454966	5.528909932	5.528909932	5.528909932	2.15013164	3.685939955	5.277595844	7.89844276	2.764454966	9.675592381	5.528909932	1.535808314	5.528909932	1.97461069	5.528909932	2.896095679	1.842969977	5.528909932	5.528909932	4.607424943	5.528909932	7.832622404	1.887920465	8.293364898	5.528909932	2.580157968	3.685939955	5.528909932	5.528909932	16.5867298	2.764454966	5.528909932	5.528909932	2.764454966
THAP3	2.073341225	5.133987794	5.528909932	3.685939955	5.92383207	2.457293303	5.528909932	4.146682449	5.528909932	5.528909932	2.369532828	3.317345959	11.05781986	9.214849887	4.146682449	2.764454966	11.05781986	5.528909932	5.528909932	2.764454966	3.685939955	7.288108547	3.159377104	2.764454966	2.764454966	5.528909932	1.842969977	2.764454966	3.554299242	2.073341225	1.842969977	7.37187991	5.528909932	5.528909932	3.685939955	11.05781986	3.22519746	2.157623388	5.528909932	5.528909932	2.211563973	3.685939955	5.528909932	5.528909932	5.528909932	2.764454966	5.528909932	5.528909932	5.528909932
ACBD3	5.528909932	4.344143518	5.528909932	0.921484989	3.159377104	4.914586606	1.105781986	4.146682449	5.528909932	2.764454966	3.159377104	3.317345959	1.842969977	1.842969977	1.382227483	2.764454966	5.528909932	5.528909932	5.528909932	5.221748269	1.842969977	5.026281757	6.318754208	2.764454966	4.146682449	5.528909932	3.071616629	5.528909932	3.94922138	2.073341225	4.475784231	9.214849887	5.528909932	5.528909932	3.22519746	5.528909932	4.146682449	3.10158362	2.764454966	5.528909932	1.842969977	1.842969977	5.528909932	5.528909932	5.528909932	2.764454966	5.528909932	5.528909932	2.764454966
C1orf116	2.073341225	6.318754208	5.528909932	1.842969977	1.579688552	3.685939955	3.317345959	1.382227483	5.528909932	6.911137415	3.94922138	0.552890993	1.842969977	1.842969977	1.382227483	2.764454966	5.528909932	5.528909932	5.528909932	6.143233258	1.842969977	4.712139147	5.528909932	2.764454966	1.382227483	5.528909932	2.457293303	5.528909932	1.97461069	1.382227483	1.579688552	1.842969977	5.528909932	5.528909932	2.764454966	5.528909932	1.842969977	2.562177773	5.528909932	5.528909932	7.37187991	3.685939955	5.528909932	5.528909932	11.05781986	2.764454966	5.528909932	5.528909932	2.764454966
NEMF	5.528909932	5.92383207	5.528909932	2.764454966	3.159377104	4.914586606	6.634691919	1.382227483	5.528909932	5.528909932	4.739065656	4.976018939	9.214849887	7.37187991	6.911137415	11.05781986	5.528909932	5.528909932	5.528909932	5.836071595	3.685939955	8.104879332	6.318754208	8.293364898	5.528909932	5.528909932	4.300263281	2.764454966	2.764454966	6.220023674	3.94922138	1.842969977	5.528909932	5.528909932	3.22519746	5.528909932	4.607424943	2.697029235	5.528909932	5.528909932	2.948751964	1.842969977	5.528909932	5.528909932	5.528909932	5.528909932	5.528909932	5.528909932	2.764454966
VAT1	4.146682449	1.97461069	5.528909932	1.842969977	2.369532828	3.685939955	2.211563973	2.764454966	5.528909932	4.146682449	3.159377104	1.65867298	3.685939955	1.842969977	4.146682449	2.764454966	5.528909932	11.05781986	5.528909932	3.378778292	1.842969977	4.837796191	8.688287036	5.528909932	2.764454966	5.528909932	3.378778292	2.764454966	2.369532828	4.146682449	3.94922138	1.842969977	5.528909932	5.528909932	2.303712472	5.528909932	3.685939955	2.29247485	5.528909932	5.528909932	1.474375982	1.842969977	5.528909932	5.528909932	5.528909932	2.764454966	5.528909932	5.528909932	2.764454966
CD93	2.764454966	1.579688552	5.528909932	3.685939955	5.528909932	4.914586606	9.952037878	4.146682449	5.528909932	2.764454966	4.739065656	2.211563973	3.685939955	9.214849887	1.382227483	5.528909932	5.528909932	5.528909932	5.528909932	6.143233258	1.842969977	5.78022402	9.478131312	2.764454966	5.528909932	5.528909932	8.293364898	2.764454966	4.739065656	1.382227483	7.89844276	9.214849887	5.528909932	5.528909932	1.842969977	5.528909932	2.303712472	0.539405847	8.293364898	5.528909932	2.580157968	5.528909932	5.528909932	5.528909932	5.528909932	2.764454966	5.528909932	5.528909932	2.764454966
PDXK	7.602251157	9.083209174	5.528909932	2.764454966	7.108598484	3.685939955	8.846255891	5.528909932	5.528909932	9.675592381	6.318754208	3.870236953	3.685939955	3.685939955	2.764454966	5.528909932	5.528909932	5.528909932	5.528909932	5.836071595	5.528909932	5.1519388	11.84766414	5.528909932	6.911137415	5.528909932	10.44349654	2.764454966	8.688287036	6.220023674	8.688287036	7.37187991	11.05781986	5.528909932	10.59707737	5.528909932	17.96895728	14.15940348	2.764454966	11.05781986	0.737187991	1.842969977	5.528909932	5.528909932	5.528909932	2.764454966	16.5867298	5.528909932	2.764454966
CCT5	4.837796191	3.554299242	5.528909932	5.528909932	3.94922138	1.842969977	3.317345959	5.528909932	5.528909932	2.764454966	5.528909932	3.317345959	1.842969977	1.842969977	2.764454966	2.764454966	5.528909932	5.528909932	5.528909932	3.993101618	7.37187991	5.1519388	6.318754208	2.764454966	4.146682449	5.528909932	4.300263281	8.293364898	2.764454966	3.455568708	5.792191358	3.685939955	5.528909932	5.528909932	4.146682449	5.528909932	5.528909932	7.956236244	8.293364898	5.528909932	9.214849887	3.685939955	5.528909932	5.528909932	5.528909932	2.764454966	11.05781986	5.528909932	2.764454966
TMEM14C	7.602251157	4.739065656	11.05781986	3.685939955	3.159377104	9.829173213	2.211563973	1.382227483	5.528909932	1.382227483	1.579688552	3.317345959	1.842969977	5.528909932	1.382227483	2.764454966	5.528909932	5.528909932	5.528909932	3.685939955	1.842969977	5.843052542	3.159377104	5.528909932	2.073341225	5.528909932	5.836071595	2.764454966	7.108598484	3.455568708	4.739065656	5.528909932	5.528909932	5.528909932	1.382227483	5.528909932	5.528909932	7.551681859	2.764454966	5.528909932	5.160315937	5.528909932	5.528909932	5.528909932	5.528909932	5.528909932	5.528909932	5.528909932	2.764454966
IL5	2.073341225	6.713676346	5.528909932	1.842969977	5.92383207	1.842969977	8.846255891	11.05781986	5.528909932	2.764454966	3.94922138	3.870236953	7.37187991	1.842969977	2.764454966	2.764454966	5.528909932	5.528909932	5.528909932	3.685939955	1.842969977	11.05781986	5.528909932	2.764454966	2.764454966	5.528909932	3.685939955	5.528909932	1.97461069	4.837796191	2.632814253	1.842969977	16.5867298	5.528909932	1.842969977	27.64454966	2.303712472	1.078811694	8.293364898	5.528909932	1.842969977	1.842969977	5.528909932	5.528909932	11.05781986	5.528909932	11.05781986	5.528909932	8.293364898
RUVBL1	1.382227483	4.739065656	5.528909932	0.921484989	3.94922138	3.685939955	3.317345959	6.911137415	5.528909932	4.146682449	0.789844276	1.105781986	1.842969977	1.842969977	1.382227483	2.764454966	5.528909932	5.528909932	5.528909932	3.378778292	5.528909932	4.272339493	6.318754208	2.764454966	5.528909932	5.528909932	3.071616629	2.764454966	4.739065656	3.455568708	1.579688552	7.37187991	5.528909932	5.528909932	3.685939955	5.528909932	4.146682449	5.259207009	2.764454966	5.528909932	5.160315937	1.842969977	5.528909932	5.528909932	22.11563973	2.764454966	5.528909932	5.528909932	8.293364898
SNRPC	9.675592381	5.528909932	5.528909932	4.607424943	5.92383207	5.528909932	2.211563973	9.675592381	5.528909932	1.382227483	3.94922138	7.187582912	5.528909932	9.214849887	9.675592381	8.293364898	5.528909932	5.528909932	5.528909932	8.293364898	5.528909932	7.162451503	10.26797559	5.528909932	6.911137415	5.528909932	6.450394921	2.764454966	5.133987794	7.602251157	10.26797559	11.05781986	5.528909932	5.528909932	6.450394921	5.528909932	5.989652427	9.304750861	13.82227483	22.11563973	8.846255891	5.528909932	5.528909932	5.528909932	5.528909932	2.764454966	5.528909932	5.528909932	2.764454966
TGFBI	6.911137415	5.133987794	5.528909932	3.685939955	9.87305345	4.914586606	2.211563973	1.382227483	5.528909932	2.764454966	4.739065656	9.399146885	1.842969977	1.842969977	1.382227483	2.764454966	5.528909932	5.528909932	5.528909932	7.064718247	1.842969977	5.089110278	3.94922138	2.764454966	3.455568708	5.528909932	15.97240647	2.764454966	10.66289773	6.220023674	15.27032267	5.528909932	5.528909932	5.528909932	1.382227483	5.528909932	2.764454966	2.562177773	2.764454966	93.99146885	4.791721941	7.37187991	5.528909932	5.528909932	5.528909932	2.764454966	5.528909932	11.05781986	2.764454966
UBR1	2.764454966	4.739065656	5.528909932	5.528909932	2.369532828	1.842969977	4.423127946	4.146682449	5.528909932	2.764454966	1.579688552	1.105781986	1.842969977	1.842969977	1.382227483	2.764454966	11.05781986	5.528909932	5.528909932	1.535808314	1.842969977	4.712139147	5.528909932	2.764454966	3.455568708	5.528909932	1.842969977	2.764454966	4.739065656	1.382227483	3.422658529	5.528909932	5.528909932	5.528909932	3.22519746	5.528909932	2.303712472	1.348514618	5.528909932	5.528909932	1.474375982	3.685939955	5.528909932	5.528909932	11.05781986	2.764454966	5.528909932	5.528909932	2.764454966
SF3B2	2.073341225	5.133987794	5.528909932	2.764454966	4.344143518	3.071616629	5.528909932	2.764454966	5.528909932	5.528909932	4.739065656	5.528909932	1.842969977	12.90078984	4.146682449	2.764454966	11.05781986	5.528909932	5.528909932	4.607424943	1.842969977	4.272339493	8.688287036	5.528909932	3.455568708	5.528909932	3.993101618	2.764454966	3.94922138	4.146682449	5.265628507	11.05781986	11.05781986	5.528909932	1.842969977	5.528909932	3.22519746	3.236435082	2.764454966	5.528909932	4.423127946	3.685939955	5.528909932	11.05781986	5.528909932	2.764454966	5.528909932	5.528909932	2.764454966
MT1E	2.073341225	4.344143518	5.528909932	7.37187991	3.159377104	0.614323326	3.317345959	1.382227483	5.528909932	4.146682449	3.94922138	7.187582912	1.842969977	1.842969977	1.382227483	2.764454966	5.528909932	5.528909932	5.528909932	4.607424943	11.05781986	6.220023674	3.94922138	2.764454966	0.691113742	5.528909932	8.907688224	2.764454966	5.92383207	0.691113742	3.422658529	1.842969977	5.528909932	5.528909932	3.22519746	5.528909932	4.146682449	0.943960232	2.764454966	11.05781986	10.32063187	1.842969977	5.528909932	5.528909932	5.528909932	5.528909932	5.528909932	5.528909932	2.764454966
CSTF2	0.691113742	2.369532828	5.528909932	4.607424943	3.94922138	1.842969977	4.423127946	1.382227483	5.528909932	2.764454966	6.318754208	4.423127946	1.842969977	1.842969977	5.528909932	2.764454966	5.528909932	5.528909932	5.528909932	2.15013164	1.842969977	5.277595844	3.94922138	2.764454966	2.073341225	5.528909932	4.607424943	13.82227483	4.739065656	2.073341225	1.053125701	3.685939955	5.528909932	5.528909932	4.146682449	5.528909932	2.303712472	2.831880697	5.528909932	5.528909932	1.842969977	1.842969977	5.528909932	5.528909932	11.05781986	8.293364898	5.528909932	5.528909932	2.764454966
TMED3	1.382227483	3.159377104	5.528909932	0.921484989	3.159377104	3.071616629	4.423127946	1.382227483	5.528909932	4.146682449	3.159377104	1.65867298	5.528909932	11.05781986	1.382227483	2.764454966	5.528909932	5.528909932	5.528909932	3.685939955	3.685939955	4.523653581	2.369532828	2.764454966	2.073341225	5.528909932	4.607424943	2.764454966	2.369532828	2.764454966	2.632814253	1.842969977	5.528909932	5.528909932	2.764454966	5.528909932	3.22519746	7.012276012	2.764454966	5.528909932	1.474375982	5.528909932	5.528909932	5.528909932	5.528909932	2.764454966	11.05781986	5.528909932	2.764454966
PWP2	1.382227483	1.97461069	16.5867298	0.921484989	2.764454966	1.842969977	2.211563973	1.382227483	5.528909932	1.382227483	1.579688552	2.211563973	1.842969977	1.842969977	8.293364898	2.764454966	16.5867298	5.528909932	5.528909932	3.378778292	3.685939955	4.272339493	3.159377104	5.528909932	2.073341225	5.528909932	1.535808314	2.764454966	0.789844276	4.837796191	2.369532828	1.842969977	5.528909932	5.528909932	0.921484989	5.528909932	1.382227483	0.134851462	2.764454966	5.528909932	1.105781986	1.842969977	5.528909932	5.528909932	11.05781986	2.764454966	5.528909932	5.528909932	2.764454966
ZDHHC18	1.382227483	3.159377104	5.528909932	2.764454966	1.184766414	3.685939955	3.317345959	5.528909932	5.528909932	1.382227483	3.94922138	4.976018939	1.842969977	1.842969977	1.382227483	2.764454966	5.528909932	5.528909932	5.528909932	4.607424943	7.37187991	5.46608141	0.789844276	2.764454966	4.837796191	5.528909932	4.914586606	2.764454966	3.94922138	3.455568708	3.422658529	12.90078984	5.528909932	5.528909932	2.764454966	5.528909932	4.146682449	3.640989468	5.528909932	5.528909932	2.580157968	1.842969977	5.528909932	5.528909932	11.05781986	2.764454966	5.528909932	5.528909932	2.764454966
HES4	1.382227483	3.554299242	5.528909932	2.764454966	8.688287036	0.614323326	5.528909932	12.44004735	5.528909932	11.05781986	4.739065656	6.634691919	5.528909932	1.842969977	5.528909932	2.764454966	5.528909932	5.528909932	5.528909932	3.071616629	9.214849887	4.335168015	4.739065656	2.764454966	5.528909932	5.528909932	6.143233258	19.35118476	5.92383207	2.764454966	2.632814253	1.842969977	5.528909932	5.528909932	5.528909932	5.528909932	4.146682449	2.427326312	5.528909932	11.05781986	4.05453395	1.842969977	5.528909932	5.528909932	22.11563973	5.528909932	5.528909932	5.528909932	8.293364898
CXXC5	8.98447864	2.369532828	5.528909932	2.764454966	3.159377104	2.457293303	4.423127946	2.764454966	5.528909932	1.382227483	6.318754208	1.105781986	1.842969977	5.528909932	2.764454966	2.764454966	5.528909932	5.528909932	5.528909932	2.764454966	1.842969977	3.769711317	1.579688552	2.764454966	5.528909932	5.528909932	3.378778292	2.764454966	0.789844276	3.455568708	3.159377104	1.842969977	5.528909932	5.528909932	6.911137415	5.528909932	3.22519746	2.29247485	2.764454966	5.528909932	0.737187991	9.214849887	5.528909932	5.528909932	5.528909932	2.764454966	5.528909932	5.528909932	2.764454966
ARL6IP4	3.455568708	5.92383207	5.528909932	4.607424943	9.478131312	3.071616629	7.740473905	9.675592381	5.528909932	5.528909932	3.159377104	9.399146885	1.842969977	12.90078984	4.146682449	2.764454966	5.528909932	5.528909932	5.528909932	10.44349654	5.528909932	6.220023674	12.63750842	2.764454966	2.764454966	5.528909932	13.51511317	2.764454966	9.083209174	6.911137415	15.00704124	5.528909932	5.528909932	5.528909932	13.36153234	5.528909932	7.832622404	13.35029471	16.5867298	5.528909932	19.16688776	11.05781986	5.528909932	5.528909932	5.528909932	2.764454966	11.05781986	5.528909932	2.764454966
HNRNPA3	5.528909932	4.344143518	5.528909932	10.13633488	6.318754208	6.143233258	2.211563973	2.764454966	5.528909932	1.382227483	7.108598484	7.187582912	1.842969977	7.37187991	2.764454966	5.528909932	5.528909932	5.528909932	5.528909932	7.37187991	1.842969977	4.146682449	7.89844276	2.764454966	4.837796191	5.528909932	10.44349654	2.764454966	7.503520622	7.602251157	11.32110129	1.842969977	5.528909932	5.528909932	11.05781986	11.05781986	9.675592381	12.67603741	2.764454966	5.528909932	14.74375982	1.842969977	5.528909932	5.528909932	5.528909932	2.764454966	11.05781986	5.528909932	5.528909932
CASP10	0.691113742	3.554299242	5.528909932	5.528909932	3.94922138	1.842969977	4.423127946	2.764454966	5.528909932	1.382227483	3.94922138	1.65867298	3.685939955	1.842969977	5.528909932	5.528909932	5.528909932	5.528909932	5.528909932	4.607424943	3.685939955	4.837796191	6.318754208	2.764454966	1.382227483	5.528909932	4.607424943	2.764454966	5.528909932	1.382227483	3.94922138	3.685939955	5.528909932	5.528909932	2.764454966	5.528909932	3.22519746	1.753069003	5.528909932	5.528909932	1.842969977	1.842969977	5.528909932	5.528909932	5.528909932	2.764454966	5.528909932	5.528909932	2.764454966
LIMA1	2.764454966	3.159377104	5.528909932	1.842969977	3.159377104	3.071616629	6.634691919	2.764454966	5.528909932	5.528909932	5.528909932	4.976018939	7.37187991	1.842969977	1.382227483	5.528909932	5.528909932	22.11563973	5.528909932	3.993101618	1.842969977	5.026281757	2.369532828	2.764454966	4.146682449	5.528909932	4.300263281	2.764454966	3.554299242	2.073341225	5.528909932	5.528909932	5.528909932	5.528909932	2.303712472	5.528909932	1.842969977	6.87742455	8.293364898	16.5867298	9.214849887	7.37187991	5.528909932	5.528909932	5.528909932	2.764454966	5.528909932	5.528909932	2.764454966
SLC41A3	5.528909932	2.764454966	5.528909932	2.764454966	3.94922138	3.071616629	3.317345959	1.382227483	5.528909932	1.382227483	1.579688552	4.423127946	9.214849887	1.842969977	1.382227483	2.764454966	5.528909932	5.528909932	5.528909932	3.071616629	7.37187991	5.905881064	3.159377104	2.764454966	5.528909932	5.528909932	2.457293303	2.764454966	2.369532828	5.528909932	1.842969977	5.528909932	5.528909932	5.528909932	2.764454966	5.528909932	2.764454966	2.562177773	8.293364898	5.528909932	1.105781986	5.528909932	5.528909932	5.528909932	5.528909932	8.293364898	5.528909932	5.528909932	2.764454966
SUMO3	4.837796191	2.764454966	5.528909932	3.685939955	5.133987794	7.37187991	4.423127946	4.146682449	5.528909932	1.382227483	3.159377104	4.976018939	1.842969977	7.37187991	1.382227483	2.764454966	5.528909932	11.05781986	5.528909932	3.378778292	1.842969977	3.769711317	1.579688552	8.293364898	2.764454966	5.528909932	6.143233258	2.764454966	3.554299242	4.146682449	6.318754208	11.05781986	5.528909932	5.528909932	1.382227483	5.528909932	4.607424943	7.147127473	5.528909932	5.528909932	4.423127946	3.685939955	5.528909932	5.528909932	5.528909932	2.764454966	5.528909932	5.528909932	2.764454966
HES1	3.455568708	2.369532828	5.528909932	2.764454966	5.528909932	4.300263281	4.423127946	6.911137415	5.528909932	2.764454966	0.789844276	2.211563973	3.685939955	9.214849887	5.528909932	2.764454966	5.528909932	5.528909932	5.528909932	2.764454966	3.685939955	5.46608141	5.528909932	2.764454966	2.764454966	5.528909932	1.842969977	2.764454966	3.159377104	3.455568708	3.94922138	1.842969977	5.528909932	5.528909932	9.214849887	5.528909932	7.37187991	9.97900817	5.528909932	5.528909932	5.160315937	1.842969977	5.528909932	5.528909932	5.528909932	2.764454966	5.528909932	5.528909932	2.764454966
CCDC97	1.382227483	3.159377104	5.528909932	0.921484989	4.739065656	1.842969977	2.211563973	2.764454966	5.528909932	4.146682449	3.94922138	3.317345959	1.842969977	1.842969977	5.528909932	2.764454966	5.528909932	5.528909932	5.528909932	3.378778292	1.842969977	4.021025405	2.369532828	2.764454966	3.455568708	5.528909932	4.607424943	2.764454966	2.764454966	5.528909932	3.685939955	7.37187991	5.528909932	5.528909932	1.842969977	5.528909932	4.146682449	1.887920465	2.764454966	5.528909932	3.317345959	3.685939955	5.528909932	5.528909932	5.528909932	2.764454966	5.528909932	5.528909932	2.764454966
MOB1A	5.528909932	5.133987794	5.528909932	8.293364898	5.133987794	3.685939955	8.846255891	5.528909932	5.528909932	9.675592381	2.369532828	8.293364898	1.842969977	5.528909932	2.764454966	11.05781986	5.528909932	11.05781986	5.528909932	6.450394921	3.685939955	4.397996537	4.739065656	2.764454966	3.455568708	5.528909932	7.064718247	2.764454966	5.133987794	7.602251157	11.32110129	3.685939955	5.528909932	5.528909932	4.146682449	5.528909932	9.214849887	8.360790629	5.528909932	5.528909932	9.214849887	9.214849887	5.528909932	5.528909932	5.528909932	5.528909932	5.528909932	5.528909932	2.764454966
BACE2	5.528909932	0.789844276	5.528909932	3.685939955	3.554299242	8.600526561	2.211563973	4.146682449	5.528909932	5.528909932	5.528909932	6.081800925	7.37187991	9.214849887	1.382227483	5.528909932	5.528909932	5.528909932	5.528909932	4.914586606	1.842969977	5.46608141	3.159377104	5.528909932	3.455568708	5.528909932	3.378778292	8.293364898	5.133987794	3.455568708	4.212502805	9.214849887	5.528909932	5.528909932	3.22519746	5.528909932	6.911137415	5.124355547	5.528909932	5.528909932	2.948751964	1.842969977	5.528909932	5.528909932	5.528909932	2.764454966	5.528909932	5.528909932	11.05781986
LAPTM5	0.691113742	5.133987794	5.528909932	4.607424943	11.84766414	12.90078984	3.317345959	2.764454966	5.528909932	1.382227483	2.369532828	3.870236953	1.842969977	9.214849887	4.146682449	11.05781986	5.528909932	5.528909932	5.528909932	11.67214319	1.842969977	4.146682449	3.94922138	5.528909932	4.146682449	5.528909932	16.5867298	2.764454966	3.554299242	8.293364898	19.7461069	7.37187991	5.528909932	5.528909932	2.303712472	5.528909932	4.607424943	2.831880697	8.293364898	5.528909932	1.105781986	7.37187991	5.528909932	11.05781986	5.528909932	2.764454966	5.528909932	5.528909932	2.764454966
TMPRSS4	2.764454966	3.554299242	5.528909932	0.921484989	2.764454966	5.528909932	2.211563973	2.764454966	5.528909932	4.146682449	3.94922138	2.211563973	1.842969977	12.90078984	1.382227483	2.764454966	5.528909932	5.528909932	5.528909932	2.15013164	1.842969977	5.78022402	5.528909932	2.764454966	2.073341225	5.528909932	3.071616629	2.764454966	1.579688552	2.073341225	0.789844276	5.528909932	5.528909932	5.528909932	7.37187991	5.528909932	8.293364898	17.80039295	2.764454966	5.528909932	4.423127946	1.842969977	5.528909932	5.528909932	5.528909932	2.764454966	5.528909932	5.528909932	8.293364898
MECR	1.382227483	2.369532828	5.528909932	0.921484989	1.184766414	2.457293303	1.105781986	4.146682449	5.528909932	6.911137415	2.369532828	4.423127946	3.685939955	3.685939955	1.382227483	5.528909932	16.5867298	5.528909932	5.528909932	3.071616629	1.842969977	5.78022402	1.579688552	5.528909932	1.382227483	5.528909932	1.228646652	2.764454966	1.579688552	4.146682449	2.106251403	1.842969977	5.528909932	5.528909932	2.303712472	5.528909932	1.382227483	2.562177773	2.764454966	5.528909932	0.368593995	1.842969977	5.528909932	5.528909932	5.528909932	2.764454966	11.05781986	5.528909932	2.764454966
BAG5	5.528909932	2.764454966	5.528909932	0.921484989	1.579688552	2.457293303	1.105781986	1.382227483	5.528909932	1.382227483	2.369532828	1.65867298	7.37187991	1.842969977	2.764454966	2.764454966	5.528909932	5.528909932	5.528909932	3.685939955	7.37187991	4.837796191	3.159377104	2.764454966	4.837796191	5.528909932	1.228646652	2.764454966	2.369532828	4.146682449	3.685939955	1.842969977	5.528909932	5.528909932	5.989652427	5.528909932	3.685939955	3.236435082	2.764454966	5.528909932	2.580157968	1.842969977	5.528909932	5.528909932	5.528909932	2.764454966	5.528909932	5.528909932	2.764454966
MAT2A	6.220023674	3.94922138	5.528909932	4.607424943	6.318754208	3.071616629	2.211563973	4.146682449	5.528909932	1.382227483	2.369532828	3.870236953	1.842969977	3.685939955	1.382227483	2.764454966	11.05781986	5.528909932	5.528909932	3.993101618	1.842969977	3.267083142	1.579688552	2.764454966	2.073341225	5.528909932	5.528909932	2.764454966	5.92383207	2.764454966	3.94922138	3.685939955	5.528909932	5.528909932	7.37187991	5.528909932	4.607424943	7.147127473	8.293364898	5.528909932	5.528909932	5.528909932	5.528909932	5.528909932	5.528909932	2.764454966	5.528909932	5.528909932	2.764454966
WNT3	3.455568708	4.739065656	5.528909932	9.214849887	5.133987794	4.300263281	4.423127946	9.675592381	5.528909932	4.146682449	8.688287036	4.423127946	5.528909932	1.842969977	6.911137415	5.528909932	5.528909932	5.528909932	11.05781986	2.764454966	9.214849887	2.764454966	3.94922138	2.764454966	10.36670612	5.528909932	2.15013164	5.528909932	3.159377104	7.602251157	1.053125701	5.528909932	5.528909932	5.528909932	8.293364898	5.528909932	2.764454966	1.213663156	2.764454966	11.05781986	2.948751964	1.842969977	5.528909932	5.528909932	5.528909932	2.764454966	5.528909932	5.528909932	2.764454966
CTSD	132.6938384	26.85470538	16.5867298	42.38830948	100.3102231	49.76018939	38.70236953	16.5867298	5.528909932	8.293364898	11.84766414	25.43298569	5.528909932	33.17345959	9.675592381	38.70236953	11.05781986	77.40473905	27.64454966	23.34428638	3.685939955	5.403252888	52.12972222	24.88009469	8.293364898	11.05781986	156.3452864	22.11563973	41.86174663	60.81800925	110.3149172	70.03285914	11.05781986	5.528909932	26.72306467	11.05781986	96.75592381	111.1176045	44.23127946	71.87582912	17.32391779	25.80157968	5.528909932	11.05781986	33.17345959	19.35118476	22.11563973	5.528909932	19.35118476
RPL26	22.80675347	15.79688552	11.05781986	39.62385451	20.14102904	52.21748269	8.846255891	2.764454966	5.528909932	8.293364898	5.528909932	18.24540278	1.842969977	35.01642957	9.675592381	13.82227483	5.528909932	16.5867298	5.528909932	37.78088454	9.214849887	3.644054273	27.64454966	8.293364898	4.837796191	5.528909932	36.85939955	22.11563973	33.96330387	21.42452599	32.91017817	14.74375982	5.528909932	5.528909932	23.95860971	5.528909932	20.73341225	69.17879988	16.5867298	82.93364898	43.12549747	29.48751964	5.528909932	16.5867298	11.05781986	2.764454966	27.64454966	5.528909932	5.528909932
CLN3	4.146682449	4.344143518	5.528909932	2.764454966	3.94922138	4.914586606	4.423127946	1.382227483	5.528909932	4.146682449	11.05781986	4.976018939	7.37187991	3.685939955	6.911137415	5.528909932	5.528909932	16.5867298	5.528909932	2.457293303	1.842969977	3.769711317	1.579688552	2.764454966	3.455568708	5.528909932	0.921484989	2.764454966	2.369532828	4.837796191	2.632814253	1.842969977	5.528909932	5.528909932	3.22519746	5.528909932	3.22519746	1.348514618	2.764454966	5.528909932	1.474375982	1.842969977	5.528909932	5.528909932	16.5867298	2.764454966	11.05781986	5.528909932	5.528909932
HLA-DMA	0.691113742	3.159377104	5.528909932	0.921484989	5.92383207	0.614323326	4.423127946	5.528909932	5.528909932	1.382227483	4.739065656	1.65867298	1.842969977	5.528909932	1.382227483	2.764454966	5.528909932	5.528909932	5.528909932	7.064718247	1.842969977	3.20425462	1.579688552	2.764454966	3.455568708	5.528909932	6.450394921	2.764454966	4.739065656	3.455568708	8.425005611	3.685939955	5.528909932	5.528909932	4.146682449	5.528909932	3.685939955	9.97900817	5.528909932	5.528909932	0.368593995	1.842969977	5.528909932	5.528909932	5.528909932	2.764454966	5.528909932	5.528909932	5.528909932
PQBP1	2.764454966	5.133987794	5.528909932	2.764454966	3.159377104	1.842969977	3.317345959	1.382227483	5.528909932	4.146682449	3.94922138	3.870236953	3.685939955	3.685939955	2.764454966	2.764454966	11.05781986	5.528909932	5.528909932	5.221748269	1.842969977	6.659823327	3.159377104	2.764454966	2.764454966	5.528909932	3.993101618	8.293364898	4.344143518	2.764454966	3.94922138	1.842969977	5.528909932	5.528909932	3.685939955	5.528909932	3.22519746	5.528909932	2.764454966	5.528909932	1.474375982	1.842969977	5.528909932	5.528909932	5.528909932	5.528909932	5.528909932	5.528909932	5.528909932
H1-3	8.98447864	6.713676346	5.528909932	8.293364898	5.528909932	6.143233258	6.634691919	5.528909932	5.528909932	4.146682449	3.94922138	5.528909932	1.842969977	25.80157968	2.764454966	2.764454966	5.528909932	5.528909932	5.528909932	9.829173213	5.528909932	6.031538108	4.739065656	2.764454966	5.528909932	5.528909932	3.685939955	2.764454966	5.133987794	9.675592381	12.37422699	7.37187991	5.528909932	5.528909932	10.13633488	11.05781986	11.51856236	17.66554149	11.05781986	5.528909932	13.26938384	5.528909932	5.528909932	5.528909932	5.528909932	2.764454966	5.528909932	5.528909932	2.764454966
MXD4	4.837796191	5.133987794	5.528909932	5.528909932	8.688287036	4.914586606	3.317345959	5.528909932	5.528909932	4.146682449	7.108598484	4.423127946	1.842969977	1.842969977	1.382227483	5.528909932	5.528909932	5.528909932	5.528909932	6.450394921	7.37187991	5.214767322	8.688287036	2.764454966	6.911137415	5.528909932	6.143233258	5.528909932	7.503520622	6.911137415	6.055472783	9.214849887	5.528909932	5.528909932	6.450394921	11.05781986	4.146682449	2.831880697	2.764454966	11.05781986	2.580157968	1.842969977	5.528909932	5.528909932	5.528909932	2.764454966	5.528909932	5.528909932	2.764454966
INTS10	2.073341225	2.369532828	5.528909932	0.921484989	3.94922138	1.842969977	6.634691919	1.382227483	5.528909932	1.382227483	3.159377104	6.634691919	3.685939955	1.842969977	2.764454966	5.528909932	5.528909932	5.528909932	5.528909932	4.300263281	1.842969977	4.586482103	3.159377104	2.764454966	0.691113742	5.528909932	4.300263281	5.528909932	2.764454966	2.764454966	3.422658529	1.842969977	5.528909932	5.528909932	4.146682449	11.05781986	1.382227483	4.5849497	2.764454966	5.528909932	2.211563973	1.842969977	5.528909932	5.528909932	5.528909932	2.764454966	5.528909932	5.528909932	2.764454966
CLPTM1	2.764454966	3.159377104	5.528909932	1.842969977	3.554299242	2.457293303	2.211563973	2.764454966	5.528909932	2.764454966	5.528909932	2.211563973	5.528909932	3.685939955	4.146682449	5.528909932	5.528909932	5.528909932	5.528909932	4.914586606	3.685939955	3.706882795	4.739065656	2.764454966	5.528909932	5.528909932	3.685939955	2.764454966	4.344143518	4.146682449	4.212502805	3.685939955	5.528909932	5.528909932	2.303712472	5.528909932	2.303712472	4.5849497	2.764454966	16.5867298	2.948751964	1.842969977	5.528909932	5.528909932	5.528909932	2.764454966	5.528909932	5.528909932	2.764454966
CDC25B	4.837796191	5.133987794	11.05781986	1.842969977	3.554299242	5.528909932	5.528909932	6.911137415	5.528909932	6.911137415	3.159377104	3.317345959	5.528909932	7.37187991	1.382227483	2.764454966	5.528909932	5.528909932	5.528909932	4.607424943	5.528909932	6.220023674	7.89844276	2.764454966	2.764454966	5.528909932	6.143233258	2.764454966	5.92383207	5.528909932	4.475784231	1.842969977	5.528909932	5.528909932	3.685939955	11.05781986	6.450394921	6.472870164	8.293364898	16.5867298	2.948751964	7.37187991	5.528909932	11.05781986	5.528909932	2.764454966	5.528909932	5.528909932	2.764454966
XBP1	1.382227483	29.61916035	5.528909932	13.82227483	23.30040614	7.37187991	9.952037878	2.764454966	5.528909932	4.146682449	3.94922138	4.423127946	3.685939955	9.214849887	2.764454966	5.528909932	5.528909932	5.528909932	5.528909932	8.293364898	1.842969977	5.1519388	8.688287036	2.764454966	15.20450231	5.528909932	8.293364898	2.764454966	54.10433291	7.602251157	23.69532828	11.05781986	5.528909932	5.528909932	19.35118476	5.528909932	9.675592381	8.495642091	2.764454966	5.528909932	5.528909932	1.842969977	5.528909932	5.528909932	5.528909932	2.764454966	5.528909932	5.528909932	2.764454966
TSN	3.455568708	2.369532828	5.528909932	2.764454966	4.344143518	2.457293303	1.105781986	8.293364898	5.528909932	6.911137415	3.159377104	3.317345959	1.842969977	1.842969977	4.146682449	2.764454966	5.528909932	5.528909932	5.528909932	3.685939955	1.842969977	5.1519388	0.789844276	8.293364898	4.837796191	5.528909932	3.378778292	2.764454966	4.344143518	6.911137415	2.632814253	1.842969977	5.528909932	5.528909932	3.22519746	5.528909932	1.382227483	2.29247485	2.764454966	5.528909932	3.685939955	1.842969977	5.528909932	5.528909932	5.528909932	5.528909932	5.528909932	5.528909932	2.764454966
ZNF317	1.382227483	7.89844276	5.528909932	4.607424943	6.318754208	3.685939955	5.528909932	4.146682449	5.528909932	6.911137415	5.528909932	4.976018939	9.214849887	7.37187991	12.44004735	2.764454966	5.528909932	5.528909932	5.528909932	6.143233258	1.842969977	5.78022402	2.369532828	2.764454966	6.220023674	5.528909932	3.993101618	2.764454966	5.528909932	2.764454966	4.739065656	1.842969977	5.528909932	5.528909932	4.146682449	11.05781986	5.528909932	1.618217541	8.293364898	5.528909932	3.685939955	1.842969977	5.528909932	5.528909932	16.5867298	2.764454966	5.528909932	5.528909932	5.528909932
GOSR1	2.073341225	4.344143518	5.528909932	0.921484989	3.94922138	1.228646652	4.423127946	4.146682449	5.528909932	2.764454966	1.579688552	4.423127946	3.685939955	1.842969977	1.382227483	5.528909932	5.528909932	5.528909932	5.528909932	5.836071595	5.528909932	3.581225752	3.159377104	2.764454966	5.528909932	5.528909932	3.378778292	2.764454966	4.344143518	4.146682449	3.685939955	3.685939955	5.528909932	5.528909932	2.303712472	5.528909932	1.842969977	2.966732159	11.05781986	5.528909932	2.580157968	1.842969977	5.528909932	5.528909932	22.11563973	5.528909932	5.528909932	5.528909932	2.764454966
KDELR2	11.05781986	4.739065656	5.528909932	3.685939955	3.94922138	6.143233258	3.317345959	8.293364898	5.528909932	1.382227483	1.579688552	3.317345959	7.37187991	5.528909932	4.146682449	2.764454966	5.528909932	5.528909932	5.528909932	4.914586606	3.685939955	5.905881064	3.94922138	8.293364898	4.837796191	5.528909932	6.143233258	5.528909932	7.503520622	2.073341225	6.582035634	1.842969977	5.528909932	5.528909932	5.068167438	5.528909932	0.460742494	4.719801162	2.764454966	5.528909932	4.05453395	3.685939955	5.528909932	5.528909932	5.528909932	2.764454966	5.528909932	5.528909932	2.764454966
CCT6A	15.20450231	3.94922138	5.528909932	4.607424943	6.318754208	3.071616629	1.105781986	2.764454966	5.528909932	9.675592381	6.318754208	4.423127946	7.37187991	14.74375982	1.382227483	2.764454966	5.528909932	11.05781986	5.528909932	3.993101618	5.528909932	8.167707854	3.94922138	8.293364898	6.220023674	5.528909932	5.836071595	5.528909932	5.133987794	6.911137415	7.108598484	16.5867298	5.528909932	5.528909932	8.293364898	5.528909932	4.146682449	9.035047938	8.293364898	55.28909932	9.214849887	5.528909932	5.528909932	5.528909932	5.528909932	2.764454966	5.528909932	5.528909932	8.293364898
RBM26	1.382227483	1.579688552	5.528909932	4.607424943	1.97461069	1.842969977	1.105781986	4.146682449	5.528909932	1.382227483	5.528909932	1.65867298	1.842969977	1.842969977	1.382227483	2.764454966	5.528909932	5.528909932	5.528909932	3.685939955	1.842969977	4.837796191	2.369532828	2.764454966	4.837796191	5.528909932	2.764454966	2.764454966	4.739065656	4.146682449	3.159377104	1.842969977	11.05781986	5.528909932	3.685939955	5.528909932	1.382227483	2.966732159	2.764454966	5.528909932	3.685939955	1.842969977	5.528909932	5.528909932	5.528909932	11.05781986	5.528909932	5.528909932	2.764454966
TRAK1	0.691113742	4.344143518	5.528909932	4.607424943	5.133987794	6.143233258	4.423127946	2.764454966	5.528909932	4.146682449	3.159377104	2.764454966	3.685939955	3.685939955	1.382227483	5.528909932	5.528909932	5.528909932	5.528909932	3.685939955	3.685939955	4.774967669	3.159377104	2.764454966	3.455568708	5.528909932	2.764454966	2.764454966	0.789844276	2.073341225	3.422658529	5.528909932	5.528909932	5.528909932	8.293364898	5.528909932	5.068167438	2.562177773	2.764454966	5.528909932	4.791721941	3.685939955	5.528909932	5.528909932	5.528909932	2.764454966	5.528909932	5.528909932	2.764454966
ABCC1	6.911137415	3.554299242	5.528909932	3.685939955	2.369532828	4.914586606	2.211563973	1.382227483	5.528909932	8.293364898	3.159377104	5.528909932	1.842969977	1.842969977	5.528909932	2.764454966	5.528909932	5.528909932	5.528909932	3.993101618	1.842969977	4.523653581	3.159377104	2.764454966	3.455568708	5.528909932	2.15013164	8.293364898	5.133987794	4.837796191	3.159377104	1.842969977	5.528909932	5.528909932	5.068167438	5.528909932	3.22519746	2.157623388	2.764454966	5.528909932	13.63797783	5.528909932	5.528909932	5.528909932	5.528909932	2.764454966	5.528909932	5.528909932	2.764454966
ATXN1	5.528909932	7.503520622	11.05781986	3.685939955	9.478131312	10.44349654	5.528909932	5.528909932	5.528909932	9.675592381	5.528909932	8.846255891	11.05781986	9.214849887	9.675592381	2.764454966	16.5867298	11.05781986	5.528909932	6.143233258	7.37187991	13.4453037	5.528909932	8.293364898	11.05781986	5.528909932	5.836071595	5.528909932	9.87305345	8.98447864	8.161724186	5.528909932	11.05781986	5.528909932	5.068167438	5.528909932	3.22519746	4.180395315	2.764454966	5.528909932	6.634691919	9.214849887	5.528909932	5.528909932	5.528909932	5.528909932	5.528909932	11.05781986	2.764454966
EPN2	4.146682449	5.133987794	5.528909932	2.764454966	5.528909932	2.457293303	1.105781986	8.293364898	5.528909932	9.675592381	2.369532828	3.317345959	7.37187991	9.214849887	2.764454966	5.528909932	5.528909932	5.528909932	5.528909932	4.914586606	3.685939955	6.282852196	0.789844276	2.764454966	3.455568708	5.528909932	3.071616629	5.528909932	5.528909932	2.073341225	2.369532828	1.842969977	5.528909932	5.528909932	8.754107393	5.528909932	3.22519746	2.697029235	2.764454966	16.5867298	5.897503928	1.842969977	5.528909932	5.528909932	5.528909932	5.528909932	5.528909932	11.05781986	2.764454966
DDX58	2.073341225	5.133987794	5.528909932	5.528909932	3.159377104	1.228646652	3.317345959	1.382227483	5.528909932	4.146682449	3.159377104	5.528909932	9.214849887	1.842969977	6.911137415	5.528909932	11.05781986	5.528909932	5.528909932	3.993101618	3.685939955	4.523653581	3.94922138	5.528909932	5.528909932	5.528909932	3.071616629	2.764454966	4.739065656	2.073341225	7.37187991	3.685939955	5.528909932	5.528909932	4.607424943	5.528909932	4.607424943	2.022771926	2.764454966	5.528909932	0.737187991	1.842969977	5.528909932	5.528909932	5.528909932	2.764454966	11.05781986	5.528909932	8.293364898
TMEM160	3.455568708	5.528909932	5.528909932	2.764454966	3.159377104	5.528909932	1.105781986	1.382227483	5.528909932	2.764454966	4.739065656	1.65867298	7.37187991	1.842969977	1.382227483	5.528909932	5.528909932	5.528909932	5.528909932	4.607424943	9.214849887	4.774967669	4.739065656	2.764454966	2.073341225	5.528909932	3.071616629	8.293364898	2.369532828	5.528909932	2.632814253	1.842969977	5.528909932	5.528909932	3.22519746	5.528909932	5.528909932	3.236435082	2.764454966	5.528909932	1.842969977	1.842969977	5.528909932	5.528909932	5.528909932	2.764454966	16.5867298	5.528909932	11.05781986
GLRA1	1.382227483	6.318754208	5.528909932	16.5867298	4.739065656	4.300263281	8.846255891	2.764454966	5.528909932	5.528909932	9.478131312	14.92805682	7.37187991	1.842969977	1.382227483	5.528909932	11.05781986	5.528909932	5.528909932	6.143233258	3.685939955	4.963453235	6.318754208	2.764454966	6.220023674	5.528909932	3.993101618	11.05781986	6.713676346	7.602251157	3.422658529	1.842969977	5.528909932	5.528909932	5.528909932	5.528909932	4.607424943	1.078811694	5.528909932	5.528909932	1.105781986	3.685939955	5.528909932	5.528909932	5.528909932	8.293364898	11.05781986	5.528909932	5.528909932
ANAPC16	6.220023674	3.159377104	5.528909932	5.528909932	2.369532828	2.457293303	3.317345959	5.528909932	5.528909932	4.146682449	3.94922138	2.764454966	1.842969977	3.685939955	1.382227483	5.528909932	5.528909932	5.528909932	5.528909932	5.221748269	1.842969977	3.895368361	4.739065656	8.293364898	2.764454966	5.528909932	3.993101618	5.528909932	5.133987794	5.528909932	4.475784231	7.37187991	5.528909932	5.528909932	4.146682449	5.528909932	3.685939955	4.315246776	8.293364898	5.528909932	3.317345959	3.685939955	5.528909932	5.528909932	5.528909932	2.764454966	5.528909932	5.528909932	5.528909932
ARHGAP26	2.073341225	3.159377104	5.528909932	2.764454966	2.369532828	7.986203235	1.105781986	2.764454966	5.528909932	1.382227483	1.579688552	3.317345959	7.37187991	3.685939955	4.146682449	2.764454966	5.528909932	5.528909932	5.528909932	4.300263281	3.685939955	3.392740186	3.94922138	2.764454966	4.837796191	11.05781986	3.685939955	11.05781986	1.97461069	8.293364898	1.579688552	12.90078984	5.528909932	5.528909932	1.842969977	5.528909932	4.146682449	1.483366079	2.764454966	5.528909932	2.580157968	1.842969977	5.528909932	5.528909932	11.05781986	5.528909932	5.528909932	5.528909932	2.764454966
PPDPF	19.35118476	2.369532828	5.528909932	6.450394921	18.95626262	6.757556584	4.423127946	1.382227483	5.528909932	2.764454966	3.94922138	6.634691919	1.842969977	5.528909932	1.382227483	2.764454966	5.528909932	11.05781986	11.05781986	8.293364898	3.685939955	4.900624713	17.37657407	2.764454966	2.764454966	5.528909932	11.67214319	11.05781986	7.503520622	4.146682449	14.74375982	1.842969977	5.528909932	5.528909932	41.46682449	5.528909932	12.44004735	33.30831105	2.764454966	22.11563973	14.37516582	9.214849887	5.528909932	5.528909932	5.528909932	5.528909932	5.528909932	5.528909932	5.528909932
IP6K1	2.073341225	4.344143518	11.05781986	2.764454966	2.764454966	2.457293303	1.105781986	1.382227483	5.528909932	2.764454966	2.369532828	4.423127946	1.842969977	1.842969977	1.382227483	2.764454966	5.528909932	5.528909932	5.528909932	2.15013164	1.842969977	5.717395498	3.94922138	2.764454966	4.146682449	5.528909932	3.685939955	5.528909932	5.92383207	4.146682449	1.053125701	1.842969977	5.528909932	5.528909932	5.068167438	5.528909932	0.921484989	1.618217541	2.764454966	11.05781986	0.737187991	3.685939955	5.528909932	5.528909932	11.05781986	2.764454966	5.528909932	5.528909932	2.764454966
PDCD2	2.073341225	4.344143518	5.528909932	3.685939955	3.94922138	0.614323326	2.211563973	4.146682449	5.528909932	2.764454966	2.369532828	1.65867298	3.685939955	3.685939955	4.146682449	2.764454966	5.528909932	5.528909932	5.528909932	3.685939955	3.685939955	4.460825059	2.369532828	2.764454966	0.691113742	5.528909932	0.921484989	2.764454966	1.579688552	2.764454966	2.632814253	7.37187991	5.528909932	5.528909932	4.607424943	5.528909932	2.764454966	0.809108771	2.764454966	5.528909932	1.474375982	1.842969977	5.528909932	5.528909932	11.05781986	2.764454966	5.528909932	5.528909932	2.764454966
RNF122	4.146682449	3.554299242	11.05781986	1.842969977	2.369532828	5.528909932	1.105781986	2.764454966	5.528909932	4.146682449	4.739065656	3.317345959	1.842969977	3.685939955	1.382227483	5.528909932	5.528909932	5.528909932	5.528909932	3.378778292	5.528909932	7.727908201	5.528909932	2.764454966	3.455568708	5.528909932	3.378778292	2.764454966	1.97461069	5.528909932	1.842969977	7.37187991	5.528909932	5.528909932	1.382227483	5.528909932	0.921484989	1.078811694	8.293364898	5.528909932	2.580157968	3.685939955	5.528909932	5.528909932	11.05781986	11.05781986	5.528909932	5.528909932	5.528909932
TRA2B	13.82227483	3.554299242	16.5867298	2.764454966	7.108598484	12.28646652	4.423127946	1.382227483	5.528909932	1.382227483	1.579688552	4.423127946	3.685939955	1.842969977	1.382227483	11.05781986	5.528909932	5.528909932	5.528909932	9.52201155	1.842969977	4.900624713	6.318754208	5.528909932	7.602251157	5.528909932	7.986203235	2.764454966	8.688287036	8.98447864	9.478131312	9.214849887	5.528909932	5.528909932	4.146682449	5.528909932	7.37187991	8.900196476	5.528909932	5.528909932	8.109067901	3.685939955	5.528909932	5.528909932	5.528909932	2.764454966	11.05781986	5.528909932	2.764454966
BABAM1	6.220023674	7.108598484	5.528909932	4.607424943	3.94922138	3.071616629	2.211563973	1.382227483	5.528909932	2.764454966	1.579688552	4.976018939	7.37187991	9.214849887	2.764454966	2.764454966	5.528909932	5.528909932	5.528909932	4.300263281	1.842969977	6.282852196	2.369532828	2.764454966	0.691113742	5.528909932	5.528909932	8.293364898	5.528909932	4.837796191	3.422658529	5.528909932	5.528909932	5.528909932	5.068167438	5.528909932	2.764454966	4.719801162	5.528909932	5.528909932	4.05453395	1.842969977	5.528909932	5.528909932	11.05781986	2.764454966	11.05781986	5.528909932	5.528909932
EXOC7	3.455568708	3.159377104	5.528909932	3.685939955	2.764454966	1.842969977	4.423127946	4.146682449	5.528909932	2.764454966	2.369532828	2.764454966	1.842969977	3.685939955	1.382227483	2.764454966	5.528909932	5.528909932	5.528909932	4.914586606	1.842969977	5.528909932	5.528909932	2.764454966	0.691113742	5.528909932	3.685939955	5.528909932	7.89844276	2.073341225	3.422658529	1.842969977	5.528909932	5.528909932	6.911137415	5.528909932	6.911137415	3.10158362	5.528909932	5.528909932	7.740473905	1.842969977	5.528909932	5.528909932	5.528909932	2.764454966	11.05781986	5.528909932	8.293364898
TMEM117	4.146682449	5.92383207	5.528909932	1.842969977	4.344143518	2.457293303	11.05781986	4.146682449	5.528909932	2.764454966	4.739065656	3.870236953	7.37187991	3.685939955	8.293364898	2.764454966	5.528909932	16.5867298	5.528909932	3.993101618	5.528909932	8.544678986	6.318754208	5.528909932	6.911137415	5.528909932	2.764454966	2.764454966	3.94922138	4.146682449	2.632814253	7.37187991	5.528909932	5.528909932	5.528909932	5.528909932	3.22519746	2.022771926	5.528909932	5.528909932	2.948751964	1.842969977	5.528909932	5.528909932	5.528909932	5.528909932	5.528909932	5.528909932	8.293364898
KANK3	4.146682449	76.61489477	11.05781986	10.13633488	14.21719697	13.51511317	118.3186725	51.14241687	22.11563973	98.1381513	53.70941077	31.51478661	86.61958894	5.528909932	45.61350694	5.528909932	44.23127946	22.11563973	5.528909932	13.51511317	58.97503928	5.591738454	10.26797559	11.05781986	26.26232218	33.17345959	9.829173213	60.81800925	12.24258628	33.17345959	7.89844276	27.64454966	49.76018939	11.05781986	15.20450231	16.5867298	17.96895728	4.989504085	13.82227483	5.528909932	9.214849887	1.842969977	16.5867298	5.528909932	77.40473905	27.64454966	11.05781986	22.11563973	44.23127946
MED13	2.073341225	5.92383207	5.528909932	0.921484989	3.159377104	9.829173213	3.317345959	4.146682449	5.528909932	8.293364898	3.159377104	2.764454966	1.842969977	7.37187991	1.382227483	2.764454966	5.528909932	5.528909932	5.528909932	4.914586606	1.842969977	5.089110278	7.108598484	2.764454966	3.455568708	5.528909932	4.607424943	2.764454966	1.97461069	4.837796191	3.422658529	3.685939955	5.528909932	5.528909932	5.068167438	5.528909932	5.528909932	3.236435082	5.528909932	5.528909932	4.423127946	1.842969977	5.528909932	5.528909932	5.528909932	5.528909932	11.05781986	5.528909932	2.764454966
SPP1	8.293364898	0.394922138	5.528909932	9.214849887	1.579688552	1.228646652	4.423127946	1.382227483	5.528909932	1.382227483	2.369532828	4.423127946	5.528909932	1.842969977	1.382227483	2.764454966	5.528909932	5.528909932	11.05781986	2.15013164	1.842969977	5.528909932	4.739065656	2.764454966	0.691113742	5.528909932	10.7506582	2.764454966	7.503520622	0.691113742	11.58438272	1.842969977	5.528909932	5.528909932	1.842969977	5.528909932	1.842969977	5.124355547	5.528909932	5.528909932	1.842969977	1.842969977	5.528909932	5.528909932	5.528909932	2.764454966	5.528909932	5.528909932	2.764454966
SPN	0.691113742	7.89844276	5.528909932	2.764454966	5.92383207	14.12943649	11.05781986	8.293364898	11.05781986	8.293364898	5.528909932	8.293364898	5.528909932	1.842969977	11.05781986	8.293364898	11.05781986	5.528909932	5.528909932	7.064718247	1.842969977	9.738420903	6.318754208	8.293364898	6.911137415	5.528909932	5.221748269	2.764454966	6.318754208	4.837796191	6.318754208	14.74375982	5.528909932	5.528909932	5.989652427	5.528909932	5.068167438	2.022771926	2.764454966	5.528909932	3.317345959	16.5867298	5.528909932	5.528909932	11.05781986	22.11563973	5.528909932	11.05781986	5.528909932
PAICS	4.146682449	7.108598484	5.528909932	2.764454966	4.344143518	1.842969977	3.317345959	4.146682449	5.528909932	8.293364898	1.579688552	5.528909932	5.528909932	5.528909932	4.146682449	2.764454966	5.528909932	11.05781986	5.528909932	3.685939955	7.37187991	5.46608141	5.528909932	2.764454966	5.528909932	5.528909932	3.378778292	5.528909932	3.554299242	4.146682449	3.685939955	9.214849887	5.528909932	5.528909932	1.842969977	5.528909932	4.146682449	4.854652623	5.528909932	5.528909932	9.583443882	1.842969977	5.528909932	5.528909932	5.528909932	2.764454966	5.528909932	5.528909932	2.764454966
PCSK7	5.528909932	3.159377104	5.528909932	1.842969977	5.133987794	4.914586606	5.528909932	1.382227483	5.528909932	5.528909932	5.528909932	2.764454966	3.685939955	1.842969977	1.382227483	2.764454966	5.528909932	5.528909932	5.528909932	4.300263281	1.842969977	5.277595844	2.369532828	2.764454966	4.146682449	5.528909932	2.457293303	2.764454966	2.764454966	4.837796191	1.579688552	7.37187991	5.528909932	5.528909932	4.607424943	5.528909932	3.22519746	1.753069003	5.528909932	5.528909932	1.842969977	1.842969977	5.528909932	5.528909932	11.05781986	2.764454966	5.528909932	5.528909932	5.528909932
HJURP	2.764454966	3.554299242	11.05781986	2.764454966	2.369532828	3.071616629	1.105781986	2.764454966	5.528909932	5.528909932	3.159377104	1.65867298	1.842969977	1.842969977	9.675592381	8.293364898	11.05781986	5.528909932	5.528909932	2.457293303	3.685939955	5.026281757	0.789844276	2.764454966	2.073341225	5.528909932	1.842969977	5.528909932	3.159377104	4.146682449	2.106251403	1.842969977	5.528909932	5.528909932	2.303712472	5.528909932	0.921484989	1.483366079	5.528909932	5.528909932	4.05453395	5.528909932	5.528909932	5.528909932	11.05781986	2.764454966	5.528909932	5.528909932	2.764454966
ADCY6	1.382227483	3.554299242	5.528909932	5.528909932	4.344143518	3.071616629	2.211563973	4.146682449	5.528909932	11.05781986	3.159377104	5.528909932	1.842969977	1.842969977	5.528909932	11.05781986	5.528909932	5.528909932	5.528909932	3.685939955	9.214849887	4.712139147	3.94922138	2.764454966	3.455568708	5.528909932	4.914586606	8.293364898	3.94922138	4.837796191	4.475784231	1.842969977	5.528909932	5.528909932	6.450394921	5.528909932	4.146682449	2.697029235	11.05781986	5.528909932	2.580157968	7.37187991	5.528909932	5.528909932	11.05781986	2.764454966	5.528909932	5.528909932	2.764454966
SPG7	8.293364898	3.94922138	5.528909932	6.450394921	3.94922138	4.300263281	3.317345959	1.382227483	5.528909932	6.911137415	2.369532828	4.976018939	5.528909932	5.528909932	1.382227483	13.82227483	5.528909932	11.05781986	5.528909932	3.685939955	1.842969977	5.591738454	5.528909932	5.528909932	3.455568708	5.528909932	3.685939955	8.293364898	6.318754208	4.146682449	2.632814253	5.528909932	5.528909932	5.528909932	7.37187991	5.528909932	4.607424943	3.775840929	2.764454966	5.528909932	4.423127946	1.842969977	5.528909932	5.528909932	11.05781986	2.764454966	5.528909932	5.528909932	2.764454966
MEAK7	4.837796191	5.133987794	5.528909932	0.921484989	3.159377104	2.457293303	1.105781986	2.764454966	5.528909932	2.764454966	2.369532828	3.317345959	1.842969977	1.842969977	1.382227483	2.764454966	5.528909932	5.528909932	5.528909932	2.457293303	3.685939955	5.340424366	2.369532828	5.528909932	4.146682449	5.528909932	1.842969977	8.293364898	2.369532828	4.146682449	2.369532828	3.685939955	5.528909932	16.5867298	1.842969977	5.528909932	2.303712472	1.753069003	2.764454966	5.528909932	0.368593995	1.842969977	5.528909932	5.528909932	5.528909932	2.764454966	5.528909932	5.528909932	2.764454966
FSCN1	1.382227483	5.528909932	5.528909932	9.214849887	4.344143518	1.228646652	3.317345959	4.146682449	5.528909932	8.293364898	4.739065656	6.634691919	7.37187991	3.685939955	2.764454966	5.528909932	5.528909932	5.528909932	5.528909932	4.607424943	7.37187991	5.968709586	6.318754208	2.764454966	2.764454966	5.528909932	14.43659816	5.528909932	10.66289773	2.073341225	11.84766414	1.842969977	5.528909932	5.528909932	4.146682449	5.528909932	4.607424943	7.821384782	2.764454966	22.11563973	26.90736167	7.37187991	5.528909932	5.528909932	22.11563973	2.764454966	5.528909932	5.528909932	2.764454966
SCARB2	8.98447864	3.554299242	5.528909932	10.13633488	11.05781986	4.300263281	8.846255891	1.382227483	5.528909932	2.764454966	5.528909932	6.081800925	1.842969977	11.05781986	2.764454966	2.764454966	5.528909932	16.5867298	5.528909932	5.836071595	5.528909932	5.46608141	8.688287036	2.764454966	8.293364898	5.528909932	10.7506582	5.528909932	5.528909932	4.146682449	11.32110129	1.842969977	5.528909932	5.528909932	4.146682449	5.528909932	3.685939955	7.012276012	2.764454966	11.05781986	5.897503928	5.528909932	5.528909932	5.528909932	5.528909932	5.528909932	5.528909932	5.528909932	2.764454966
SYNE4	2.764454966	5.133987794	11.05781986	9.214849887	5.133987794	3.685939955	2.211563973	1.382227483	5.528909932	4.146682449	5.528909932	6.634691919	7.37187991	1.842969977	2.764454966	2.764454966	5.528909932	5.528909932	5.528909932	5.221748269	5.528909932	10.61802021	3.94922138	5.528909932	5.528909932	5.528909932	2.15013164	8.293364898	3.159377104	4.146682449	2.106251403	9.214849887	5.528909932	11.05781986	5.528909932	5.528909932	3.22519746	3.371286544	5.528909932	5.528909932	2.211563973	3.685939955	5.528909932	11.05781986	5.528909932	8.293364898	5.528909932	11.05781986	2.764454966
COLEC10	2.764454966	3.159377104	5.528909932	5.528909932	3.94922138	4.300263281	4.423127946	4.146682449	5.528909932	6.911137415	6.318754208	6.081800925	7.37187991	3.685939955	1.382227483	2.764454966	5.528909932	5.528909932	5.528909932	3.993101618	7.37187991	5.843052542	3.94922138	2.764454966	5.528909932	5.528909932	2.764454966	2.764454966	1.184766414	4.837796191	2.106251403	1.842969977	5.528909932	5.528909932	3.22519746	5.528909932	0.460742494	0.539405847	2.764454966	11.05781986	3.317345959	1.842969977	5.528909932	5.528909932	16.5867298	2.764454966	5.528909932	5.528909932	2.764454966
STK11	2.764454966	3.554299242	5.528909932	0.921484989	2.369532828	4.300263281	2.211563973	1.382227483	5.528909932	1.382227483	4.739065656	3.870236953	3.685939955	1.842969977	5.528909932	2.764454966	5.528909932	5.528909932	5.528909932	4.914586606	1.842969977	4.146682449	3.94922138	2.764454966	2.073341225	11.05781986	3.378778292	2.764454966	3.94922138	3.455568708	2.632814253	3.685939955	5.528909932	5.528909932	2.764454966	5.528909932	2.764454966	1.887920465	2.764454966	5.528909932	4.791721941	3.685939955	5.528909932	5.528909932	5.528909932	2.764454966	5.528909932	5.528909932	2.764454966
LUZP6	6.911137415	1.579688552	5.528909932	4.607424943	3.94922138	4.914586606	4.423127946	1.382227483	5.528909932	4.146682449	0.789844276	1.65867298	7.37187991	3.685939955	1.382227483	2.764454966	5.528909932	11.05781986	5.528909932	4.300263281	1.842969977	4.586482103	0.789844276	2.764454966	4.837796191	5.528909932	5.221748269	2.764454966	6.318754208	4.837796191	4.212502805	3.685939955	5.528909932	5.528909932	3.22519746	5.528909932	3.22519746	3.640989468	2.764454966	11.05781986	5.160315937	1.842969977	5.528909932	5.528909932	5.528909932	2.764454966	5.528909932	5.528909932	2.764454966
PGK1	2.764454966	7.89844276	5.528909932	8.293364898	6.318754208	3.071616629	14.37516582	6.911137415	5.528909932	6.911137415	3.159377104	8.293364898	7.37187991	7.37187991	4.146682449	2.764454966	5.528909932	11.05781986	5.528909932	6.143233258	5.528909932	5.026281757	11.05781986	2.764454966	6.220023674	5.528909932	8.600526561	2.764454966	15.40196338	6.220023674	8.425005611	1.842969977	5.528909932	5.528909932	5.989652427	5.528909932	15.20450231	23.73385727	8.293364898	33.17345959	49.0230014	3.685939955	5.528909932	5.528909932	5.528909932	2.764454966	5.528909932	5.528909932	2.764454966
DAPK3	3.455568708	7.108598484	5.528909932	7.37187991	8.293364898	3.685939955	7.740473905	2.764454966	5.528909932	2.764454966	3.94922138	4.423127946	5.528909932	7.37187991	4.146682449	2.764454966	5.528909932	5.528909932	5.528909932	5.836071595	1.842969977	8.795993074	3.94922138	2.764454966	8.293364898	11.05781986	6.143233258	5.528909932	6.713676346	2.764454966	9.214849887	1.842969977	5.528909932	5.528909932	3.685939955	5.528909932	4.146682449	5.798612856	2.764454966	5.528909932	7.37187991	5.528909932	5.528909932	5.528909932	11.05781986	2.764454966	5.528909932	5.528909932	2.764454966
GHITM	3.455568708	5.92383207	5.528909932	4.607424943	3.159377104	3.071616629	2.211563973	5.528909932	5.528909932	2.764454966	5.528909932	3.870236953	5.528909932	3.685939955	1.382227483	2.764454966	5.528909932	5.528909932	5.528909932	2.764454966	3.685939955	6.220023674	3.159377104	2.764454966	4.837796191	5.528909932	3.378778292	2.764454966	3.554299242	2.073341225	5.528909932	5.528909932	5.528909932	5.528909932	3.22519746	5.528909932	2.303712472	6.472870164	8.293364898	5.528909932	2.211563973	1.842969977	5.528909932	5.528909932	5.528909932	2.764454966	5.528909932	5.528909932	2.764454966
HLA-DRA	0.691113742	34.75314815	5.528909932	24.88009469	52.91956649	58.97503928	23.22142172	16.5867298	22.11563973	6.911137415	3.159377104	14.92805682	7.37187991	31.33048962	5.528909932	27.64454966	5.528909932	33.17345959	5.528909932	57.1320693	9.214849887	6.722651849	22.11563973	11.05781986	4.146682449	5.528909932	72.49015244	19.35118476	18.16641835	78.09585279	109.7883544	23.95860971	11.05781986	5.528909932	4.607424943	5.528909932	54.36761433	105.3189916	24.88009469	5.528909932	1.105781986	47.91721941	11.05781986	11.05781986	5.528909932	8.293364898	5.528909932	16.5867298	13.82227483
MTA1	4.837796191	5.528909932	5.528909932	7.37187991	8.293364898	7.37187991	7.740473905	1.382227483	5.528909932	8.293364898	3.94922138	3.317345959	7.37187991	5.528909932	2.764454966	11.05781986	22.11563973	5.528909932	11.05781986	7.679041572	11.05781986	5.905881064	5.528909932	13.82227483	4.837796191	5.528909932	4.914586606	5.528909932	7.108598484	7.602251157	7.37187991	7.37187991	11.05781986	5.528909932	7.37187991	5.528909932	14.28301732	5.663761394	13.82227483	16.5867298	9.583443882	5.528909932	5.528909932	5.528909932	5.528909932	2.764454966	11.05781986	11.05781986	2.764454966
DOCK1	2.764454966	4.739065656	5.528909932	3.685939955	6.713676346	4.300263281	1.105781986	4.146682449	5.528909932	5.528909932	8.688287036	2.764454966	1.842969977	5.528909932	2.764454966	2.764454966	5.528909932	5.528909932	5.528909932	2.15013164	1.842969977	5.843052542	2.369532828	2.764454966	2.073341225	5.528909932	2.457293303	2.764454966	5.92383207	0.691113742	3.94922138	1.842969977	5.528909932	5.528909932	5.068167438	5.528909932	3.22519746	2.022771926	2.764454966	11.05781986	5.160315937	1.842969977	5.528909932	5.528909932	5.528909932	2.764454966	5.528909932	5.528909932	2.764454966
ACOX3	2.764454966	1.97461069	16.5867298	0.921484989	1.97461069	3.685939955	2.211563973	2.764454966	5.528909932	2.764454966	3.159377104	2.211563973	3.685939955	1.842969977	6.911137415	2.764454966	5.528909932	5.528909932	5.528909932	3.378778292	1.842969977	4.837796191	3.94922138	2.764454966	2.764454966	5.528909932	3.378778292	2.764454966	2.369532828	4.146682449	1.316407127	1.842969977	11.05781986	5.528909932	7.37187991	5.528909932	2.764454966	2.022771926	2.764454966	5.528909932	2.211563973	1.842969977	5.528909932	5.528909932	5.528909932	2.764454966	5.528909932	5.528909932	2.764454966
HNRNPU	19.35118476	11.05781986	5.528909932	11.05781986	14.21719697	20.88699308	13.26938384	5.528909932	5.528909932	5.528909932	5.528909932	13.82227483	1.842969977	16.5867298	2.764454966	13.82227483	5.528909932	16.5867298	5.528909932	13.51511317	1.842969977	5.089110278	18.95626262	2.764454966	8.293364898	5.528909932	15.97240647	5.528909932	18.16641835	10.36670612	19.7461069	14.74375982	5.528909932	5.528909932	16.1259873	5.528909932	19.81192726	24.94752043	5.528909932	16.5867298	17.69251178	14.74375982	5.528909932	11.05781986	5.528909932	2.764454966	16.5867298	5.528909932	5.528909932
PNLIPRP3	2.764454966	20.93087331	22.11563973	12.90078984	7.108598484	3.071616629	19.90407576	13.82227483	22.11563973	30.40900463	20.53595118	8.293364898	16.5867298	5.528909932	12.44004735	2.764454966	16.5867298	5.528909932	5.528909932	8.293364898	23.95860971	5.843052542	5.528909932	8.293364898	15.20450231	11.05781986	7.37187991	19.35118476	6.318754208	11.74893361	5.792191358	7.37187991	16.5867298	5.528909932	4.146682449	5.528909932	11.51856236	3.371286544	11.05781986	5.528909932	3.317345959	3.685939955	5.528909932	5.528909932	5.528909932	11.05781986	5.528909932	16.5867298	19.35118476
ADAMTSL5	2.764454966	4.344143518	5.528909932	5.528909932	3.159377104	4.300263281	3.317345959	2.764454966	5.528909932	4.146682449	2.369532828	2.211563973	1.842969977	3.685939955	1.382227483	2.764454966	11.05781986	5.528909932	5.528909932	1.842969977	9.214849887	4.460825059	0.789844276	2.764454966	4.837796191	5.528909932	2.15013164	2.764454966	1.97461069	3.455568708	1.053125701	5.528909932	5.528909932	5.528909932	3.22519746	5.528909932	0.921484989	0.943960232	2.764454966	5.528909932	1.842969977	3.685939955	5.528909932	5.528909932	5.528909932	2.764454966	5.528909932	5.528909932	5.528909932
ATP5PO	1.382227483	5.528909932	5.528909932	1.842969977	5.133987794	1.228646652	4.423127946	2.764454966	5.528909932	4.146682449	3.94922138	6.081800925	3.685939955	1.842969977	4.146682449	2.764454966	5.528909932	5.528909932	5.528909932	4.914586606	5.528909932	3.455568708	8.688287036	2.764454966	3.455568708	5.528909932	6.757556584	5.528909932	5.528909932	2.764454966	6.055472783	1.842969977	5.528909932	5.528909932	2.764454966	11.05781986	5.068167438	11.46237425	2.764454966	5.528909932	4.791721941	3.685939955	5.528909932	5.528909932	11.05781986	2.764454966	5.528909932	5.528909932	2.764454966
H4-16	2.073341225	5.133987794	11.05781986	5.528909932	2.764454966	5.528909932	2.211563973	1.382227483	5.528909932	2.764454966	6.318754208	2.211563973	1.842969977	1.842969977	4.146682449	2.764454966	5.528909932	5.528909932	5.528909932	4.914586606	7.37187991	6.282852196	5.528909932	2.764454966	4.837796191	5.528909932	3.071616629	5.528909932	3.94922138	2.073341225	5.002347081	1.842969977	5.528909932	5.528909932	4.146682449	5.528909932	11.51856236	6.472870164	5.528909932	5.528909932	11.42641386	1.842969977	5.528909932	5.528909932	5.528909932	2.764454966	5.528909932	5.528909932	5.528909932
SP5	4.837796191	3.94922138	11.05781986	4.607424943	2.369532828	1.228646652	2.211563973	4.146682449	5.528909932	1.382227483	4.739065656	5.528909932	12.90078984	1.842969977	1.382227483	2.764454966	5.528909932	5.528909932	5.528909932	3.071616629	1.842969977	6.282852196	1.579688552	2.764454966	5.528909932	5.528909932	4.607424943	2.764454966	1.97461069	3.455568708	1.842969977	5.528909932	11.05781986	5.528909932	4.146682449	11.05781986	3.22519746	1.078811694	8.293364898	5.528909932	1.474375982	1.842969977	5.528909932	5.528909932	5.528909932	8.293364898	5.528909932	5.528909932	2.764454966
ADAM15	159.6472743	642.5383185	176.9251178	645.9609771	362.1436006	190.440231	1099.147295	790.6341203	132.6938384	928.8568686	488.1237626	908.9527928	342.7924158	143.7516582	409.139335	196.2763026	436.7838846	447.8417045	127.1649284	338.7993142	1015.476458	5.214767322	292.2423821	373.2014204	983.4548542	265.3876767	222.6922056	1279.942649	429.6752862	696.6426515	223.2626487	519.7175336	265.3876767	353.8502357	299.4826213	431.2549747	708.1612138	207.5363996	558.4199031	77.40473905	104.6806947	114.2641386	254.3298569	105.0492887	132.6938384	417.4326999	414.6682449	856.9810395	696.6426515
BST2	20.0422985	2.764454966	11.05781986	3.685939955	5.92383207	9.214849887	4.423127946	5.528909932	5.528909932	2.764454966	7.108598484	4.976018939	1.842969977	16.5867298	4.146682449	2.764454966	5.528909932	5.528909932	5.528909932	2.457293303	1.842969977	4.649310625	0.789844276	2.764454966	3.455568708	5.528909932	3.378778292	2.764454966	5.528909932	7.602251157	9.214849887	9.214849887	5.528909932	5.528909932	5.528909932	5.528909932	16.1259873	26.83544089	11.05781986	27.64454966	0.737187991	3.685939955	5.528909932	5.528909932	5.528909932	2.764454966	5.528909932	5.528909932	11.05781986
REL	2.073341225	4.344143518	5.528909932	5.528909932	3.94922138	4.300263281	2.211563973	1.382227483	5.528909932	1.382227483	5.528909932	2.764454966	1.842969977	1.842969977	4.146682449	8.293364898	5.528909932	5.528909932	5.528909932	4.607424943	1.842969977	6.534166283	3.94922138	2.764454966	4.146682449	5.528909932	4.607424943	2.764454966	2.369532828	8.293364898	1.579688552	3.685939955	11.05781986	5.528909932	5.068167438	5.528909932	4.607424943	2.831880697	2.764454966	5.528909932	3.317345959	1.842969977	5.528909932	5.528909932	5.528909932	2.764454966	5.528909932	5.528909932	5.528909932
PPP1CC	2.764454966	9.87305345	5.528909932	8.293364898	7.108598484	7.986203235	6.634691919	4.146682449	5.528909932	9.675592381	4.739065656	8.846255891	7.37187991	5.528909932	2.764454966	2.764454966	5.528909932	5.528909932	5.528909932	7.064718247	5.528909932	5.905881064	9.478131312	5.528909932	3.455568708	5.528909932	11.97930485	2.764454966	6.713676346	8.98447864	10.26797559	3.685939955	5.528909932	5.528909932	2.764454966	5.528909932	8.754107393	13.88970056	8.293364898	5.528909932	7.003285914	9.214849887	5.528909932	11.05781986	5.528909932	2.764454966	11.05781986	5.528909932	2.764454966
GPANK1	3.455568708	4.344143518	5.528909932	3.685939955	1.97461069	3.685939955	2.211563973	5.528909932	5.528909932	5.528909932	4.739065656	3.317345959	7.37187991	1.842969977	5.528909932	5.528909932	11.05781986	5.528909932	11.05781986	3.993101618	5.528909932	3.832539839	3.94922138	5.528909932	6.220023674	5.528909932	3.071616629	2.764454966	4.739065656	5.528909932	1.579688552	9.214849887	5.528909932	5.528909932	2.764454966	5.528909932	1.842969977	0.674257309	5.528909932	5.528909932	4.423127946	3.685939955	5.528909932	5.528909932	11.05781986	2.764454966	5.528909932	5.528909932	2.764454966
DLST	2.764454966	3.554299242	5.528909932	4.607424943	3.159377104	0.614323326	6.634691919	1.382227483	5.528909932	4.146682449	4.739065656	4.976018939	5.528909932	1.842969977	4.146682449	5.528909932	22.11563973	5.528909932	5.528909932	4.607424943	5.528909932	3.455568708	3.94922138	2.764454966	3.455568708	5.528909932	4.607424943	2.764454966	3.159377104	2.073341225	2.632814253	3.685939955	5.528909932	5.528909932	3.685939955	5.528909932	4.146682449	2.157623388	2.764454966	5.528909932	7.003285914	5.528909932	5.528909932	5.528909932	5.528909932	5.528909932	5.528909932	5.528909932	2.764454966
LASP1	4.146682449	5.133987794	16.5867298	1.842969977	8.293364898	7.986203235	6.634691919	2.764454966	5.528909932	5.528909932	3.159377104	3.870236953	5.528909932	16.5867298	1.382227483	2.764454966	5.528909932	16.5867298	5.528909932	3.685939955	1.842969977	4.774967669	7.108598484	2.764454966	5.528909932	5.528909932	7.986203235	2.764454966	9.083209174	5.528909932	8.161724186	1.842969977	5.528909932	5.528909932	8.754107393	5.528909932	10.13633488	5.259207009	5.528909932	5.528909932	5.528909932	3.685939955	5.528909932	5.528909932	5.528909932	8.293364898	5.528909932	5.528909932	2.764454966
UCK2	6.220023674	3.94922138	5.528909932	1.842969977	1.579688552	3.071616629	5.528909932	1.382227483	5.528909932	2.764454966	3.94922138	3.870236953	9.214849887	5.528909932	4.146682449	5.528909932	5.528909932	5.528909932	5.528909932	3.378778292	5.528909932	5.843052542	2.369532828	2.764454966	1.382227483	5.528909932	3.071616629	2.764454966	3.94922138	3.455568708	2.106251403	5.528909932	5.528909932	5.528909932	4.146682449	5.528909932	1.842969977	3.506138006	8.293364898	5.528909932	2.580157968	3.685939955	5.528909932	5.528909932	5.528909932	2.764454966	5.528909932	5.528909932	5.528909932
GNAQ	1.382227483	3.94922138	5.528909932	2.764454966	3.159377104	4.914586606	4.423127946	1.382227483	5.528909932	4.146682449	0.789844276	3.870236953	3.685939955	1.842969977	1.382227483	8.293364898	5.528909932	5.528909932	5.528909932	2.15013164	7.37187991	4.460825059	3.94922138	2.764454966	3.455568708	5.528909932	3.993101618	5.528909932	1.97461069	2.764454966	2.632814253	5.528909932	5.528909932	5.528909932	2.303712472	5.528909932	1.382227483	1.483366079	5.528909932	5.528909932	2.948751964	1.842969977	5.528909932	5.528909932	5.528909932	2.764454966	5.528909932	5.528909932	2.764454966
GOSR2	6.911137415	5.92383207	5.528909932	0.921484989	1.97461069	3.071616629	1.105781986	1.382227483	5.528909932	1.382227483	5.528909932	3.317345959	1.842969977	3.685939955	1.382227483	8.293364898	5.528909932	5.528909932	5.528909932	2.457293303	5.528909932	4.712139147	3.159377104	2.764454966	5.528909932	5.528909932	2.764454966	5.528909932	3.94922138	1.382227483	1.842969977	1.842969977	5.528909932	5.528909932	2.303712472	5.528909932	3.22519746	1.348514618	2.764454966	5.528909932	2.211563973	5.528909932	5.528909932	5.528909932	5.528909932	2.764454966	5.528909932	5.528909932	2.764454966
RNASEH1	3.455568708	3.94922138	5.528909932	7.37187991	3.159377104	1.228646652	3.317345959	2.764454966	5.528909932	5.528909932	3.94922138	3.870236953	5.528909932	1.842969977	5.528909932	2.764454966	5.528909932	5.528909932	5.528909932	4.607424943	5.528909932	8.419021942	7.108598484	2.764454966	4.146682449	5.528909932	3.685939955	11.05781986	5.528909932	2.764454966	4.212502805	5.528909932	5.528909932	5.528909932	2.303712472	11.05781986	4.146682449	2.697029235	5.528909932	5.528909932	2.211563973	5.528909932	5.528909932	5.528909932	5.528909932	5.528909932	5.528909932	5.528909932	2.764454966
FAHD2B	6.911137415	4.739065656	11.05781986	2.764454966	2.764454966	6.143233258	4.423127946	9.675592381	5.528909932	5.528909932	3.159377104	6.634691919	5.528909932	1.842969977	4.146682449	2.764454966	5.528909932	5.528909932	5.528909932	6.450394921	9.214849887	5.654566976	5.528909932	2.764454966	4.837796191	5.528909932	4.914586606	5.528909932	5.528909932	3.455568708	4.475784231	5.528909932	11.05781986	5.528909932	8.754107393	5.528909932	1.842969977	1.483366079	5.528909932	5.528909932	4.423127946	5.528909932	5.528909932	5.528909932	5.528909932	2.764454966	5.528909932	5.528909932	2.764454966
ETV6	1.382227483	5.133987794	5.528909932	2.764454966	4.739065656	1.842969977	7.740473905	1.382227483	5.528909932	5.528909932	3.159377104	6.634691919	1.842969977	1.842969977	4.146682449	5.528909932	11.05781986	5.528909932	5.528909932	3.685939955	3.685939955	3.455568708	1.579688552	2.764454966	3.455568708	5.528909932	5.221748269	2.764454966	5.133987794	2.073341225	3.685939955	1.842969977	5.528909932	11.05781986	2.764454966	5.528909932	0.921484989	2.831880697	2.764454966	5.528909932	2.211563973	1.842969977	5.528909932	5.528909932	5.528909932	5.528909932	5.528909932	5.528909932	5.528909932
SENP3	0.691113742	4.739065656	5.528909932	4.607424943	3.554299242	4.914586606	5.528909932	2.764454966	5.528909932	4.146682449	4.739065656	4.423127946	3.685939955	5.528909932	1.382227483	2.764454966	5.528909932	5.528909932	5.528909932	4.607424943	3.685939955	5.026281757	6.318754208	2.764454966	4.837796191	5.528909932	4.300263281	2.764454966	5.528909932	7.602251157	5.002347081	1.842969977	5.528909932	5.528909932	2.303712472	5.528909932	1.382227483	2.022771926	2.764454966	5.528909932	1.474375982	5.528909932	5.528909932	5.528909932	5.528909932	2.764454966	5.528909932	5.528909932	2.764454966
TLR1	0.691113742	5.133987794	5.528909932	4.607424943	4.739065656	2.457293303	2.211563973	6.911137415	5.528909932	2.764454966	5.528909932	3.870236953	9.214849887	1.842969977	8.293364898	2.764454966	5.528909932	5.528909932	5.528909932	5.836071595	7.37187991	6.911137415	1.579688552	2.764454966	0.691113742	5.528909932	3.685939955	2.764454966	5.133987794	4.837796191	4.212502805	3.685939955	5.528909932	5.528909932	3.685939955	5.528909932	4.146682449	0.539405847	2.764454966	5.528909932	2.211563973	1.842969977	5.528909932	5.528909932	11.05781986	2.764454966	5.528909932	5.528909932	2.764454966
SIRT1	1.382227483	3.554299242	5.528909932	5.528909932	1.579688552	1.228646652	1.105781986	6.911137415	5.528909932	5.528909932	0.789844276	4.423127946	1.842969977	1.842969977	4.146682449	2.764454966	5.528909932	5.528909932	5.528909932	4.914586606	1.842969977	6.40850924	3.159377104	2.764454966	4.837796191	5.528909932	2.764454966	2.764454966	3.554299242	3.455568708	2.896095679	5.528909932	5.528909932	5.528909932	4.146682449	5.528909932	2.303712472	1.887920465	2.764454966	5.528909932	1.842969977	3.685939955	5.528909932	5.528909932	5.528909932	2.764454966	5.528909932	5.528909932	2.764454966
PSMA3	2.764454966	4.344143518	5.528909932	2.764454966	3.554299242	6.757556584	2.211563973	4.146682449	5.528909932	1.382227483	2.369532828	3.317345959	1.842969977	7.37187991	1.382227483	5.528909932	11.05781986	5.528909932	5.528909932	4.300263281	3.685939955	4.335168015	3.159377104	5.528909932	3.455568708	5.528909932	3.071616629	2.764454966	2.764454966	3.455568708	4.212502805	9.214849887	5.528909932	5.528909932	1.842969977	5.528909932	2.764454966	10.24871109	2.764454966	5.528909932	2.211563973	1.842969977	5.528909932	5.528909932	11.05781986	2.764454966	5.528909932	5.528909932	2.764454966
SIN3B	5.528909932	3.94922138	5.528909932	2.764454966	3.94922138	1.228646652	2.211563973	6.911137415	5.528909932	1.382227483	2.369532828	5.528909932	5.528909932	1.842969977	2.764454966	2.764454966	5.528909932	11.05781986	5.528909932	4.607424943	5.528909932	5.026281757	2.369532828	2.764454966	4.837796191	11.05781986	2.764454966	2.764454966	5.528909932	3.455568708	2.896095679	7.37187991	5.528909932	5.528909932	5.528909932	5.528909932	5.528909932	1.483366079	2.764454966	5.528909932	1.474375982	1.842969977	5.528909932	5.528909932	5.528909932	16.5867298	5.528909932	5.528909932	2.764454966
TAF6	4.837796191	3.159377104	11.05781986	7.37187991	1.579688552	1.228646652	7.740473905	2.764454966	5.528909932	5.528909932	4.739065656	6.081800925	7.37187991	1.842969977	6.911137415	2.764454966	5.528909932	5.528909932	5.528909932	6.450394921	1.842969977	5.46608141	2.369532828	2.764454966	4.146682449	5.528909932	3.993101618	5.528909932	2.369532828	4.146682449	4.212502805	1.842969977	5.528909932	5.528909932	4.146682449	5.528909932	4.146682449	2.29247485	8.293364898	5.528909932	6.266097923	5.528909932	5.528909932	5.528909932	5.528909932	2.764454966	5.528909932	5.528909932	2.764454966
XPR1	2.073341225	3.159377104	5.528909932	1.842969977	2.369532828	4.300263281	3.317345959	4.146682449	5.528909932	6.911137415	1.579688552	3.870236953	3.685939955	1.842969977	1.382227483	8.293364898	5.528909932	5.528909932	5.528909932	1.535808314	7.37187991	4.083853927	3.94922138	2.764454966	4.837796191	5.528909932	3.378778292	2.764454966	2.369532828	3.455568708	2.896095679	5.528909932	5.528909932	5.528909932	3.22519746	11.05781986	5.068167438	3.910692391	5.528909932	5.528909932	2.211563973	5.528909932	5.528909932	5.528909932	11.05781986	2.764454966	5.528909932	5.528909932	2.764454966
DDT	6.911137415	4.739065656	11.05781986	5.528909932	5.528909932	2.457293303	8.846255891	11.05781986	5.528909932	4.146682449	7.108598484	6.081800925	3.685939955	1.842969977	5.528909932	2.764454966	5.528909932	5.528909932	5.528909932	3.993101618	1.842969977	8.230536376	6.318754208	2.764454966	4.837796191	5.528909932	8.600526561	11.05781986	5.528909932	4.146682449	2.106251403	5.528909932	5.528909932	5.528909932	11.05781986	5.528909932	7.832622404	9.035047938	2.764454966	5.528909932	4.423127946	7.37187991	5.528909932	11.05781986	27.64454966	8.293364898	5.528909932	5.528909932	2.764454966
PLCG1	6.911137415	1.579688552	5.528909932	0.921484989	5.528909932	2.457293303	1.105781986	1.382227483	5.528909932	1.382227483	3.159377104	4.423127946	1.842969977	1.842969977	1.382227483	5.528909932	5.528909932	5.528909932	11.05781986	4.300263281	1.842969977	2.89011201	3.159377104	2.764454966	1.382227483	5.528909932	4.300263281	2.764454966	2.369532828	3.455568708	3.159377104	1.842969977	5.528909932	5.528909932	5.068167438	5.528909932	3.685939955	2.022771926	2.764454966	5.528909932	3.685939955	1.842969977	5.528909932	5.528909932	5.528909932	2.764454966	5.528909932	5.528909932	5.528909932
RASA2	2.764454966	7.108598484	5.528909932	1.842969977	4.739065656	4.300263281	9.952037878	1.382227483	5.528909932	6.911137415	4.739065656	7.187582912	7.37187991	1.842969977	4.146682449	2.764454966	5.528909932	5.528909932	5.528909932	4.607424943	7.37187991	4.586482103	3.159377104	2.764454966	5.528909932	5.528909932	3.378778292	2.764454966	5.92383207	5.528909932	3.159377104	5.528909932	5.528909932	5.528909932	3.685939955	5.528909932	5.989652427	3.775840929	22.11563973	5.528909932	3.685939955	1.842969977	5.528909932	5.528909932	11.05781986	11.05781986	5.528909932	5.528909932	2.764454966
FOXB1	7.602251157	3.159377104	5.528909932	0.921484989	2.764454966	0.614323326	2.211563973	8.293364898	5.528909932	2.764454966	3.94922138	4.423127946	3.685939955	1.842969977	4.146682449	2.764454966	5.528909932	5.528909932	5.528909932	4.607424943	1.842969977	4.397996537	0.789844276	2.764454966	3.455568708	5.528909932	1.842969977	2.764454966	2.369532828	5.528909932	1.842969977	9.214849887	5.528909932	5.528909932	3.685939955	5.528909932	1.842969977	1.213663156	2.764454966	5.528909932	3.685939955	1.842969977	5.528909932	5.528909932	5.528909932	2.764454966	5.528909932	5.528909932	5.528909932
PCBP2	31.10011837	9.478131312	5.528909932	14.74375982	15.00704124	20.88699308	2.211563973	2.764454966	5.528909932	4.146682449	7.108598484	12.16360185	1.842969977	38.70236953	4.146682449	24.88009469	5.528909932	22.11563973	11.05781986	16.5867298	1.842969977	3.706882795	22.11563973	5.528909932	4.837796191	5.528909932	19.35118476	2.764454966	21.72071759	10.36670612	25.27501683	11.05781986	5.528909932	5.528909932	11.51856236	5.528909932	16.5867298	42.07365607	8.293364898	11.05781986	32.4362716	12.90078984	5.528909932	11.05781986	5.528909932	5.528909932	5.528909932	5.528909932	2.764454966
TAF7	8.293364898	3.554299242	5.528909932	2.764454966	2.764454966	6.143233258	2.211563973	5.528909932	5.528909932	5.528909932	3.94922138	4.423127946	1.842969977	1.842969977	1.382227483	2.764454966	11.05781986	5.528909932	5.528909932	4.607424943	1.842969977	3.958196883	1.579688552	2.764454966	4.837796191	5.528909932	4.607424943	2.764454966	3.94922138	2.764454966	2.632814253	3.685939955	5.528909932	5.528909932	2.764454966	5.528909932	4.146682449	4.180395315	2.764454966	5.528909932	2.948751964	1.842969977	5.528909932	5.528909932	5.528909932	2.764454966	5.528909932	5.528909932	2.764454966
ZNF639	0.691113742	3.159377104	5.528909932	0.921484989	3.159377104	2.457293303	2.211563973	4.146682449	5.528909932	4.146682449	0.789844276	3.317345959	1.842969977	1.842969977	6.911137415	2.764454966	5.528909932	5.528909932	5.528909932	3.378778292	1.842969977	4.837796191	2.369532828	2.764454966	2.764454966	5.528909932	3.685939955	2.764454966	2.369532828	3.455568708	2.369532828	1.842969977	5.528909932	5.528909932	2.303712472	5.528909932	1.842969977	4.315246776	5.528909932	5.528909932	5.897503928	1.842969977	5.528909932	5.528909932	5.528909932	5.528909932	5.528909932	5.528909932	2.764454966
COPB1	6.911137415	4.344143518	5.528909932	2.764454966	3.159377104	3.071616629	2.211563973	1.382227483	5.528909932	1.382227483	1.579688552	2.211563973	1.842969977	7.37187991	1.382227483	2.764454966	5.528909932	5.528909932	5.528909932	4.914586606	1.842969977	4.837796191	3.94922138	2.764454966	2.764454966	5.528909932	3.071616629	2.764454966	4.739065656	4.837796191	3.422658529	5.528909932	5.528909932	5.528909932	3.22519746	5.528909932	1.842969977	3.371286544	5.528909932	5.528909932	2.948751964	1.842969977	5.528909932	5.528909932	5.528909932	2.764454966	5.528909932	5.528909932	2.764454966
ABHD16A	14.51338857	12.24258628	5.528909932	14.74375982	9.478131312	15.35808314	13.26938384	12.44004735	27.64454966	11.05781986	18.16641835	14.37516582	14.74375982	7.37187991	13.82227483	8.293364898	22.11563973	22.11563973	16.5867298	8.600526561	1.842969977	3.706882795	10.26797559	8.293364898	20.0422985	5.528909932	6.450394921	11.05781986	13.42735269	17.27784354	6.582035634	12.90078984	5.528909932	5.528909932	11.05781986	22.11563973	11.51856236	3.910692391	5.528909932	5.528909932	4.05453395	7.37187991	5.528909932	5.528909932	5.528909932	13.82227483	5.528909932	11.05781986	11.05781986
SLC30A9	1.382227483	4.739065656	5.528909932	1.842969977	6.713676346	0.614323326	6.634691919	1.382227483	5.528909932	6.911137415	2.369532828	6.081800925	1.842969977	1.842969977	2.764454966	2.764454966	5.528909932	5.528909932	5.528909932	4.300263281	3.685939955	7.727908201	3.94922138	2.764454966	1.382227483	5.528909932	2.764454966	2.764454966	3.94922138	0.691113742	3.94922138	1.842969977	5.528909932	5.528909932	4.607424943	5.528909932	4.146682449	3.775840929	8.293364898	5.528909932	5.528909932	9.214849887	5.528909932	5.528909932	5.528909932	2.764454966	5.528909932	5.528909932	2.764454966
CSNK2B	8.98447864	5.528909932	5.528909932	4.607424943	4.344143518	4.300263281	2.211563973	1.382227483	5.528909932	9.675592381	3.159377104	8.846255891	1.842969977	12.90078984	2.764454966	8.293364898	5.528909932	11.05781986	5.528909932	7.064718247	7.37187991	4.460825059	4.739065656	2.764454966	3.455568708	5.528909932	6.143233258	8.293364898	5.92383207	6.911137415	8.161724186	5.528909932	5.528909932	5.528909932	5.528909932	5.528909932	1.842969977	10.65326548	2.764454966	5.528909932	4.791721941	3.685939955	5.528909932	5.528909932	5.528909932	5.528909932	5.528909932	5.528909932	2.764454966
RNF19B	2.073341225	2.369532828	11.05781986	1.842969977	3.159377104	4.914586606	2.211563973	4.146682449	5.528909932	1.382227483	3.159377104	4.423127946	9.214849887	5.528909932	5.528909932	2.764454966	5.528909932	5.528909932	5.528909932	4.607424943	3.685939955	6.157195152	3.94922138	5.528909932	2.073341225	5.528909932	6.450394921	2.764454966	5.133987794	6.220023674	3.94922138	7.37187991	5.528909932	5.528909932	4.607424943	11.05781986	4.607424943	5.933464317	2.764454966	5.528909932	7.740473905	1.842969977	5.528909932	5.528909932	5.528909932	2.764454966	5.528909932	5.528909932	2.764454966
ATP2A3	3.455568708	7.89844276	5.528909932	1.842969977	3.554299242	9.214849887	4.423127946	6.911137415	5.528909932	2.764454966	3.94922138	3.317345959	3.685939955	7.37187991	5.528909932	5.528909932	5.528909932	5.528909932	5.528909932	7.37187991	3.685939955	4.272339493	0.789844276	2.764454966	4.146682449	5.528909932	3.993101618	2.764454966	6.318754208	5.528909932	2.896095679	11.05781986	16.5867298	5.528909932	1.842969977	5.528909932	0.460742494	0.134851462	5.528909932	5.528909932	0.368593995	3.685939955	5.528909932	5.528909932	11.05781986	2.764454966	5.528909932	5.528909932	5.528909932
SCAF1	2.764454966	3.94922138	11.05781986	1.842969977	2.764454966	1.842969977	1.105781986	1.382227483	5.528909932	1.382227483	2.369532828	3.870236953	9.214849887	1.842969977	2.764454966	5.528909932	5.528909932	5.528909932	5.528909932	3.993101618	5.528909932	4.335168015	3.159377104	2.764454966	4.146682449	5.528909932	1.535808314	2.764454966	1.184766414	4.837796191	2.896095679	1.842969977	5.528909932	5.528909932	1.842969977	5.528909932	2.303712472	2.831880697	2.764454966	5.528909932	2.580157968	1.842969977	5.528909932	5.528909932	5.528909932	5.528909932	5.528909932	5.528909932	2.764454966
DTX2	1.382227483	2.764454966	5.528909932	3.685939955	2.764454966	1.228646652	3.317345959	1.382227483	5.528909932	1.382227483	0.789844276	2.211563973	3.685939955	1.842969977	1.382227483	2.764454966	5.528909932	5.528909932	5.528909932	0.614323326	1.842969977	4.649310625	1.579688552	2.764454966	2.764454966	5.528909932	1.842969977	2.764454966	1.579688552	4.837796191	2.632814253	1.842969977	11.05781986	5.528909932	3.685939955	11.05781986	2.303712472	1.887920465	5.528909932	5.528909932	2.211563973	1.842969977	5.528909932	5.528909932	5.528909932	2.764454966	5.528909932	5.528909932	2.764454966
PRM2	1.382227483	4.739065656	5.528909932	2.764454966	3.159377104	2.457293303	11.05781986	2.764454966	5.528909932	5.528909932	7.89844276	6.634691919	9.214849887	1.842969977	2.764454966	5.528909932	5.528909932	11.05781986	5.528909932	4.607424943	3.685939955	9.110135684	3.94922138	5.528909932	8.98447864	5.528909932	3.993101618	5.528909932	0.789844276	5.528909932	2.106251403	1.842969977	5.528909932	5.528909932	2.303712472	11.05781986	1.842969977	0.809108771	2.764454966	5.528909932	2.948751964	1.842969977	5.528909932	5.528909932	11.05781986	5.528909932	5.528909932	5.528909932	2.764454966
ANAPC11	0.691113742	1.97461069	5.528909932	0.921484989	5.92383207	0.614323326	1.105781986	2.764454966	5.528909932	6.911137415	1.579688552	4.976018939	3.685939955	1.842969977	4.146682449	2.764454966	5.528909932	5.528909932	5.528909932	2.15013164	3.685939955	3.51839723	4.739065656	2.764454966	1.382227483	5.528909932	3.685939955	2.764454966	5.92383207	0.691113742	1.579688552	1.842969977	5.528909932	5.528909932	10.13633488	5.528909932	5.528909932	5.933464317	5.528909932	5.528909932	4.05453395	1.842969977	5.528909932	5.528909932	5.528909932	2.764454966	16.5867298	5.528909932	2.764454966
EMX1	4.837796191	5.92383207	5.528909932	7.37187991	4.344143518	4.300263281	6.634691919	12.44004735	5.528909932	8.293364898	10.26797559	7.740473905	7.37187991	1.842969977	1.382227483	8.293364898	5.528909932	11.05781986	5.528909932	3.993101618	1.842969977	5.403252888	6.318754208	13.82227483	3.455568708	5.528909932	6.450394921	8.293364898	6.713676346	4.837796191	3.422658529	1.842969977	5.528909932	5.528909932	9.214849887	5.528909932	8.293364898	2.831880697	5.528909932	5.528909932	5.160315937	3.685939955	5.528909932	5.528909932	5.528909932	2.764454966	5.528909932	5.528909932	11.05781986
RNF181	4.837796191	7.108598484	5.528909932	17.50821479	18.16641835	20.88699308	5.528909932	2.764454966	5.528909932	1.382227483	6.318754208	14.92805682	3.685939955	23.95860971	5.528909932	16.5867298	5.528909932	5.528909932	5.528909932	20.57983141	9.214849887	4.397996537	15.79688552	2.764454966	6.220023674	5.528909932	18.12253811	5.528909932	16.19180766	14.51338857	11.84766414	12.90078984	5.528909932	5.528909932	12.44004735	5.528909932	14.74375982	18.47465026	16.5867298	5.528909932	11.42641386	1.842969977	5.528909932	11.05781986	5.528909932	5.528909932	22.11563973	5.528909932	8.293364898
BTNL3	2.073341225	9.478131312	16.5867298	5.528909932	3.554299242	2.457293303	16.5867298	5.528909932	5.528909932	20.73341225	7.89844276	6.634691919	9.214849887	1.842969977	5.528909932	2.764454966	5.528909932	5.528909932	5.528909932	1.535808314	5.528909932	4.460825059	2.369532828	2.764454966	4.837796191	5.528909932	1.842969977	8.293364898	2.369532828	4.837796191	1.842969977	3.685939955	5.528909932	5.528909932	3.685939955	5.528909932	1.842969977	0.943960232	5.528909932	5.528909932	1.842969977	3.685939955	5.528909932	5.528909932	22.11563973	5.528909932	5.528909932	5.528909932	2.764454966
ABI3	3.455568708	9.083209174	11.05781986	4.607424943	3.94922138	5.528909932	7.740473905	6.911137415	5.528909932	12.44004735	0.789844276	6.081800925	3.685939955	9.214849887	9.675592381	5.528909932	5.528909932	5.528909932	5.528909932	4.300263281	7.37187991	4.146682449	4.739065656	5.528909932	9.675592381	5.528909932	4.607424943	11.05781986	3.554299242	10.36670612	3.159377104	14.74375982	5.528909932	5.528909932	4.607424943	5.528909932	5.528909932	1.213663156	11.05781986	5.528909932	1.105781986	1.842969977	5.528909932	5.528909932	5.528909932	2.764454966	5.528909932	5.528909932	2.764454966
RHPN2	6.220023674	7.503520622	5.528909932	3.685939955	5.528909932	8.600526561	7.740473905	12.44004735	5.528909932	6.911137415	7.108598484	7.740473905	3.685939955	3.685939955	5.528909932	2.764454966	5.528909932	11.05781986	5.528909932	7.986203235	1.842969977	5.026281757	3.159377104	8.293364898	8.98447864	5.528909932	3.993101618	5.528909932	4.344143518	6.220023674	2.106251403	3.685939955	5.528909932	5.528909932	5.068167438	11.05781986	4.146682449	1.753069003	5.528909932	5.528909932	4.05453395	3.685939955	5.528909932	5.528909932	22.11563973	2.764454966	5.528909932	5.528909932	8.293364898
EIF3H	2.764454966	5.133987794	5.528909932	8.293364898	8.688287036	2.457293303	2.211563973	2.764454966	5.528909932	5.528909932	5.528909932	7.187582912	9.214849887	1.842969977	1.382227483	8.293364898	5.528909932	5.528909932	5.528909932	7.679041572	1.842969977	5.591738454	9.478131312	2.764454966	3.455568708	5.528909932	6.143233258	2.764454966	8.688287036	0.691113742	11.58438272	7.37187991	5.528909932	5.528909932	16.1259873	5.528909932	8.293364898	18.3397988	5.528909932	11.05781986	8.109067901	5.528909932	5.528909932	5.528909932	5.528909932	2.764454966	5.528909932	5.528909932	2.764454966
ZNF793	1.382227483	3.94922138	16.5867298	6.450394921	1.579688552	5.528909932	5.528909932	2.764454966	5.528909932	8.293364898	2.369532828	2.211563973	5.528909932	1.842969977	5.528909932	2.764454966	5.528909932	5.528909932	5.528909932	1.842969977	1.842969977	5.717395498	1.579688552	2.764454966	4.146682449	5.528909932	1.228646652	5.528909932	1.579688552	3.455568708	1.842969977	5.528909932	5.528909932	5.528909932	3.22519746	5.528909932	2.303712472	1.618217541	2.764454966	5.528909932	1.842969977	1.842969977	5.528909932	5.528909932	5.528909932	2.764454966	5.528909932	5.528909932	5.528909932
FKBP10	8.293364898	6.713676346	5.528909932	9.214849887	6.318754208	1.842969977	3.317345959	4.146682449	5.528909932	1.382227483	4.739065656	15.48094781	7.37187991	5.528909932	4.146682449	2.764454966	5.528909932	5.528909932	5.528909932	5.528909932	3.685939955	7.099622981	9.478131312	2.764454966	6.220023674	5.528909932	12.59362818	5.528909932	20.14102904	4.837796191	14.21719697	3.685939955	5.528909932	5.528909932	3.22519746	5.528909932	3.22519746	0.809108771	2.764454966	5.528909932	6.266097923	5.528909932	5.528909932	5.528909932	16.5867298	2.764454966	5.528909932	11.05781986	2.764454966
HES2	2.764454966	2.764454966	5.528909932	7.37187991	2.764454966	3.685939955	1.105781986	1.382227483	5.528909932	1.382227483	2.369532828	3.870236953	1.842969977	1.842969977	1.382227483	2.764454966	5.528909932	5.528909932	5.528909932	1.842969977	5.528909932	5.78022402	5.528909932	2.764454966	3.455568708	5.528909932	2.15013164	2.764454966	1.579688552	4.146682449	1.842969977	1.842969977	5.528909932	5.528909932	1.382227483	5.528909932	1.382227483	4.315246776	5.528909932	11.05781986	3.685939955	5.528909932	5.528909932	5.528909932	11.05781986	2.764454966	5.528909932	5.528909932	2.764454966
LGALS3BP	18.66007102	5.92383207	5.528909932	4.607424943	7.89844276	7.986203235	3.317345959	6.911137415	5.528909932	2.764454966	7.89844276	4.976018939	1.842969977	7.37187991	5.528909932	13.82227483	11.05781986	5.528909932	16.5867298	4.914586606	7.37187991	5.089110278	10.26797559	2.764454966	7.602251157	5.528909932	8.293364898	11.05781986	8.688287036	10.36670612	12.63750842	14.74375982	11.05781986	5.528909932	10.13633488	5.528909932	23.95860971	13.48514618	2.764454966	22.11563973	6.266097923	11.05781986	5.528909932	5.528909932	5.528909932	2.764454966	5.528909932	5.528909932	19.35118476
PF4	0.691113742	3.554299242	5.528909932	3.685939955	3.554299242	0.614323326	4.423127946	2.764454966	5.528909932	1.382227483	0.789844276	7.187582912	3.685939955	3.685939955	1.382227483	2.764454966	5.528909932	5.528909932	5.528909932	3.378778292	1.842969977	5.1519388	1.579688552	2.764454966	0.691113742	5.528909932	1.228646652	2.764454966	1.184766414	4.146682449	2.632814253	1.842969977	5.528909932	5.528909932	3.22519746	11.05781986	1.842969977	1.213663156	2.764454966	5.528909932	5.528909932	7.37187991	5.528909932	5.528909932	16.5867298	5.528909932	5.528909932	5.528909932	11.05781986
MRPS18C	3.455568708	1.97461069	5.528909932	1.842969977	2.764454966	1.228646652	2.211563973	2.764454966	5.528909932	6.911137415	2.369532828	1.105781986	1.842969977	1.842969977	4.146682449	5.528909932	5.528909932	5.528909932	5.528909932	3.378778292	1.842969977	5.654566976	5.528909932	2.764454966	4.837796191	5.528909932	2.457293303	2.764454966	2.369532828	2.764454966	2.369532828	3.685939955	5.528909932	5.528909932	2.303712472	5.528909932	2.303712472	2.157623388	2.764454966	5.528909932	1.842969977	1.842969977	5.528909932	5.528909932	5.528909932	2.764454966	5.528909932	5.528909932	2.764454966
PXDC1	8.98447864	4.739065656	5.528909932	5.528909932	5.528909932	7.986203235	3.317345959	1.382227483	5.528909932	6.911137415	5.528909932	7.740473905	3.685939955	9.214849887	1.382227483	5.528909932	5.528909932	16.5867298	5.528909932	7.986203235	1.842969977	12.06307622	7.108598484	2.764454966	8.98447864	5.528909932	7.679041572	19.35118476	4.344143518	10.36670612	6.582035634	9.214849887	5.528909932	5.528909932	6.911137415	16.5867298	3.685939955	5.124355547	2.764454966	16.5867298	3.317345959	3.685939955	5.528909932	11.05781986	11.05781986	8.293364898	5.528909932	5.528909932	5.528909932
MBD2	6.220023674	7.503520622	5.528909932	5.528909932	3.159377104	8.600526561	2.211563973	8.293364898	5.528909932	8.293364898	0.789844276	3.870236953	1.842969977	12.90078984	2.764454966	8.293364898	5.528909932	27.64454966	5.528909932	5.528909932	1.842969977	5.717395498	5.528909932	2.764454966	5.528909932	5.528909932	6.757556584	2.764454966	7.89844276	4.146682449	10.00469416	5.528909932	5.528909932	5.528909932	5.068167438	5.528909932	6.450394921	11.46237425	11.05781986	5.528909932	12.53219585	14.74375982	5.528909932	5.528909932	11.05781986	5.528909932	5.528909932	5.528909932	2.764454966
ELOA	3.455568708	2.369532828	5.528909932	4.607424943	4.739065656	6.757556584	4.423127946	2.764454966	5.528909932	5.528909932	3.94922138	4.423127946	7.37187991	1.842969977	5.528909932	2.764454966	5.528909932	5.528909932	11.05781986	2.15013164	3.685939955	5.403252888	3.94922138	2.764454966	6.911137415	5.528909932	2.15013164	2.764454966	1.184766414	2.764454966	2.896095679	1.842969977	5.528909932	5.528909932	1.842969977	5.528909932	1.842969977	2.562177773	2.764454966	5.528909932	2.211563973	3.685939955	5.528909932	5.528909932	5.528909932	2.764454966	5.528909932	5.528909932	2.764454966
RYBP	6.911137415	3.554299242	5.528909932	1.842969977	2.764454966	4.914586606	1.105781986	4.146682449	5.528909932	4.146682449	3.94922138	3.317345959	1.842969977	1.842969977	5.528909932	2.764454966	5.528909932	5.528909932	11.05781986	3.071616629	1.842969977	4.837796191	2.369532828	2.764454966	4.146682449	5.528909932	2.764454966	2.764454966	1.97461069	2.764454966	3.159377104	1.842969977	5.528909932	5.528909932	2.764454966	16.5867298	1.842969977	2.29247485	2.764454966	5.528909932	0.368593995	3.685939955	5.528909932	5.528909932	11.05781986	2.764454966	5.528909932	11.05781986	2.764454966
[truncated: 5,652 more rows]
[truncated: 49 more columns]
