# Supplementary material for: Digital spatial profiling of the microenvironment of muscle invasive bladder cancer
Source: Commun Biol. 2024 Jun 18;7:737. doi: 10.1038/s42003-024-06426-9 (PMC11189454; doi:10.1038/s42003-024-06426-9)
Supplement: Supplementary file 4 — Supplementary Data [file 42003_2024_6426_MOESM4_ESM.zip › Supplementary Data/03 - Log2 Normalised Counts.csv]

	Stroma_002	Stroma_004	Stroma_006	Stroma_008	Stroma_009	Stroma_011	Stroma_012	Stroma_014	Stroma_015	Stroma_016	Stroma_020	Stroma_022	Stroma_023	Stroma_029	Stroma_031	Stroma_033	Stroma_035	Stroma_036	Stroma_040	Stroma_041	Stroma_042	Stroma_046	Stroma_047	Stroma_053	Stroma_055	Stroma_057	Stroma_058	Stroma_059	Stroma_061	Stroma_063	Stroma_064	Stroma_066	Tumour Immune_004	Tumour Immune_008	Tumour Immune_009	Tumour Immune_012	Tumour Immune_015	Tumour Immune_016	Tumour Immune_017	Tumour Immune_022	Tumour Immune_025	Tumour Immune_030	Tumour Immune_038	Tumour Immune_041	Tumour Immune_046	Tumour Immune_052	Tumour Immune_054	Tumour Immune_059	Tumour Immune_062
COG3	0.46699507	2.119071766	2.46699507	1.46699507	1.829565149	2.756501687	0.145066974	0.46699507	2.46699507	0.46699507	2.244602649	1.952421897	3.466995069	1.882032569	1.46699507	1.46699507	2.46699507	2.46699507	2.46699507	1.618998163	0.882032569	2.749030438	0.659640148	1.46699507	1.46699507	2.46699507	1.46699507	1.46699507	1.659640148	2.274349992	1.534109266	1.882032569	2.46699507	2.46699507	1.689387491	2.46699507	0.882032569	-0.890556935	1.46699507	2.46699507	1.145066975	0.882032569	2.46699507	2.46699507	2.46699507	1.46699507	2.46699507	2.46699507	1.46699507
ILK	0.46699507	1.244602649	3.466995069	2.203960664	2.747102989	2.46699507	1.145066975	2.46699507	2.46699507	2.46699507	1.659640148	2.46699507	3.466995069	3.203960664	1.46699507	1.46699507	2.46699507	2.46699507	2.46699507	1.46699507	2.46699507	2.515358091	2.659640148	1.46699507	2.051957571	2.46699507	2.997509787	1.46699507	2.981568243	2.46699507	3.028873958	0.882032569	2.46699507	2.46699507	2.341464188	2.46699507	2.051957571	1.357370578	2.46699507	2.46699507	0.560104474	2.882032569	2.46699507	2.46699507	2.46699507	1.46699507	2.46699507	2.46699507	2.46699507
TAF2	2.636920071	2.566530743	2.46699507	0.882032569	1.46699507	1.297070068	2.730029476	0.46699507	2.46699507	3.636920072	2.46699507	1.730029476	3.466995069	0.882032569	2.788923165	1.46699507	2.46699507	2.46699507	2.46699507	2.544997582	2.882032569	2.914454047	2.46699507	1.46699507	2.274349992	2.46699507	1.46699507	3.051957571	2.244602649	3.051957571	2.598239603	1.882032569	3.466995069	2.46699507	3.525888759	2.46699507	2.689387491	1.568874684	3.051957571	2.46699507	2.367459396	2.46699507	2.46699507	2.46699507	2.46699507	2.46699507	2.46699507	2.46699507	2.46699507
BIRC5	1.051957571	3.051957571	3.466995069	2.689387491	2.829565149	2.618998163	2.952421897	3.466995069	2.46699507	1.46699507	2.829565149	2.845506693	1.882032569	0.882032569	2.788923165	3.466995069	3.466995069	3.466995069	2.46699507	2.997509787	1.882032569	2.19738801	2.829565149	1.46699507	2.636920071	3.466995069	3.341464188	1.46699507	3.566530743	2.926426689	3.119071766	4.203960664	2.46699507	2.46699507	3.636920072	2.46699507	2.882032569	3.338261755	3.466995069	3.466995069	3.882032569	0.882032569	3.466995069	2.46699507	2.46699507	2.46699507	2.46699507	2.46699507	3.051957571
TFCP2	1.788923165	2.119071766	2.46699507	1.46699507	1.244602649	0.297070069	0.145066974	1.46699507	2.46699507	0.46699507	1.244602649	0.730029476	2.882032569	2.882032569	2.051957571	1.46699507	2.46699507	2.46699507	2.46699507	-0.11796743	1.882032569	2.116087908	2.244602649	1.46699507	1.051957571	2.46699507	1.618998163	1.46699507	2.46699507	2.051957571	1.244602649	0.882032569	2.46699507	2.46699507	1.882032569	3.466995069	-0.11796743	1.109443065	2.46699507	2.46699507	2.019536093	0.882032569	2.46699507	2.46699507	2.46699507	1.46699507	2.46699507	2.46699507	1.46699507
IL1RN	1.46699507	0.244602649	2.46699507	-0.11796743	0.981568243	-0.702929931	2.145066975	0.46699507	2.46699507	0.46699507	-0.340359852	0.145066974	1.882032569	0.882032569	1.46699507	1.46699507	2.46699507	2.46699507	2.46699507	0.618998163	0.882032569	2.236382142	1.981568243	1.46699507	0.46699507	2.46699507	1.756501687	1.46699507	0.659640148	-0.533004929	-0.340359852	0.882032569	2.46699507	2.46699507	1.882032569	2.46699507	1.689387491	0.809882784	1.46699507	2.46699507	2.145066975	0.882032569	2.46699507	2.46699507	2.46699507	1.46699507	2.46699507	2.46699507	1.46699507
KRTAP5-1	2.274349992	2.46699507	2.46699507	-0.11796743	2.566530743	2.46699507	1.145066975	2.051957571	2.46699507	0.46699507	2.244602649	2.145066975	1.882032569	0.882032569	3.466995069	1.46699507	4.051957571	3.466995069	2.46699507	2.46699507	1.882032569	2.365115456	1.659640148	2.46699507	3.274349992	2.46699507	0.297070069	1.46699507	0.981568243	1.051957571	0.882032569	0.882032569	2.46699507	2.46699507	2.882032569	2.46699507	2.341464188	0.431371161	1.46699507	2.46699507	2.019536093	0.882032569	2.46699507	2.46699507	2.46699507	1.46699507	2.46699507	2.46699507	1.46699507
IKBKB	1.788923165	1.244602649	2.46699507	-0.11796743	1.829565149	1.882032569	1.730029476	1.46699507	2.46699507	1.46699507	2.46699507	1.952421897	2.46699507	0.882032569	2.46699507	1.46699507	2.46699507	2.46699507	2.46699507	1.618998163	1.882032569	2.236382142	0.659640148	1.46699507	1.46699507	4.051957571	1.297070068	1.46699507	0.659640148	1.788923165	1.534109266	1.882032569	2.46699507	2.46699507	2.051957571	2.46699507	1.689387491	1.809882784	2.46699507	2.46699507	2.019536093	0.882032569	2.46699507	2.46699507	2.46699507	3.051957571	2.46699507	2.46699507	2.46699507
BNIP2	2.274349992	2.46699507	2.46699507	0.882032569	3.051957571	3.38453291	2.145066975	2.051957571	2.46699507	1.46699507	-0.340359852	2.314991976	1.882032569	3.689387491	1.46699507	1.46699507	4.051957571	3.466995069	4.46699507	3.051957571	1.882032569	2.255490965	2.46699507	1.46699507	2.46699507	2.46699507	2.756501687	1.46699507	2.907567661	2.46699507	3.119071766	3.466995069	2.46699507	2.46699507	3.203960664	2.46699507	2.46699507	2.318896431	2.46699507	2.46699507	2.145066975	3.466995069	2.46699507	2.46699507	2.46699507	3.466995069	2.46699507	2.46699507	2.46699507
AK8	2.274349992	2.981568243	3.466995069	2.689387491	1.46699507	2.46699507	2.730029476	2.788923165	2.46699507	3.274349992	2.829565149	1.952421897	2.882032569	1.882032569	3.051957571	1.46699507	2.46699507	3.466995069	2.46699507	2.820632025	3.203960664	3.658615142	2.244602649	1.46699507	3.167434788	3.466995069	1.10442499	2.46699507	2.360079866	2.46699507	0.074677647	3.466995069	4.051957571	2.46699507	2.341464188	2.46699507	1.46699507	-0.083202013	1.46699507	2.46699507	2.560104474	1.882032569	2.46699507	2.46699507	2.46699507	3.051957571	2.46699507	2.46699507	3.466995069
UMPS	-0.533004929	0.659640148	2.46699507	0.882032569	1.244602649	2.104424991	2.145066975	0.46699507	2.46699507	2.051957571	1.981568243	0.730029476	0.882032569	0.882032569	2.051957571	1.46699507	2.46699507	2.46699507	3.466995069	1.997509787	1.882032569	2.3113442	1.244602649	3.051957571	-0.533004929	3.466995069	1.618998163	1.46699507	1.659640148	3.274349992	1.396605742	3.203960664	2.46699507	2.46699507	0.46699507	2.46699507	1.689387491	0.916797988	1.46699507	2.46699507	1.145066975	1.882032569	2.46699507	2.46699507	2.46699507	1.46699507	2.46699507	2.46699507	1.46699507
SNX3	2.274349992	1.46699507	2.46699507	1.882032569	2.360079866	2.756501687	1.145066975	0.46699507	2.46699507	2.051957571	1.244602649	2.314991976	1.882032569	1.882032569	0.46699507	3.466995069	2.46699507	2.46699507	2.46699507	2.544997582	2.46699507	2.499416548	1.659640148	1.46699507	1.788923165	2.46699507	2.756501687	1.46699507	3.051957571	1.051957571	3.32260516	2.46699507	2.46699507	2.46699507	2.341464188	2.46699507	2.051957571	3.518834001	3.051957571	2.46699507	2.730029476	0.882032569	2.46699507	2.46699507	2.46699507	2.46699507	2.46699507	2.46699507	1.46699507
NREP	3.788923165	1.244602649	2.46699507	0.882032569	2.829565149	3.203960664	2.46699507	2.788923165	2.46699507	0.46699507	0.659640148	1.952421897	2.46699507	4.582472288	2.46699507	2.46699507	2.46699507	3.466995069	2.46699507	1.997509787	1.882032569	1.762450954	-0.340359852	1.46699507	1.051957571	2.46699507	2.38453291	1.46699507	2.659640148	2.926426689	2.981568243	3.466995069	2.46699507	2.46699507	0.882032569	2.46699507	1.689387491	-0.083202013	2.46699507	3.466995069	0.145066974	2.46699507	2.46699507	2.46699507	2.46699507	1.46699507	2.46699507	2.46699507	1.46699507
CIITA	2.274349992	3.051957571	2.46699507	1.882032569	2.981568243	4.297070069	2.730029476	2.051957571	2.46699507	2.788923165	2.659640148	2.845506693	2.882032569	0.882032569	2.051957571	1.46699507	3.466995069	3.466995069	4.051957571	3.654622073	0.882032569	3.70800317	1.659640148	3.788923165	2.926426689	2.46699507	2.689387491	2.46699507	1.829565149	3.466995069	2.396605742	3.882032569	2.46699507	2.46699507	1.689387491	2.46699507	2.788923165	2.394845284	3.788923165	2.46699507	-0.439895526	2.46699507	2.46699507	2.46699507	2.46699507	1.46699507	4.051957571	2.46699507	3.051957571
CYS1	1.788923165	2.907567661	2.46699507	2.689387491	1.981568243	0.882032569	3.145066975	2.051957571	2.46699507	2.051957571	2.659640148	2.845506693	2.882032569	2.46699507	2.051957571	1.46699507	2.46699507	2.46699507	2.46699507	2.203960664	1.882032569	2.399880874	1.244602649	1.46699507	2.926426689	3.466995069	1.882032569	2.46699507	2.119071766	2.926426689	0.659640148	0.882032569	2.46699507	2.46699507	2.203960664	3.466995069	0.882032569	0.109443065	2.46699507	2.46699507	1.882032569	0.882032569	2.46699507	2.46699507	2.46699507	1.46699507	2.46699507	2.46699507	1.46699507
NEK4	1.051957571	3.303496338	2.46699507	1.46699507	1.829565149	2.756501687	2.952421897	2.051957571	2.46699507	2.46699507	2.659640148	2.730029476	2.882032569	0.882032569	3.051957571	1.46699507	2.46699507	2.46699507	2.46699507	1.997509787	1.882032569	2.762450953	1.981568243	1.46699507	2.636920071	2.46699507	1.46699507	3.466995069	2.244602649	2.274349992	0.659640148	3.203960664	2.46699507	2.46699507	1.203960664	2.46699507	1.46699507	0.809882784	1.46699507	2.46699507	0.882032569	0.882032569	2.46699507	2.46699507	3.466995069	3.051957571	2.46699507	2.46699507	1.46699507
EN1	2.051957571	2.244602649	2.46699507	3.051957571	1.659640148	2.46699507	1.145066975	2.051957571	2.46699507	3.274349992	2.981568243	2.314991976	2.46699507	1.882032569	2.788923165	1.46699507	4.46699507	2.46699507	2.46699507	1.756501687	0.882032569	3.167434788	2.244602649	1.46699507	3.167434788	2.46699507	1.756501687	2.46699507	0.659640148	2.926426689	1.396605742	2.882032569	2.46699507	2.46699507	-0.11796743	2.46699507	1.689387491	-2.890556932	2.46699507	2.46699507	0.145066974	0.882032569	2.46699507	2.46699507	2.46699507	2.46699507	2.46699507	2.46699507	3.051957571
RPN1	2.926426689	2.46699507	2.46699507	1.46699507	2.747102989	2.297070068	2.730029476	0.46699507	2.46699507	0.46699507	2.829565149	2.845506693	0.882032569	2.46699507	1.46699507	2.46699507	2.46699507	2.46699507	2.46699507	1.997509787	0.882032569	2.136846468	2.46699507	1.46699507	1.788923165	2.46699507	2.820632025	1.46699507	3.244602649	2.274349992	3.566530743	0.882032569	2.46699507	2.46699507	2.582472287	2.46699507	2.788923165	4.30911541	2.46699507	4.051957571	3.08366643	2.46699507	2.46699507	2.46699507	2.46699507	1.46699507	2.46699507	2.46699507	1.46699507
SNRPF	2.051957571	1.981568243	2.46699507	2.46699507	2.119071766	2.104424991	1.145066975	1.46699507	2.46699507	1.46699507	1.244602649	2.46699507	0.882032569	2.46699507	2.051957571	1.46699507	2.46699507	2.46699507	2.46699507	1.997509787	0.882032569	2.399880874	2.659640148	1.46699507	2.274349992	2.46699507	2.618998163	2.46699507	2.566530743	3.167434788	2.829565149	2.46699507	2.46699507	2.46699507	2.582472287	2.46699507	2.882032569	3.738799685	1.46699507	2.46699507	2.808031988	2.46699507	2.46699507	2.46699507	2.46699507	1.46699507	2.46699507	2.46699507	2.46699507
H1-0	-0.533004929	0.659640148	2.46699507	3.341464188	1.829565149	0.297070069	0.145066974	0.46699507	2.46699507	2.46699507	2.829565149	1.952421897	1.882032569	0.882032569	2.051957571	1.46699507	2.46699507	2.46699507	2.46699507	2.618998163	1.882032569	2.382602882	2.244602649	1.46699507	2.051957571	2.46699507	2.38453291	1.46699507	3.183202104	1.051957571	2.598239603	0.882032569	2.46699507	2.46699507	1.882032569	2.46699507	2.582472287	2.633005021	2.46699507	3.466995069	3.466995069	0.882032569	2.46699507	2.46699507	2.46699507	1.46699507	2.46699507	2.46699507	2.46699507
MICAL1	2.46699507	1.244602649	4.051957571	1.46699507	1.659640148	2.997509787	0.145066974	2.051957571	2.46699507	1.46699507	1.981568243	2.845506693	0.882032569	0.882032569	1.46699507	2.46699507	2.46699507	3.466995069	2.46699507	2.203960664	0.882032569	2.136846468	1.659640148	3.051957571	1.788923165	3.466995069	1.882032569	1.46699507	-0.340359852	2.926426689	1.396605742	2.882032569	2.46699507	2.46699507	2.051957571	2.46699507	0.46699507	-1.890556932	1.46699507	2.46699507	-0.439895526	2.882032569	2.46699507	2.46699507	3.466995069	2.46699507	3.466995069	2.46699507	1.46699507
SERINC2	3.051957571	1.829565149	2.46699507	1.882032569	2.46699507	2.297070068	2.46699507	1.46699507	2.46699507	0.46699507	2.659640148	2.145066975	2.882032569	0.882032569	2.46699507	1.46699507	2.46699507	3.466995069	2.46699507	2.203960664	1.882032569	2.365115456	2.244602649	2.46699507	2.788923165	2.46699507	1.618998163	3.051957571	1.829565149	1.788923165	1.981568243	0.882032569	2.46699507	2.46699507	3.788923165	2.46699507	2.882032569	4.53570782	1.46699507	3.466995069	1.560104474	2.46699507	2.46699507	2.46699507	2.46699507	1.46699507	3.466995069	2.46699507	2.46699507
HDAC8	1.051957571	1.829565149	2.46699507	1.882032569	1.659640148	0.882032569	2.730029476	1.46699507	2.46699507	2.788923165	1.659640148	1.952421897	0.882032569	1.882032569	3.051957571	2.46699507	2.46699507	2.46699507	2.46699507	0.297070069	0.882032569	2.399880874	2.244602649	1.46699507	2.46699507	2.46699507	0.882032569	2.46699507	-0.340359852	1.788923165	1.244602649	0.882032569	3.466995069	2.46699507	-1.117967432	2.46699507	1.882032569	1.501760488	2.46699507	2.46699507	-0.439895526	0.882032569	2.46699507	2.46699507	4.051957571	1.46699507	2.46699507	2.46699507	1.46699507
TRIM17	-0.533004929	0.244602649	2.46699507	1.46699507	0.981568243	2.104424991	1.145066975	1.46699507	3.466995069	0.46699507	1.659640148	1.952421897	1.882032569	1.882032569	2.051957571	1.46699507	2.46699507	2.46699507	3.466995069	1.997509787	0.882032569	1.984843375	0.659640148	1.46699507	1.788923165	2.46699507	1.882032569	2.46699507	1.829565149	3.051957571	1.074677647	2.46699507	2.46699507	2.46699507	2.203960664	2.46699507	1.46699507	2.016333661	2.46699507	2.46699507	0.145066974	0.882032569	2.46699507	2.46699507	3.466995069	1.46699507	2.46699507	2.46699507	1.46699507
CLTB	1.051957571	3.41452765	2.46699507	3.689387491	3.360079866	1.297070068	3.466995069	3.788923165	2.46699507	3.274349992	2.46699507	4.00304797	3.203960664	3.689387491	2.46699507	1.46699507	3.466995069	2.46699507	2.46699507	3.251266379	1.882032569	2.29296567	3.566530743	1.46699507	3.274349992	2.46699507	3.38453291	3.466995069	3.659640148	2.46699507	3.32260516	2.46699507	2.46699507	2.46699507	3.525888759	2.46699507	4.788923165	4.38556747	3.466995069	3.466995069	3.560104475	1.882032569	2.46699507	2.46699507	4.051957571	1.46699507	2.46699507	2.46699507	3.051957571
COG4	2.274349992	1.46699507	2.46699507	2.203960664	1.46699507	0.297070069	0.145066974	0.46699507	2.46699507	0.46699507	1.981568243	0.730029476	0.882032569	0.882032569	2.46699507	1.46699507	3.466995069	2.46699507	2.46699507	2.104424991	0.882032569	1.984843375	1.244602649	1.46699507	2.46699507	2.46699507	1.297070068	2.46699507	2.244602649	1.051957571	0.074677647	1.882032569	2.46699507	2.46699507	1.46699507	2.46699507	1.203960664	1.357370578	1.46699507	2.46699507	-1.439895528	2.882032569	2.46699507	2.46699507	2.46699507	1.46699507	2.46699507	2.46699507	1.46699507
CD151	2.051957571	1.659640148	2.46699507	2.203960664	3.244602649	0.882032569	1.145066975	2.051957571	2.46699507	2.46699507	2.829565149	3.145066975	2.882032569	0.882032569	2.051957571	1.46699507	2.46699507	2.46699507	2.46699507	3.155051064	2.46699507	2.399880874	2.659640148	1.46699507	1.788923165	2.46699507	3.969495411	3.051957571	3.41452765	2.274349992	4.162140488	1.882032569	2.46699507	2.46699507	2.96949541	2.46699507	3.636920072	5.328611586	1.46699507	5.05195757	3.08366643	2.882032569	2.46699507	2.46699507	2.46699507	1.46699507	2.46699507	2.46699507	1.46699507
PKN3	2.051957571	4.590377485	2.46699507	2.882032569	1.659640148	2.997509787	2.46699507	2.46699507	2.46699507	0.46699507	1.981568243	2.145066975	0.882032569	2.46699507	0.46699507	1.46699507	3.466995069	2.46699507	2.46699507	2.203960664	0.882032569	2.365115456	1.244602649	2.46699507	3.714922583	2.46699507	1.756501687	2.46699507	4.517621143	3.051957571	3.32260516	4.788923165	2.46699507	2.46699507	1.203960664	2.46699507	-0.11796743	-0.083202013	1.46699507	2.46699507	0.882032569	0.882032569	2.46699507	2.46699507	3.466995069	3.051957571	2.46699507	2.46699507	1.46699507
IRF5	1.788923165	1.46699507	4.051957571	0.882032569	1.46699507	2.104424991	0.145066974	0.46699507	2.46699507	0.46699507	1.244602649	1.46699507	2.46699507	0.882032569	1.46699507	1.46699507	2.46699507	2.46699507	2.46699507	2.297070068	1.882032569	2.679988793	0.659640148	1.46699507	1.46699507	2.46699507	1.756501687	1.46699507	1.46699507	2.926426689	2.074677647	0.882032569	2.46699507	2.46699507	1.46699507	2.46699507	2.582472287	1.016333661	1.46699507	2.46699507	-1.439895528	0.882032569	2.46699507	2.46699507	2.46699507	1.46699507	2.46699507	2.46699507	3.051957571
RSRC2	1.051957571	1.659640148	2.46699507	1.46699507	1.46699507	0.882032569	0.145066974	1.46699507	2.46699507	1.46699507	2.46699507	1.730029476	0.882032569	0.882032569	0.46699507	1.46699507	2.46699507	2.46699507	2.46699507	1.756501687	0.882032569	2.007563451	0.659640148	1.46699507	1.46699507	3.466995069	1.882032569	1.46699507	1.981568243	1.46699507	1.244602649	0.882032569	2.46699507	2.46699507	2.788923165	2.46699507	1.882032569	1.016333661	3.051957571	2.46699507	1.560104474	2.46699507	2.46699507	2.46699507	4.051957571	1.46699507	2.46699507	2.46699507	1.46699507
PCNA	1.46699507	1.244602649	2.46699507	1.882032569	2.566530743	1.618998163	2.145066975	2.051957571	2.46699507	2.051957571	0.659640148	3.466995069	2.882032569	1.882032569	1.46699507	1.46699507	3.466995069	2.46699507	2.46699507	1.46699507	2.882032569	2.651419641	2.244602649	1.46699507	1.46699507	2.46699507	3.10442499	2.46699507	2.566530743	3.051957571	3.32260516	0.882032569	2.46699507	2.46699507	2.689387491	3.466995069	3.405594525	4.376229606	1.46699507	2.46699507	2.260544192	0.882032569	2.46699507	2.46699507	2.46699507	2.46699507	2.46699507	2.46699507	3.051957571
SHLD1	1.788923165	2.119071766	2.46699507	1.882032569	2.747102989	-0.702929931	2.46699507	2.051957571	2.46699507	2.46699507	2.659640148	1.730029476	0.882032569	0.882032569	2.051957571	1.46699507	2.46699507	2.46699507	2.46699507	2.297070068	3.466995069	3.311344199	0.659640148	2.46699507	2.051957571	2.46699507	1.297070068	1.46699507	-0.340359852	2.46699507	1.244602649	0.882032569	2.46699507	2.46699507	1.689387491	2.46699507	0.882032569	1.357370578	3.466995069	2.46699507	-0.439895526	0.882032569	2.46699507	2.46699507	3.466995069	1.46699507	2.46699507	2.46699507	1.46699507
EHD2	0.46699507	0.981568243	2.46699507	1.882032569	1.659640148	2.297070068	1.730029476	2.788923165	2.46699507	1.46699507	2.244602649	2.145066975	0.882032569	4.051957571	2.46699507	2.46699507	2.46699507	2.46699507	3.466995069	1.882032569	1.882032569	2.622273295	1.659640148	1.46699507	2.051957571	2.46699507	1.997509787	1.46699507	2.566530743	-0.533004929	1.882032569	0.882032569	2.46699507	2.46699507	0.882032569	2.46699507	2.051957571	1.109443065	1.46699507	2.46699507	1.560104474	0.882032569	2.46699507	2.46699507	2.46699507	1.46699507	3.466995069	2.46699507	1.46699507
H2BC9	2.636920071	0.981568243	3.466995069	2.689387491	0.659640148	2.104424991	1.145066975	1.46699507	2.46699507	3.274349992	1.981568243	1.145066975	0.882032569	2.882032569	0.46699507	1.46699507	2.46699507	3.466995069	2.46699507	1.997509787	0.882032569	2.499416548	1.981568243	1.46699507	2.46699507	2.46699507	1.756501687	1.46699507	0.981568243	2.274349992	2.32260516	1.882032569	2.46699507	2.46699507	1.203960664	2.46699507	2.203960664	3.568874683	1.46699507	2.46699507	2.145066975	1.882032569	2.46699507	2.46699507	2.46699507	1.46699507	3.466995069	2.46699507	1.46699507
TXNDC11	1.788923165	2.566530743	2.46699507	-0.11796743	2.119071766	0.882032569	0.145066974	0.46699507	2.46699507	2.46699507	1.981568243	1.145066975	0.882032569	0.882032569	0.46699507	1.46699507	2.46699507	2.46699507	2.46699507	1.297070068	0.882032569	1.840453466	1.244602649	1.46699507	2.051957571	2.46699507	1.618998163	1.46699507	2.566530743	-0.533004929	1.534109266	3.203960664	2.46699507	2.46699507	1.689387491	2.46699507	-0.11796743	0.809882784	1.46699507	2.46699507	0.145066974	1.882032569	2.46699507	2.46699507	2.46699507	1.46699507	2.46699507	2.46699507	1.46699507
TOMM70	1.46699507	1.46699507	2.46699507	0.882032569	1.244602649	1.618998163	1.145066975	0.46699507	2.46699507	2.46699507	0.659640148	0.730029476	0.882032569	0.882032569	0.46699507	1.46699507	2.46699507	2.46699507	2.46699507	1.46699507	0.882032569	2.347413454	-0.340359852	1.46699507	1.051957571	2.46699507	1.756501687	1.46699507	0.659640148	0.46699507	2.074677647	0.882032569	2.46699507	2.46699507	1.689387491	2.46699507	1.46699507	1.96742406	1.46699507	2.46699507	-0.439895526	0.882032569	2.46699507	2.46699507	2.46699507	1.46699507	2.46699507	2.46699507	1.46699507
DDHD2	-0.533004929	2.360079866	2.46699507	1.46699507	1.244602649	-0.702929931	2.46699507	0.46699507	2.46699507	0.46699507	-0.340359852	1.46699507	2.46699507	1.882032569	0.46699507	1.46699507	2.46699507	2.46699507	2.46699507	1.882032569	0.882032569	2.136846468	0.659640148	1.46699507	1.051957571	2.46699507	1.882032569	1.46699507	2.566530743	2.274349992	1.244602649	0.882032569	2.46699507	2.46699507	1.46699507	3.466995069	2.788923165	1.809882784	1.46699507	2.46699507	2.260544192	0.882032569	2.46699507	2.46699507	2.46699507	1.46699507	2.46699507	4.051957571	1.46699507
CPZ	1.46699507	-0.340359852	3.466995069	-0.11796743	1.829565149	2.297070068	1.145066975	1.46699507	3.466995069	0.46699507	2.829565149	2.145066975	0.882032569	2.46699507	2.46699507	1.46699507	2.46699507	2.46699507	2.46699507	2.203960664	0.882032569	1.814918373	-0.340359852	1.46699507	-0.533004929	2.46699507	0.618998163	1.46699507	0.981568243	2.46699507	2.32260516	2.882032569	2.46699507	2.46699507	2.46699507	2.46699507	1.203960664	-0.890556935	1.46699507	2.46699507	0.560104474	0.882032569	2.46699507	2.46699507	2.46699507	1.46699507	2.46699507	2.46699507	1.46699507
BEX4	1.051957571	1.244602649	2.46699507	2.203960664	1.981568243	0.882032569	1.730029476	2.46699507	2.46699507	2.051957571	1.981568243	2.46699507	0.882032569	0.882032569	1.46699507	2.46699507	2.46699507	2.46699507	2.46699507	1.997509787	1.882032569	1.840453466	2.244602649	1.46699507	1.788923165	2.46699507	0.882032569	1.46699507	1.46699507	1.788923165	2.074677647	0.882032569	2.46699507	2.46699507	2.46699507	2.46699507	1.882032569	2.53570782	1.46699507	2.46699507	1.145066975	0.882032569	2.46699507	2.46699507	2.46699507	1.46699507	2.46699507	2.46699507	1.46699507
IRF8	1.788923165	2.244602649	3.466995069	2.203960664	2.244602649	3.820632024	1.730029476	0.46699507	2.46699507	2.46699507	1.981568243	2.145066975	1.882032569	0.882032569	1.46699507	4.274349992	2.46699507	2.46699507	2.46699507	2.297070068	0.882032569	2.051957571	1.659640148	1.46699507	0.46699507	2.46699507	2.297070068	3.051957571	1.244602649	3.051957571	1.396605742	2.46699507	2.46699507	2.46699507	0.46699507	2.46699507	1.882032569	-0.568628839	2.46699507	2.46699507	-0.439895526	3.203960664	2.46699507	2.46699507	4.051957571	1.46699507	2.46699507	2.46699507	1.46699507
RAB43	1.46699507	1.46699507	2.46699507	1.882032569	2.244602649	1.297070068	1.145066975	1.46699507	2.46699507	0.46699507	0.659640148	-0.854933026	1.882032569	0.882032569	0.46699507	1.46699507	3.466995069	2.46699507	2.46699507	1.882032569	0.882032569	2.136846468	1.244602649	1.46699507	1.788923165	2.46699507	2.104424991	3.051957571	0.981568243	0.46699507	1.074677647	0.882032569	2.46699507	2.46699507	2.341464188	2.46699507	2.96949541	0.809882784	1.46699507	2.46699507	1.882032569	0.882032569	2.46699507	2.46699507	2.46699507	1.46699507	2.46699507	2.46699507	3.051957571
SETD7	1.051957571	3.244602649	2.46699507	-0.11796743	2.244602649	0.297070069	1.730029476	3.274349992	2.46699507	1.46699507	2.829565149	2.46699507	0.882032569	0.882032569	1.46699507	1.46699507	2.46699507	2.46699507	2.46699507	1.618998163	0.882032569	1.865544446	2.244602649	1.46699507	1.051957571	2.46699507	2.820632025	1.46699507	2.244602649	0.46699507	1.534109266	0.882032569	3.466995069	2.46699507	2.203960664	4.051957571	1.689387491	2.46699507	1.46699507	2.46699507	2.46699507	1.882032569	2.46699507	2.46699507	2.46699507	2.46699507	2.46699507	2.46699507	1.46699507
TBC1D13	2.051957571	2.244602649	4.051957571	0.882032569	1.244602649	2.46699507	1.145066975	1.46699507	2.46699507	3.274349992	0.659640148	0.730029476	2.46699507	1.882032569	0.46699507	2.46699507	2.46699507	2.46699507	2.46699507	1.297070068	0.882032569	2.007563451	1.659640148	1.46699507	1.46699507	2.46699507	1.882032569	3.051957571	2.119071766	2.051957571	1.882032569	1.882032569	2.46699507	2.46699507	0.882032569	2.46699507	0.882032569	-0.083202013	1.46699507	2.46699507	1.145066975	1.882032569	2.46699507	2.46699507	2.46699507	2.46699507	2.46699507	2.46699507	1.46699507
FADD	1.051957571	2.119071766	2.46699507	2.46699507	1.981568243	0.297070069	0.145066974	0.46699507	2.46699507	1.46699507	0.659640148	2.46699507	3.203960664	0.882032569	2.051957571	1.46699507	2.46699507	2.46699507	2.46699507	1.46699507	0.882032569	2.029931264	1.244602649	1.46699507	1.051957571	2.46699507	1.997509787	1.46699507	1.981568243	0.46699507	0.882032569	1.882032569	2.46699507	2.46699507	1.689387491	2.46699507	2.051957571	1.196905907	1.46699507	2.46699507	2.145066975	0.882032569	2.46699507	2.46699507	2.46699507	1.46699507	2.46699507	3.466995069	1.46699507
MBTD1	1.46699507	0.981568243	2.46699507	0.882032569	0.981568243	2.104424991	0.145066974	0.46699507	2.46699507	2.051957571	-0.340359852	0.145066974	1.882032569	1.882032569	2.051957571	1.46699507	2.46699507	2.46699507	2.46699507	1.10442499	1.882032569	2.029931264	0.659640148	2.46699507	2.926426689	2.46699507	-0.11796743	1.46699507	0.659640148	0.46699507	0.396605742	1.882032569	2.46699507	2.46699507	1.203960664	2.46699507	0.46699507	0.568874684	1.46699507	2.46699507	1.367459396	0.882032569	2.46699507	2.46699507	3.466995069	1.46699507	2.46699507	2.46699507	3.051957571
COL6A1	2.788923165	3.613836458	3.466995069	4.46699507	4.981568243	5.297070068	4.051957571	0.46699507	2.46699507	1.46699507	3.466995069	5.373885665	1.882032569	7.274349992	3.274349992	4.46699507	3.466995069	5.05195757	4.788923165	5.285754755	2.46699507	2.483296882	5.274349992	5.167434788	4.051957571	2.46699507	6.363159259	1.46699507	7.424511738	4.554457911	6.872339173	4.969495411	2.46699507	2.46699507	1.882032569	2.46699507	3.051957571	1.694405566	1.46699507	4.46699507	1.145066975	5.740013564	2.46699507	2.46699507	3.466995069	3.051957571	2.46699507	2.46699507	1.46699507
MFSD10	1.788923165	1.981568243	2.46699507	-0.11796743	-0.340359852	1.618998163	0.145066974	0.46699507	2.46699507	0.46699507	1.244602649	1.730029476	0.882032569	2.46699507	2.051957571	2.46699507	2.46699507	2.46699507	2.46699507	2.104424991	0.882032569	2.136846468	-0.340359852	1.46699507	-0.533004929	2.46699507	0.297070069	1.46699507	0.981568243	0.46699507	0.882032569	0.882032569	2.46699507	2.46699507	2.582472287	2.46699507	1.689387491	0.109443065	2.46699507	2.46699507	1.367459396	1.882032569	2.46699507	2.46699507	2.46699507	2.46699507	2.46699507	2.46699507	1.46699507
TP53BP1	2.051957571	1.659640148	5.05195757	1.46699507	1.829565149	2.46699507	0.145066974	1.46699507	2.46699507	2.051957571	1.659640148	2.46699507	0.882032569	3.203960664	2.051957571	1.46699507	2.46699507	2.46699507	3.466995069	2.104424991	0.882032569	2.274349992	0.659640148	1.46699507	1.788923165	2.46699507	0.618998163	3.051957571	1.244602649	2.051957571	1.074677647	2.46699507	2.46699507	2.46699507	1.882032569	2.46699507	2.203960664	1.016333661	1.46699507	2.46699507	3.367459396	4.051957571	2.46699507	2.46699507	3.466995069	2.46699507	2.46699507	2.46699507	2.46699507
NAT8L	2.926426689	2.829565149	2.46699507	2.46699507	2.360079866	3.10442499	3.730029476	3.636920072	4.051957571	2.051957571	2.244602649	3.466995069	0.882032569	3.203960664	2.46699507	2.46699507	2.46699507	2.46699507	2.46699507	2.756501687	2.46699507	2.347413454	2.981568243	2.46699507	2.926426689	2.46699507	2.203960664	3.051957571	2.659640148	3.714922583	2.775117365	1.882032569	2.46699507	3.466995069	1.689387491	2.46699507	1.882032569	1.694405566	1.46699507	2.46699507	1.730029476	2.882032569	2.46699507	2.46699507	2.46699507	1.46699507	2.46699507	2.46699507	1.46699507
TRABD	1.46699507	1.829565149	2.46699507	2.203960664	1.46699507	0.297070069	2.46699507	0.46699507	2.46699507	2.051957571	1.244602649	1.46699507	1.882032569	0.882032569	1.46699507	1.46699507	4.051957571	2.46699507	2.46699507	2.820632025	0.882032569	2.29296567	1.659640148	1.46699507	1.051957571	2.46699507	1.997509787	1.46699507	1.829565149	1.051957571	1.534109266	0.882032569	4.051957571	2.46699507	1.46699507	2.46699507	2.582472287	0.694405566	3.051957571	2.46699507	0.145066974	2.46699507	2.46699507	2.46699507	2.46699507	1.46699507	2.46699507	2.46699507	1.46699507
EIF2B2	1.051957571	1.829565149	4.051957571	-0.11796743	1.659640148	2.297070068	0.145066974	1.46699507	2.46699507	2.788923165	1.244602649	-0.854933026	0.882032569	1.882032569	1.46699507	1.46699507	2.46699507	2.46699507	2.46699507	1.297070068	0.882032569	2.365115456	1.659640148	1.46699507	1.788923165	2.46699507	0.882032569	1.46699507	1.46699507	2.46699507	0.396605742	1.882032569	2.46699507	2.46699507	2.051957571	2.46699507	0.46699507	0.109443065	1.46699507	2.46699507	1.882032569	0.882032569	2.46699507	2.46699507	2.46699507	1.46699507	2.46699507	2.46699507	2.46699507
PRPF19	1.051957571	1.659640148	2.46699507	0.882032569	0.244602649	0.882032569	0.145066974	1.46699507	2.46699507	0.46699507	1.981568243	-0.854933026	0.882032569	3.203960664	2.051957571	3.466995069	2.46699507	2.46699507	2.46699507	2.203960664	1.882032569	2.433828206	1.659640148	1.46699507	0.46699507	2.46699507	1.297070068	1.46699507	1.244602649	2.051957571	0.396605742	1.882032569	2.46699507	2.46699507	1.46699507	2.46699507	0.882032569	2.43137116	1.46699507	2.46699507	0.882032569	1.882032569	2.46699507	2.46699507	2.46699507	1.46699507	2.46699507	2.46699507	2.46699507
HMGB3	2.46699507	1.829565149	2.46699507	1.46699507	2.119071766	0.882032569	1.145066975	0.46699507	2.46699507	1.46699507	0.659640148	2.145066975	1.882032569	0.882032569	1.46699507	1.46699507	2.46699507	2.46699507	2.46699507	1.297070068	0.882032569	2.562152303	2.981568243	1.46699507	1.46699507	2.46699507	0.618998163	1.46699507	0.659640148	2.46699507	1.396605742	2.882032569	2.46699507	3.466995069	1.882032569	2.46699507	2.203960664	3.259190185	1.46699507	2.46699507	2.808031988	0.882032569	2.46699507	2.46699507	3.466995069	1.46699507	2.46699507	2.46699507	1.46699507
FEZ2	-0.533004929	1.46699507	2.46699507	-0.11796743	2.244602649	0.297070069	0.145066974	1.46699507	3.466995069	2.788923165	1.244602649	1.145066975	0.882032569	0.882032569	0.46699507	1.46699507	2.46699507	3.466995069	2.46699507	1.10442499	2.46699507	2.382602882	1.244602649	1.46699507	0.46699507	3.466995069	2.104424991	1.46699507	1.829565149	1.46699507	0.882032569	0.882032569	2.46699507	2.46699507	1.882032569	2.46699507	1.689387491	0.568874684	1.46699507	2.46699507	0.145066974	0.882032569	2.46699507	3.466995069	3.466995069	1.46699507	2.46699507	2.46699507	2.46699507
TOP1MT	2.051957571	1.244602649	2.46699507	2.689387491	-0.340359852	0.297070069	2.46699507	2.788923165	2.46699507	1.46699507	2.46699507	1.46699507	2.882032569	0.882032569	0.46699507	1.46699507	2.46699507	2.46699507	2.46699507	1.10442499	1.882032569	2.382602882	-0.340359852	1.46699507	2.46699507	3.466995069	0.297070069	2.46699507	1.659640148	1.051957571	1.882032569	1.882032569	2.46699507	2.46699507	2.341464188	2.46699507	2.051957571	0.109443065	2.46699507	2.46699507	2.019536093	0.882032569	2.46699507	2.46699507	2.46699507	1.46699507	2.46699507	2.46699507	1.46699507
HSBP1	2.051957571	1.829565149	2.46699507	1.882032569	2.119071766	2.756501687	2.730029476	2.051957571	2.46699507	2.46699507	1.981568243	1.730029476	1.882032569	3.466995069	1.46699507	1.46699507	2.46699507	2.46699507	2.46699507	1.882032569	2.46699507	2.255490965	2.244602649	1.46699507	2.46699507	2.46699507	2.820632025	1.46699507	2.244602649	2.051957571	1.775117365	0.882032569	2.46699507	2.46699507	2.46699507	3.466995069	2.203960664	2.809882784	3.051957571	2.46699507	1.882032569	1.882032569	2.46699507	2.46699507	2.46699507	1.46699507	2.46699507	2.46699507	1.46699507
GET3	2.051957571	0.981568243	2.46699507	-0.11796743	-0.340359852	0.297070069	0.145066974	0.46699507	2.46699507	0.46699507	1.659640148	1.730029476	0.882032569	2.46699507	2.788923165	1.46699507	2.46699507	2.46699507	2.46699507	1.46699507	0.882032569	2.177488453	1.244602649	1.46699507	1.46699507	2.46699507	1.882032569	2.46699507	1.659640148	1.051957571	1.659640148	0.882032569	2.46699507	2.46699507	1.882032569	2.46699507	2.46699507	1.279368067	1.46699507	2.46699507	1.560104474	2.46699507	2.46699507	2.46699507	2.46699507	1.46699507	2.46699507	2.46699507	1.46699507
RNF24	1.46699507	2.119071766	2.46699507	1.46699507	1.981568243	2.104424991	1.145066975	2.051957571	2.46699507	1.46699507	1.659640148	2.46699507	2.46699507	0.882032569	2.051957571	1.46699507	2.46699507	2.46699507	2.46699507	2.104424991	1.882032569	2.57741906	1.244602649	1.46699507	2.274349992	2.46699507	1.46699507	3.051957571	1.46699507	2.636920071	1.396605742	0.882032569	2.46699507	2.46699507	2.341464188	3.466995069	2.051957571	0.694405566	1.46699507	2.46699507	0.560104474	0.882032569	2.46699507	2.46699507	2.46699507	2.46699507	2.46699507	2.46699507	2.46699507
TLE6	-0.533004929	3.051957571	2.46699507	2.203960664	1.659640148	1.297070068	2.730029476	2.051957571	2.46699507	3.274349992	2.244602649	2.314991976	1.882032569	0.882032569	3.051957571	1.46699507	2.46699507	2.46699507	2.46699507	2.104424991	2.46699507	2.19738801	2.46699507	1.46699507	2.46699507	2.46699507	2.104424991	3.466995069	-0.340359852	1.788923165	0.396605742	0.882032569	2.46699507	2.46699507	2.341464188	2.46699507	2.341464188	0.279368067	2.46699507	2.46699507	1.367459396	0.882032569	2.46699507	2.46699507	3.466995069	1.46699507	3.466995069	2.46699507	4.051957571
EFHD2	1.46699507	1.829565149	2.46699507	0.882032569	0.981568243	2.46699507	2.145066975	0.46699507	2.46699507	2.46699507	-0.340359852	1.46699507	0.882032569	0.882032569	0.46699507	2.46699507	2.46699507	2.46699507	2.46699507	1.46699507	0.882032569	1.938300789	1.244602649	3.051957571	1.46699507	2.46699507	1.297070068	1.46699507	0.244602649	2.788923165	1.396605742	0.882032569	2.46699507	2.46699507	2.96949541	2.46699507	0.882032569	1.568874684	1.46699507	2.46699507	1.367459396	2.46699507	2.46699507	2.46699507	2.46699507	1.46699507	2.46699507	2.46699507	1.46699507
ZFR	2.636920071	1.244602649	3.466995069	1.882032569	1.244602649	1.618998163	1.145066975	1.46699507	3.466995069	1.46699507	1.981568243	1.145066975	0.882032569	3.203960664	1.46699507	2.46699507	2.46699507	2.46699507	2.46699507	1.297070068	0.882032569	2.116087908	0.659640148	1.46699507	0.46699507	2.46699507	0.882032569	1.46699507	0.981568243	1.051957571	1.396605742	1.882032569	2.46699507	2.46699507	1.46699507	2.46699507	0.46699507	1.016333661	1.46699507	2.46699507	1.145066975	0.882032569	2.46699507	2.46699507	2.46699507	1.46699507	2.46699507	2.46699507	1.46699507
KRT28	1.788923165	5.167434788	5.788923165	4.636920071	3.981568243	3.820632024	5.699655827	4.167434788	3.466995069	5.859312493	4.907567661	4.817492317	5.83622888	1.882032569	4.859312492	4.46699507	5.46699507	2.46699507	2.46699507	4.274349992	4.969495411	2.592525952	3.466995069	3.788923165	4.893259825	4.788923165	3.85165892	5.05195757	4.183202104	4.714922583	3.074677647	4.969495411	4.46699507	3.466995069	4.609953024	2.46699507	4.274349992	2.53570782	3.051957571	2.46699507	3.882032569	3.466995069	2.46699507	2.46699507	5.636920071	4.46699507	4.051957571	5.636920071	4.636920071
RBMS1	1.051957571	1.244602649	2.46699507	0.882032569	1.46699507	2.104424991	2.145066975	2.051957571	2.46699507	1.46699507	1.244602649	2.46699507	0.882032569	2.882032569	1.46699507	1.46699507	2.46699507	2.46699507	2.46699507	2.203960664	0.882032569	1.814918373	2.244602649	1.46699507	1.46699507	3.466995069	0.618998163	1.46699507	0.659640148	2.274349992	1.882032569	1.882032569	2.46699507	2.46699507	1.46699507	2.46699507	2.051957571	1.809882784	1.46699507	2.46699507	2.46699507	2.46699507	2.46699507	2.46699507	3.466995069	1.46699507	2.46699507	2.46699507	1.46699507
ZDHHC8	2.051957571	1.981568243	2.46699507	0.882032569	2.360079866	1.618998163	1.730029476	2.051957571	2.46699507	2.051957571	2.244602649	1.952421897	3.466995069	0.882032569	0.46699507	1.46699507	2.46699507	2.46699507	2.46699507	2.940926258	1.882032569	2.531125407	1.659640148	1.46699507	1.788923165	2.46699507	1.46699507	1.46699507	2.46699507	2.051957571	2.244602649	1.882032569	2.46699507	3.466995069	2.882032569	2.46699507	2.582472287	1.43137116	1.46699507	2.46699507	2.46699507	0.882032569	2.46699507	2.46699507	2.46699507	2.46699507	2.46699507	2.46699507	1.46699507
NCLN	2.274349992	2.659640148	3.466995069	1.882032569	2.244602649	2.104424991	0.145066974	2.051957571	2.46699507	2.051957571	2.46699507	1.145066975	3.466995069	2.46699507	0.46699507	3.051957571	2.46699507	2.46699507	2.46699507	2.544997582	2.882032569	2.499416548	1.981568243	1.46699507	1.788923165	2.46699507	0.618998163	1.46699507	1.829565149	0.46699507	0.659640148	2.882032569	2.46699507	2.46699507	2.582472287	2.46699507	1.46699507	1.501760488	1.46699507	2.46699507	2.019536093	0.882032569	2.46699507	2.46699507	2.46699507	1.46699507	2.46699507	2.46699507	1.46699507
NACA	1.788923165	1.981568243	2.46699507	3.341464188	3.704034267	-0.702929931	1.730029476	2.051957571	2.46699507	1.46699507	2.46699507	2.604498594	1.882032569	0.882032569	0.46699507	1.46699507	2.46699507	2.46699507	2.46699507	3.251266379	0.882032569	1.46699507	2.981568243	1.46699507	-0.533004929	2.46699507	4.319437882	1.46699507	4.151493244	-0.533004929	3.747102989	0.882032569	2.46699507	2.46699507	3.341464188	2.46699507	4.341464188	5.954933116	3.466995069	3.466995069	5.035837905	0.882032569	2.46699507	2.46699507	2.46699507	3.051957571	2.46699507	2.46699507	1.46699507
SEC23B	1.051957571	1.829565149	2.46699507	1.46699507	0.659640148	1.297070068	1.730029476	1.46699507	2.46699507	1.46699507	1.244602649	-0.854933026	0.882032569	2.46699507	2.46699507	1.46699507	2.46699507	2.46699507	2.46699507	1.756501687	0.882032569	2.29296567	2.244602649	1.46699507	0.46699507	2.46699507	1.10442499	1.46699507	1.46699507	2.051957571	0.659640148	3.203960664	2.46699507	2.46699507	0.882032569	2.46699507	1.203960664	1.916797987	1.46699507	2.46699507	0.145066974	0.882032569	2.46699507	2.46699507	2.46699507	1.46699507	2.46699507	2.46699507	3.051957571
PSMD11	2.636920071	2.119071766	2.46699507	-0.11796743	2.244602649	2.104424991	1.145066975	2.051957571	2.46699507	2.788923165	1.659640148	2.314991976	0.882032569	0.882032569	0.46699507	1.46699507	2.46699507	4.051957571	2.46699507	2.203960664	0.882032569	2.46699507	0.659640148	1.46699507	2.274349992	2.46699507	1.618998163	1.46699507	1.829565149	2.051957571	2.162140488	2.882032569	2.46699507	2.46699507	2.051957571	2.46699507	1.203960664	2.063639376	3.051957571	2.46699507	2.145066975	0.882032569	2.46699507	2.46699507	2.46699507	1.46699507	2.46699507	2.46699507	1.46699507
GSTM2	-0.533004929	1.829565149	2.46699507	1.882032569	2.659640148	-0.702929931	2.145066975	1.46699507	2.46699507	2.46699507	1.659640148	-0.854933026	1.882032569	0.882032569	2.051957571	1.46699507	2.46699507	2.46699507	2.46699507	1.46699507	2.46699507	1.865544446	-0.340359852	1.46699507	2.274349992	2.46699507	1.297070068	1.46699507	1.659640148	1.051957571	0.659640148	0.882032569	2.46699507	2.46699507	4.94812176	2.46699507	1.46699507	0.809882784	1.46699507	2.46699507	0.560104474	0.882032569	2.46699507	2.46699507	3.466995069	1.46699507	2.46699507	2.46699507	1.46699507
MLLT6	1.46699507	2.119071766	2.46699507	2.46699507	2.360079866	2.297070068	1.145066975	2.051957571	2.46699507	1.46699507	1.659640148	2.604498594	2.46699507	3.203960664	1.46699507	2.46699507	2.46699507	2.46699507	3.466995069	3.051957571	0.882032569	2.3113442	2.46699507	1.46699507	2.636920071	2.46699507	2.104424991	1.46699507	2.119071766	1.788923165	2.659640148	2.882032569	2.46699507	2.46699507	2.341464188	2.46699507	2.689387491	1.43137116	2.46699507	2.46699507	1.730029476	1.882032569	2.46699507	2.46699507	2.46699507	1.46699507	2.46699507	2.46699507	1.46699507
SNX12	1.46699507	2.244602649	2.46699507	2.46699507	1.244602649	0.297070069	1.145066975	2.46699507	2.46699507	2.051957571	0.659640148	0.730029476	0.882032569	0.882032569	1.46699507	1.46699507	2.46699507	2.46699507	2.46699507	1.297070068	1.882032569	2.399880874	1.244602649	1.46699507	1.051957571	2.46699507	1.618998163	1.46699507	1.659640148	2.788923165	1.244602649	0.882032569	2.46699507	2.46699507	2.203960664	2.46699507	2.341464188	2.063639376	1.46699507	2.46699507	0.145066974	1.882032569	2.46699507	2.46699507	2.46699507	1.46699507	3.466995069	2.46699507	3.051957571
SRPX2	0.46699507	1.981568243	2.46699507	1.46699507	2.244602649	2.104424991	2.46699507	0.46699507	2.46699507	0.46699507	2.244602649	2.145066975	0.882032569	2.882032569	0.46699507	1.46699507	2.46699507	2.46699507	2.46699507	2.297070068	1.882032569	2.46699507	1.244602649	3.466995069	3.167434788	2.46699507	2.297070068	1.46699507	2.659640148	1.788923165	2.32260516	2.46699507	2.46699507	2.46699507	0.882032569	2.46699507	-0.11796743	-0.305594433	1.46699507	2.46699507	1.145066975	3.203960664	2.46699507	2.46699507	4.46699507	1.46699507	2.46699507	2.46699507	1.46699507
CAPNS1	2.46699507	2.360079866	3.466995069	2.46699507	3.119071766	1.882032569	2.145066975	2.788923165	2.46699507	2.788923165	1.981568243	2.730029476	1.882032569	4.46699507	1.46699507	3.788923165	2.46699507	4.051957571	3.466995069	3.10442499	1.882032569	2.329491546	3.981568243	1.46699507	-0.533004929	2.46699507	3.38453291	2.46699507	3.566530743	3.167434788	4.119071766	2.46699507	2.46699507	2.46699507	2.689387491	2.46699507	2.689387491	4.961192107	2.46699507	3.466995069	3.203960664	3.882032569	2.46699507	2.46699507	2.46699507	1.46699507	2.46699507	2.46699507	2.46699507
SH3PXD2B	1.46699507	0.981568243	2.46699507	2.203960664	1.981568243	2.46699507	1.730029476	0.46699507	2.46699507	1.46699507	2.46699507	2.952421897	0.882032569	2.46699507	0.46699507	2.46699507	2.46699507	4.051957571	2.46699507	1.882032569	0.882032569	2.177488453	2.244602649	2.46699507	1.788923165	4.051957571	2.618998163	1.46699507	1.981568243	1.788923165	2.074677647	0.882032569	2.46699507	2.46699507	1.203960664	2.46699507	0.46699507	-0.083202013	1.46699507	2.46699507	0.145066974	2.46699507	2.46699507	2.46699507	2.46699507	1.46699507	2.46699507	2.46699507	2.46699507
FRMD8	1.051957571	0.981568243	2.46699507	1.882032569	0.244602649	2.104424991	1.730029476	0.46699507	2.46699507	2.46699507	1.659640148	1.46699507	2.882032569	2.882032569	2.051957571	1.46699507	2.46699507	2.46699507	2.46699507	1.882032569	2.882032569	2.347413454	1.659640148	1.46699507	0.46699507	2.46699507	1.297070068	1.46699507	1.981568243	1.46699507	1.534109266	0.882032569	2.46699507	2.46699507	1.882032569	2.46699507	1.203960664	1.753299255	1.46699507	2.46699507	2.808031988	0.882032569	2.46699507	2.46699507	2.46699507	1.46699507	2.46699507	2.46699507	1.46699507
PGLS	1.788923165	1.829565149	2.46699507	1.46699507	2.360079866	2.297070068	2.145066975	0.46699507	2.46699507	3.051957571	1.659640148	2.314991976	2.882032569	0.882032569	1.46699507	2.46699507	2.46699507	2.46699507	2.46699507	1.882032569	2.882032569	2.433828206	1.244602649	1.46699507	2.051957571	2.46699507	2.618998163	1.46699507	2.747102989	1.46699507	2.46699507	0.882032569	2.46699507	2.46699507	2.341464188	2.46699507	2.788923165	2.664031917	1.46699507	2.46699507	2.560104474	2.46699507	2.46699507	2.46699507	3.466995069	1.46699507	2.46699507	2.46699507	1.46699507
CEBPZ	0.46699507	2.360079866	2.46699507	-0.11796743	2.244602649	2.756501687	1.145066975	0.46699507	2.46699507	1.46699507	1.659640148	2.604498594	2.46699507	0.882032569	3.274349992	1.46699507	2.46699507	2.46699507	2.46699507	1.882032569	2.46699507	2.57741906	2.244602649	1.46699507	2.636920071	2.46699507	0.882032569	1.46699507	1.659640148	1.788923165	0.659640148	3.203960664	2.46699507	2.46699507	1.689387491	2.46699507	2.203960664	0.279368067	2.46699507	2.46699507	1.145066975	0.882032569	2.46699507	2.46699507	2.46699507	1.46699507	2.46699507	2.46699507	1.46699507
PSG5	1.051957571	2.907567661	2.46699507	2.46699507	1.244602649	2.297070068	2.730029476	2.051957571	2.46699507	0.46699507	1.244602649	1.145066975	2.882032569	1.882032569	2.051957571	1.46699507	2.46699507	2.46699507	2.46699507	1.756501687	0.882032569	2.399880874	1.659640148	1.46699507	2.636920071	2.46699507	0.882032569	1.46699507	1.981568243	0.46699507	0.882032569	0.882032569	2.46699507	2.46699507	1.203960664	2.46699507	1.46699507	0.109443065	1.46699507	2.46699507	1.730029476	1.882032569	2.46699507	2.46699507	2.46699507	1.46699507	2.46699507	2.46699507	1.46699507
SEPTIN2	4.11085126	2.747102989	3.466995069	1.882032569	3.659640148	3.38453291	2.952421897	2.46699507	2.46699507	2.051957571	1.981568243	2.730029476	0.882032569	4.582472288	2.051957571	4.051957571	2.46699507	5.05195757	2.46699507	3.051957571	1.882032569	2.531125407	2.46699507	2.46699507	2.788923165	2.46699507	3.10442499	2.46699507	2.659640148	2.788923165	3.598239604	3.882032569	2.46699507	2.46699507	2.788923165	2.46699507	2.582472287	3.040180403	2.46699507	3.466995069	2.560104474	2.882032569	2.46699507	2.46699507	2.46699507	1.46699507	2.46699507	2.46699507	2.46699507
PPP2R1A	3.466995069	2.244602649	2.46699507	2.203960664	3.119071766	1.297070068	2.46699507	2.46699507	2.46699507	0.46699507	2.829565149	2.604498594	2.46699507	3.203960664	1.46699507	1.46699507	2.46699507	2.46699507	2.46699507	2.756501687	0.882032569	2.433828206	3.747102989	1.46699507	1.46699507	2.46699507	2.940926258	2.46699507	3.360079866	3.167434788	3.119071766	2.882032569	2.46699507	2.46699507	3.405594525	2.46699507	3.051957571	3.724152909	1.46699507	2.46699507	2.367459396	2.882032569	2.46699507	2.46699507	4.46699507	1.46699507	2.46699507	2.46699507	1.46699507
USP22	2.274349992	1.46699507	2.46699507	1.882032569	2.747102989	1.882032569	2.952421897	1.46699507	2.46699507	2.788923165	2.244602649	2.952421897	1.882032569	2.882032569	2.051957571	4.051957571	2.46699507	3.466995069	4.051957571	2.940926258	1.882032569	2.177488453	3.244602649	2.46699507	1.788923165	2.46699507	3.251266379	1.46699507	3.244602649	3.274349992	2.598239603	0.882032569	2.46699507	2.46699507	3.274349992	2.46699507	1.689387491	3.175532256	1.46699507	2.46699507	2.46699507	2.882032569	2.46699507	3.466995069	3.466995069	1.46699507	2.46699507	2.46699507	1.46699507
SH3BP4	3.167434788	2.659640148	2.46699507	1.882032569	0.244602649	1.297070068	0.145066974	2.051957571	2.46699507	1.46699507	2.244602649	1.730029476	3.203960664	0.882032569	1.46699507	3.051957571	2.46699507	2.46699507	2.46699507	1.618998163	0.882032569	2.217016817	2.659640148	3.051957571	-0.533004929	2.46699507	0.882032569	1.46699507	1.46699507	-0.533004929	1.659640148	0.882032569	2.46699507	2.46699507	1.689387491	3.466995069	0.882032569	-0.305594433	1.46699507	2.46699507	2.46699507	0.882032569	2.46699507	2.46699507	2.46699507	1.46699507	2.46699507	2.46699507	1.46699507
DNAH14	1.051957571	2.829565149	2.46699507	0.882032569	1.829565149	2.618998163	1.145066975	3.051957571	3.466995069	1.46699507	2.829565149	1.730029476	2.882032569	0.882032569	2.788923165	1.46699507	3.466995069	2.46699507	2.46699507	1.997509787	2.46699507	3.264951294	1.244602649	1.46699507	2.274349992	2.46699507	2.38453291	1.46699507	1.244602649	2.46699507	1.396605742	0.882032569	2.46699507	2.46699507	1.689387491	2.46699507	1.46699507	0.109443065	1.46699507	2.46699507	0.882032569	1.882032569	2.46699507	2.46699507	2.46699507	3.466995069	2.46699507	2.46699507	3.466995069
PDIA6	2.46699507	2.566530743	2.46699507	1.46699507	3.119071766	1.882032569	2.730029476	0.46699507	2.46699507	2.051957571	2.829565149	3.145066975	3.203960664	2.46699507	1.46699507	3.051957571	2.46699507	2.46699507	2.46699507	2.820632025	2.882032569	2.116087908	3.829565149	1.46699507	1.788923165	3.466995069	3.506523434	1.46699507	3.829565149	3.373885665	3.629266499	2.46699507	3.466995069	2.46699507	2.051957571	2.46699507	4.609953024	4.086722989	1.46699507	2.46699507	3.560104475	2.46699507	2.46699507	2.46699507	3.466995069	1.46699507	2.46699507	2.46699507	3.051957571
ATP6AP2	1.46699507	1.46699507	2.46699507	1.882032569	2.360079866	2.297070068	0.145066974	2.46699507	2.46699507	2.46699507	2.829565149	2.145066975	1.882032569	2.46699507	1.46699507	1.46699507	2.46699507	3.466995069	2.46699507	2.203960664	2.46699507	2.255490965	3.244602649	1.46699507	2.051957571	2.46699507	2.820632025	1.46699507	1.829565149	2.051957571	3.028873958	0.882032569	2.46699507	2.46699507	2.341464188	2.46699507	2.051957571	3.53570782	1.46699507	3.466995069	1.367459396	0.882032569	2.46699507	2.46699507	3.466995069	1.46699507	2.46699507	2.46699507	1.46699507
ATP13A3	2.46699507	0.981568243	2.46699507	1.46699507	0.981568243	1.618998163	1.145066975	1.46699507	2.46699507	1.46699507	1.244602649	0.145066974	1.882032569	0.882032569	1.46699507	1.46699507	2.46699507	2.46699507	2.46699507	0.618998163	0.882032569	2.007563451	-0.340359852	1.46699507	0.46699507	2.46699507	0.882032569	1.46699507	2.244602649	1.788923165	2.074677647	1.882032569	2.46699507	2.46699507	1.689387491	2.46699507	1.689387491	2.238726082	1.46699507	2.46699507	1.730029476	1.882032569	2.46699507	2.46699507	2.46699507	1.46699507	2.46699507	2.46699507	1.46699507
CAPZB	3.167434788	1.981568243	2.46699507	2.203960664	2.981568243	1.618998163	1.145066975	0.46699507	2.46699507	1.46699507	2.46699507	3.145066975	0.882032569	0.882032569	2.051957571	2.46699507	2.46699507	3.466995069	2.46699507	2.820632025	0.882032569	1.622273295	2.981568243	1.46699507	1.788923165	2.46699507	4.155051064	2.46699507	3.466995069	1.46699507	3.981568243	0.882032569	2.46699507	2.46699507	1.689387491	2.46699507	2.203960664	3.338261755	3.051957571	2.46699507	2.952421897	3.466995069	2.46699507	2.46699507	4.051957571	1.46699507	2.46699507	2.46699507	1.46699507
UFD1	2.051957571	1.659640148	2.46699507	2.203960664	2.244602649	1.297070068	1.730029476	0.46699507	2.46699507	2.051957571	2.659640148	2.145066975	1.882032569	2.882032569	2.051957571	1.46699507	2.46699507	3.466995069	3.466995069	1.756501687	2.46699507	1.914454047	0.659640148	1.46699507	2.274349992	2.46699507	2.46699507	1.46699507	1.981568243	2.051957571	1.882032569	0.882032569	2.46699507	2.46699507	1.882032569	2.46699507	2.051957571	1.633005021	1.46699507	2.46699507	2.367459396	2.46699507	2.46699507	2.46699507	4.051957571	1.46699507	2.46699507	2.46699507	1.46699507
NPAP1L	2.274349992	3.244602649	2.46699507	2.46699507	3.119071766	0.882032569	2.46699507	4.554457911	2.46699507	2.46699507	2.46699507	3.392994488	2.882032569	0.882032569	3.636920072	1.46699507	2.46699507	2.46699507	2.46699507	3.618998164	3.882032569	2.051957571	1.244602649	1.46699507	1.788923165	5.46699507	3.426353085	3.466995069	2.907567661	1.788923165	2.534109266	0.882032569	3.466995069	2.46699507	3.051957571	2.46699507	3.582472287	2.279368067	4.274349992	2.46699507	4.341464188	0.882032569	2.46699507	2.46699507	5.05195757	4.274349992	3.466995069	2.46699507	3.788923165
RHOT2	2.788923165	1.244602649	2.46699507	2.46699507	2.360079866	3.203960664	1.145066975	0.46699507	2.46699507	0.46699507	2.244602649	1.46699507	0.882032569	1.882032569	2.051957571	1.46699507	2.46699507	2.46699507	2.46699507	2.689387491	2.46699507	2.433828206	-0.340359852	2.46699507	1.788923165	2.46699507	1.756501687	1.46699507	1.659640148	3.274349992	1.396605742	1.882032569	2.46699507	2.46699507	2.882032569	2.46699507	-0.11796743	1.809882784	1.46699507	2.46699507	3.019536093	1.882032569	2.46699507	2.46699507	2.46699507	1.46699507	2.46699507	2.46699507	3.051957571
DEDD2	1.051957571	0.981568243	2.46699507	-0.11796743	0.659640148	2.46699507	0.145066974	0.46699507	2.46699507	0.46699507	-0.340359852	0.730029476	1.882032569	0.882032569	0.46699507	1.46699507	2.46699507	2.46699507	2.46699507	1.297070068	0.882032569	2.19738801	1.981568243	1.46699507	2.051957571	2.46699507	1.756501687	1.46699507	0.659640148	2.051957571	0.396605742	1.882032569	2.46699507	2.46699507	1.203960664	2.46699507	-0.11796743	1.109443065	3.051957571	2.46699507	1.882032569	2.46699507	2.46699507	2.46699507	2.46699507	1.46699507	2.46699507	2.46699507	1.46699507
LSM4	2.274349992	1.981568243	2.46699507	0.882032569	0.981568243	1.882032569	1.730029476	2.46699507	2.46699507	2.788923165	0.659640148	1.730029476	2.46699507	2.882032569	0.46699507	3.051957571	2.46699507	3.466995069	2.46699507	0.618998163	0.882032569	2.329491546	0.659640148	2.46699507	1.46699507	3.466995069	1.997509787	2.46699507	0.244602649	1.788923165	1.534109266	1.882032569	2.46699507	2.46699507	1.689387491	2.46699507	1.203960664	1.916797987	1.46699507	2.46699507	3.019536093	0.882032569	2.46699507	2.46699507	2.46699507	2.46699507	2.46699507	3.466995069	1.46699507
EXOC5	1.051957571	0.244602649	2.46699507	2.46699507	1.981568243	-0.702929931	0.145066974	0.46699507	2.46699507	3.274349992	0.659640148	2.145066975	2.46699507	1.882032569	0.46699507	1.46699507	2.46699507	2.46699507	2.46699507	2.544997582	0.882032569	1.735483906	1.659640148	1.46699507	0.46699507	4.051957571	2.104424991	1.46699507	0.659640148	1.46699507	2.162140488	1.882032569	2.46699507	2.46699507	1.882032569	2.46699507	1.46699507	1.633005021	1.46699507	2.46699507	1.730029476	0.882032569	2.46699507	2.46699507	3.466995069	1.46699507	2.46699507	2.46699507	2.46699507
TMSB10	5.859312493	5.492530162	2.46699507	5.554457911	6.151493244	3.820632024	5.232529816	4.554457911	2.46699507	4.167434788	4.869093513	6.660766814	4.051957571	4.582472288	3.788923165	4.051957571	3.466995069	5.05195757	5.05195757	5.740013564	5.05195757	2.365115456	5.636920071	3.466995069	3.636920072	3.466995069	7.031779689	6.167434788	6.963420896	5.11085126	7.216784704	4.203960664	4.051957571	2.46699507	5.824547074	4.051957571	6.582472287	7.133197419	6.42119138	6.859312493	7.301571461	4.969495411	4.46699507	4.051957571	2.46699507	3.788923165	5.05195757	4.46699507	3.466995069
PRKRA	2.274349992	1.46699507	2.46699507	0.882032569	1.659640148	1.297070068	2.145066975	2.051957571	2.46699507	0.46699507	1.244602649	1.145066975	0.882032569	0.882032569	0.46699507	1.46699507	2.46699507	3.466995069	2.46699507	1.10442499	0.882032569	2.399880874	1.659640148	1.46699507	1.051957571	2.46699507	1.297070068	1.46699507	2.360079866	1.46699507	1.074677647	0.882032569	2.46699507	2.46699507	2.051957571	2.46699507	1.689387491	1.109443065	1.46699507	2.46699507	0.882032569	0.882032569	2.46699507	2.46699507	3.466995069	1.46699507	2.46699507	2.46699507	1.46699507
SCX	2.051957571	1.829565149	2.46699507	0.882032569	2.119071766	0.297070069	1.730029476	1.46699507	2.46699507	2.051957571	0.659640148	1.730029476	0.882032569	0.882032569	2.788923165	1.46699507	2.46699507	2.46699507	2.46699507	1.618998163	2.46699507	2.3113442	1.244602649	1.46699507	2.274349992	2.46699507	0.618998163	1.46699507	0.659640148	-0.533004929	0.396605742	1.882032569	2.46699507	2.46699507	3.525888759	2.46699507	1.689387491	-0.305594433	1.46699507	2.46699507	1.367459396	2.46699507	2.46699507	2.46699507	2.46699507	1.46699507	2.46699507	2.46699507	1.46699507
PPP2R5C	0.46699507	2.566530743	2.46699507	2.689387491	3.303496338	2.756501687	2.145066975	1.46699507	2.46699507	2.051957571	1.659640148	2.46699507	0.882032569	1.882032569	3.051957571	1.46699507	2.46699507	2.46699507	2.46699507	2.689387491	0.882032569	3.007563451	1.981568243	3.051957571	1.051957571	2.46699507	2.940926258	2.46699507	2.659640148	1.788923165	2.244602649	2.46699507	2.46699507	2.46699507	2.788923165	2.46699507	2.96949541	2.601296162	2.46699507	2.46699507	3.917656478	2.882032569	2.46699507	2.46699507	2.46699507	1.46699507	2.46699507	2.46699507	3.051957571
UBA6	1.46699507	1.46699507	2.46699507	1.46699507	0.244602649	1.297070068	2.46699507	0.46699507	2.46699507	2.051957571	-0.340359852	0.730029476	0.882032569	2.46699507	0.46699507	1.46699507	2.46699507	2.46699507	2.46699507	1.756501687	1.882032569	2.217016817	0.659640148	1.46699507	2.46699507	2.46699507	1.10442499	1.46699507	1.659640148	1.788923165	1.074677647	2.46699507	2.46699507	2.46699507	1.46699507	2.46699507	2.051957571	1.633005021	1.46699507	3.466995069	2.952421897	0.882032569	2.46699507	2.46699507	2.46699507	1.46699507	2.46699507	2.46699507	1.46699507
UGP2	1.46699507	2.244602649	2.46699507	1.46699507	1.244602649	1.297070068	2.952421897	0.46699507	2.46699507	1.46699507	1.244602649	2.145066975	0.882032569	1.882032569	1.46699507	1.46699507	2.46699507	2.46699507	2.46699507	2.38453291	1.882032569	2.029931264	2.244602649	1.46699507	0.46699507	2.46699507	1.618998163	1.46699507	1.659640148	1.46699507	2.534109266	0.882032569	2.46699507	2.46699507	1.203960664	2.46699507	2.689387491	2.318896431	2.46699507	2.46699507	2.260544192	1.882032569	2.46699507	2.46699507	4.051957571	3.051957571	2.46699507	2.46699507	1.46699507
CCT7	2.274349992	2.659640148	2.46699507	2.203960664	2.46699507	-0.702929931	1.730029476	2.051957571	2.46699507	1.46699507	1.244602649	1.730029476	2.882032569	1.882032569	2.051957571	1.46699507	2.46699507	2.46699507	2.46699507	2.544997582	2.46699507	2.433828206	0.659640148	1.46699507	2.274349992	2.46699507	2.297070068	1.46699507	2.244602649	1.46699507	2.46699507	1.882032569	2.46699507	2.46699507	2.788923165	2.46699507	1.882032569	3.016333661	1.46699507	2.46699507	4.08366643	1.882032569	2.46699507	2.46699507	3.466995069	1.46699507	2.46699507	2.46699507	1.46699507
ADCY7	2.051957571	2.119071766	2.46699507	1.882032569	2.119071766	2.46699507	2.730029476	2.46699507	2.46699507	2.788923165	2.244602649	1.46699507	1.882032569	0.882032569	2.46699507	4.051957571	2.46699507	2.46699507	2.46699507	1.882032569	2.882032569	2.827742414	0.659640148	1.46699507	2.274349992	2.46699507	2.297070068	1.46699507	2.119071766	2.788923165	2.244602649	2.46699507	2.46699507	3.466995069	1.689387491	3.466995069	2.582472287	0.431371161	3.051957571	2.46699507	-0.439895526	0.882032569	2.46699507	2.46699507	3.466995069	1.46699507	2.46699507	2.46699507	1.46699507
SINHCAF	-0.533004929	1.659640148	2.46699507	0.882032569	2.244602649	-0.702929931	0.145066974	0.46699507	2.46699507	2.46699507	1.244602649	1.952421897	2.882032569	0.882032569	2.051957571	1.46699507	2.46699507	2.46699507	2.46699507	1.297070068	0.882032569	1.762450954	0.659640148	1.46699507	1.46699507	2.46699507	1.46699507	2.46699507	1.244602649	2.051957571	0.659640148	0.882032569	2.46699507	2.46699507	1.689387491	2.46699507	0.882032569	1.96742406	1.46699507	2.46699507	2.145066975	0.882032569	2.46699507	2.46699507	2.46699507	1.46699507	3.466995069	2.46699507	1.46699507
ERO1A	1.46699507	2.119071766	3.466995069	2.46699507	0.659640148	1.297070068	0.145066974	1.46699507	2.46699507	1.46699507	1.659640148	2.46699507	0.882032569	0.882032569	0.46699507	1.46699507	2.46699507	2.46699507	2.46699507	1.997509787	1.882032569	2.607476293	2.46699507	1.46699507	2.46699507	2.46699507	2.46699507	1.46699507	2.566530743	2.051957571	2.074677647	2.46699507	2.46699507	2.46699507	2.341464188	2.46699507	2.203960664	2.601296162	3.466995069	3.466995069	3.689387491	0.882032569	2.46699507	2.46699507	2.46699507	1.46699507	2.46699507	2.46699507	1.46699507
SYTL1	1.46699507	1.981568243	3.466995069	2.689387491	2.360079866	2.297070068	0.145066974	1.46699507	2.46699507	2.051957571	1.659640148	1.145066975	0.882032569	1.882032569	2.051957571	3.051957571	2.46699507	2.46699507	2.46699507	1.46699507	1.882032569	1.865544446	2.659640148	1.46699507	2.274349992	2.46699507	2.104424991	2.46699507	0.981568243	2.788923165	0.074677647	2.882032569	3.466995069	2.46699507	2.582472287	2.46699507	3.051957571	2.109443065	3.051957571	2.46699507	2.46699507	0.882032569	2.46699507	2.46699507	2.46699507	1.46699507	2.46699507	2.46699507	1.46699507
PIGN	0.46699507	1.981568243	2.46699507	1.46699507	2.747102989	-0.702929931	1.730029476	1.46699507	2.46699507	1.46699507	1.981568243	2.145066975	3.203960664	0.882032569	2.46699507	1.46699507	2.46699507	2.46699507	2.46699507	1.756501687	2.882032569	2.329491546	1.659640148	1.46699507	1.788923165	2.46699507	1.882032569	1.46699507	1.244602649	2.274349992	1.534109266	0.882032569	3.466995069	2.46699507	1.46699507	2.46699507	1.689387491	2.357370579	1.46699507	2.46699507	1.145066975	0.882032569	2.46699507	2.46699507	2.46699507	3.051957571	2.46699507	2.46699507	1.46699507
ZMIZ1	2.274349992	1.244602649	2.46699507	2.203960664	2.119071766	1.297070068	1.145066975	2.46699507	2.46699507	2.051957571	1.659640148	1.46699507	0.882032569	2.46699507	1.46699507	1.46699507	2.46699507	3.466995069	2.46699507	1.618998163	1.882032569	2.29296567	1.659640148	1.46699507	2.46699507	2.46699507	2.38453291	1.46699507	1.981568243	2.788923165	2.659640148	0.882032569	2.46699507	2.46699507	2.582472287	2.46699507	2.341464188	1.568874684	3.051957571	3.466995069	0.882032569	2.46699507	2.46699507	2.46699507	2.46699507	2.46699507	2.46699507	2.46699507	1.46699507
LTF	1.051957571	2.46699507	3.466995069	2.203960664	2.360079866	2.618998163	2.46699507	2.051957571	2.46699507	3.466995069	1.659640148	3.899954477	2.46699507	0.882032569	0.46699507	2.46699507	3.466995069	2.46699507	2.46699507	2.46699507	0.882032569	2.177488453	0.659640148	1.46699507	1.788923165	2.46699507	2.203960664	1.46699507	1.46699507	2.051957571	1.074677647	2.46699507	2.46699507	2.46699507	2.788923165	2.46699507	2.203960664	0.568874684	1.46699507	2.46699507	1.367459396	0.882032569	2.46699507	2.46699507	3.466995069	1.46699507	3.466995069	2.46699507	1.46699507
RNF213	2.274349992	2.907567661	2.46699507	2.46699507	3.466995069	2.104424991	2.730029476	3.926426688	2.46699507	2.46699507	2.659640148	3.232529816	2.882032569	0.882032569	3.051957571	1.46699507	2.46699507	2.46699507	2.46699507	2.756501687	0.882032569	2.136846468	1.659640148	1.46699507	2.46699507	2.46699507	3.297070068	3.788923165	3.517621143	3.274349992	3.396605741	2.46699507	3.466995069	2.46699507	4.405594525	2.46699507	3.341464188	3.633005021	3.051957571	2.46699507	1.560104474	2.46699507	3.466995069	2.46699507	3.466995069	2.46699507	2.46699507	2.46699507	3.466995069
IFITM1	2.051957571	2.46699507	2.46699507	2.689387491	2.46699507	3.689387491	2.145066975	0.46699507	4.051957571	1.46699507	1.244602649	2.145066975	0.882032569	4.341464188	3.051957571	3.788923165	2.46699507	2.46699507	2.46699507	2.882032569	0.882032569	2.3113442	1.981568243	2.46699507	2.788923165	2.46699507	3.38453291	1.46699507	3.788923165	2.788923165	4.932658642	2.882032569	2.46699507	2.46699507	-0.11796743	2.46699507	4.203960664	2.83736352	2.46699507	5.05195757	2.730029476	1.882032569	4.051957571	2.46699507	4.051957571	1.46699507	2.46699507	2.46699507	2.46699507
OTUD6B	1.46699507	1.244602649	2.46699507	0.882032569	1.659640148	0.297070069	1.730029476	3.636920072	2.46699507	0.46699507	2.244602649	0.730029476	1.882032569	2.46699507	2.46699507	1.46699507	2.46699507	2.46699507	2.46699507	1.756501687	2.46699507	2.217016817	0.659640148	1.46699507	1.051957571	2.46699507	0.618998163	1.46699507	0.981568243	1.051957571	1.396605742	0.882032569	2.46699507	2.46699507	2.203960664	2.46699507	1.689387491	0.809882784	1.46699507	2.46699507	0.882032569	1.882032569	2.46699507	2.46699507	3.466995069	2.46699507	2.46699507	2.46699507	1.46699507
MZT2B	7.029237494	13.25629582	9.705399809	10.68212356	10.69375129	7.341464188	12.67888336	11.82289671	9.125206553	13.07755857	12.6261456	11.18124059	13.17003346	6.663392283	10.87107221	7.194915524	10.78440768	9.950810847	7.051957571	10.25489763	12.46746462	4.342953806	9.377316571	9.824547075	10.59176261	8.942728501	10.49520812	12.74776584	11.06611092	9.999350995	9.344972974	8.397732408	12.76505764	9.409509575	10.64524494	10.92232229	10.95751172	9.104503532	10.48936288	9.167434788	8.264008048	8.630225419	10.66175192	8.97478971	10.03685068	10.86787451	10.06690791	12.04253432	11.631902
SLC35E4	-0.533004929	2.659640148	2.46699507	1.46699507	1.46699507	-0.702929931	2.145066975	0.46699507	2.46699507	3.926426688	0.659640148	2.730029476	3.203960664	0.882032569	1.46699507	1.46699507	2.46699507	2.46699507	2.46699507	2.104424991	3.203960664	2.865544446	0.659640148	1.46699507	1.051957571	2.46699507	1.46699507	3.051957571	2.119071766	-0.533004929	1.396605742	0.882032569	2.46699507	2.46699507	2.46699507	2.46699507	1.882032569	0.279368067	2.46699507	2.46699507	3.08366643	2.46699507	2.46699507	2.46699507	2.46699507	2.46699507	2.46699507	4.051957571	2.46699507
GOT2	2.051957571	1.244602649	2.46699507	1.46699507	1.46699507	-0.702929931	0.145066974	1.46699507	2.46699507	2.051957571	1.244602649	2.145066975	0.882032569	0.882032569	1.46699507	2.46699507	2.46699507	2.46699507	2.46699507	1.997509787	0.882032569	2.157310571	1.244602649	1.46699507	2.46699507	2.46699507	2.104424991	1.46699507	0.981568243	1.051957571	2.46699507	1.882032569	4.051957571	2.46699507	2.051957571	2.46699507	2.582472287	3.217967522	1.46699507	2.46699507	0.882032569	0.882032569	2.46699507	2.46699507	2.46699507	1.46699507	2.46699507	2.46699507	1.46699507
THOC2	2.051957571	-0.340359852	2.46699507	0.882032569	0.981568243	0.882032569	2.145066975	1.46699507	2.46699507	1.46699507	1.981568243	1.46699507	0.882032569	0.882032569	0.46699507	1.46699507	2.46699507	2.46699507	2.46699507	1.297070068	0.882032569	2.073652642	0.659640148	1.46699507	2.051957571	2.46699507	0.618998163	1.46699507	0.244602649	2.46699507	1.074677647	0.882032569	2.46699507	2.46699507	1.203960664	2.46699507	0.882032569	0.694405566	1.46699507	2.46699507	-0.439895526	0.882032569	2.46699507	2.46699507	2.46699507	1.46699507	2.46699507	2.46699507	2.46699507
RAB4A	1.788923165	2.659640148	2.46699507	2.689387491	1.244602649	2.104424991	1.145066975	2.051957571	2.46699507	2.46699507	1.244602649	2.145066975	2.882032569	2.882032569	2.051957571	1.46699507	2.46699507	2.46699507	2.46699507	1.618998163	1.882032569	2.515358091	2.46699507	2.46699507	2.636920071	2.46699507	2.104424991	1.46699507	1.46699507	2.788923165	1.534109266	2.882032569	2.46699507	2.46699507	2.051957571	2.46699507	2.203960664	2.864330567	1.46699507	2.46699507	2.019536093	1.882032569	2.46699507	2.46699507	2.46699507	1.46699507	2.46699507	2.46699507	1.46699507
PPP1R14A	-0.533004929	1.829565149	2.46699507	-0.11796743	1.244602649	0.297070069	1.145066975	3.051957571	2.46699507	3.051957571	2.46699507	1.145066975	1.882032569	1.882032569	0.46699507	3.051957571	2.46699507	2.46699507	2.46699507	2.689387491	3.466995069	2.095026292	2.659640148	1.46699507	1.46699507	2.46699507	0.297070069	1.46699507	1.46699507	0.46699507	1.074677647	1.882032569	2.46699507	2.46699507	0.882032569	2.46699507	1.203960664	-1.305594435	1.46699507	2.46699507	-0.439895526	0.882032569	3.466995069	2.46699507	2.46699507	1.46699507	2.46699507	3.466995069	1.46699507
RPS19	3.274349992	4.566530743	2.46699507	6.389827209	6.069031084	3.10442499	4.232529816	5.324976065	2.46699507	4.274349992	4.303496338	5.430469194	4.051957571	3.689387491	4.46699507	3.466995069	2.46699507	2.46699507	4.46699507	5.804864709	5.525888759	2.382602882	6.809387267	1.46699507	3.466995069	2.46699507	6.389827209	5.46699507	6.274349992	3.051957571	6.011315586	1.882032569	4.051957571	4.788923165	6.265736862	4.051957571	6.496742413	7.930419758	4.636920071	5.46699507	5.41808547	3.882032569	4.46699507	4.788923165	2.46699507	4.46699507	6.636920071	2.46699507	4.926426689
UBE2A	2.788923165	1.46699507	2.46699507	2.203960664	0.244602649	-0.702929931	1.145066975	0.46699507	2.46699507	0.46699507	1.659640148	1.145066975	0.882032569	0.882032569	1.46699507	2.46699507	2.46699507	2.46699507	2.46699507	1.297070068	0.882032569	2.274349992	1.659640148	1.46699507	1.051957571	2.46699507	2.104424991	1.46699507	1.981568243	0.46699507	1.534109266	0.882032569	2.46699507	2.46699507	1.689387491	2.46699507	0.882032569	2.568874684	1.46699507	2.46699507	1.367459396	0.882032569	2.46699507	2.46699507	2.46699507	1.46699507	2.46699507	3.466995069	1.46699507
SOD3	1.46699507	2.46699507	2.46699507	0.882032569	2.659640148	2.618998163	0.145066974	2.46699507	2.46699507	2.051957571	2.659640148	2.730029476	0.882032569	1.882032569	2.46699507	3.788923165	2.46699507	3.466995069	2.46699507	2.203960664	3.466995069	3.458774563	3.119071766	1.46699507	3.051957571	2.46699507	3.506523434	1.46699507	2.360079866	1.051957571	2.534109266	2.46699507	3.466995069	2.46699507	2.203960664	3.466995069	1.689387491	0.109443065	1.46699507	2.46699507	0.145066974	1.882032569	2.46699507	2.46699507	2.46699507	3.466995069	2.46699507	2.46699507	1.46699507
TROAP	0.46699507	1.659640148	2.46699507	2.689387491	0.659640148	0.882032569	1.730029476	3.051957571	2.46699507	1.46699507	2.244602649	1.46699507	0.882032569	0.882032569	0.46699507	1.46699507	2.46699507	2.46699507	2.46699507	0.882032569	1.882032569	1.70800317	1.659640148	1.46699507	1.46699507	2.46699507	0.882032569	1.46699507	0.244602649	0.46699507	0.396605742	0.882032569	2.46699507	2.46699507	1.203960664	2.46699507	2.341464188	1.109443065	1.46699507	2.46699507	1.882032569	0.882032569	2.46699507	2.46699507	2.46699507	1.46699507	2.46699507	2.46699507	1.46699507
ASL	3.636920072	2.244602649	2.46699507	1.882032569	0.981568243	1.882032569	2.952421897	2.46699507	2.46699507	2.788923165	1.659640148	1.730029476	2.46699507	2.46699507	2.051957571	1.46699507	2.46699507	2.46699507	2.46699507	2.104424991	0.882032569	2.157310571	0.659640148	3.051957571	1.46699507	2.46699507	-0.11796743	1.46699507	0.981568243	1.46699507	0.659640148	2.882032569	2.46699507	2.46699507	1.46699507	2.46699507	0.882032569	0.279368067	2.46699507	2.46699507	-0.439895526	0.882032569	2.46699507	2.46699507	2.46699507	1.46699507	2.46699507	3.466995069	1.46699507
UBE2L3	2.788923165	2.659640148	2.46699507	2.689387491	2.244602649	-0.702929931	1.730029476	1.46699507	2.46699507	2.788923165	1.981568243	3.051957571	1.882032569	0.882032569	0.46699507	1.46699507	2.46699507	2.46699507	2.46699507	2.544997582	3.466995069	1.622273295	3.119071766	1.46699507	1.051957571	2.46699507	2.46699507	1.46699507	2.566530743	1.788923165	2.829565149	0.882032569	2.46699507	2.46699507	1.882032569	2.46699507	3.341464188	2.781868407	3.051957571	2.46699507	1.367459396	0.882032569	2.46699507	2.46699507	3.466995069	1.46699507	2.46699507	2.46699507	1.46699507
NRP1	2.46699507	2.46699507	2.46699507	2.882032569	1.244602649	2.618998163	0.145066974	2.051957571	2.46699507	0.46699507	1.244602649	2.604498594	0.882032569	4.051957571	3.051957571	3.051957571	2.46699507	2.46699507	2.46699507	1.882032569	2.882032569	2.708003169	1.981568243	2.46699507	-0.533004929	2.46699507	2.882032569	1.46699507	2.46699507	1.46699507	2.659640148	0.882032569	2.46699507	2.46699507	1.203960664	2.46699507	0.46699507	0.568874684	1.46699507	2.46699507	0.882032569	3.203960664	2.46699507	2.46699507	4.051957571	1.46699507	2.46699507	3.466995069	1.46699507
CHMP5	2.051957571	1.829565149	3.466995069	2.203960664	3.244602649	2.46699507	2.145066975	2.051957571	2.46699507	2.788923165	0.659640148	2.46699507	0.882032569	0.882032569	2.788923165	1.46699507	2.46699507	2.46699507	2.46699507	2.297070068	3.689387491	3.264951294	2.829565149	1.46699507	2.051957571	2.46699507	2.46699507	1.46699507	1.981568243	2.788923165	1.882032569	2.882032569	2.46699507	2.46699507	1.882032569	2.46699507	1.882032569	2.016333661	2.46699507	2.46699507	1.730029476	1.882032569	2.46699507	2.46699507	2.46699507	1.46699507	2.46699507	2.46699507	1.46699507
SEC13	1.788923165	0.981568243	2.46699507	0.882032569	2.119071766	1.297070068	2.145066975	1.46699507	2.46699507	2.46699507	1.659640148	2.145066975	0.882032569	0.882032569	0.46699507	1.46699507	3.466995069	2.46699507	2.46699507	1.618998163	0.882032569	2.217016817	1.981568243	3.051957571	1.788923165	2.46699507	1.882032569	1.46699507	0.981568243	1.46699507	1.981568243	1.882032569	2.46699507	2.46699507	1.46699507	2.46699507	1.46699507	1.279368067	1.46699507	2.46699507	0.145066974	0.882032569	2.46699507	2.46699507	2.46699507	3.051957571	2.46699507	2.46699507	2.46699507
TSTD1	2.636920071	1.829565149	2.46699507	4.051957571	2.360079866	2.756501687	2.730029476	2.46699507	2.46699507	2.46699507	1.981568243	1.145066975	0.882032569	1.882032569	0.46699507	2.46699507	2.46699507	3.466995069	3.466995069	2.203960664	2.46699507	2.157310571	1.981568243	1.46699507	1.788923165	2.46699507	0.618998163	1.46699507	1.244602649	2.051957571	0.659640148	2.882032569	2.46699507	2.46699507	3.129960083	2.46699507	2.46699507	2.568874684	3.466995069	2.46699507	1.560104474	0.882032569	2.46699507	2.46699507	2.46699507	1.46699507	2.46699507	2.46699507	2.46699507
ODC1	2.274349992	1.981568243	2.46699507	-0.11796743	1.46699507	0.297070069	2.46699507	2.46699507	2.46699507	0.46699507	2.46699507	2.46699507	2.46699507	0.882032569	1.46699507	2.46699507	2.46699507	2.46699507	2.46699507	2.203960664	2.882032569	2.679988793	2.46699507	1.46699507	1.788923165	2.46699507	2.689387491	1.46699507	1.829565149	1.051957571	2.074677647	2.882032569	2.46699507	2.46699507	-0.11796743	2.46699507	0.46699507	1.694405566	1.46699507	3.466995069	5.668628931	3.203960664	2.46699507	2.46699507	2.46699507	1.46699507	2.46699507	2.46699507	1.46699507
C20orf27	1.46699507	1.46699507	2.46699507	1.882032569	2.566530743	0.882032569	1.730029476	0.46699507	2.46699507	0.46699507	1.244602649	1.46699507	1.882032569	2.882032569	0.46699507	2.46699507	2.46699507	2.46699507	2.46699507	1.10442499	1.882032569	2.116087908	-0.340359852	1.46699507	1.46699507	2.46699507	0.297070069	1.46699507	1.244602649	2.051957571	0.659640148	0.882032569	2.46699507	2.46699507	1.882032569	2.46699507	2.341464188	0.694405566	1.46699507	2.46699507	0.560104474	0.882032569	2.46699507	2.46699507	2.46699507	1.46699507	2.46699507	2.46699507	1.46699507
PGAM5	2.051957571	1.829565149	2.46699507	0.882032569	1.244602649	1.297070068	0.145066974	1.46699507	4.051957571	1.46699507	0.659640148	0.730029476	1.882032569	0.882032569	1.46699507	1.46699507	2.46699507	2.46699507	3.466995069	0.882032569	0.882032569	2.3113442	1.244602649	2.46699507	1.46699507	2.46699507	1.297070068	1.46699507	-0.340359852	1.051957571	0.074677647	1.882032569	2.46699507	2.46699507	1.689387491	2.46699507	1.882032569	1.016333661	2.46699507	2.46699507	1.145066975	0.882032569	2.46699507	2.46699507	2.46699507	1.46699507	2.46699507	2.46699507	1.46699507
GTF2IRD2B	3.274349992	0.244602649	3.466995069	-0.11796743	1.981568243	1.618998163	1.730029476	2.46699507	2.46699507	0.46699507	1.244602649	0.730029476	2.46699507	1.882032569	2.788923165	1.46699507	2.46699507	2.46699507	2.46699507	2.203960664	0.882032569	2.217016817	2.244602649	1.46699507	1.051957571	2.46699507	1.882032569	1.46699507	2.244602649	1.46699507	0.882032569	0.882032569	2.46699507	2.46699507	2.203960664	2.46699507	1.882032569	0.809882784	1.46699507	2.46699507	1.367459396	2.46699507	2.46699507	2.46699507	3.466995069	1.46699507	2.46699507	2.46699507	3.466995069
MAPRE3	1.051957571	1.981568243	2.46699507	1.882032569	0.244602649	1.882032569	1.145066975	1.46699507	2.46699507	2.051957571	1.981568243	1.46699507	0.882032569	0.882032569	1.46699507	2.46699507	2.46699507	2.46699507	2.46699507	1.46699507	0.882032569	2.531125407	1.981568243	2.46699507	1.788923165	2.46699507	0.618998163	1.46699507	1.659640148	1.788923165	0.659640148	1.882032569	2.46699507	2.46699507	0.46699507	2.46699507	2.051957571	0.916797988	1.46699507	2.46699507	0.145066974	0.882032569	2.46699507	2.46699507	3.466995069	1.46699507	2.46699507	2.46699507	1.46699507
SRXN1	2.46699507	1.981568243	3.466995069	-0.11796743	0.659640148	0.882032569	2.46699507	1.46699507	2.46699507	1.46699507	2.46699507	1.46699507	2.46699507	0.882032569	2.051957571	1.46699507	2.46699507	2.46699507	2.46699507	1.882032569	1.882032569	2.217016817	0.659640148	1.46699507	2.051957571	2.46699507	1.46699507	1.46699507	1.244602649	0.46699507	1.074677647	2.46699507	2.46699507	2.46699507	2.051957571	2.46699507	1.46699507	1.916797987	2.46699507	2.46699507	1.560104474	1.882032569	2.46699507	2.46699507	2.46699507	1.46699507	2.46699507	2.46699507	3.051957571
TMEM94	2.051957571	1.829565149	2.46699507	0.882032569	1.659640148	1.618998163	0.145066974	1.46699507	3.466995069	2.46699507	1.981568243	1.145066975	2.46699507	2.46699507	0.46699507	3.051957571	2.46699507	3.466995069	2.46699507	1.46699507	0.882032569	2.416954387	0.659640148	2.46699507	1.051957571	2.46699507	1.997509787	1.46699507	-0.340359852	1.051957571	1.534109266	2.46699507	2.46699507	2.46699507	1.203960664	2.46699507	1.203960664	-0.568628839	1.46699507	2.46699507	0.145066974	0.882032569	2.46699507	2.46699507	2.46699507	1.46699507	2.46699507	2.46699507	1.46699507
C8orf82	2.46699507	1.46699507	2.46699507	-0.11796743	1.244602649	1.618998163	1.145066975	1.46699507	2.46699507	0.46699507	-0.340359852	2.314991976	1.882032569	1.882032569	0.46699507	1.46699507	2.46699507	2.46699507	2.46699507	1.297070068	0.882032569	1.865544446	-0.340359852	1.46699507	1.051957571	2.46699507	0.882032569	3.051957571	1.829565149	1.051957571	1.244602649	1.882032569	2.46699507	2.46699507	1.882032569	2.46699507	1.46699507	1.501760488	1.46699507	2.46699507	1.730029476	0.882032569	2.46699507	2.46699507	2.46699507	1.46699507	2.46699507	2.46699507	1.46699507
GNPTAB	1.788923165	1.46699507	3.466995069	-0.11796743	0.659640148	3.38453291	0.145066974	0.46699507	2.46699507	0.46699507	1.244602649	1.730029476	0.882032569	3.203960664	1.46699507	1.46699507	2.46699507	4.46699507	2.46699507	0.297070069	0.882032569	2.399880874	2.244602649	3.466995069	0.46699507	2.46699507	1.297070068	1.46699507	1.659640148	1.46699507	2.244602649	3.882032569	2.46699507	2.46699507	0.46699507	2.46699507	-1.117967432	1.568874684	1.46699507	2.46699507	0.882032569	2.46699507	2.46699507	2.46699507	2.46699507	1.46699507	2.46699507	2.46699507	1.46699507
ID2	2.46699507	2.360079866	2.46699507	0.882032569	2.46699507	2.297070068	3.145066975	1.46699507	2.46699507	2.46699507	1.244602649	1.46699507	1.882032569	2.882032569	0.46699507	1.46699507	2.46699507	2.46699507	2.46699507	2.46699507	1.882032569	2.329491546	3.747102989	1.46699507	1.788923165	2.46699507	2.46699507	1.46699507	2.566530743	1.46699507	3.162140488	1.882032569	2.46699507	2.46699507	1.46699507	2.46699507	2.341464188	0.568874684	1.46699507	2.46699507	0.882032569	1.882032569	2.46699507	2.46699507	2.46699507	1.46699507	2.46699507	3.466995069	1.46699507
TFAP2C	0.46699507	2.119071766	3.466995069	2.689387491	0.659640148	1.297070068	1.730029476	1.46699507	2.46699507	3.051957571	1.981568243	1.730029476	2.46699507	2.46699507	2.051957571	1.46699507	2.46699507	2.46699507	2.46699507	1.756501687	2.46699507	3.283687856	2.829565149	2.46699507	3.554457912	2.46699507	1.46699507	2.46699507	1.244602649	2.274349992	1.534109266	2.882032569	2.46699507	2.46699507	2.96949541	2.46699507	1.46699507	2.063639376	1.46699507	2.46699507	2.019536093	0.882032569	2.46699507	2.46699507	3.466995069	2.46699507	2.46699507	2.46699507	2.46699507
TCAF1	2.274349992	1.46699507	3.466995069	1.882032569	2.659640148	1.618998163	0.145066974	1.46699507	2.46699507	2.051957571	2.659640148	1.730029476	0.882032569	2.46699507	1.46699507	1.46699507	2.46699507	2.46699507	2.46699507	2.882032569	3.203960664	2.546722262	1.659640148	1.46699507	1.788923165	2.46699507	1.997509787	1.46699507	2.659640148	2.274349992	1.244602649	0.882032569	2.46699507	2.46699507	1.689387491	2.46699507	2.051957571	1.43137116	3.051957571	2.46699507	1.560104474	1.882032569	2.46699507	2.46699507	4.46699507	1.46699507	2.46699507	2.46699507	2.46699507
CDK4	1.788923165	2.566530743	2.46699507	2.46699507	2.566530743	-0.702929931	1.730029476	1.46699507	2.46699507	2.051957571	2.829565149	3.232529816	3.203960664	0.882032569	2.051957571	1.46699507	2.46699507	2.46699507	2.46699507	2.756501687	1.882032569	2.095026292	3.360079866	1.46699507	0.46699507	2.46699507	2.997509787	1.46699507	2.829565149	1.051957571	2.244602649	0.882032569	2.46699507	2.46699507	2.46699507	2.46699507	3.051957571	3.617237705	1.46699507	3.466995069	3.260544192	2.46699507	2.46699507	2.46699507	4.051957571	2.46699507	2.46699507	2.46699507	1.46699507
NNMT	0.46699507	3.360079866	2.46699507	2.46699507	2.46699507	2.46699507	2.46699507	1.46699507	2.46699507	0.46699507	2.829565149	3.145066975	1.882032569	0.882032569	1.46699507	1.46699507	2.46699507	2.46699507	2.46699507	2.38453291	0.882032569	1.865544446	1.981568243	1.46699507	2.46699507	2.46699507	3.940926258	1.46699507	4.183202104	2.274349992	3.981568243	0.882032569	2.46699507	2.46699507	1.46699507	2.46699507	2.203960664	0.809882784	3.466995069	4.051957571	0.145066974	3.203960664	2.46699507	2.46699507	2.46699507	1.46699507	2.46699507	2.46699507	1.46699507
WASHC1	4.46699507	3.907567661	2.46699507	4.051957571	4.183202104	3.466995069	2.46699507	3.466995069	2.46699507	2.788923165	3.244602649	3.730029476	2.882032569	1.882032569	3.274349992	4.46699507	2.46699507	2.46699507	2.46699507	3.911779912	2.882032569	2.433828206	4.704034267	1.46699507	3.274349992	2.46699507	3.997509787	1.46699507	4.33206549	3.990557025	3.629266499	3.203960664	3.466995069	2.46699507	4.239584574	2.46699507	4.239584574	3.518834001	4.46699507	3.466995069	4.232529816	3.466995069	2.46699507	3.466995069	5.05195757	1.46699507	2.46699507	2.46699507	3.466995069
RHPN1	2.926426689	1.981568243	2.46699507	0.882032569	1.46699507	2.104424991	2.145066975	1.46699507	2.46699507	1.46699507	2.46699507	0.730029476	1.882032569	0.882032569	0.46699507	1.46699507	2.46699507	4.46699507	2.46699507	0.618998163	0.882032569	2.255490965	1.244602649	3.051957571	2.926426689	2.46699507	1.10442499	3.051957571	0.659640148	1.46699507	-1.925322355	2.882032569	2.46699507	2.46699507	2.882032569	2.46699507	1.689387491	-0.305594433	1.46699507	2.46699507	0.882032569	0.882032569	2.46699507	2.46699507	2.46699507	2.46699507	3.466995069	2.46699507	2.46699507
PAM16	0.46699507	2.119071766	2.46699507	-0.11796743	1.46699507	1.882032569	2.952421897	2.46699507	2.46699507	0.46699507	1.981568243	1.145066975	2.882032569	0.882032569	2.46699507	1.46699507	2.46699507	2.46699507	2.46699507	1.46699507	0.882032569	2.499416548	1.244602649	1.46699507	0.46699507	2.46699507	1.618998163	3.466995069	1.659640148	2.788923165	1.775117365	2.46699507	2.46699507	2.46699507	2.051957571	2.46699507	1.46699507	1.109443065	2.46699507	2.46699507	2.260544192	0.882032569	2.46699507	2.46699507	3.466995069	1.46699507	2.46699507	2.46699507	1.46699507
PAGR1	0.46699507	0.659640148	2.46699507	2.203960664	0.981568243	0.882032569	1.730029476	0.46699507	2.46699507	2.46699507	0.659640148	1.46699507	0.882032569	0.882032569	0.46699507	2.46699507	2.46699507	2.46699507	2.46699507	2.46699507	0.882032569	2.515358091	0.659640148	1.46699507	1.788923165	2.46699507	2.104424991	1.46699507	1.46699507	1.46699507	0.882032569	3.203960664	2.46699507	2.46699507	0.882032569	2.46699507	1.46699507	1.279368067	1.46699507	2.46699507	1.560104474	0.882032569	2.46699507	2.46699507	2.46699507	2.46699507	2.46699507	2.46699507	2.46699507
PTBP1	9.949803027	13.70505854	13.93714551	13.06131967	11.93197833	12.27255983	13.9373489	12.99520497	12.74079067	13.51922346	13.04023649	12.98554988	13.40216012	10.527691	13.21014646	11.1429521	13.7883595	12.85069936	11.9628501	11.85105927	13.13588005	7.620892506	11.24835478	13.07108493	13.52937856	12.13588005	11.28610971	13.49869627	11.78650591	13.16970888	10.61359405	13.00905961	13.20761911	11.8420345	11.33375884	11.65187041	12.6430643	10.15195745	12.05945211	9.705399809	9.573427148	10.34146419	11.78666719	10.26141094	13.47612386	13.25489763	12.09635169	12.78214463	12.85231825
HNRNPH3	1.788923165	2.119071766	2.46699507	1.46699507	2.119071766	2.618998163	2.145066975	0.46699507	3.466995069	2.051957571	1.244602649	2.845506693	0.882032569	2.46699507	1.46699507	3.051957571	2.46699507	2.46699507	2.46699507	1.618998163	1.882032569	2.007563451	3.360079866	1.46699507	2.926426689	2.46699507	2.203960664	2.46699507	2.566530743	1.46699507	3.028873958	3.689387491	2.46699507	2.46699507	1.689387491	2.46699507	2.582472287	2.633005021	2.46699507	2.46699507	2.560104474	2.882032569	2.46699507	3.466995069	2.46699507	1.46699507	2.46699507	2.46699507	1.46699507
OXLD1	1.46699507	1.981568243	2.46699507	0.882032569	2.119071766	2.46699507	2.145066975	2.788923165	2.46699507	2.051957571	2.244602649	1.46699507	1.882032569	1.882032569	0.46699507	1.46699507	2.46699507	2.46699507	2.46699507	1.297070068	0.882032569	2.708003169	1.659640148	1.46699507	2.274349992	2.46699507	1.882032569	3.051957571	1.659640148	1.051957571	0.882032569	0.882032569	2.46699507	2.46699507	1.689387491	2.46699507	2.051957571	-0.568628839	1.46699507	2.46699507	1.145066975	0.882032569	2.46699507	2.46699507	3.466995069	1.46699507	2.46699507	2.46699507	3.051957571
SOD1	1.46699507	2.119071766	2.46699507	2.46699507	1.981568243	1.297070068	1.145066975	0.46699507	2.46699507	2.788923165	1.659640148	2.145066975	0.882032569	0.882032569	1.46699507	1.46699507	2.46699507	3.466995069	2.46699507	1.997509787	2.46699507	2.3113442	1.659640148	1.46699507	2.274349992	3.466995069	1.756501687	1.46699507	1.829565149	3.051957571	1.534109266	2.46699507	2.46699507	2.46699507	2.689387491	2.46699507	0.882032569	3.086722989	1.46699507	2.46699507	2.019536093	2.46699507	2.46699507	2.46699507	2.46699507	3.051957571	2.46699507	2.46699507	2.46699507
LIG1	1.788923165	1.829565149	2.46699507	2.46699507	0.981568243	1.618998163	1.145066975	1.46699507	2.46699507	0.46699507	2.244602649	2.46699507	1.882032569	0.882032569	2.46699507	1.46699507	2.46699507	2.46699507	2.46699507	1.997509787	0.882032569	2.217016817	-0.340359852	1.46699507	2.46699507	2.46699507	0.297070069	3.051957571	0.981568243	1.788923165	0.074677647	1.882032569	2.46699507	2.46699507	1.689387491	2.46699507	1.203960664	1.279368067	1.46699507	2.46699507	1.367459396	0.882032569	2.46699507	2.46699507	4.051957571	1.46699507	2.46699507	2.46699507	1.46699507
TMEM159	-0.533004929	2.244602649	2.46699507	2.203960664	2.360079866	0.297070069	1.730029476	1.46699507	2.46699507	3.274349992	3.244602649	1.730029476	0.882032569	0.882032569	2.46699507	1.46699507	2.46699507	2.46699507	2.46699507	1.618998163	2.46699507	1.840453466	2.46699507	1.46699507	1.788923165	3.466995069	2.104424991	2.46699507	1.659640148	-0.533004929	1.659640148	0.882032569	2.46699507	2.46699507	2.341464188	4.051957571	1.689387491	2.196905907	1.46699507	2.46699507	2.808031988	1.882032569	2.46699507	2.46699507	2.46699507	2.46699507	2.46699507	2.46699507	2.46699507
PEX26	2.274349992	1.981568243	2.46699507	1.882032569	0.981568243	2.618998163	0.145066974	0.46699507	2.46699507	0.46699507	1.981568243	1.730029476	0.882032569	2.46699507	0.46699507	3.788923165	2.46699507	2.46699507	2.46699507	1.10442499	0.882032569	2.274349992	1.244602649	2.46699507	1.788923165	2.46699507	1.46699507	1.46699507	1.829565149	2.274349992	1.244602649	0.882032569	2.46699507	2.46699507	1.882032569	2.46699507	1.689387491	0.916797988	1.46699507	2.46699507	1.730029476	2.46699507	2.46699507	2.46699507	2.46699507	2.46699507	2.46699507	2.46699507	1.46699507
PLCL2	2.788923165	2.46699507	2.46699507	1.882032569	1.46699507	3.10442499	2.145066975	0.46699507	2.46699507	2.051957571	-0.340359852	1.952421897	0.882032569	1.882032569	2.46699507	1.46699507	2.46699507	2.46699507	2.46699507	2.203960664	1.882032569	2.236382142	2.244602649	1.46699507	2.926426689	2.46699507	1.618998163	3.466995069	2.360079866	2.636920071	1.534109266	2.46699507	2.46699507	2.46699507	1.203960664	3.466995069	0.46699507	-0.305594433	1.46699507	2.46699507	-0.439895526	0.882032569	2.46699507	2.46699507	2.46699507	1.46699507	2.46699507	2.46699507	1.46699507
VSIG2	1.46699507	1.659640148	2.46699507	1.46699507	2.244602649	2.297070068	2.46699507	0.46699507	2.46699507	2.46699507	1.659640148	0.145066974	1.882032569	0.882032569	2.051957571	3.466995069	4.051957571	2.46699507	2.46699507	1.997509787	1.882032569	2.399880874	2.244602649	2.46699507	2.274349992	4.051957571	1.10442499	3.051957571	0.659640148	2.788923165	1.396605742	0.882032569	3.466995069	2.46699507	4.011315586	2.46699507	2.96949541	1.196905907	1.46699507	2.46699507	1.560104474	0.882032569	2.46699507	2.46699507	2.46699507	1.46699507	2.46699507	2.46699507	2.46699507
AGPAT4	2.46699507	4.085904902	2.46699507	3.203960664	2.119071766	2.618998163	2.730029476	2.788923165	2.46699507	1.46699507	2.46699507	3.466995069	0.882032569	2.46699507	2.46699507	1.46699507	2.46699507	2.46699507	2.46699507	1.756501687	2.46699507	2.177488453	1.659640148	1.46699507	4.051957571	2.46699507	1.882032569	1.46699507	5.530004867	3.373885665	4.028873957	3.203960664	2.46699507	2.46699507	-1.117967432	2.46699507	2.051957571	0.431371161	2.46699507	2.46699507	0.882032569	0.882032569	2.46699507	3.466995069	2.46699507	1.46699507	2.46699507	3.466995069	2.46699507
WASF2	1.051957571	1.829565149	2.46699507	0.882032569	1.244602649	-0.702929931	2.145066975	2.051957571	2.46699507	2.051957571	1.981568243	2.145066975	1.882032569	0.882032569	2.051957571	1.46699507	2.46699507	2.46699507	2.46699507	1.997509787	0.882032569	1.814918373	1.659640148	1.46699507	0.46699507	2.46699507	2.544997582	1.46699507	2.360079866	-0.533004929	2.775117365	0.882032569	2.46699507	2.46699507	2.582472287	2.46699507	1.882032569	3.196905907	1.46699507	2.46699507	3.314991976	0.882032569	2.46699507	2.46699507	2.46699507	1.46699507	2.46699507	2.46699507	1.46699507
PRDM2	2.788923165	2.46699507	3.466995069	0.882032569	2.46699507	2.618998163	2.145066975	1.46699507	2.46699507	2.051957571	2.46699507	1.952421897	0.882032569	2.46699507	1.46699507	1.46699507	2.46699507	2.46699507	2.46699507	1.882032569	0.882032569	2.546722262	2.244602649	1.46699507	1.788923165	2.46699507	1.882032569	1.46699507	2.566530743	2.274349992	2.32260516	1.882032569	2.46699507	2.46699507	2.051957571	2.46699507	1.203960664	1.633005021	1.46699507	2.46699507	1.145066975	0.882032569	2.46699507	2.46699507	2.46699507	1.46699507	2.46699507	2.46699507	1.46699507
SNU13	1.46699507	2.566530743	2.46699507	1.882032569	2.566530743	1.882032569	2.145066975	2.788923165	2.46699507	2.788923165	1.659640148	2.46699507	1.882032569	0.882032569	1.46699507	1.46699507	2.46699507	2.46699507	2.46699507	2.297070068	1.882032569	2.073652642	2.244602649	1.46699507	1.46699507	2.46699507	2.997509787	1.46699507	2.829565149	2.051957571	2.244602649	0.882032569	2.46699507	3.466995069	2.203960664	2.46699507	1.203960664	2.601296162	3.051957571	2.46699507	3.145066975	3.466995069	2.46699507	2.46699507	2.46699507	2.46699507	2.46699507	2.46699507	1.46699507
BMP4	2.051957571	1.829565149	3.466995069	0.882032569	1.981568243	2.297070068	1.145066975	2.051957571	2.46699507	2.46699507	1.244602649	0.730029476	0.882032569	0.882032569	0.46699507	2.46699507	2.46699507	2.46699507	2.46699507	1.756501687	0.882032569	2.274349992	1.244602649	2.46699507	1.46699507	2.46699507	1.10442499	1.46699507	0.981568243	2.788923165	0.659640148	0.882032569	2.46699507	2.46699507	-0.11796743	3.466995069	0.882032569	-2.890556932	1.46699507	2.46699507	0.882032569	1.882032569	2.46699507	2.46699507	3.466995069	1.46699507	2.46699507	2.46699507	1.46699507
PPP1R7	-0.533004929	2.46699507	2.46699507	0.882032569	1.659640148	-0.702929931	0.145066974	1.46699507	2.46699507	0.46699507	-0.340359852	1.952421897	2.46699507	0.882032569	2.46699507	1.46699507	2.46699507	2.46699507	2.46699507	2.544997582	1.882032569	2.051957571	0.659640148	1.46699507	2.051957571	2.46699507	1.756501687	1.46699507	2.244602649	0.46699507	1.775117365	0.882032569	2.46699507	2.46699507	2.341464188	2.46699507	2.341464188	2.43137116	1.46699507	2.46699507	1.560104474	0.882032569	2.46699507	2.46699507	3.466995069	1.46699507	2.46699507	2.46699507	2.46699507
CKS1B	3.051957571	3.051957571	4.051957571	2.882032569	2.747102989	3.203960664	2.952421897	4.051957571	2.46699507	2.051957571	2.244602649	2.314991976	1.882032569	3.203960664	2.46699507	4.274349992	3.466995069	2.46699507	2.46699507	2.820632025	2.882032569	2.29296567	2.659640148	1.46699507	3.051957571	2.46699507	2.940926258	3.051957571	1.981568243	3.466995069	2.46699507	3.466995069	2.46699507	2.46699507	3.203960664	2.46699507	2.582472287	3.376229607	3.051957571	2.46699507	2.882032569	2.882032569	3.466995069	2.46699507	3.466995069	3.051957571	2.46699507	2.46699507	2.46699507
KIAA1522	2.051957571	1.829565149	2.46699507	1.46699507	1.981568243	1.297070068	1.145066975	0.46699507	2.46699507	0.46699507	1.659640148	0.145066974	2.46699507	0.882032569	2.051957571	1.46699507	2.46699507	2.46699507	2.46699507	1.618998163	0.882032569	2.095026292	2.46699507	2.46699507	0.46699507	2.46699507	1.997509787	2.46699507	0.659640148	2.274349992	1.396605742	0.882032569	2.46699507	2.46699507	2.689387491	2.46699507	2.203960664	3.131810878	3.788923165	2.46699507	1.560104474	0.882032569	2.46699507	2.46699507	2.46699507	1.46699507	4.051957571	2.46699507	1.46699507
C1orf122	-0.533004929	0.981568243	2.46699507	-0.11796743	1.981568243	1.882032569	0.145066974	0.46699507	2.46699507	1.46699507	1.659640148	1.952421897	2.46699507	0.882032569	0.46699507	1.46699507	2.46699507	2.46699507	2.46699507	1.756501687	1.882032569	2.46699507	1.659640148	1.46699507	0.46699507	2.46699507	2.104424991	1.46699507	1.244602649	1.788923165	1.244602649	0.882032569	2.46699507	2.46699507	2.341464188	2.46699507	2.341464188	2.633005021	1.46699507	2.46699507	1.145066975	0.882032569	2.46699507	2.46699507	2.46699507	1.46699507	2.46699507	2.46699507	1.46699507
DCTN6	-0.533004929	2.119071766	2.46699507	2.203960664	1.46699507	0.297070069	0.145066974	2.46699507	2.46699507	2.46699507	2.244602649	2.845506693	0.882032569	0.882032569	2.051957571	1.46699507	2.46699507	2.46699507	2.46699507	2.618998163	2.882032569	2.255490965	1.659640148	1.46699507	2.051957571	2.46699507	2.618998163	2.46699507	2.659640148	2.926426689	2.162140488	0.882032569	2.46699507	2.46699507	2.689387491	2.46699507	1.882032569	2.568874684	1.46699507	2.46699507	2.730029476	0.882032569	2.46699507	2.46699507	2.46699507	1.46699507	2.46699507	2.46699507	3.466995069
RCOR1	1.46699507	2.119071766	2.46699507	0.882032569	0.244602649	0.882032569	0.145066974	2.788923165	2.46699507	0.46699507	0.659640148	1.145066975	0.882032569	0.882032569	3.051957571	1.46699507	2.46699507	3.466995069	2.46699507	1.10442499	1.882032569	2.095026292	0.659640148	1.46699507	1.051957571	2.46699507	0.882032569	1.46699507	0.244602649	1.46699507	1.775117365	2.46699507	4.051957571	2.46699507	1.46699507	2.46699507	2.46699507	1.633005021	1.46699507	2.46699507	2.019536093	1.882032569	2.46699507	2.46699507	2.46699507	3.051957571	2.46699507	2.46699507	1.46699507
TOP2B	2.274349992	2.907567661	2.46699507	1.46699507	1.829565149	2.618998163	1.145066975	3.051957571	2.46699507	1.46699507	2.244602649	1.952421897	0.882032569	2.46699507	2.051957571	4.274349992	2.46699507	2.46699507	2.46699507	1.756501687	2.46699507	2.46699507	3.360079866	1.46699507	1.46699507	2.46699507	2.689387491	1.46699507	2.747102989	1.788923165	2.244602649	2.882032569	2.46699507	2.46699507	3.203960664	2.46699507	1.46699507	2.238726082	1.46699507	2.46699507	1.367459396	0.882032569	2.46699507	2.46699507	2.46699507	2.46699507	2.46699507	2.46699507	1.46699507
TSPAN15	1.46699507	1.659640148	2.46699507	2.46699507	2.46699507	2.104424991	2.46699507	0.46699507	2.46699507	1.46699507	0.659640148	1.145066975	2.882032569	2.46699507	1.46699507	3.466995069	3.466995069	2.46699507	2.46699507	2.38453291	0.882032569	2.274349992	1.659640148	1.46699507	1.788923165	2.46699507	1.882032569	1.46699507	0.659640148	2.274349992	1.396605742	1.882032569	2.46699507	2.46699507	2.341464188	2.46699507	2.203960664	1.96742406	1.46699507	2.46699507	-0.439895526	1.882032569	2.46699507	2.46699507	3.466995069	1.46699507	2.46699507	2.46699507	1.46699507
COQ4	2.051957571	0.981568243	2.46699507	0.882032569	1.46699507	2.756501687	0.145066974	2.051957571	2.46699507	2.051957571	1.981568243	0.730029476	0.882032569	0.882032569	1.46699507	1.46699507	2.46699507	3.466995069	2.46699507	1.756501687	0.882032569	2.347413454	-0.340359852	1.46699507	1.788923165	2.46699507	1.10442499	1.46699507	2.244602649	1.46699507	1.244602649	0.882032569	2.46699507	2.46699507	-0.11796743	3.466995069	-0.11796743	0.568874684	2.46699507	2.46699507	1.145066975	0.882032569	2.46699507	2.46699507	2.46699507	1.46699507	2.46699507	2.46699507	2.46699507
MZT2A	1.788923165	0.981568243	2.46699507	1.46699507	0.244602649	-0.702929931	0.145066974	2.051957571	2.46699507	2.051957571	0.659640148	1.730029476	2.46699507	1.882032569	0.46699507	1.46699507	2.46699507	2.46699507	2.46699507	0.618998163	0.882032569	2.636920071	-0.340359852	1.46699507	1.46699507	2.46699507	1.882032569	1.46699507	0.981568243	1.051957571	0.882032569	0.882032569	2.46699507	2.46699507	2.051957571	2.46699507	0.46699507	0.694405566	1.46699507	2.46699507	-0.439895526	0.882032569	2.46699507	2.46699507	2.46699507	1.46699507	2.46699507	2.46699507	3.051957571
ANKRD12	1.051957571	1.659640148	2.46699507	0.882032569	1.244602649	1.882032569	1.145066975	1.46699507	2.46699507	0.46699507	-0.340359852	1.46699507	1.882032569	1.882032569	0.46699507	1.46699507	3.466995069	3.466995069	2.46699507	1.46699507	1.882032569	1.592525952	0.659640148	1.46699507	1.788923165	2.46699507	1.10442499	1.46699507	1.659640148	2.636920071	1.244602649	0.882032569	2.46699507	2.46699507	1.46699507	3.466995069	0.46699507	-0.083202013	1.46699507	2.46699507	1.560104474	2.46699507	2.46699507	2.46699507	2.46699507	1.46699507	2.46699507	2.46699507	1.46699507
GMPS	2.051957571	1.659640148	2.46699507	0.882032569	1.829565149	2.104424991	1.730029476	0.46699507	2.46699507	2.051957571	1.244602649	1.46699507	1.882032569	1.882032569	0.46699507	3.051957571	2.46699507	2.46699507	2.46699507	1.756501687	2.46699507	2.051957571	3.119071766	2.46699507	2.274349992	2.46699507	1.46699507	1.46699507	0.981568243	2.46699507	1.396605742	0.882032569	3.466995069	2.46699507	2.203960664	2.46699507	2.051957571	2.809882784	2.46699507	2.46699507	1.730029476	0.882032569	2.46699507	2.46699507	2.46699507	2.46699507	2.46699507	2.46699507	2.46699507
MRPL51	2.636920071	1.46699507	2.46699507	1.46699507	2.360079866	0.882032569	1.145066975	1.46699507	2.46699507	1.46699507	1.244602649	2.46699507	2.46699507	1.882032569	0.46699507	1.46699507	3.466995069	2.46699507	3.466995069	1.618998163	0.882032569	1.938300789	1.981568243	1.46699507	1.46699507	2.46699507	2.46699507	2.46699507	1.244602649	1.788923165	1.775117365	0.882032569	2.46699507	2.46699507	1.882032569	2.46699507	1.882032569	2.942333079	1.46699507	2.46699507	2.560104474	0.882032569	2.46699507	2.46699507	2.46699507	1.46699507	3.466995069	2.46699507	1.46699507
NBPF19	4.373885666	3.183202104	3.466995069	2.882032569	3.747102989	2.756501687	3.604498594	3.466995069	2.46699507	2.051957571	1.659640148	3.730029476	2.46699507	2.46699507	2.051957571	4.46699507	2.46699507	2.46699507	2.46699507	4.051957571	1.882032569	2.051957571	3.566530743	1.46699507	2.051957571	2.46699507	4.024990523	3.051957571	4.151493244	2.926426689	3.566530743	3.466995069	3.466995069	2.46699507	3.788923165	2.46699507	3.882032569	3.568874683	3.788923165	2.46699507	3.08366643	0.882032569	2.46699507	2.46699507	4.46699507	1.46699507	2.46699507	2.46699507	2.46699507
PARD3	3.274349992	0.981568243	2.46699507	2.46699507	0.981568243	1.297070068	2.145066975	0.46699507	3.466995069	0.46699507	0.659640148	0.730029476	0.882032569	1.882032569	2.46699507	1.46699507	2.46699507	2.46699507	2.46699507	1.297070068	2.46699507	2.274349992	1.244602649	3.051957571	1.788923165	2.46699507	0.882032569	1.46699507	2.119071766	1.46699507	0.882032569	0.882032569	2.46699507	2.46699507	-0.11796743	2.46699507	1.46699507	1.501760488	1.46699507	2.46699507	-0.439895526	0.882032569	2.46699507	2.46699507	2.46699507	1.46699507	3.466995069	2.46699507	1.46699507
S1PR2	1.051957571	2.907567661	2.46699507	1.46699507	0.981568243	0.297070069	2.46699507	2.051957571	2.46699507	0.46699507	2.981568243	1.952421897	0.882032569	0.882032569	1.46699507	1.46699507	2.46699507	2.46699507	2.46699507	2.38453291	0.882032569	2.329491546	0.659640148	1.46699507	3.051957571	2.46699507	1.882032569	2.46699507	2.659640148	1.46699507	1.882032569	0.882032569	3.466995069	2.46699507	1.882032569	2.46699507	1.689387491	0.431371161	1.46699507	2.46699507	0.560104474	0.882032569	2.46699507	2.46699507	2.46699507	2.46699507	2.46699507	2.46699507	2.46699507
CCDC85C	1.051957571	2.829565149	2.46699507	1.46699507	-0.340359852	-0.702929931	1.730029476	2.46699507	2.46699507	2.46699507	-0.340359852	1.952421897	0.882032569	0.882032569	2.051957571	1.46699507	2.46699507	2.46699507	2.46699507	2.203960664	2.46699507	2.416954387	2.46699507	1.46699507	1.788923165	2.46699507	0.882032569	3.466995069	1.659640148	-0.533004929	0.882032569	1.882032569	2.46699507	2.46699507	2.203960664	2.46699507	2.882032569	1.196905907	2.46699507	2.46699507	2.260544192	0.882032569	2.46699507	2.46699507	4.051957571	1.46699507	2.46699507	2.46699507	2.46699507
YY1	2.274349992	-1.340359852	2.46699507	1.46699507	1.829565149	2.104424991	0.145066974	2.788923165	2.46699507	2.051957571	0.659640148	-0.854933026	0.882032569	2.46699507	0.46699507	1.46699507	2.46699507	2.46699507	2.46699507	2.104424991	1.882032569	1.8902065	1.659640148	2.46699507	1.051957571	2.46699507	1.46699507	1.46699507	1.659640148	2.636920071	1.981568243	0.882032569	2.46699507	2.46699507	2.46699507	3.466995069	2.46699507	1.809882784	1.46699507	2.46699507	3.203960664	0.882032569	2.46699507	2.46699507	2.46699507	1.46699507	2.46699507	2.46699507	1.46699507
SUZ12	2.051957571	1.244602649	2.46699507	1.46699507	1.46699507	2.104424991	0.145066974	1.46699507	2.46699507	0.46699507	0.659640148	1.730029476	0.882032569	0.882032569	0.46699507	1.46699507	2.46699507	2.46699507	2.46699507	1.297070068	0.882032569	2.515358091	1.244602649	1.46699507	2.636920071	2.46699507	0.618998163	1.46699507	1.244602649	2.274349992	1.659640148	1.882032569	2.46699507	2.46699507	-1.117967432	2.46699507	1.689387491	0.279368067	1.46699507	2.46699507	2.019536093	0.882032569	2.46699507	2.46699507	3.466995069	1.46699507	2.46699507	2.46699507	1.46699507
HSPA4	2.274349992	1.981568243	2.46699507	1.882032569	2.244602649	1.297070068	1.145066975	2.46699507	2.46699507	2.788923165	0.659640148	2.46699507	1.882032569	3.203960664	2.051957571	2.46699507	2.46699507	2.46699507	2.46699507	1.297070068	0.882032569	2.157310571	1.981568243	1.46699507	1.051957571	2.46699507	2.46699507	2.46699507	2.244602649	2.051957571	1.534109266	0.882032569	2.46699507	2.46699507	1.882032569	2.46699507	3.466995069	2.724152909	1.46699507	2.46699507	2.019536093	0.882032569	2.46699507	2.46699507	2.46699507	1.46699507	2.46699507	2.46699507	1.46699507
TCEAL9	-0.533004929	1.659640148	2.46699507	0.882032569	2.119071766	-0.702929931	2.145066975	2.051957571	2.46699507	1.46699507	0.659640148	1.952421897	0.882032569	0.882032569	1.46699507	1.46699507	2.46699507	2.46699507	2.46699507	1.297070068	0.882032569	2.177488453	1.659640148	1.46699507	-0.533004929	2.46699507	3.155051064	1.46699507	2.119071766	-0.533004929	1.981568243	0.882032569	2.46699507	2.46699507	2.689387491	2.46699507	2.788923165	1.694405566	1.46699507	3.466995069	0.882032569	0.882032569	2.46699507	2.46699507	3.466995069	1.46699507	2.46699507	2.46699507	1.46699507
NRAS	2.274349992	2.566530743	2.46699507	-0.11796743	1.244602649	0.882032569	1.730029476	0.46699507	2.46699507	2.051957571	-0.340359852	0.145066974	2.46699507	0.882032569	2.051957571	1.46699507	2.46699507	2.46699507	2.46699507	1.46699507	2.46699507	1.961759762	1.659640148	1.46699507	1.46699507	2.46699507	1.882032569	1.46699507	0.981568243	1.46699507	1.659640148	2.46699507	2.46699507	2.46699507	1.46699507	2.46699507	2.46699507	1.864330568	2.46699507	2.46699507	2.019536093	0.882032569	2.46699507	2.46699507	2.46699507	1.46699507	2.46699507	2.46699507	1.46699507
RBM8A	3.051957571	2.244602649	3.466995069	2.689387491	1.981568243	2.756501687	1.730029476	3.051957571	3.466995069	2.46699507	1.659640148	2.145066975	2.46699507	2.46699507	2.788923165	2.46699507	2.46699507	5.05195757	2.46699507	2.46699507	3.689387491	2.3113442	2.829565149	1.46699507	2.274349992	2.46699507	1.882032569	2.46699507	2.360079866	2.051957571	2.46699507	2.46699507	2.46699507	2.46699507	2.341464188	2.46699507	2.341464188	3.131810878	4.274349992	2.46699507	2.260544192	3.203960664	2.46699507	2.46699507	2.46699507	1.46699507	2.46699507	2.46699507	3.466995069
MTUS1	2.051957571	1.46699507	2.46699507	1.882032569	2.360079866	2.104424991	1.145066975	0.46699507	3.466995069	0.46699507	-0.340359852	1.145066975	0.882032569	3.466995069	2.788923165	3.051957571	2.46699507	2.46699507	2.46699507	1.618998163	0.882032569	2.177488453	1.659640148	1.46699507	1.051957571	2.46699507	1.997509787	3.051957571	1.659640148	2.274349992	1.534109266	0.882032569	2.46699507	2.46699507	2.788923165	2.46699507	0.46699507	3.153837185	1.46699507	2.46699507	2.367459396	0.882032569	2.46699507	2.46699507	2.46699507	1.46699507	2.46699507	2.46699507	1.46699507
CEBPG	-0.533004929	1.46699507	2.46699507	2.46699507	1.46699507	-0.702929931	1.730029476	0.46699507	2.46699507	2.46699507	0.659640148	1.145066975	0.882032569	0.882032569	0.46699507	1.46699507	2.46699507	2.46699507	2.46699507	2.104424991	2.882032569	1.8902065	2.244602649	1.46699507	0.46699507	2.46699507	1.618998163	1.46699507	1.981568243	-0.533004929	1.534109266	0.882032569	2.46699507	2.46699507	2.788923165	2.46699507	1.882032569	2.53570782	1.46699507	2.46699507	1.560104474	0.882032569	2.46699507	2.46699507	2.46699507	1.46699507	2.46699507	2.46699507	1.46699507
NFATC2IP	0.46699507	1.659640148	2.46699507	2.203960664	1.46699507	-0.702929931	1.145066975	1.46699507	2.46699507	2.46699507	2.46699507	2.314991976	2.882032569	0.882032569	2.051957571	2.46699507	2.46699507	2.46699507	2.46699507	1.997509787	2.882032569	2.636920071	2.46699507	3.051957571	1.788923165	2.46699507	1.997509787	1.46699507	0.981568243	2.051957571	1.244602649	0.882032569	2.46699507	2.46699507	1.882032569	2.46699507	0.882032569	1.016333661	1.46699507	2.46699507	2.730029476	0.882032569	2.46699507	2.46699507	2.46699507	1.46699507	2.46699507	2.46699507	1.46699507
RAB25	1.051957571	1.659640148	3.466995069	3.051957571	1.659640148	1.297070068	0.145066974	1.46699507	2.46699507	2.051957571	0.659640148	0.145066974	2.46699507	0.882032569	2.788923165	1.46699507	2.46699507	2.46699507	3.466995069	1.297070068	0.882032569	2.29296567	2.244602649	1.46699507	1.46699507	2.46699507	0.882032569	1.46699507	0.244602649	1.051957571	-0.925322352	1.882032569	2.46699507	2.46699507	2.203960664	3.466995069	2.689387491	3.086722989	1.46699507	2.46699507	0.560104474	1.882032569	2.46699507	2.46699507	2.46699507	2.46699507	2.46699507	2.46699507	1.46699507
ZNF623	1.46699507	1.829565149	2.46699507	1.882032569	2.244602649	2.104424991	1.730029476	1.46699507	2.46699507	2.46699507	2.659640148	2.314991976	2.46699507	0.882032569	1.46699507	1.46699507	2.46699507	2.46699507	2.46699507	2.618998163	1.882032569	2.515358091	0.659640148	1.46699507	2.46699507	2.46699507	1.997509787	1.46699507	1.659640148	2.051957571	0.882032569	0.882032569	2.46699507	2.46699507	2.582472287	2.46699507	2.46699507	1.633005021	1.46699507	2.46699507	1.560104474	1.882032569	3.466995069	2.46699507	4.051957571	1.46699507	2.46699507	3.466995069	1.46699507
NOP2	2.051957571	1.244602649	2.46699507	-0.11796743	-1.340359852	1.297070068	1.730029476	1.46699507	2.46699507	2.051957571	0.659640148	0.730029476	0.882032569	0.882032569	2.051957571	3.051957571	2.46699507	2.46699507	2.46699507	1.618998163	0.882032569	2.347413454	-0.340359852	1.46699507	1.46699507	2.46699507	0.882032569	1.46699507	1.829565149	1.46699507	1.775117365	3.203960664	2.46699507	2.46699507	1.203960664	2.46699507	1.882032569	1.016333661	1.46699507	2.46699507	1.882032569	0.882032569	2.46699507	2.46699507	2.46699507	1.46699507	2.46699507	2.46699507	1.46699507
EIF3J	0.46699507	1.659640148	2.46699507	1.882032569	1.829565149	2.104424991	2.730029476	2.46699507	2.46699507	2.46699507	1.659640148	1.46699507	2.46699507	1.882032569	0.46699507	1.46699507	2.46699507	2.46699507	2.46699507	2.297070068	0.882032569	2.29296567	0.659640148	1.46699507	2.46699507	4.051957571	2.38453291	2.46699507	2.244602649	2.051957571	1.659640148	0.882032569	2.46699507	2.46699507	1.203960664	2.46699507	1.46699507	1.501760488	2.46699507	2.46699507	2.882032569	0.882032569	2.46699507	2.46699507	2.46699507	1.46699507	2.46699507	2.46699507	1.46699507
HIGD2A	3.051957571	1.46699507	2.46699507	1.882032569	1.981568243	2.104424991	2.145066975	2.051957571	2.46699507	0.46699507	1.981568243	2.604498594	3.203960664	3.203960664	1.46699507	3.051957571	2.46699507	2.46699507	2.46699507	1.997509787	2.46699507	2.562152303	1.981568243	1.46699507	0.46699507	2.46699507	2.46699507	2.46699507	2.566530743	2.636920071	2.396605742	2.882032569	2.46699507	2.46699507	1.689387491	2.46699507	1.882032569	2.694405566	1.46699507	2.46699507	2.46699507	0.882032569	2.46699507	2.46699507	2.46699507	3.051957571	2.46699507	2.46699507	3.051957571
CKAP2	0.46699507	0.659640148	2.46699507	-0.11796743	1.46699507	0.297070069	2.145066975	1.46699507	2.46699507	0.46699507	1.244602649	1.730029476	2.46699507	0.882032569	1.46699507	1.46699507	2.46699507	2.46699507	2.46699507	1.46699507	0.882032569	2.051957571	0.659640148	2.46699507	1.46699507	2.46699507	0.297070069	2.46699507	1.46699507	0.46699507	1.396605742	0.882032569	2.46699507	2.46699507	1.46699507	2.46699507	1.203960664	1.501760488	1.46699507	2.46699507	1.560104474	0.882032569	2.46699507	2.46699507	2.46699507	1.46699507	2.46699507	3.466995069	2.46699507
DDX46	2.051957571	2.119071766	2.46699507	1.882032569	1.981568243	2.618998163	0.145066974	1.46699507	2.46699507	0.46699507	1.244602649	0.730029476	0.882032569	2.882032569	0.46699507	2.46699507	2.46699507	2.46699507	2.46699507	1.997509787	1.882032569	1.788923165	1.981568243	1.46699507	2.051957571	2.46699507	1.10442499	1.46699507	1.659640148	2.274349992	1.396605742	1.882032569	2.46699507	2.46699507	0.882032569	2.46699507	0.46699507	1.633005021	1.46699507	2.46699507	0.560104474	0.882032569	2.46699507	2.46699507	3.466995069	3.051957571	2.46699507	4.051957571	1.46699507
ACAP2	2.051957571	1.981568243	3.466995069	1.46699507	1.244602649	1.618998163	1.730029476	1.46699507	2.46699507	0.46699507	1.244602649	-0.854933026	2.46699507	3.203960664	2.051957571	1.46699507	2.46699507	2.46699507	2.46699507	1.997509787	0.882032569	2.562152303	1.244602649	1.46699507	2.051957571	2.46699507	2.203960664	2.46699507	1.829565149	2.46699507	1.882032569	3.466995069	2.46699507	2.46699507	1.46699507	2.46699507	2.341464188	2.153837185	3.466995069	2.46699507	2.260544192	0.882032569	2.46699507	2.46699507	2.46699507	1.46699507	3.466995069	2.46699507	1.46699507
EED	1.46699507	2.659640148	4.051957571	1.46699507	1.244602649	2.104424991	0.145066974	2.051957571	2.46699507	0.46699507	1.981568243	2.730029476	2.46699507	0.882032569	0.46699507	1.46699507	2.46699507	2.46699507	2.46699507	1.997509787	2.882032569	2.433828206	1.244602649	1.46699507	-0.533004929	2.46699507	2.203960664	1.46699507	0.244602649	1.051957571	2.162140488	2.882032569	2.46699507	2.46699507	0.882032569	2.46699507	1.46699507	0.694405566	1.46699507	2.46699507	1.730029476	0.882032569	2.46699507	2.46699507	4.051957571	3.051957571	2.46699507	2.46699507	1.46699507
SHLD2	2.274349992	1.981568243	2.46699507	1.46699507	0.981568243	2.297070068	0.145066974	0.46699507	2.46699507	2.051957571	1.244602649	1.46699507	1.882032569	2.46699507	3.051957571	1.46699507	2.46699507	2.46699507	2.46699507	1.882032569	0.882032569	2.57741906	1.659640148	1.46699507	1.788923165	2.46699507	1.618998163	1.46699507	0.659640148	0.46699507	0.659640148	1.882032569	2.46699507	2.46699507	1.689387491	2.46699507	2.051957571	1.109443065	1.46699507	2.46699507	0.882032569	0.882032569	2.46699507	2.46699507	2.46699507	1.46699507	2.46699507	2.46699507	1.46699507
TCEAL8	1.46699507	1.981568243	2.46699507	1.46699507	1.659640148	2.618998163	1.145066975	2.051957571	2.46699507	2.051957571	0.659640148	0.145066974	2.46699507	1.882032569	0.46699507	3.051957571	2.46699507	2.46699507	2.46699507	1.618998163	1.882032569	2.19738801	1.659640148	1.46699507	1.46699507	2.46699507	2.203960664	1.46699507	2.119071766	1.46699507	1.659640148	1.882032569	2.46699507	2.46699507	1.882032569	2.46699507	1.689387491	2.809882784	1.46699507	2.46699507	1.145066975	0.882032569	2.46699507	2.46699507	2.46699507	2.46699507	2.46699507	2.46699507	1.46699507
NDUFS1	2.274349992	1.46699507	2.46699507	0.882032569	2.659640148	2.297070068	1.730029476	0.46699507	2.46699507	1.46699507	1.659640148	1.46699507	1.882032569	0.882032569	1.46699507	1.46699507	2.46699507	2.46699507	2.46699507	1.756501687	2.46699507	2.499416548	2.659640148	2.46699507	1.051957571	2.46699507	-1.702929931	2.46699507	-0.340359852	2.051957571	0.659640148	2.882032569	2.46699507	2.46699507	1.46699507	2.46699507	1.203960664	1.196905907	2.46699507	2.46699507	0.145066974	0.882032569	2.46699507	2.46699507	3.466995069	1.46699507	2.46699507	2.46699507	1.46699507
AP2B1	1.051957571	2.119071766	2.46699507	2.203960664	2.829565149	-0.702929931	2.46699507	0.46699507	2.46699507	2.46699507	2.829565149	2.730029476	3.203960664	0.882032569	0.46699507	1.46699507	2.46699507	2.46699507	2.46699507	3.051957571	1.882032569	2.840453465	3.119071766	1.46699507	1.051957571	2.46699507	3.155051064	3.051957571	2.566530743	-0.533004929	3.466995069	0.882032569	2.46699507	2.46699507	3.466995069	2.46699507	1.46699507	1.809882784	1.46699507	3.466995069	3.689387491	2.882032569	2.46699507	2.46699507	2.46699507	3.466995069	2.46699507	2.46699507	2.46699507
APOBEC3G	0.46699507	2.119071766	2.46699507	1.882032569	1.244602649	2.756501687	2.145066975	0.46699507	2.46699507	3.788923165	1.659640148	2.314991976	1.882032569	0.882032569	2.051957571	2.46699507	2.46699507	2.46699507	2.46699507	2.104424991	0.882032569	2.515358091	1.659640148	1.46699507	1.051957571	2.46699507	0.882032569	1.46699507	1.659640148	1.788923165	1.775117365	2.46699507	2.46699507	2.46699507	0.46699507	2.46699507	1.689387491	-0.568628839	2.46699507	2.46699507	1.367459396	0.882032569	2.46699507	2.46699507	2.46699507	1.46699507	2.46699507	2.46699507	2.46699507
SHMT2	1.46699507	2.46699507	2.46699507	1.46699507	1.981568243	0.297070069	1.730029476	2.46699507	2.46699507	0.46699507	2.244602649	2.145066975	0.882032569	0.882032569	2.051957571	1.46699507	2.46699507	2.46699507	4.051957571	1.756501687	1.882032569	2.007563451	2.46699507	1.46699507	1.788923165	2.46699507	1.618998163	1.46699507	1.46699507	1.46699507	1.775117365	1.882032569	2.46699507	2.46699507	0.882032569	2.46699507	1.46699507	3.43137116	1.46699507	2.46699507	2.260544192	2.46699507	2.46699507	2.46699507	3.466995069	1.46699507	3.466995069	2.46699507	1.46699507
CR1L	2.051957571	2.119071766	4.46699507	1.46699507	1.46699507	2.997509787	3.314991976	2.46699507	2.46699507	0.46699507	2.244602649	2.145066975	0.882032569	2.882032569	0.46699507	1.46699507	2.46699507	2.46699507	2.46699507	2.104424991	1.882032569	2.607476293	1.659640148	1.46699507	1.46699507	2.46699507	1.882032569	2.46699507	1.829565149	2.788923165	1.534109266	2.882032569	2.46699507	2.46699507	1.46699507	2.46699507	0.882032569	0.916797988	1.46699507	2.46699507	1.882032569	0.882032569	2.46699507	2.46699507	4.788923165	1.46699507	2.46699507	2.46699507	2.46699507
NIF3L1	2.788923165	1.46699507	2.46699507	0.882032569	-1.340359852	1.297070068	1.145066975	0.46699507	2.46699507	0.46699507	1.659640148	0.145066974	0.882032569	2.46699507	0.46699507	2.46699507	2.46699507	2.46699507	2.46699507	0.882032569	2.882032569	2.029931264	-0.340359852	1.46699507	1.46699507	2.46699507	0.882032569	1.46699507	0.659640148	2.051957571	0.882032569	1.882032569	4.051957571	2.46699507	0.882032569	2.46699507	0.882032569	0.694405566	1.46699507	2.46699507	1.145066975	0.882032569	2.46699507	2.46699507	2.46699507	1.46699507	2.46699507	2.46699507	1.46699507
HOMER1	2.274349992	1.46699507	2.46699507	0.882032569	1.244602649	0.882032569	2.730029476	1.46699507	2.46699507	2.051957571	2.244602649	1.145066975	2.882032569	0.882032569	2.46699507	3.466995069	2.46699507	3.466995069	2.46699507	2.203960664	0.882032569	2.546722262	1.244602649	2.46699507	1.46699507	2.46699507	2.544997582	1.46699507	-0.340359852	2.274349992	1.659640148	3.466995069	3.466995069	2.46699507	2.341464188	2.46699507	1.46699507	0.916797988	1.46699507	2.46699507	0.882032569	0.882032569	2.46699507	2.46699507	3.466995069	1.46699507	2.46699507	2.46699507	4.051957571
LUC7L	1.46699507	2.659640148	2.46699507	1.882032569	1.981568243	2.104424991	1.145066975	1.46699507	2.46699507	1.46699507	2.244602649	2.145066975	0.882032569	1.882032569	1.46699507	1.46699507	2.46699507	2.46699507	2.46699507	2.104424991	0.882032569	1.961759762	1.244602649	1.46699507	1.46699507	2.46699507	2.756501687	1.46699507	3.119071766	-0.533004929	1.659640148	0.882032569	2.46699507	2.46699507	2.203960664	2.46699507	2.203960664	1.501760488	1.46699507	4.051957571	2.952421897	2.46699507	2.46699507	2.46699507	2.46699507	3.051957571	2.46699507	2.46699507	3.051957571
TNIP1	2.274349992	0.981568243	2.46699507	2.882032569	2.659640148	1.618998163	2.145066975	1.46699507	2.46699507	0.46699507	0.659640148	2.604498594	0.882032569	2.882032569	1.46699507	2.46699507	2.46699507	2.46699507	2.46699507	2.104424991	0.882032569	2.46699507	1.244602649	1.46699507	1.46699507	2.46699507	2.46699507	1.46699507	2.829565149	2.274349992	2.775117365	1.882032569	2.46699507	2.46699507	0.882032569	2.46699507	1.882032569	1.501760488	1.46699507	2.46699507	2.882032569	2.46699507	2.46699507	2.46699507	2.46699507	1.46699507	2.46699507	3.466995069	1.46699507
ATF6	1.051957571	1.981568243	2.46699507	2.46699507	2.119071766	0.297070069	3.145066975	3.051957571	2.46699507	2.051957571	2.829565149	1.730029476	1.882032569	1.882032569	1.46699507	1.46699507	2.46699507	2.46699507	2.46699507	1.46699507	0.882032569	2.217016817	2.46699507	1.46699507	1.46699507	2.46699507	1.618998163	1.46699507	1.829565149	2.051957571	2.659640148	0.882032569	2.46699507	2.46699507	1.203960664	2.46699507	1.203960664	2.633005021	2.46699507	2.46699507	-1.439895528	2.46699507	2.46699507	2.46699507	2.46699507	1.46699507	2.46699507	2.46699507	1.46699507
OSTM1	-0.533004929	1.46699507	2.46699507	0.882032569	2.119071766	-0.702929931	2.145066975	0.46699507	2.46699507	0.46699507	1.244602649	2.314991976	0.882032569	0.882032569	1.46699507	1.46699507	2.46699507	3.466995069	2.46699507	2.38453291	2.882032569	2.499416548	0.659640148	1.46699507	2.051957571	2.46699507	2.38453291	1.46699507	2.566530743	2.274349992	2.074677647	0.882032569	2.46699507	2.46699507	1.689387491	2.46699507	1.46699507	1.016333661	1.46699507	2.46699507	1.730029476	2.882032569	2.46699507	2.46699507	2.46699507	3.466995069	2.46699507	2.46699507	1.46699507
TMEM43	3.051957571	1.46699507	3.466995069	-0.11796743	1.981568243	2.618998163	2.46699507	2.051957571	2.46699507	0.46699507	0.659640148	1.145066975	1.882032569	2.46699507	0.46699507	2.46699507	2.46699507	2.46699507	2.46699507	1.618998163	0.882032569	2.721808969	0.659640148	1.46699507	1.788923165	2.46699507	1.297070068	1.46699507	2.244602649	1.46699507	1.534109266	2.46699507	2.46699507	2.46699507	1.203960664	2.46699507	1.689387491	1.809882784	1.46699507	2.46699507	2.019536093	0.882032569	2.46699507	2.46699507	2.46699507	2.46699507	2.46699507	2.46699507	1.46699507
MKNK2	1.788923165	1.244602649	2.46699507	1.882032569	2.360079866	0.882032569	0.145066974	0.46699507	2.46699507	2.051957571	0.659640148	1.46699507	0.882032569	1.882032569	2.051957571	1.46699507	2.46699507	2.46699507	2.46699507	3.10442499	1.882032569	2.007563451	2.46699507	1.46699507	1.788923165	2.46699507	2.882032569	1.46699507	0.981568243	1.788923165	2.074677647	0.882032569	2.46699507	2.46699507	3.051957571	2.46699507	2.882032569	3.259190185	1.46699507	4.051957571	3.689387491	1.882032569	2.46699507	2.46699507	2.46699507	1.46699507	3.466995069	2.46699507	1.46699507
DDA1	1.788923165	1.981568243	2.46699507	0.882032569	0.981568243	2.297070068	1.145066975	0.46699507	2.46699507	1.46699507	0.659640148	1.952421897	1.882032569	0.882032569	1.46699507	1.46699507	2.46699507	2.46699507	2.46699507	1.10442499	1.882032569	2.095026292	1.981568243	1.46699507	1.051957571	2.46699507	0.618998163	1.46699507	-1.340359852	1.788923165	0.074677647	0.882032569	2.46699507	2.46699507	1.689387491	6.636920071	0.46699507	0.568874684	1.46699507	2.46699507	0.882032569	1.882032569	2.46699507	2.46699507	2.46699507	1.46699507	2.46699507	2.46699507	1.46699507
EXOC4	2.051957571	1.829565149	2.46699507	2.689387491	0.981568243	2.618998163	1.145066975	1.46699507	2.46699507	0.46699507	1.244602649	2.314991976	0.882032569	0.882032569	0.46699507	1.46699507	2.46699507	2.46699507	2.46699507	1.10442499	0.882032569	1.984843375	3.244602649	1.46699507	1.051957571	2.46699507	1.618998163	2.46699507	2.119071766	2.051957571	1.659640148	3.203960664	2.46699507	2.46699507	2.203960664	2.46699507	2.203960664	2.063639376	2.46699507	2.46699507	1.730029476	2.46699507	2.46699507	2.46699507	2.46699507	1.46699507	2.46699507	2.46699507	1.46699507
ATP6V1E1	2.636920071	2.46699507	2.46699507	1.882032569	2.566530743	1.618998163	2.952421897	1.46699507	2.46699507	2.46699507	1.659640148	2.730029476	0.882032569	1.882032569	2.788923165	2.46699507	2.46699507	3.466995069	2.46699507	2.618998163	2.882032569	3.320446407	1.981568243	1.46699507	2.788923165	2.46699507	3.051957571	1.46699507	2.566530743	1.051957571	2.46699507	2.46699507	2.46699507	2.46699507	2.582472287	2.46699507	1.46699507	2.753299255	3.051957571	2.46699507	2.560104474	2.882032569	2.46699507	2.46699507	2.46699507	2.46699507	2.46699507	2.46699507	1.46699507
FGF10	-0.533004929	2.829565149	2.46699507	2.689387491	3.051957571	0.297070069	2.145066975	2.788923165	2.46699507	3.274349992	3.466995069	3.051957571	2.882032569	0.882032569	2.051957571	1.46699507	3.466995069	2.46699507	2.46699507	2.882032569	3.466995069	3.52326329	2.829565149	1.46699507	2.46699507	2.46699507	1.297070068	1.46699507	1.981568243	1.788923165	1.244602649	0.882032569	2.46699507	2.46699507	1.689387491	2.46699507	2.689387491	-0.083202013	2.46699507	2.46699507	0.145066974	1.882032569	2.46699507	2.46699507	2.46699507	1.46699507	2.46699507	2.46699507	2.46699507
FCHSD1	2.46699507	1.46699507	4.051957571	0.882032569	1.46699507	1.297070068	2.46699507	2.051957571	2.46699507	2.46699507	1.244602649	1.145066975	1.882032569	0.882032569	1.46699507	1.46699507	3.466995069	3.466995069	2.46699507	1.297070068	1.882032569	2.499416548	1.981568243	1.46699507	2.051957571	2.46699507	0.882032569	3.051957571	-0.340359852	2.926426689	0.882032569	2.46699507	2.46699507	2.46699507	1.203960664	2.46699507	-0.11796743	0.279368067	1.46699507	2.46699507	1.367459396	0.882032569	2.46699507	2.46699507	4.051957571	1.46699507	2.46699507	2.46699507	1.46699507
NUDCD2	2.051957571	1.829565149	2.46699507	1.882032569	0.659640148	2.297070068	1.145066975	1.46699507	2.46699507	2.051957571	1.659640148	0.730029476	2.46699507	0.882032569	0.46699507	1.46699507	2.46699507	2.46699507	2.46699507	1.618998163	2.46699507	2.19738801	-0.340359852	2.46699507	1.788923165	2.46699507	1.297070068	1.46699507	1.659640148	1.051957571	1.396605742	0.882032569	2.46699507	2.46699507	0.46699507	2.46699507	1.46699507	0.694405566	1.46699507	2.46699507	0.560104474	1.882032569	2.46699507	2.46699507	2.46699507	1.46699507	2.46699507	3.466995069	1.46699507
DDX27	-0.533004929	0.981568243	3.466995069	-0.11796743	1.244602649	2.104424991	0.145066974	2.46699507	2.46699507	2.788923165	0.659640148	1.952421897	0.882032569	0.882032569	2.051957571	1.46699507	3.466995069	2.46699507	2.46699507	1.756501687	0.882032569	1.679988793	1.244602649	1.46699507	2.274349992	2.46699507	2.46699507	2.46699507	1.659640148	2.636920071	1.396605742	0.882032569	3.466995069	2.46699507	2.051957571	2.46699507	1.689387491	0.809882784	1.46699507	2.46699507	1.560104474	0.882032569	2.46699507	2.46699507	2.46699507	1.46699507	2.46699507	2.46699507	1.46699507
RGS12	1.46699507	1.829565149	2.46699507	0.882032569	1.244602649	1.618998163	0.145066974	0.46699507	2.46699507	2.051957571	1.244602649	1.952421897	0.882032569	0.882032569	0.46699507	1.46699507	2.46699507	2.46699507	2.46699507	1.297070068	2.46699507	2.095026292	1.244602649	1.46699507	1.051957571	2.46699507	0.882032569	1.46699507	-0.340359852	1.46699507	0.396605742	0.882032569	2.46699507	2.46699507	-0.11796743	2.46699507	2.341464188	0.809882784	1.46699507	2.46699507	0.145066974	0.882032569	2.46699507	2.46699507	3.466995069	1.46699507	2.46699507	2.46699507	2.46699507
TRPC4AP	2.051957571	1.981568243	2.46699507	2.689387491	1.659640148	1.618998163	0.145066974	2.788923165	2.46699507	0.46699507	1.244602649	2.730029476	2.882032569	1.882032569	1.46699507	1.46699507	2.46699507	2.46699507	2.46699507	2.104424991	0.882032569	2.499416548	2.46699507	1.46699507	1.46699507	2.46699507	1.46699507	1.46699507	2.119071766	2.274349992	2.162140488	1.882032569	3.466995069	2.46699507	2.882032569	3.466995069	2.582472287	2.016333661	2.46699507	2.46699507	2.145066975	2.882032569	2.46699507	2.46699507	4.46699507	3.051957571	2.46699507	2.46699507	1.46699507
BHLHE23	-0.533004929	2.244602649	2.46699507	0.882032569	0.659640148	1.882032569	2.145066975	3.051957571	2.46699507	2.051957571	1.244602649	1.730029476	2.882032569	2.46699507	3.051957571	1.46699507	3.466995069	2.46699507	2.46699507	1.297070068	2.46699507	2.399880874	1.981568243	2.46699507	2.46699507	3.466995069	0.882032569	1.46699507	-0.340359852	0.46699507	0.882032569	1.882032569	2.46699507	2.46699507	-1.117967432	2.46699507	-1.117967432	0.431371161	1.46699507	2.46699507	0.145066974	0.882032569	2.46699507	2.46699507	2.46699507	2.46699507	2.46699507	2.46699507	3.466995069
GPRC5A	1.051957571	2.360079866	2.46699507	0.882032569	0.981568243	-0.702929931	0.145066974	0.46699507	2.46699507	0.46699507	-0.340359852	0.730029476	1.882032569	0.882032569	2.46699507	1.46699507	2.46699507	2.46699507	2.46699507	1.10442499	0.882032569	2.136846468	1.244602649	1.46699507	2.051957571	2.46699507	1.756501687	2.46699507	1.659640148	1.46699507	0.396605742	0.882032569	2.46699507	2.46699507	1.46699507	2.46699507	3.203960664	3.131810878	1.46699507	2.46699507	2.882032569	0.882032569	2.46699507	2.46699507	2.46699507	3.051957571	2.46699507	2.46699507	1.46699507
NFE2L3	1.788923165	2.119071766	2.46699507	1.46699507	1.829565149	1.618998163	1.730029476	1.46699507	2.46699507	1.46699507	1.244602649	1.730029476	0.882032569	2.46699507	2.46699507	1.46699507	4.051957571	2.46699507	2.46699507	2.544997582	1.882032569	1.914454047	1.981568243	1.46699507	1.46699507	3.466995069	1.10442499	1.46699507	0.659640148	2.46699507	0.396605742	3.689387491	4.051957571	2.46699507	1.882032569	2.46699507	1.203960664	0.279368067	1.46699507	2.46699507	0.145066974	2.46699507	2.46699507	2.46699507	4.46699507	3.051957571	2.46699507	2.46699507	2.46699507
TWF2	1.46699507	2.119071766	2.46699507	2.46699507	1.46699507	2.104424991	0.145066974	0.46699507	2.46699507	0.46699507	-0.340359852	1.952421897	0.882032569	0.882032569	2.051957571	1.46699507	4.051957571	3.466995069	2.46699507	2.203960664	2.882032569	2.007563451	1.244602649	1.46699507	1.788923165	2.46699507	1.297070068	1.46699507	1.981568243	-0.533004929	1.882032569	0.882032569	2.46699507	2.46699507	1.882032569	2.46699507	0.882032569	1.357370578	1.46699507	2.46699507	0.560104474	0.882032569	2.46699507	2.46699507	2.46699507	1.46699507	2.46699507	2.46699507	1.46699507
PPP4R3B	2.46699507	4.517621143	3.466995069	2.203960664	3.183202104	2.756501687	3.314991976	3.926426688	2.46699507	3.274349992	3.466995069	3.145066975	4.341464188	0.882032569	2.788923165	2.46699507	2.46699507	2.46699507	2.46699507	3.506523434	3.203960664	2.499416548	3.119071766	1.46699507	3.274349992	2.46699507	2.544997582	4.636920071	2.907567661	2.46699507	2.718533837	0.882032569	2.46699507	2.46699507	3.740013565	2.46699507	3.636920072	1.96742406	3.051957571	2.46699507	2.952421897	1.882032569	2.46699507	2.46699507	4.051957571	1.46699507	2.46699507	2.46699507	2.46699507
GATAD2A	1.46699507	2.566530743	2.46699507	2.203960664	2.46699507	1.618998163	3.145066975	2.051957571	2.46699507	0.46699507	1.659640148	2.145066975	0.882032569	1.882032569	1.46699507	1.46699507	2.46699507	2.46699507	2.46699507	1.997509787	0.882032569	2.329491546	2.244602649	1.46699507	2.051957571	2.46699507	2.104424991	3.051957571	1.981568243	1.051957571	0.396605742	2.46699507	2.46699507	2.46699507	1.203960664	2.46699507	2.051957571	0.809882784	1.46699507	2.46699507	1.145066975	0.882032569	2.46699507	2.46699507	2.46699507	1.46699507	2.46699507	3.466995069	1.46699507
BTBD7	2.788923165	0.981568243	3.466995069	2.46699507	0.659640148	2.297070068	0.145066974	2.788923165	2.46699507	0.46699507	1.981568243	1.145066975	2.882032569	1.882032569	0.46699507	3.051957571	2.46699507	3.466995069	2.46699507	1.618998163	0.882032569	1.840453466	-0.340359852	1.46699507	2.051957571	2.46699507	0.882032569	1.46699507	0.659640148	2.051957571	0.882032569	2.46699507	2.46699507	2.46699507	2.051957571	2.46699507	1.203960664	0.431371161	1.46699507	2.46699507	0.145066974	0.882032569	2.46699507	2.46699507	2.46699507	3.051957571	2.46699507	2.46699507	1.46699507
VBP1	1.788923165	1.244602649	2.46699507	1.46699507	0.981568243	1.618998163	0.145066974	0.46699507	2.46699507	1.46699507	1.244602649	0.145066974	0.882032569	2.46699507	1.46699507	1.46699507	2.46699507	3.466995069	2.46699507	1.756501687	2.46699507	2.116087908	-0.340359852	2.46699507	2.274349992	2.46699507	1.297070068	1.46699507	0.981568243	1.46699507	1.882032569	0.882032569	2.46699507	2.46699507	-1.117967432	2.46699507	0.46699507	1.633005021	1.46699507	2.46699507	0.560104474	0.882032569	2.46699507	2.46699507	2.46699507	1.46699507	2.46699507	3.466995069	1.46699507
PSMB9	-0.533004929	1.659640148	2.46699507	1.882032569	1.244602649	1.297070068	1.730029476	2.46699507	2.46699507	2.788923165	1.244602649	1.952421897	0.882032569	0.882032569	2.46699507	1.46699507	2.46699507	2.46699507	2.46699507	2.38453291	1.882032569	1.814918373	1.659640148	1.46699507	1.051957571	2.46699507	2.689387491	1.46699507	2.119071766	1.051957571	2.829565149	0.882032569	2.46699507	2.46699507	0.46699507	2.46699507	2.582472287	2.809882784	1.46699507	3.466995069	-0.439895526	0.882032569	2.46699507	2.46699507	2.46699507	1.46699507	2.46699507	2.46699507	2.46699507
KCNK9	2.788923165	1.244602649	2.46699507	1.46699507	0.659640148	1.618998163	3.145066975	0.46699507	3.466995069	2.788923165	1.244602649	1.730029476	0.882032569	0.882032569	0.46699507	1.46699507	2.46699507	2.46699507	2.46699507	0.297070069	2.46699507	2.116087908	1.659640148	1.46699507	1.46699507	2.46699507	-0.11796743	1.46699507	0.981568243	1.788923165	1.396605742	0.882032569	2.46699507	2.46699507	1.46699507	2.46699507	1.689387491	-0.890556935	1.46699507	2.46699507	1.367459396	1.882032569	2.46699507	2.46699507	2.46699507	1.46699507	2.46699507	2.46699507	1.46699507
ATP8B1	2.051957571	0.659640148	2.46699507	-0.11796743	1.244602649	1.618998163	2.46699507	1.46699507	2.46699507	2.46699507	1.659640148	1.730029476	1.882032569	0.882032569	1.46699507	1.46699507	2.46699507	2.46699507	2.46699507	1.46699507	0.882032569	2.450506947	2.829565149	1.46699507	2.46699507	2.46699507	1.297070068	3.466995069	1.244602649	1.46699507	1.074677647	2.46699507	2.46699507	2.46699507	2.203960664	2.46699507	1.46699507	2.394845284	2.46699507	2.46699507	2.46699507	1.882032569	2.46699507	2.46699507	3.466995069	1.46699507	2.46699507	2.46699507	1.46699507
DMAC1	2.46699507	2.659640148	2.46699507	1.882032569	2.46699507	1.882032569	2.952421897	2.46699507	2.46699507	3.274349992	2.981568243	3.466995069	3.466995069	0.882032569	2.46699507	1.46699507	2.46699507	2.46699507	2.46699507	3.10442499	2.882032569	3.483296882	2.244602649	1.46699507	2.926426689	2.46699507	2.297070068	2.46699507	2.46699507	1.46699507	2.244602649	0.882032569	2.46699507	2.46699507	1.882032569	2.46699507	2.689387491	2.238726082	1.46699507	2.46699507	0.560104474	2.882032569	2.46699507	2.46699507	2.46699507	2.46699507	2.46699507	3.466995069	2.46699507
ATF6B	2.051957571	1.659640148	2.46699507	-0.11796743	1.829565149	1.297070068	1.730029476	1.46699507	2.46699507	0.46699507	1.659640148	2.145066975	2.882032569	0.882032569	2.051957571	1.46699507	2.46699507	2.46699507	2.46699507	1.618998163	0.882032569	2.136846468	2.981568243	1.46699507	2.274349992	2.46699507	1.997509787	1.46699507	3.051957571	2.051957571	2.162140488	0.882032569	2.46699507	2.46699507	2.341464188	2.46699507	1.882032569	2.394845284	1.46699507	3.466995069	0.145066974	0.882032569	2.46699507	2.46699507	2.46699507	1.46699507	2.46699507	2.46699507	2.46699507
MFSD8	1.46699507	1.981568243	2.46699507	-0.11796743	1.829565149	1.618998163	1.145066975	0.46699507	2.46699507	0.46699507	1.981568243	1.145066975	1.882032569	0.882032569	2.051957571	2.46699507	3.466995069	2.46699507	3.466995069	1.882032569	2.46699507	2.274349992	-0.340359852	2.46699507	2.051957571	2.46699507	0.297070069	1.46699507	0.244602649	1.46699507	1.074677647	0.882032569	2.46699507	2.46699507	1.689387491	2.46699507	0.46699507	-0.083202013	1.46699507	2.46699507	-0.439895526	1.882032569	2.46699507	2.46699507	2.46699507	1.46699507	2.46699507	2.46699507	1.46699507
AMIGO2	1.788923165	2.659640148	3.466995069	2.203960664	1.244602649	1.297070068	1.730029476	1.46699507	2.46699507	0.46699507	2.46699507	1.46699507	0.882032569	0.882032569	0.46699507	2.46699507	2.46699507	2.46699507	3.466995069	2.104424991	0.882032569	1.865544446	1.659640148	1.46699507	2.274349992	2.46699507	1.997509787	1.46699507	0.244602649	1.788923165	1.775117365	0.882032569	2.46699507	2.46699507	1.689387491	2.46699507	1.689387491	-1.305594435	1.46699507	3.466995069	0.882032569	0.882032569	2.46699507	2.46699507	2.46699507	1.46699507	2.46699507	2.46699507	1.46699507
HNRNPCL4	2.051957571	1.46699507	2.46699507	1.46699507	2.119071766	1.297070068	2.145066975	2.788923165	2.46699507	1.46699507	1.244602649	0.730029476	2.882032569	1.882032569	0.46699507	1.46699507	2.46699507	2.46699507	3.466995069	2.544997582	0.882032569	2.19738801	2.244602649	1.46699507	0.46699507	2.46699507	1.756501687	3.051957571	1.244602649	1.788923165	1.775117365	0.882032569	2.46699507	2.46699507	2.788923165	2.46699507	1.203960664	2.43137116	3.051957571	2.46699507	1.882032569	1.882032569	2.46699507	2.46699507	4.051957571	2.46699507	2.46699507	2.46699507	2.46699507
RFX5	1.051957571	1.46699507	2.46699507	0.882032569	1.981568243	1.882032569	0.145066974	0.46699507	2.46699507	1.46699507	1.659640148	-0.854933026	0.882032569	1.882032569	2.788923165	1.46699507	4.46699507	2.46699507	2.46699507	2.544997582	2.46699507	2.347413454	1.244602649	1.46699507	2.051957571	2.46699507	1.46699507	1.46699507	-0.340359852	2.051957571	1.534109266	2.882032569	2.46699507	2.46699507	-0.11796743	2.46699507	0.46699507	-0.305594433	2.46699507	2.46699507	0.145066974	0.882032569	2.46699507	2.46699507	2.46699507	2.46699507	2.46699507	2.46699507	1.46699507
RASL11A	1.788923165	1.981568243	3.466995069	2.203960664	1.829565149	2.104424991	3.730029476	2.788923165	2.46699507	2.46699507	1.981568243	1.145066975	0.882032569	0.882032569	2.46699507	1.46699507	2.46699507	2.46699507	2.46699507	1.756501687	2.46699507	2.029931264	1.659640148	3.051957571	2.274349992	2.46699507	0.618998163	1.46699507	0.981568243	1.788923165	-0.925322352	1.882032569	2.46699507	2.46699507	1.46699507	2.46699507	1.882032569	0.279368067	1.46699507	2.46699507	2.367459396	2.46699507	2.46699507	2.46699507	4.46699507	2.46699507	2.46699507	2.46699507	1.46699507
PHGDH	-0.533004929	1.829565149	3.466995069	2.203960664	0.981568243	0.882032569	0.145066974	0.46699507	2.46699507	1.46699507	1.659640148	1.145066975	0.882032569	2.46699507	2.051957571	1.46699507	2.46699507	2.46699507	2.46699507	-0.702929931	0.882032569	1.938300789	1.244602649	2.46699507	1.46699507	2.46699507	1.10442499	2.46699507	0.981568243	1.788923165	1.074677647	0.882032569	2.46699507	2.46699507	-0.11796743	2.46699507	0.46699507	1.501760488	1.46699507	2.46699507	0.882032569	1.882032569	2.46699507	2.46699507	2.46699507	1.46699507	4.051957571	2.46699507	1.46699507
COQ7	2.788923165	0.981568243	3.466995069	1.882032569	1.829565149	0.882032569	2.145066975	0.46699507	2.46699507	2.051957571	0.659640148	-0.854933026	0.882032569	0.882032569	2.051957571	1.46699507	2.46699507	2.46699507	2.46699507	1.46699507	0.882032569	2.177488453	0.659640148	3.051957571	1.788923165	2.46699507	1.46699507	1.46699507	1.659640148	1.788923165	0.074677647	0.882032569	2.46699507	2.46699507	-1.117967432	3.466995069	0.882032569	0.694405566	1.46699507	2.46699507	1.367459396	0.882032569	2.46699507	2.46699507	3.466995069	1.46699507	2.46699507	2.46699507	1.46699507
HERC4	1.46699507	0.981568243	2.46699507	0.882032569	0.244602649	1.618998163	2.46699507	0.46699507	2.46699507	1.46699507	0.659640148	1.46699507	2.46699507	0.882032569	0.46699507	1.46699507	2.46699507	2.46699507	2.46699507	1.756501687	1.882032569	1.70800317	0.659640148	1.46699507	1.788923165	2.46699507	1.756501687	1.46699507	1.244602649	-0.533004929	1.244602649	0.882032569	2.46699507	2.46699507	0.46699507	2.46699507	0.882032569	1.633005021	1.46699507	2.46699507	0.560104474	0.882032569	2.46699507	2.46699507	2.46699507	1.46699507	2.46699507	2.46699507	1.46699507
ANO6	-0.533004929	0.981568243	2.46699507	1.882032569	1.244602649	-0.702929931	1.730029476	0.46699507	2.46699507	2.051957571	2.659640148	1.46699507	0.882032569	0.882032569	2.051957571	1.46699507	2.46699507	2.46699507	2.46699507	0.882032569	1.882032569	1.865544446	0.659640148	1.46699507	-0.533004929	2.46699507	0.618998163	1.46699507	2.747102989	1.051957571	1.775117365	0.882032569	2.46699507	2.46699507	1.689387491	2.46699507	-0.11796743	1.357370578	1.46699507	3.466995069	2.260544192	0.882032569	2.46699507	2.46699507	2.46699507	1.46699507	2.46699507	2.46699507	2.46699507
ZNF391	2.788923165	1.829565149	2.46699507	2.203960664	1.46699507	2.882032569	2.730029476	0.46699507	2.46699507	0.46699507	1.659640148	2.46699507	2.46699507	0.882032569	2.46699507	1.46699507	2.46699507	2.46699507	2.46699507	1.10442499	3.203960664	2.073652642	2.981568243	1.46699507	2.46699507	2.46699507	2.104424991	2.46699507	1.981568243	2.051957571	1.244602649	2.46699507	2.46699507	2.46699507	2.46699507	2.46699507	1.203960664	1.109443065	1.46699507	2.46699507	1.145066975	1.882032569	2.46699507	2.46699507	2.46699507	3.051957571	3.466995069	2.46699507	2.46699507
PPP1CA	1.051957571	3.119071766	2.46699507	3.203960664	2.981568243	2.46699507	2.46699507	2.788923165	2.46699507	3.051957571	1.244602649	2.46699507	0.882032569	0.882032569	1.46699507	2.46699507	2.46699507	2.46699507	2.46699507	3.426353085	2.46699507	2.877928171	2.981568243	2.46699507	3.274349992	2.46699507	2.689387491	2.46699507	2.566530743	2.788923165	3.432229652	0.882032569	3.466995069	2.46699507	1.882032569	3.466995069	2.96949541	3.466995069	1.46699507	2.46699507	3.76955784	0.882032569	2.46699507	2.46699507	2.46699507	1.46699507	3.466995069	2.46699507	3.466995069
KIDINS220	1.46699507	1.46699507	2.46699507	2.46699507	1.659640148	1.297070068	2.46699507	1.46699507	2.46699507	0.46699507	0.659640148	0.730029476	1.882032569	0.882032569	2.051957571	1.46699507	2.46699507	2.46699507	2.46699507	1.10442499	0.882032569	2.347413454	0.659640148	2.46699507	1.46699507	2.46699507	1.46699507	1.46699507	1.659640148	2.051957571	1.074677647	1.882032569	2.46699507	2.46699507	1.46699507	2.46699507	1.203960664	0.809882784	1.46699507	2.46699507	1.882032569	2.46699507	2.46699507	2.46699507	2.46699507	1.46699507	2.46699507	2.46699507	1.46699507
GFUS	0.46699507	1.981568243	2.46699507	1.882032569	-1.340359852	1.618998163	0.145066974	1.46699507	2.46699507	0.46699507	-0.340359852	1.46699507	0.882032569	0.882032569	2.051957571	1.46699507	2.46699507	2.46699507	2.46699507	1.756501687	0.882032569	2.19738801	2.244602649	1.46699507	2.051957571	2.46699507	1.46699507	1.46699507	1.46699507	2.788923165	1.074677647	0.882032569	2.46699507	2.46699507	2.689387491	2.46699507	2.689387491	2.96742406	1.46699507	2.46699507	0.882032569	0.882032569	2.46699507	2.46699507	2.46699507	1.46699507	2.46699507	2.46699507	1.46699507
DDB2	0.46699507	2.907567661	2.46699507	1.882032569	1.659640148	1.297070068	1.730029476	2.051957571	2.46699507	2.788923165	1.981568243	2.314991976	0.882032569	0.882032569	0.46699507	1.46699507	2.46699507	2.46699507	2.46699507	1.882032569	1.882032569	2.382602882	1.244602649	1.46699507	2.788923165	2.46699507	1.46699507	1.46699507	1.244602649	2.051957571	1.534109266	0.882032569	2.46699507	2.46699507	1.882032569	2.46699507	2.203960664	-0.568628839	1.46699507	3.466995069	1.730029476	1.882032569	2.46699507	2.46699507	2.46699507	1.46699507	2.46699507	2.46699507	2.46699507
MAPKAPK2	2.636920071	3.747102989	2.46699507	2.46699507	3.051957571	2.997509787	3.314991976	2.46699507	3.466995069	1.46699507	1.659640148	3.232529816	2.882032569	3.203960664	2.788923165	1.46699507	2.46699507	2.46699507	2.46699507	3.203960664	1.882032569	2.483296882	2.46699507	1.46699507	3.051957571	3.466995069	3.341464188	3.051957571	3.945042366	3.373885665	3.659640148	3.882032569	2.46699507	2.46699507	2.341464188	2.46699507	2.203960664	3.53570782	2.46699507	2.46699507	2.019536093	3.203960664	2.46699507	2.46699507	2.46699507	2.46699507	3.466995069	2.46699507	1.46699507
PLCB3	1.788923165	0.659640148	2.46699507	-0.11796743	0.981568243	1.882032569	2.145066975	1.46699507	2.46699507	2.46699507	0.659640148	-0.854933026	2.882032569	2.46699507	0.46699507	1.46699507	2.46699507	3.466995069	2.46699507	1.297070068	2.46699507	1.840453466	1.659640148	1.46699507	0.46699507	2.46699507	0.882032569	1.46699507	0.981568243	1.788923165	1.244602649	2.46699507	2.46699507	2.46699507	0.882032569	2.46699507	1.689387491	1.279368067	2.46699507	2.46699507	1.367459396	1.882032569	2.46699507	3.466995069	2.46699507	1.46699507	2.46699507	2.46699507	1.46699507
TUBB4B	3.167434788	3.41452765	3.466995069	3.341464188	2.566530743	1.882032569	2.145066975	3.051957571	2.46699507	3.051957571	2.659640148	2.730029476	1.882032569	3.466995069	3.274349992	3.051957571	3.466995069	4.051957571	2.46699507	2.46699507	3.466995069	2.116087908	3.659640148	3.466995069	2.274349992	2.46699507	3.10442499	4.636920071	2.46699507	3.051957571	3.162140488	2.882032569	3.466995069	2.46699507	2.96949541	2.46699507	3.689387491	3.781868407	2.46699507	4.051957571	4.514300785	2.46699507	2.46699507	2.46699507	4.051957571	1.46699507	4.051957571	2.46699507	3.466995069
LYSMD3	0.46699507	2.360079866	2.46699507	2.203960664	2.119071766	1.618998163	0.145066974	2.051957571	2.46699507	3.636920072	1.659640148	1.952421897	0.882032569	0.882032569	2.051957571	3.051957571	3.466995069	2.46699507	2.46699507	2.297070068	0.882032569	2.347413454	3.119071766	1.46699507	1.788923165	2.46699507	1.297070068	3.051957571	1.981568243	1.788923165	2.244602649	1.882032569	2.46699507	2.46699507	0.46699507	2.46699507	0.46699507	0.916797988	1.46699507	2.46699507	0.560104474	0.882032569	2.46699507	2.46699507	2.46699507	2.46699507	2.46699507	2.46699507	1.46699507
TIPIN	1.788923165	2.46699507	2.46699507	2.203960664	1.659640148	2.882032569	2.145066975	2.46699507	2.46699507	2.788923165	1.659640148	1.952421897	2.46699507	0.882032569	2.051957571	1.46699507	2.46699507	2.46699507	2.46699507	2.104424991	1.882032569	2.136846468	0.659640148	1.46699507	2.46699507	2.46699507	-0.702929931	1.46699507	1.244602649	2.46699507	0.659640148	3.466995069	2.46699507	2.46699507	0.882032569	2.46699507	1.203960664	0.109443065	1.46699507	2.46699507	2.46699507	2.882032569	2.46699507	2.46699507	2.46699507	1.46699507	2.46699507	2.46699507	1.46699507
CEP250	1.788923165	1.981568243	2.46699507	1.46699507	2.46699507	2.297070068	1.145066975	2.051957571	2.46699507	0.46699507	1.659640148	1.46699507	2.46699507	0.882032569	1.46699507	1.46699507	2.46699507	2.46699507	2.46699507	1.618998163	0.882032569	2.531125407	1.244602649	2.46699507	2.051957571	2.46699507	1.46699507	1.46699507	1.829565149	2.636920071	0.882032569	0.882032569	2.46699507	2.46699507	2.882032569	2.46699507	-0.11796743	1.196905907	1.46699507	2.46699507	2.145066975	0.882032569	2.46699507	2.46699507	2.46699507	1.46699507	3.466995069	2.46699507	1.46699507
ELOA2	3.926426688	3.613836458	2.46699507	2.689387491	1.981568243	2.618998163	2.730029476	3.926426688	2.46699507	0.46699507	-0.340359852	2.604498594	3.203960664	2.882032569	2.788923165	1.46699507	3.466995069	2.46699507	2.46699507	2.38453291	0.882032569	2.347413454	1.244602649	2.46699507	2.274349992	2.46699507	2.618998163	2.46699507	2.360079866	1.788923165	1.981568243	3.689387491	3.466995069	2.46699507	2.341464188	2.46699507	1.203960664	0.431371161	3.466995069	2.46699507	2.260544192	1.882032569	2.46699507	2.46699507	5.788923165	3.051957571	2.46699507	2.46699507	3.788923165
DCTN3	1.051957571	1.829565149	2.46699507	2.203960664	1.46699507	0.882032569	1.145066975	2.051957571	2.46699507	1.46699507	0.659640148	1.46699507	2.46699507	0.882032569	2.051957571	1.46699507	2.46699507	2.46699507	2.46699507	1.10442499	1.882032569	1.840453466	1.659640148	1.46699507	2.926426689	2.46699507	1.297070068	2.46699507	-0.340359852	2.274349992	1.659640148	2.46699507	2.46699507	2.46699507	2.582472287	2.46699507	1.203960664	2.279368067	2.46699507	2.46699507	0.882032569	0.882032569	2.46699507	2.46699507	2.46699507	2.46699507	2.46699507	2.46699507	2.46699507
SENP7	2.274349992	1.981568243	3.466995069	2.46699507	1.46699507	2.104424991	2.46699507	1.46699507	2.46699507	1.46699507	2.659640148	1.952421897	2.46699507	0.882032569	2.788923165	1.46699507	2.46699507	2.46699507	2.46699507	1.997509787	1.882032569	2.116087908	0.659640148	1.46699507	2.274349992	2.46699507	1.10442499	1.46699507	2.119071766	2.46699507	1.981568243	0.882032569	2.46699507	2.46699507	-1.117967432	2.46699507	0.882032569	0.431371161	1.46699507	2.46699507	1.367459396	0.882032569	2.46699507	2.46699507	2.46699507	1.46699507	2.46699507	2.46699507	3.466995069
IFI6	-0.533004929	0.659640148	2.46699507	2.203960664	1.46699507	1.882032569	1.145066975	2.051957571	2.46699507	0.46699507	0.659640148	2.46699507	0.882032569	0.882032569	1.46699507	1.46699507	2.46699507	3.466995069	3.466995069	1.10442499	1.882032569	2.3113442	0.659640148	1.46699507	1.46699507	2.46699507	2.820632025	1.46699507	2.46699507	1.788923165	4.203960664	2.882032569	2.46699507	2.46699507	1.46699507	2.46699507	3.203960664	2.753299255	1.46699507	6.46699507	0.560104474	2.46699507	4.46699507	2.46699507	2.46699507	2.46699507	3.466995069	2.46699507	1.46699507
SEC16A	2.636920071	2.119071766	2.46699507	-0.11796743	1.46699507	2.297070068	1.145066975	2.46699507	2.46699507	2.051957571	1.244602649	2.145066975	1.882032569	1.882032569	0.46699507	1.46699507	2.46699507	2.46699507	2.46699507	1.756501687	0.882032569	2.157310571	0.659640148	1.46699507	3.167434788	2.46699507	2.104424991	1.46699507	1.981568243	2.051957571	2.32260516	2.46699507	2.46699507	2.46699507	2.203960664	2.46699507	2.203960664	1.753299255	3.051957571	2.46699507	1.560104474	2.46699507	2.46699507	2.46699507	2.46699507	2.46699507	2.46699507	2.46699507	2.46699507
UBA3	2.636920071	3.183202104	2.46699507	3.466995069	2.46699507	2.618998163	2.952421897	1.46699507	2.46699507	2.788923165	2.659640148	2.604498594	3.466995069	0.882032569	2.46699507	2.46699507	2.46699507	2.46699507	2.46699507	2.997509787	1.882032569	3.177488453	2.659640148	1.46699507	3.373885665	2.46699507	2.618998163	1.46699507	2.360079866	3.167434788	2.775117365	1.882032569	2.46699507	2.46699507	2.582472287	2.46699507	3.129960083	2.394845284	1.46699507	2.46699507	2.367459396	2.882032569	2.46699507	2.46699507	2.46699507	3.466995069	2.46699507	2.46699507	2.46699507
TRIM21	0.46699507	2.244602649	2.46699507	-0.11796743	2.829565149	0.882032569	0.145066974	1.46699507	2.46699507	1.46699507	1.659640148	2.46699507	0.882032569	0.882032569	1.46699507	1.46699507	2.46699507	2.46699507	2.46699507	2.203960664	3.466995069	2.450506947	1.981568243	1.46699507	0.46699507	2.46699507	2.544997582	1.46699507	1.46699507	1.051957571	2.829565149	0.882032569	2.46699507	2.46699507	1.689387491	2.46699507	1.882032569	1.109443065	3.051957571	2.46699507	0.882032569	1.882032569	2.46699507	2.46699507	2.46699507	2.46699507	2.46699507	2.46699507	1.46699507
SLC9A3R2	1.051957571	2.360079866	2.46699507	2.882032569	2.659640148	2.618998163	2.145066975	2.788923165	2.46699507	0.46699507	1.244602649	3.051957571	0.882032569	4.689387491	1.46699507	3.051957571	2.46699507	2.46699507	2.46699507	2.297070068	1.882032569	2.029931264	0.659640148	1.46699507	1.788923165	2.46699507	2.297070068	1.46699507	3.051957571	3.373885665	3.284131013	3.882032569	2.46699507	2.46699507	1.203960664	2.46699507	0.882032569	1.109443065	3.466995069	2.46699507	0.560104474	0.882032569	2.46699507	2.46699507	2.46699507	1.46699507	2.46699507	2.46699507	1.46699507
SNX7	1.788923165	1.46699507	2.46699507	2.203960664	1.829565149	0.297070069	0.145066974	3.051957571	2.46699507	2.051957571	-0.340359852	1.46699507	0.882032569	0.882032569	2.051957571	1.46699507	2.46699507	2.46699507	2.46699507	1.997509787	2.882032569	2.483296882	2.244602649	1.46699507	1.46699507	2.46699507	2.38453291	1.46699507	2.566530743	1.788923165	1.775117365	0.882032569	2.46699507	2.46699507	0.882032569	2.46699507	1.203960664	1.568874684	1.46699507	2.46699507	2.019536093	1.882032569	2.46699507	2.46699507	2.46699507	1.46699507	2.46699507	2.46699507	3.051957571
MEF2D	2.051957571	1.46699507	3.466995069	1.882032569	0.981568243	2.46699507	0.145066974	1.46699507	2.46699507	2.051957571	0.659640148	1.952421897	0.882032569	3.203960664	0.46699507	2.46699507	2.46699507	2.46699507	2.46699507	2.46699507	0.882032569	2.217016817	1.659640148	3.466995069	-0.533004929	2.46699507	1.756501687	1.46699507	1.981568243	-0.533004929	2.534109266	1.882032569	2.46699507	2.46699507	-1.117967432	2.46699507	1.46699507	0.568874684	1.46699507	2.46699507	0.145066974	0.882032569	2.46699507	2.46699507	3.466995069	1.46699507	2.46699507	2.46699507	1.46699507
SNX1	1.051957571	1.829565149	2.46699507	1.46699507	2.119071766	-0.702929931	2.46699507	0.46699507	2.46699507	2.46699507	0.659640148	1.952421897	1.882032569	1.882032569	1.46699507	1.46699507	2.46699507	2.46699507	2.46699507	1.882032569	0.882032569	2.433828206	1.659640148	1.46699507	-0.533004929	2.46699507	1.618998163	1.46699507	1.659640148	0.46699507	1.775117365	0.882032569	2.46699507	2.46699507	1.882032569	2.46699507	2.051957571	1.501760488	1.46699507	2.46699507	1.882032569	0.882032569	2.46699507	2.46699507	2.46699507	1.46699507	2.46699507	2.46699507	1.46699507
PLEKHG5	1.051957571	1.659640148	2.46699507	1.46699507	1.244602649	0.297070069	2.46699507	1.46699507	2.46699507	1.46699507	1.659640148	1.730029476	0.882032569	1.882032569	1.46699507	1.46699507	2.46699507	2.46699507	2.46699507	0.882032569	0.882032569	2.029931264	0.659640148	1.46699507	1.788923165	2.46699507	1.10442499	1.46699507	1.659640148	1.051957571	1.775117365	0.882032569	2.46699507	2.46699507	1.203960664	2.46699507	2.46699507	1.016333661	1.46699507	2.46699507	2.808031988	2.46699507	2.46699507	2.46699507	4.051957571	1.46699507	2.46699507	2.46699507	1.46699507
ISY1	1.051957571	0.659640148	4.051957571	0.882032569	1.244602649	-0.702929931	2.145066975	1.46699507	2.46699507	0.46699507	1.659640148	1.952421897	0.882032569	0.882032569	0.46699507	2.46699507	2.46699507	3.466995069	2.46699507	1.756501687	1.882032569	2.116087908	1.981568243	1.46699507	1.788923165	2.46699507	1.297070068	1.46699507	0.981568243	2.051957571	0.882032569	0.882032569	2.46699507	2.46699507	0.882032569	2.46699507	2.051957571	1.916797987	1.46699507	2.46699507	-0.439895526	2.46699507	2.46699507	2.46699507	2.46699507	1.46699507	2.46699507	2.46699507	1.46699507
HNRNPM	1.788923165	1.829565149	3.466995069	2.689387491	2.244602649	-0.702929931	1.145066975	2.051957571	2.46699507	1.46699507	-0.340359852	1.952421897	0.882032569	0.882032569	1.46699507	1.46699507	2.46699507	2.46699507	2.46699507	2.689387491	2.46699507	2.382602882	1.244602649	1.46699507	-0.533004929	2.46699507	2.689387491	3.466995069	2.981568243	2.051957571	2.882032569	1.882032569	2.46699507	2.46699507	2.203960664	2.46699507	2.689387491	2.992086115	3.051957571	4.051957571	3.367459396	2.46699507	2.46699507	3.466995069	2.46699507	2.46699507	4.46699507	2.46699507	1.46699507
PPIL4	2.051957571	2.119071766	2.46699507	-0.11796743	1.829565149	2.104424991	0.145066974	1.46699507	2.46699507	2.46699507	-0.340359852	0.730029476	2.46699507	1.882032569	3.636920072	1.46699507	2.46699507	2.46699507	2.46699507	1.756501687	1.882032569	2.531125407	1.981568243	2.46699507	2.274349992	2.46699507	1.46699507	3.051957571	1.659640148	1.46699507	0.659640148	0.882032569	2.46699507	2.46699507	2.051957571	2.46699507	0.882032569	1.279368067	2.46699507	2.46699507	0.882032569	1.882032569	2.46699507	2.46699507	2.46699507	1.46699507	2.46699507	2.46699507	1.46699507
SIGIRR	3.554457912	4.151493244	4.788923165	3.051957571	2.659640148	3.466995069	4.668628931	3.636920072	2.46699507	4.46699507	4.119071766	2.952421897	3.203960664	0.882032569	2.051957571	2.46699507	3.466995069	5.05195757	2.46699507	2.882032569	3.689387491	2.073652642	3.119071766	3.788923165	3.274349992	2.46699507	2.756501687	4.274349992	2.119071766	3.859312492	2.162140488	2.882032569	4.051957571	2.46699507	2.051957571	4.051957571	3.051957571	1.96742406	1.46699507	2.46699507	0.560104474	1.882032569	2.46699507	2.46699507	4.46699507	3.466995069	2.46699507	2.46699507	4.636920071
FAM131C	1.46699507	1.981568243	4.051957571	0.882032569	1.829565149	2.104424991	1.730029476	3.274349992	2.46699507	0.46699507	1.244602649	1.730029476	0.882032569	0.882032569	2.788923165	1.46699507	2.46699507	2.46699507	2.46699507	2.297070068	3.203960664	1.984843375	-0.340359852	1.46699507	1.46699507	2.46699507	1.297070068	3.051957571	1.659640148	1.788923165	1.244602649	1.882032569	2.46699507	2.46699507	-0.11796743	2.46699507	-0.11796743	-0.083202013	2.46699507	2.46699507	1.730029476	0.882032569	2.46699507	2.46699507	4.051957571	1.46699507	2.46699507	2.46699507	3.051957571
GDAP2	2.051957571	1.244602649	2.46699507	2.46699507	-0.340359852	1.297070068	0.145066974	0.46699507	2.46699507	2.051957571	1.244602649	0.730029476	0.882032569	1.882032569	1.46699507	2.46699507	2.46699507	2.46699507	2.46699507	1.297070068	1.882032569	2.007563451	1.659640148	1.46699507	1.051957571	2.46699507	1.10442499	1.46699507	0.659640148	1.788923165	-0.340359852	2.46699507	2.46699507	2.46699507	-1.117967432	2.46699507	0.46699507	1.196905907	1.46699507	2.46699507	1.730029476	0.882032569	2.46699507	2.46699507	2.46699507	1.46699507	2.46699507	2.46699507	2.46699507
NRBP2	1.051957571	1.829565149	2.46699507	-0.11796743	3.119071766	-0.702929931	0.145066974	2.051957571	2.46699507	1.46699507	1.981568243	1.952421897	2.46699507	0.882032569	0.46699507	2.46699507	2.46699507	2.46699507	2.46699507	1.997509787	1.882032569	2.255490965	2.46699507	1.46699507	1.46699507	2.46699507	1.10442499	1.46699507	1.981568243	1.46699507	1.244602649	0.882032569	2.46699507	2.46699507	4.011315586	2.46699507	1.203960664	0.431371161	1.46699507	2.46699507	2.560104474	0.882032569	2.46699507	2.46699507	2.46699507	1.46699507	2.46699507	2.46699507	1.46699507
PSMD8	2.788923165	3.183202104	3.466995069	3.341464188	2.360079866	1.618998163	1.145066975	3.636920072	3.466995069	2.46699507	1.659640148	2.730029476	0.882032569	2.882032569	2.46699507	3.051957571	2.46699507	2.46699507	2.46699507	3.426353085	0.882032569	2.365115456	3.566530743	1.46699507	2.274349992	2.46699507	2.997509787	1.46699507	3.244602649	3.051957571	3.396605741	2.882032569	2.46699507	2.46699507	2.882032569	2.46699507	2.689387491	4.186258663	1.46699507	3.466995069	3.260544192	1.882032569	2.46699507	2.46699507	2.46699507	2.46699507	2.46699507	2.46699507	4.051957571
PPP6R2	2.051957571	2.46699507	2.46699507	1.882032569	2.360079866	2.104424991	1.730029476	0.46699507	2.46699507	2.051957571	1.244602649	1.46699507	2.882032569	0.882032569	0.46699507	3.466995069	2.46699507	2.46699507	2.46699507	1.10442499	1.882032569	2.416954387	1.981568243	1.46699507	2.46699507	2.46699507	1.756501687	1.46699507	1.46699507	2.926426689	1.882032569	0.882032569	3.466995069	2.46699507	1.689387491	2.46699507	0.882032569	-0.083202013	1.46699507	2.46699507	1.145066975	0.882032569	2.46699507	2.46699507	2.46699507	2.46699507	2.46699507	2.46699507	1.46699507
GLE1	1.46699507	2.119071766	2.46699507	1.46699507	2.119071766	2.618998163	1.145066975	1.46699507	2.46699507	0.46699507	1.244602649	2.314991976	0.882032569	2.46699507	2.46699507	3.051957571	2.46699507	2.46699507	2.46699507	1.756501687	1.882032569	2.531125407	2.244602649	1.46699507	2.788923165	2.46699507	2.104424991	1.46699507	0.981568243	1.788923165	1.244602649	2.46699507	3.466995069	2.46699507	0.882032569	2.46699507	2.203960664	1.016333661	2.46699507	2.46699507	1.367459396	0.882032569	2.46699507	2.46699507	2.46699507	1.46699507	2.46699507	2.46699507	1.46699507
RAB13	1.46699507	2.659640148	2.46699507	2.203960664	2.829565149	-0.702929931	2.46699507	3.051957571	2.46699507	1.46699507	2.244602649	2.46699507	2.46699507	1.882032569	2.051957571	1.46699507	2.46699507	2.46699507	2.46699507	2.618998163	0.882032569	2.865544446	1.981568243	1.46699507	2.46699507	2.46699507	2.38453291	3.051957571	2.981568243	-0.533004929	2.775117365	0.882032569	2.46699507	2.46699507	1.882032569	2.46699507	1.689387491	2.753299255	2.46699507	2.46699507	1.730029476	0.882032569	2.46699507	2.46699507	2.46699507	2.46699507	2.46699507	2.46699507	2.46699507
FAAP100	1.788923165	1.981568243	2.46699507	-0.11796743	0.981568243	1.297070068	1.145066975	2.051957571	2.46699507	3.274349992	1.981568243	1.145066975	0.882032569	0.882032569	0.46699507	1.46699507	2.46699507	2.46699507	2.46699507	1.10442499	2.882032569	2.347413454	2.244602649	1.46699507	-0.533004929	2.46699507	0.297070069	1.46699507	1.244602649	1.788923165	1.396605742	0.882032569	2.46699507	2.46699507	2.582472287	2.46699507	0.46699507	0.109443065	2.46699507	2.46699507	1.730029476	0.882032569	2.46699507	2.46699507	3.466995069	1.46699507	2.46699507	2.46699507	1.46699507
SLC46A3	2.274349992	2.360079866	2.46699507	3.051957571	1.244602649	2.297070068	3.145066975	2.051957571	2.46699507	2.46699507	2.46699507	1.952421897	3.203960664	1.882032569	2.46699507	1.46699507	3.466995069	2.46699507	2.46699507	2.689387491	1.882032569	3.373885665	1.981568243	3.466995069	2.926426689	3.466995069	1.997509787	1.46699507	0.981568243	2.636920071	1.534109266	1.882032569	2.46699507	2.46699507	2.051957571	2.46699507	2.341464188	0.694405566	1.46699507	2.46699507	0.145066974	2.882032569	2.46699507	2.46699507	2.46699507	3.466995069	2.46699507	2.46699507	1.46699507
CYHR1	2.274349992	1.829565149	2.46699507	0.882032569	1.829565149	1.882032569	1.145066975	1.46699507	2.46699507	2.788923165	0.659640148	1.730029476	1.882032569	0.882032569	1.46699507	1.46699507	2.46699507	2.46699507	2.46699507	1.882032569	0.882032569	2.636920071	2.244602649	1.46699507	1.051957571	2.46699507	0.618998163	1.46699507	0.244602649	1.051957571	0.882032569	1.882032569	2.46699507	2.46699507	1.46699507	2.46699507	1.689387491	-1.305594435	2.46699507	2.46699507	1.882032569	1.882032569	2.46699507	2.46699507	2.46699507	1.46699507	3.466995069	2.46699507	1.46699507
SNX33	1.051957571	1.46699507	2.46699507	2.203960664	1.46699507	0.882032569	3.145066975	0.46699507	2.46699507	1.46699507	2.244602649	2.46699507	0.882032569	2.46699507	1.46699507	1.46699507	2.46699507	2.46699507	2.46699507	1.10442499	2.882032569	2.255490965	0.659640148	1.46699507	2.051957571	2.46699507	1.297070068	1.46699507	1.46699507	1.788923165	1.981568243	0.882032569	2.46699507	2.46699507	1.46699507	3.466995069	1.882032569	-0.083202013	1.46699507	3.466995069	1.730029476	0.882032569	2.46699507	2.46699507	3.466995069	1.46699507	2.46699507	2.46699507	1.46699507
TOR1AIP2	2.274349992	1.981568243	3.466995069	1.882032569	1.659640148	2.104424991	2.46699507	2.46699507	2.46699507	0.46699507	-0.340359852	2.314991976	2.882032569	0.882032569	2.46699507	1.46699507	2.46699507	3.466995069	2.46699507	1.10442499	0.882032569	1.531125407	2.659640148	1.46699507	1.788923165	2.46699507	1.997509787	1.46699507	2.119071766	2.051957571	1.775117365	1.882032569	2.46699507	2.46699507	1.203960664	2.46699507	1.882032569	1.96742406	1.46699507	2.46699507	0.882032569	0.882032569	2.46699507	2.46699507	2.46699507	1.46699507	2.46699507	2.46699507	1.46699507
ABR	2.051957571	1.981568243	4.788923165	1.882032569	0.981568243	2.882032569	1.145066975	2.051957571	2.46699507	3.051957571	2.829565149	1.730029476	3.203960664	3.203960664	2.051957571	2.46699507	2.46699507	2.46699507	2.46699507	1.46699507	2.882032569	2.051957571	2.659640148	1.46699507	2.926426689	2.46699507	2.104424991	1.46699507	2.360079866	2.46699507	2.396605742	2.882032569	2.46699507	2.46699507	1.203960664	2.46699507	-0.11796743	1.43137116	3.466995069	2.46699507	2.019536093	0.882032569	2.46699507	2.46699507	4.46699507	1.46699507	2.46699507	2.46699507	1.46699507
ESRRA	1.788923165	1.981568243	2.46699507	0.882032569	0.981568243	2.618998163	0.145066974	1.46699507	2.46699507	1.46699507	1.981568243	1.952421897	1.882032569	0.882032569	2.46699507	1.46699507	2.46699507	2.46699507	2.46699507	1.882032569	2.46699507	2.029931264	-0.340359852	1.46699507	1.46699507	2.46699507	0.882032569	1.46699507	1.244602649	2.274349992	0.882032569	0.882032569	3.466995069	2.46699507	2.203960664	4.051957571	-0.11796743	0.431371161	1.46699507	2.46699507	1.560104474	0.882032569	2.46699507	2.46699507	2.46699507	1.46699507	4.051957571	2.46699507	2.46699507
SAP18	1.788923165	0.981568243	2.46699507	2.203960664	3.244602649	2.297070068	1.145066975	2.051957571	2.46699507	2.051957571	1.659640148	0.145066974	1.882032569	2.46699507	0.46699507	1.46699507	3.466995069	2.46699507	2.46699507	1.297070068	0.882032569	2.499416548	2.829565149	1.46699507	2.46699507	2.46699507	1.756501687	2.46699507	1.981568243	1.46699507	2.534109266	1.882032569	2.46699507	2.46699507	1.46699507	2.46699507	2.051957571	2.781868407	2.46699507	2.46699507	2.46699507	0.882032569	2.46699507	2.46699507	2.46699507	1.46699507	2.46699507	2.46699507	1.46699507
ZFC3H1	2.926426689	1.981568243	2.46699507	-0.11796743	1.244602649	2.104424991	0.145066974	1.46699507	2.46699507	1.46699507	1.659640148	2.145066975	0.882032569	2.882032569	2.051957571	1.46699507	2.46699507	2.46699507	2.46699507	2.297070068	1.882032569	2.007563451	1.244602649	1.46699507	1.46699507	2.46699507	1.997509787	1.46699507	1.244602649	2.46699507	1.659640148	0.882032569	2.46699507	2.46699507	2.341464188	2.46699507	1.203960664	1.633005021	1.46699507	3.466995069	2.019536093	0.882032569	2.46699507	2.46699507	2.46699507	2.46699507	2.46699507	2.46699507	1.46699507
CNFN	-0.533004929	0.981568243	2.46699507	2.689387491	2.119071766	1.297070068	1.730029476	0.46699507	2.46699507	3.466995069	1.659640148	1.730029476	0.882032569	0.882032569	2.051957571	1.46699507	2.46699507	2.46699507	2.46699507	-0.11796743	0.882032569	2.592525952	0.659640148	1.46699507	2.051957571	2.46699507	0.618998163	2.46699507	1.659640148	2.274349992	0.074677647	2.46699507	2.46699507	2.46699507	1.689387491	2.46699507	0.882032569	0.809882784	1.46699507	2.46699507	0.882032569	0.882032569	2.46699507	2.46699507	3.466995069	1.46699507	2.46699507	2.46699507	2.46699507
TMEM259	1.788923165	1.46699507	2.46699507	2.203960664	1.829565149	1.618998163	1.145066975	1.46699507	2.46699507	0.46699507	1.659640148	1.46699507	0.882032569	0.882032569	0.46699507	2.46699507	2.46699507	2.46699507	2.46699507	1.997509787	2.46699507	2.236382142	1.981568243	1.46699507	2.051957571	2.46699507	2.104424991	2.46699507	1.244602649	0.46699507	1.396605742	2.46699507	2.46699507	2.46699507	2.203960664	2.46699507	1.46699507	-0.083202013	1.46699507	2.46699507	1.145066975	0.882032569	2.46699507	2.46699507	2.46699507	1.46699507	2.46699507	2.46699507	1.46699507
MAGEF1	1.788923165	1.46699507	3.466995069	1.46699507	0.981568243	2.104424991	1.730029476	0.46699507	2.46699507	2.051957571	2.244602649	2.314991976	2.882032569	3.466995069	0.46699507	3.051957571	2.46699507	2.46699507	2.46699507	2.297070068	1.882032569	2.562152303	1.244602649	1.46699507	2.46699507	2.46699507	2.38453291	3.051957571	1.659640148	2.926426689	2.244602649	0.882032569	2.46699507	2.46699507	1.882032569	2.46699507	2.46699507	1.633005021	2.46699507	2.46699507	1.730029476	0.882032569	2.46699507	2.46699507	4.051957571	1.46699507	2.46699507	2.46699507	1.46699507
SGK3	1.788923165	0.244602649	2.46699507	0.882032569	0.981568243	0.882032569	1.730029476	0.46699507	2.46699507	1.46699507	-0.340359852	0.730029476	0.882032569	0.882032569	2.46699507	1.46699507	3.466995069	2.46699507	2.46699507	1.297070068	0.882032569	2.329491546	1.659640148	1.46699507	1.788923165	2.46699507	1.10442499	1.46699507	1.46699507	2.274349992	1.396605742	0.882032569	2.46699507	2.46699507	1.46699507	2.46699507	2.051957571	-0.568628839	1.46699507	3.466995069	1.145066975	0.882032569	2.46699507	2.46699507	3.466995069	1.46699507	2.46699507	2.46699507	1.46699507
MARCKS	3.926426688	4.151493244	4.46699507	4.46699507	3.119071766	3.940926258	4.845506693	3.274349992	3.466995069	4.274349992	4.119071766	4.604498594	4.203960664	4.969495411	4.46699507	3.466995069	2.46699507	5.05195757	4.46699507	3.689387491	4.051957571	2.347413454	4.051957571	5.05195757	4.373885666	2.46699507	4.274349992	4.46699507	5.102583644	4.11085126	4.534109266	4.203960664	5.05195757	2.46699507	3.051957571	2.46699507	3.926426688	4.259190185	3.466995069	4.46699507	4.392994488	3.466995069	2.46699507	2.46699507	2.46699507	1.46699507	3.466995069	4.46699507	3.788923165
STX7	1.788923165	1.659640148	2.46699507	2.689387491	2.244602649	2.756501687	1.145066975	2.051957571	2.46699507	0.46699507	0.659640148	1.952421897	2.46699507	0.882032569	0.46699507	1.46699507	3.466995069	2.46699507	2.46699507	2.38453291	0.882032569	2.051957571	2.659640148	1.46699507	1.051957571	2.46699507	2.104424991	2.46699507	2.747102989	1.788923165	2.244602649	2.46699507	2.46699507	3.466995069	0.882032569	2.46699507	-0.11796743	1.568874684	2.46699507	2.46699507	1.145066975	0.882032569	2.46699507	2.46699507	2.46699507	1.46699507	2.46699507	2.46699507	2.46699507
TMED2	3.788923165	1.46699507	2.46699507	1.882032569	2.46699507	1.618998163	0.145066974	0.46699507	2.46699507	2.051957571	-0.340359852	0.730029476	0.882032569	2.46699507	0.46699507	2.46699507	2.46699507	2.46699507	2.46699507	1.46699507	0.882032569	2.157310571	0.659640148	2.46699507	1.051957571	2.46699507	2.297070068	1.46699507	2.981568243	2.051957571	2.829565149	2.46699507	2.46699507	2.46699507	2.051957571	2.46699507	1.689387491	3.217967522	1.46699507	3.466995069	3.08366643	1.882032569	2.46699507	2.46699507	2.46699507	1.46699507	2.46699507	2.46699507	1.46699507
ADPRS	-0.533004929	1.829565149	2.46699507	-0.11796743	2.119071766	1.618998163	2.145066975	2.46699507	2.46699507	3.274349992	2.659640148	2.314991976	2.46699507	0.882032569	2.788923165	1.46699507	2.46699507	2.46699507	2.46699507	1.297070068	1.882032569	1.8902065	1.244602649	1.46699507	2.636920071	2.46699507	1.882032569	1.46699507	2.566530743	1.46699507	1.775117365	2.46699507	2.46699507	2.46699507	2.203960664	2.46699507	2.96949541	1.694405566	2.46699507	2.46699507	1.560104474	0.882032569	2.46699507	2.46699507	2.46699507	1.46699507	2.46699507	2.46699507	3.051957571
MT1X	2.46699507	2.46699507	2.46699507	2.882032569	1.829565149	0.882032569	1.145066975	3.051957571	2.46699507	1.46699507	2.46699507	2.314991976	1.882032569	3.689387491	2.051957571	1.46699507	2.46699507	4.788923165	2.46699507	2.203960664	2.882032569	2.19738801	2.244602649	1.46699507	2.274349992	2.46699507	1.997509787	1.46699507	2.244602649	2.926426689	1.981568243	2.882032569	2.46699507	2.46699507	1.46699507	2.46699507	3.525888759	4.617237705	3.788923165	5.05195757	3.952421897	0.882032569	2.46699507	2.46699507	2.46699507	3.051957571	2.46699507	2.46699507	1.46699507
PRPF4B	1.051957571	2.566530743	2.46699507	2.203960664	2.907567661	-0.702929931	1.145066975	2.051957571	2.46699507	2.788923165	2.244602649	2.145066975	0.882032569	1.882032569	2.46699507	3.051957571	2.46699507	2.46699507	2.46699507	2.297070068	1.882032569	2.255490965	1.659640148	1.46699507	2.46699507	2.46699507	1.882032569	1.46699507	2.119071766	2.051957571	1.244602649	0.882032569	2.46699507	2.46699507	2.788923165	2.46699507	1.689387491	2.664031917	3.051957571	2.46699507	2.560104474	1.882032569	2.46699507	2.46699507	2.46699507	2.46699507	2.46699507	2.46699507	1.46699507
PIGC	-0.533004929	2.46699507	2.46699507	2.46699507	1.46699507	-0.702929931	1.730029476	3.274349992	2.46699507	2.46699507	1.981568243	2.604498594	1.882032569	1.882032569	2.051957571	1.46699507	2.46699507	2.46699507	2.46699507	1.618998163	1.882032569	1.938300789	2.981568243	2.46699507	2.46699507	2.46699507	1.756501687	2.46699507	2.244602649	0.46699507	1.244602649	0.882032569	2.46699507	2.46699507	1.882032569	2.46699507	1.203960664	0.809882784	1.46699507	2.46699507	-0.439895526	0.882032569	2.46699507	2.46699507	2.46699507	1.46699507	2.46699507	2.46699507	1.46699507
FKBP3	0.46699507	1.829565149	2.46699507	3.203960664	1.659640148	0.297070069	0.145066974	2.46699507	2.46699507	2.46699507	-0.340359852	2.952421897	2.882032569	2.46699507	1.46699507	1.46699507	2.46699507	2.46699507	2.46699507	1.297070068	2.882032569	1.865544446	2.46699507	1.46699507	2.274349992	2.46699507	1.997509787	1.46699507	2.244602649	2.274349992	1.534109266	0.882032569	2.46699507	2.46699507	2.96949541	2.46699507	2.788923165	2.96742406	1.46699507	2.46699507	1.730029476	2.46699507	2.46699507	2.46699507	2.46699507	2.46699507	4.46699507	2.46699507	2.46699507
CKB	1.46699507	4.244602648	3.466995069	3.582472287	2.747102989	3.544997582	4.845506693	4.051957571	2.46699507	4.859312492	4.183202104	3.537384398	4.341464188	0.882032569	3.636920072	3.051957571	5.274349992	2.46699507	2.46699507	3.466995069	4.582472288	2.29296567	2.659640148	4.46699507	3.714922583	2.46699507	3.10442499	4.274349992	2.981568243	3.554457912	1.882032569	3.466995069	4.46699507	2.46699507	2.051957571	2.46699507	3.636920072	1.916797987	3.051957571	2.46699507	3.203960664	0.882032569	3.466995069	3.466995069	2.46699507	2.46699507	3.466995069	4.051957571	4.788923165
FAM53B	1.46699507	2.659640148	2.46699507	0.882032569	1.659640148	1.618998163	3.145066975	0.46699507	2.46699507	1.46699507	2.829565149	1.952421897	1.882032569	2.882032569	1.46699507	3.051957571	2.46699507	2.46699507	2.46699507	1.297070068	1.882032569	2.116087908	1.659640148	2.46699507	1.788923165	2.46699507	1.618998163	1.46699507	1.829565149	2.274349992	1.396605742	2.46699507	2.46699507	2.46699507	2.46699507	2.46699507	1.689387491	1.568874684	1.46699507	2.46699507	2.260544192	2.46699507	2.46699507	3.466995069	2.46699507	1.46699507	2.46699507	2.46699507	3.051957571
SNCB	2.051957571	2.907567661	2.46699507	1.882032569	2.566530743	2.46699507	2.145066975	2.051957571	2.46699507	2.788923165	2.829565149	2.46699507	3.203960664	0.882032569	3.051957571	1.46699507	4.46699507	2.46699507	2.46699507	2.297070068	2.46699507	3.274349992	2.244602649	3.051957571	3.788923165	2.46699507	1.756501687	1.46699507	2.119071766	2.274349992	1.074677647	1.882032569	2.46699507	2.46699507	2.203960664	2.46699507	2.46699507	-0.568628839	3.466995069	2.46699507	1.145066975	0.882032569	2.46699507	2.46699507	2.46699507	3.051957571	2.46699507	2.46699507	3.788923165
USP17L12	5.596278087	3.788923165	5.926426688	4.203960664	3.981568243	5.129960083	4.314991977	3.926426688	2.46699507	4.167434788	3.981568243	4.699655827	4.582472288	3.466995069	5.05195757	4.051957571	2.46699507	5.05195757	4.051957571	4.654622073	4.689387491	2.29296567	2.659640148	3.051957571	3.636920072	4.051957571	3.689387491	3.788923165	3.981568243	4.676448436	3.566530743	5.636920071	2.46699507	4.051957571	3.405594525	2.46699507	4.051957571	2.664031917	4.46699507	2.46699507	3.952421897	3.203960664	2.46699507	4.46699507	5.926426688	2.46699507	2.46699507	2.46699507	1.46699507
LTA4H	1.051957571	0.659640148	2.46699507	2.46699507	1.46699507	1.882032569	0.145066974	0.46699507	2.46699507	1.46699507	2.829565149	0.730029476	2.46699507	1.882032569	2.051957571	1.46699507	2.46699507	2.46699507	2.46699507	1.882032569	0.882032569	2.029931264	-0.340359852	1.46699507	-0.533004929	2.46699507	1.297070068	1.46699507	0.244602649	1.051957571	1.534109266	1.882032569	2.46699507	3.466995069	0.46699507	2.46699507	0.46699507	2.568874684	1.46699507	3.466995069	0.560104474	0.882032569	2.46699507	2.46699507	2.46699507	3.466995069	2.46699507	2.46699507	1.46699507
MAN2C1	1.051957571	2.566530743	2.46699507	2.46699507	1.659640148	1.297070068	1.145066975	1.46699507	2.46699507	2.051957571	2.46699507	1.730029476	1.882032569	2.882032569	0.46699507	1.46699507	2.46699507	2.46699507	2.46699507	1.997509787	0.882032569	2.347413454	-0.340359852	1.46699507	0.46699507	2.46699507	2.297070068	2.46699507	2.244602649	2.274349992	1.775117365	0.882032569	2.46699507	2.46699507	1.689387491	2.46699507	2.203960664	0.109443065	1.46699507	2.46699507	1.882032569	1.882032569	2.46699507	2.46699507	2.46699507	1.46699507	2.46699507	2.46699507	1.46699507
MMP2	0.46699507	3.747102989	2.46699507	4.689387491	4.214229	0.297070069	2.952421897	2.051957571	2.46699507	0.46699507	3.466995069	5.554457911	0.882032569	3.203960664	0.46699507	1.46699507	2.46699507	5.274349992	2.46699507	3.969495411	2.46699507	2.255490965	3.981568243	3.788923165	2.274349992	2.46699507	6.239584574	2.46699507	5.530004867	1.46699507	5.682007961	0.882032569	2.46699507	2.46699507	1.203960664	2.46699507	2.689387491	1.279368067	1.46699507	3.466995069	1.367459396	2.882032569	2.46699507	2.46699507	2.46699507	1.46699507	2.46699507	2.46699507	2.46699507
ADI1	1.46699507	2.244602649	2.46699507	-0.11796743	2.566530743	0.882032569	2.145066975	2.051957571	2.46699507	1.46699507	1.244602649	1.952421897	0.882032569	0.882032569	0.46699507	2.46699507	2.46699507	2.46699507	2.46699507	1.756501687	0.882032569	2.236382142	2.829565149	1.46699507	1.46699507	2.46699507	2.104424991	1.46699507	1.981568243	1.788923165	2.46699507	0.882032569	2.46699507	2.46699507	2.341464188	2.46699507	2.582472287	2.318896431	3.466995069	2.46699507	1.367459396	0.882032569	4.46699507	3.466995069	2.46699507	1.46699507	2.46699507	2.46699507	3.051957571
CCN1	1.788923165	2.119071766	3.466995069	2.46699507	4.33206549	4.251266379	3.314991976	1.46699507	2.46699507	2.051957571	2.46699507	3.537384398	1.882032569	2.882032569	3.051957571	2.46699507	2.46699507	2.46699507	3.466995069	2.756501687	2.882032569	2.116087908	3.360079866	3.051957571	2.788923165	2.46699507	5.129960083	1.46699507	2.829565149	2.788923165	4.162140488	1.882032569	2.46699507	2.46699507	1.203960664	2.46699507	1.882032569	1.016333661	1.46699507	2.46699507	2.560104474	5.203960664	2.46699507	2.46699507	2.46699507	1.46699507	2.46699507	2.46699507	1.46699507
PRKAR1A	2.051957571	1.46699507	2.46699507	2.689387491	2.46699507	2.104424991	2.46699507	2.788923165	2.46699507	2.788923165	0.659640148	2.145066975	2.882032569	1.882032569	2.46699507	2.46699507	2.46699507	2.46699507	2.46699507	2.544997582	1.882032569	2.157310571	3.244602649	2.46699507	1.051957571	2.46699507	3.297070068	1.46699507	1.829565149	2.051957571	3.598239604	1.882032569	2.46699507	2.46699507	1.689387491	2.46699507	2.051957571	2.694405566	1.46699507	2.46699507	3.203960664	2.882032569	2.46699507	2.46699507	2.46699507	1.46699507	2.46699507	2.46699507	3.051957571
TRAPPC6A	2.274349992	0.981568243	2.46699507	1.882032569	2.46699507	0.882032569	0.145066974	1.46699507	2.46699507	3.274349992	1.981568243	0.730029476	3.882032569	0.882032569	0.46699507	1.46699507	2.46699507	4.051957571	2.46699507	2.104424991	1.882032569	2.607476293	0.659640148	1.46699507	0.46699507	2.46699507	1.46699507	3.466995069	2.119071766	2.051957571	0.396605742	0.882032569	2.46699507	2.46699507	1.203960664	2.46699507	2.051957571	0.279368067	1.46699507	2.46699507	1.560104474	0.882032569	2.46699507	2.46699507	2.46699507	3.466995069	2.46699507	2.46699507	1.46699507
AKR1C2	1.788923165	2.244602649	2.46699507	-0.11796743	0.981568243	2.297070068	1.730029476	0.46699507	2.46699507	2.46699507	2.244602649	1.730029476	1.882032569	2.882032569	1.46699507	1.46699507	2.46699507	3.466995069	3.466995069	1.618998163	2.46699507	2.499416548	2.46699507	1.46699507	1.788923165	2.46699507	1.297070068	1.46699507	-0.340359852	2.051957571	0.074677647	0.882032569	2.46699507	2.46699507	1.46699507	2.46699507	3.466995069	3.318896431	2.46699507	2.46699507	1.367459396	3.882032569	2.46699507	2.46699507	2.46699507	1.46699507	2.46699507	2.46699507	1.46699507
TMEM63A	1.788923165	-0.340359852	2.46699507	0.882032569	1.659640148	1.297070068	1.730029476	0.46699507	2.46699507	0.46699507	0.659640148	-0.854933026	0.882032569	0.882032569	0.46699507	3.051957571	2.46699507	3.466995069	2.46699507	1.297070068	0.882032569	1.814918373	-0.340359852	2.46699507	2.051957571	2.46699507	1.756501687	1.46699507	1.829565149	1.051957571	0.074677647	0.882032569	2.46699507	2.46699507	1.689387491	2.46699507	1.882032569	1.109443065	2.46699507	2.46699507	-1.439895528	0.882032569	2.46699507	2.46699507	3.466995069	1.46699507	2.46699507	2.46699507	2.46699507
PRPF3	2.636920071	2.119071766	2.46699507	1.46699507	1.659640148	2.618998163	2.46699507	2.46699507	2.46699507	1.46699507	1.659640148	1.952421897	0.882032569	2.46699507	3.051957571	1.46699507	2.46699507	2.46699507	2.46699507	2.46699507	2.46699507	2.499416548	1.659640148	1.46699507	2.051957571	2.46699507	2.104424991	3.466995069	2.244602649	1.788923165	1.659640148	3.203960664	2.46699507	2.46699507	1.203960664	2.46699507	-0.11796743	1.96742406	2.46699507	3.466995069	1.882032569	0.882032569	2.46699507	2.46699507	3.466995069	1.46699507	2.46699507	2.46699507	1.46699507
RPL41	5.349638119	4.907567661	4.051957571	5.96949541	5.829565149	6.227807406	3.845506693	5.11085126	2.46699507	3.636920072	4.517621143	4.430469194	4.051957571	6.011315586	3.466995069	5.167434788	3.466995069	5.788923165	4.788923165	5.94812176	5.46699507	2.255490965	5.566530743	4.051957571	3.990557025	3.466995069	5.582472287	5.167434788	5.625424432	5.373885665	5.667134684	5.405594525	4.788923165	5.05195757	6.397732408	3.466995069	5.42119138	6.625142904	3.788923165	5.274349992	6.784106148	5.05195757	4.051957571	3.466995069	4.788923165	3.466995069	5.926426688	4.46699507	4.636920071
RPL35	5.444274994	3.360079866	2.46699507	4.46699507	3.907567661	4.341464188	3.145066975	3.051957571	2.46699507	0.46699507	2.46699507	2.952421897	3.203960664	4.788923165	0.46699507	4.274349992	2.46699507	3.466995069	3.466995069	4.024990523	2.46699507	2.483296882	3.829565149	1.46699507	2.788923165	2.46699507	4.155051064	2.46699507	4.360079866	2.46699507	4.761178174	0.882032569	2.46699507	2.46699507	2.96949541	3.466995069	3.525888759	5.774778982	1.46699507	4.788923165	5.430469194	3.203960664	2.46699507	2.46699507	3.466995069	1.46699507	2.46699507	2.46699507	3.051957571
CNPPD1	-0.533004929	1.981568243	2.46699507	1.46699507	1.829565149	-0.702929931	2.145066975	2.051957571	2.46699507	3.051957571	2.659640148	2.145066975	0.882032569	1.882032569	1.46699507	2.46699507	2.46699507	2.46699507	2.46699507	1.997509787	0.882032569	1.329491546	1.981568243	1.46699507	1.051957571	2.46699507	0.618998163	1.46699507	2.119071766	1.051957571	1.244602649	0.882032569	2.46699507	2.46699507	2.051957571	2.46699507	0.46699507	1.016333661	1.46699507	2.46699507	2.46699507	0.882032569	2.46699507	2.46699507	2.46699507	1.46699507	2.46699507	2.46699507	2.46699507
USP25	1.788923165	2.119071766	2.46699507	2.203960664	2.360079866	0.882032569	2.145066975	2.051957571	2.46699507	2.051957571	2.244602649	2.845506693	3.689387491	2.46699507	2.051957571	1.46699507	2.46699507	2.46699507	2.46699507	2.297070068	0.882032569	3.29296567	1.659640148	1.46699507	2.46699507	2.46699507	2.104424991	1.46699507	2.119071766	2.46699507	1.659640148	2.882032569	2.46699507	2.46699507	1.46699507	2.46699507	2.882032569	1.357370578	1.46699507	2.46699507	2.560104474	2.882032569	2.46699507	2.46699507	2.46699507	2.46699507	2.46699507	2.46699507	2.46699507
JPT1	2.926426689	2.119071766	2.46699507	3.203960664	2.907567661	2.618998163	1.145066975	1.46699507	3.466995069	3.466995069	2.659640148	2.604498594	1.882032569	4.203960664	0.46699507	2.46699507	2.46699507	4.46699507	3.466995069	2.203960664	2.46699507	2.814918373	2.659640148	1.46699507	2.636920071	2.46699507	3.155051064	2.46699507	1.829565149	2.636920071	2.829565149	2.882032569	2.46699507	2.46699507	3.203960664	2.46699507	3.274349992	4.38556747	1.46699507	4.46699507	4.341464188	1.882032569	2.46699507	2.46699507	4.46699507	1.46699507	3.466995069	2.46699507	2.46699507
CHI3L1	0.46699507	2.566530743	4.46699507	2.689387491	1.46699507	2.297070068	3.845506693	1.46699507	2.46699507	2.051957571	2.244602649	2.314991976	0.882032569	0.882032569	1.46699507	1.46699507	2.46699507	7.42119138	2.46699507	1.618998163	0.882032569	2.329491546	0.659640148	4.46699507	2.926426689	2.46699507	3.466995069	1.46699507	3.360079866	2.46699507	1.396605742	2.882032569	2.46699507	2.46699507	0.46699507	2.46699507	0.46699507	-0.890556935	1.46699507	2.46699507	-1.439895528	0.882032569	2.46699507	2.46699507	2.46699507	3.051957571	2.46699507	3.466995069	1.46699507
NFKBIA	2.274349992	2.119071766	2.46699507	-0.11796743	1.244602649	2.104424991	2.145066975	0.46699507	2.46699507	0.46699507	2.46699507	1.952421897	1.882032569	1.882032569	0.46699507	1.46699507	2.46699507	2.46699507	2.46699507	1.756501687	2.46699507	2.236382142	1.659640148	2.46699507	0.46699507	2.46699507	2.544997582	3.051957571	2.659640148	2.636920071	2.396605742	3.203960664	2.46699507	2.46699507	1.46699507	2.46699507	1.882032569	0.916797988	1.46699507	2.46699507	2.367459396	2.46699507	2.46699507	2.46699507	2.46699507	1.46699507	2.46699507	2.46699507	1.46699507
ZBTB7A	2.636920071	1.46699507	3.466995069	2.689387491	2.119071766	2.297070068	1.145066975	2.46699507	2.46699507	1.46699507	2.659640148	2.952421897	1.882032569	2.882032569	2.46699507	2.46699507	2.46699507	2.46699507	2.46699507	2.38453291	1.882032569	1.788923165	2.244602649	1.46699507	1.788923165	2.46699507	1.882032569	1.46699507	2.829565149	2.46699507	2.396605742	2.46699507	2.46699507	2.46699507	1.46699507	2.46699507	1.46699507	1.809882784	2.46699507	2.46699507	2.46699507	0.882032569	2.46699507	2.46699507	2.46699507	1.46699507	2.46699507	2.46699507	2.46699507
SRP9	3.554457912	2.659640148	2.46699507	1.882032569	2.659640148	3.297070068	1.730029476	2.051957571	2.46699507	2.051957571	1.659640148	2.845506693	0.882032569	3.203960664	2.051957571	4.051957571	2.46699507	3.466995069	2.46699507	2.882032569	1.882032569	2.46699507	3.119071766	1.46699507	2.051957571	2.46699507	2.882032569	1.46699507	3.517621143	2.636920071	3.360079866	3.466995069	2.46699507	2.46699507	2.203960664	2.46699507	2.788923165	4.016333661	3.466995069	4.051957571	2.730029476	2.46699507	2.46699507	2.46699507	2.46699507	1.46699507	2.46699507	2.46699507	2.46699507
RFK	2.051957571	1.829565149	2.46699507	-0.11796743	1.981568243	2.618998163	0.145066974	0.46699507	2.46699507	3.051957571	1.244602649	2.314991976	1.882032569	1.882032569	2.46699507	1.46699507	2.46699507	2.46699507	2.46699507	1.10442499	0.882032569	2.347413454	0.659640148	1.46699507	2.46699507	2.46699507	1.618998163	1.46699507	1.46699507	1.46699507	1.074677647	2.882032569	2.46699507	2.46699507	1.203960664	2.46699507	0.46699507	0.694405566	1.46699507	2.46699507	-0.439895526	0.882032569	2.46699507	2.46699507	2.46699507	3.051957571	2.46699507	2.46699507	1.46699507
GTF2IRD1	2.051957571	0.981568243	2.46699507	1.882032569	0.659640148	1.297070068	0.145066974	2.051957571	2.46699507	0.46699507	1.659640148	0.730029476	3.203960664	1.882032569	0.46699507	1.46699507	2.46699507	2.46699507	2.46699507	0.882032569	0.882032569	2.329491546	1.659640148	1.46699507	0.46699507	2.46699507	0.297070069	1.46699507	-0.340359852	2.051957571	1.396605742	0.882032569	2.46699507	2.46699507	0.882032569	2.46699507	0.882032569	0.431371161	1.46699507	2.46699507	1.145066975	0.882032569	2.46699507	2.46699507	2.46699507	1.46699507	2.46699507	2.46699507	2.46699507
ZC3H7B	1.051957571	2.829565149	4.051957571	0.882032569	1.244602649	1.297070068	2.952421897	1.46699507	2.46699507	2.051957571	4.659640148	2.46699507	3.466995069	0.882032569	2.788923165	3.051957571	2.46699507	2.46699507	2.46699507	1.756501687	2.46699507	1.914454047	1.244602649	2.46699507	2.788923165	2.46699507	1.46699507	3.466995069	1.981568243	2.051957571	0.659640148	1.882032569	2.46699507	2.46699507	1.689387491	2.46699507	2.203960664	1.96742406	1.46699507	2.46699507	1.882032569	0.882032569	2.46699507	2.46699507	2.46699507	1.46699507	2.46699507	2.46699507	2.46699507
ADARB1	1.46699507	3.360079866	4.051957571	3.582472287	1.981568243	1.882032569	4.392994488	3.788923165	2.46699507	3.466995069	3.466995069	3.668628931	2.882032569	1.882032569	3.466995069	3.051957571	4.051957571	2.46699507	2.46699507	2.820632025	3.203960664	1.914454047	3.659640148	2.46699507	3.788923165	3.466995069	2.544997582	3.466995069	2.46699507	3.466995069	1.775117365	2.46699507	3.466995069	2.46699507	2.46699507	2.46699507	3.466995069	0.431371161	3.051957571	2.46699507	1.367459396	0.882032569	2.46699507	2.46699507	3.466995069	3.788923165	2.46699507	2.46699507	3.051957571
IL17A	0.46699507	2.659640148	2.46699507	0.882032569	1.46699507	1.297070068	2.46699507	0.46699507	2.46699507	2.051957571	2.829565149	1.46699507	3.689387491	0.882032569	2.051957571	1.46699507	2.46699507	2.46699507	2.46699507	1.997509787	1.882032569	3.382602882	1.981568243	2.46699507	2.926426689	2.46699507	1.46699507	1.46699507	1.244602649	2.274349992	-0.340359852	1.882032569	2.46699507	2.46699507	0.46699507	2.46699507	2.203960664	0.431371161	2.46699507	2.46699507	0.882032569	1.882032569	2.46699507	2.46699507	2.46699507	2.46699507	2.46699507	2.46699507	2.46699507
XPOT	2.274349992	1.659640148	2.46699507	2.689387491	1.981568243	3.38453291	2.46699507	2.051957571	2.46699507	2.46699507	2.46699507	2.145066975	0.882032569	2.46699507	1.46699507	3.466995069	2.46699507	2.46699507	2.46699507	1.618998163	0.882032569	2.365115456	-0.340359852	1.46699507	2.926426689	2.46699507	2.38453291	1.46699507	2.747102989	1.788923165	2.32260516	2.882032569	2.46699507	2.46699507	2.203960664	2.46699507	1.689387491	3.175532256	1.46699507	2.46699507	2.46699507	0.882032569	2.46699507	2.46699507	2.46699507	1.46699507	2.46699507	2.46699507	2.46699507
EMC7	1.051957571	2.119071766	2.46699507	2.46699507	2.244602649	0.882032569	2.145066975	1.46699507	2.46699507	0.46699507	0.659640148	1.46699507	1.882032569	0.882032569	1.46699507	1.46699507	2.46699507	2.46699507	2.46699507	2.203960664	0.882032569	2.3113442	2.244602649	1.46699507	2.274349992	2.46699507	1.882032569	1.46699507	1.981568243	0.46699507	2.162140488	1.882032569	2.46699507	2.46699507	1.882032569	3.466995069	1.882032569	2.501760488	1.46699507	2.46699507	0.882032569	0.882032569	2.46699507	2.46699507	4.051957571	2.46699507	2.46699507	2.46699507	1.46699507
CHMP1A	1.788923165	2.46699507	4.051957571	1.46699507	2.46699507	1.297070068	0.145066974	2.46699507	2.46699507	2.051957571	2.244602649	1.730029476	1.882032569	0.882032569	1.46699507	1.46699507	2.46699507	2.46699507	2.46699507	2.203960664	0.882032569	2.116087908	2.981568243	1.46699507	2.46699507	2.46699507	1.10442499	1.46699507	1.829565149	1.46699507	1.074677647	2.46699507	2.46699507	2.46699507	1.882032569	2.46699507	2.203960664	1.96742406	1.46699507	2.46699507	2.46699507	0.882032569	2.46699507	2.46699507	4.051957571	3.466995069	2.46699507	2.46699507	1.46699507
DUX5	2.636920071	3.183202104	2.46699507	3.051957571	2.981568243	3.38453291	2.730029476	1.46699507	3.466995069	1.46699507	1.659640148	4.232529816	1.882032569	4.203960664	2.46699507	1.46699507	2.46699507	2.46699507	2.46699507	3.426353085	0.882032569	2.382602882	3.244602649	3.051957571	3.051957571	2.46699507	3.969495411	3.051957571	3.119071766	3.373885665	2.932658642	3.882032569	2.46699507	2.46699507	3.788923165	2.46699507	2.46699507	1.633005021	1.46699507	2.46699507	1.882032569	1.882032569	2.46699507	2.46699507	4.051957571	2.46699507	2.46699507	2.46699507	1.46699507
MTCH2	2.46699507	4.214229	4.051957571	3.969495411	2.981568243	3.544997582	4.392994488	4.167434788	3.466995069	3.274349992	4.41452765	4.699655827	1.882032569	3.882032569	3.636920072	2.46699507	3.466995069	3.466995069	2.46699507	3.155051064	3.466995069	1.938300789	3.907567661	2.46699507	3.466995069	2.46699507	3.297070068	4.051957571	3.183202104	4.11085126	3.162140488	3.882032569	4.051957571	2.46699507	2.689387491	2.46699507	3.341464188	2.633005021	3.788923165	2.46699507	3.08366643	2.46699507	2.46699507	2.46699507	3.466995069	4.274349992	4.46699507	4.788923165	1.46699507
HELQ	0.46699507	1.46699507	2.46699507	1.46699507	1.981568243	1.297070068	2.730029476	1.46699507	2.46699507	2.788923165	2.46699507	2.314991976	2.46699507	1.882032569	2.788923165	1.46699507	2.46699507	2.46699507	2.46699507	2.203960664	3.203960664	3.408442887	2.244602649	1.46699507	2.636920071	2.46699507	1.756501687	1.46699507	1.244602649	2.051957571	0.882032569	0.882032569	2.46699507	2.46699507	0.46699507	2.46699507	2.46699507	-0.083202013	2.46699507	2.46699507	0.560104474	1.882032569	2.46699507	2.46699507	4.051957571	1.46699507	2.46699507	2.46699507	1.46699507
NUP98	1.46699507	1.46699507	2.46699507	-0.11796743	2.566530743	-0.702929931	2.145066975	0.46699507	2.46699507	0.46699507	1.244602649	0.730029476	2.46699507	0.882032569	2.051957571	1.46699507	2.46699507	2.46699507	2.46699507	1.997509787	0.882032569	2.095026292	1.981568243	1.46699507	-0.533004929	2.46699507	1.997509787	3.466995069	1.46699507	0.46699507	2.244602649	0.882032569	2.46699507	2.46699507	1.882032569	2.46699507	2.203960664	2.153837185	1.46699507	2.46699507	1.560104474	0.882032569	2.46699507	2.46699507	2.46699507	1.46699507	2.46699507	2.46699507	1.46699507
DCXR	2.051957571	1.829565149	2.46699507	2.203960664	0.981568243	-0.702929931	1.145066975	2.051957571	2.46699507	0.46699507	0.659640148	0.730029476	2.46699507	0.882032569	2.051957571	1.46699507	2.46699507	2.46699507	2.46699507	1.618998163	0.882032569	2.116087908	1.244602649	1.46699507	1.46699507	2.46699507	2.104424991	1.46699507	1.46699507	1.46699507	1.244602649	2.46699507	2.46699507	2.46699507	2.341464188	2.46699507	2.051957571	1.864330568	1.46699507	2.46699507	1.730029476	0.882032569	2.46699507	2.46699507	2.46699507	2.46699507	2.46699507	2.46699507	2.46699507
ARPC1B	3.714922583	3.41452765	2.46699507	3.969495411	3.303496338	3.466995069	2.145066975	3.636920072	2.46699507	3.466995069	3.244602649	2.845506693	1.882032569	3.203960664	2.46699507	4.274349992	2.46699507	4.051957571	2.46699507	3.38453291	3.466995069	2.433828206	2.244602649	2.46699507	1.788923165	2.46699507	3.723334823	2.46699507	3.517621143	3.554457912	3.829565149	3.689387491	2.46699507	2.46699507	2.788923165	4.051957571	3.969495411	2.83736352	1.46699507	2.46699507	3.952421897	3.203960664	2.46699507	3.466995069	4.051957571	1.46699507	3.466995069	3.466995069	1.46699507
JTB	1.051957571	1.46699507	2.46699507	2.203960664	2.46699507	2.104424991	0.145066974	2.051957571	2.46699507	2.051957571	1.659640148	2.845506693	0.882032569	1.882032569	0.46699507	1.46699507	2.46699507	2.46699507	2.46699507	2.544997582	2.46699507	1.984843375	3.244602649	1.46699507	2.46699507	2.46699507	3.297070068	2.46699507	2.829565149	2.051957571	2.829565149	0.882032569	2.46699507	2.46699507	2.882032569	2.46699507	2.689387491	3.648601876	1.46699507	2.46699507	1.145066975	0.882032569	2.46699507	2.46699507	2.46699507	1.46699507	2.46699507	2.46699507	1.46699507
WWP1	1.46699507	1.659640148	2.46699507	0.882032569	2.829565149	1.882032569	0.145066974	0.46699507	2.46699507	1.46699507	1.659640148	1.952421897	0.882032569	2.46699507	1.46699507	1.46699507	3.466995069	2.46699507	2.46699507	1.756501687	2.882032569	2.157310571	1.244602649	1.46699507	2.051957571	2.46699507	1.756501687	1.46699507	0.981568243	2.274349992	0.396605742	2.46699507	2.46699507	2.46699507	2.051957571	2.46699507	1.689387491	1.43137116	1.46699507	2.46699507	1.145066975	0.882032569	2.46699507	2.46699507	2.46699507	3.051957571	2.46699507	2.46699507	1.46699507
NABP1	1.051957571	1.46699507	2.46699507	0.882032569	1.46699507	1.882032569	2.46699507	1.46699507	2.46699507	2.051957571	1.981568243	1.730029476	1.882032569	0.882032569	1.46699507	1.46699507	2.46699507	3.466995069	2.46699507	1.756501687	0.882032569	2.095026292	1.244602649	1.46699507	0.46699507	2.46699507	2.38453291	1.46699507	2.119071766	2.051957571	1.981568243	1.882032569	2.46699507	2.46699507	1.882032569	3.466995069	1.689387491	0.694405566	3.051957571	2.46699507	1.145066975	0.882032569	2.46699507	2.46699507	2.46699507	1.46699507	2.46699507	2.46699507	1.46699507
FOS	-0.533004929	0.981568243	2.46699507	-0.11796743	5.963420896	3.940926258	1.730029476	2.46699507	2.46699507	3.788923165	3.907567661	1.952421897	3.689387491	0.882032569	0.46699507	2.46699507	2.46699507	2.46699507	2.46699507	3.820632024	1.882032569	2.399880874	4.051957571	1.46699507	1.788923165	2.46699507	7.004429201	1.46699507	1.659640148	1.051957571	4.341464188	0.882032569	2.46699507	2.46699507	5.185813317	2.46699507	1.203960664	2.501760488	2.46699507	6.46699507	5.367459396	6.239584574	2.46699507	2.46699507	3.466995069	1.46699507	2.46699507	2.46699507	2.46699507
RANBP9	2.051957571	1.981568243	2.46699507	2.46699507	1.46699507	2.297070068	2.145066975	3.051957571	2.46699507	1.46699507	1.659640148	2.952421897	1.882032569	2.882032569	2.051957571	1.46699507	2.46699507	3.466995069	2.46699507	2.297070068	0.882032569	2.433828206	2.244602649	1.46699507	1.051957571	2.46699507	1.882032569	1.46699507	1.829565149	2.46699507	2.534109266	1.882032569	2.46699507	2.46699507	2.341464188	2.46699507	1.46699507	2.238726082	1.46699507	2.46699507	0.882032569	0.882032569	2.46699507	2.46699507	2.46699507	2.46699507	2.46699507	2.46699507	1.46699507
RARG	-0.533004929	1.981568243	2.46699507	1.882032569	1.46699507	2.104424991	2.730029476	1.46699507	2.46699507	0.46699507	0.659640148	1.952421897	0.882032569	1.882032569	2.051957571	1.46699507	2.46699507	2.46699507	2.46699507	1.756501687	0.882032569	2.217016817	0.659640148	1.46699507	-0.533004929	2.46699507	2.297070068	2.46699507	0.981568243	1.788923165	1.659640148	2.46699507	2.46699507	2.46699507	2.341464188	3.466995069	0.882032569	2.153837185	3.466995069	2.46699507	2.560104474	0.882032569	2.46699507	2.46699507	2.46699507	1.46699507	2.46699507	2.46699507	1.46699507
RHOBTB2	1.46699507	0.981568243	2.46699507	2.46699507	0.981568243	2.756501687	1.730029476	2.788923165	2.46699507	2.788923165	1.244602649	0.145066974	3.203960664	0.882032569	2.051957571	1.46699507	2.46699507	2.46699507	2.46699507	1.618998163	1.882032569	1.762450954	2.244602649	1.46699507	1.788923165	2.46699507	0.882032569	1.46699507	1.244602649	1.46699507	0.659640148	3.466995069	2.46699507	2.46699507	1.689387491	2.46699507	0.882032569	-1.305594435	1.46699507	2.46699507	0.560104474	1.882032569	2.46699507	2.46699507	2.46699507	1.46699507	2.46699507	2.46699507	3.051957571
DHX36	2.46699507	1.46699507	2.46699507	1.46699507	1.244602649	1.297070068	1.730029476	1.46699507	2.46699507	1.46699507	1.244602649	1.145066975	2.46699507	0.882032569	2.46699507	1.46699507	2.46699507	2.46699507	2.46699507	1.46699507	1.882032569	2.029931264	1.981568243	1.46699507	2.46699507	2.46699507	1.46699507	1.46699507	0.659640148	1.46699507	1.659640148	2.46699507	2.46699507	2.46699507	2.051957571	2.46699507	2.341464188	1.916797987	1.46699507	2.46699507	1.560104474	2.46699507	2.46699507	2.46699507	2.46699507	1.46699507	2.46699507	2.46699507	3.051957571
LTV1	1.788923165	2.119071766	4.46699507	2.46699507	1.981568243	1.882032569	1.730029476	0.46699507	2.46699507	0.46699507	1.659640148	0.145066974	0.882032569	0.882032569	1.46699507	1.46699507	2.46699507	2.46699507	2.46699507	1.618998163	2.46699507	1.8902065	1.659640148	1.46699507	0.46699507	2.46699507	1.10442499	1.46699507	1.981568243	2.051957571	1.074677647	3.882032569	3.466995069	2.46699507	1.46699507	2.46699507	1.882032569	1.357370578	1.46699507	2.46699507	0.560104474	1.882032569	2.46699507	2.46699507	2.46699507	1.46699507	2.46699507	2.46699507	1.46699507
GET4	2.274349992	2.46699507	2.46699507	0.882032569	1.244602649	1.882032569	1.145066975	2.051957571	2.46699507	1.46699507	2.46699507	1.145066975	0.882032569	2.46699507	2.051957571	2.46699507	2.46699507	2.46699507	2.46699507	1.297070068	2.46699507	2.073652642	-0.340359852	2.46699507	1.788923165	2.46699507	0.618998163	1.46699507	-0.340359852	1.46699507	-0.925322352	2.882032569	2.46699507	2.46699507	2.882032569	2.46699507	2.341464188	0.431371161	1.46699507	2.46699507	0.145066974	0.882032569	2.46699507	2.46699507	2.46699507	2.46699507	2.46699507	2.46699507	1.46699507
BUD23	3.051957571	2.360079866	2.46699507	1.46699507	2.244602649	1.882032569	2.145066975	2.051957571	2.46699507	1.46699507	1.981568243	2.604498594	1.882032569	0.882032569	0.46699507	2.46699507	2.46699507	3.466995069	2.46699507	2.38453291	1.882032569	2.382602882	1.659640148	1.46699507	2.274349992	2.46699507	1.756501687	1.46699507	0.659640148	2.46699507	1.775117365	1.882032569	2.46699507	2.46699507	0.46699507	2.46699507	2.689387491	1.864330568	1.46699507	3.466995069	2.145066975	0.882032569	2.46699507	2.46699507	3.466995069	1.46699507	2.46699507	2.46699507	1.46699507
CTSH	1.46699507	2.360079866	3.466995069	1.882032569	2.981568243	3.997509787	2.145066975	2.46699507	2.46699507	3.274349992	2.244602649	2.730029476	3.203960664	2.882032569	2.46699507	2.46699507	2.46699507	4.051957571	4.051957571	3.10442499	0.882032569	2.840453465	3.466995069	3.051957571	2.788923165	2.46699507	3.426353085	2.46699507	2.907567661	3.788923165	3.689387491	2.882032569	3.466995069	2.46699507	4.274349992	2.46699507	5.511389189	4.46699507	1.46699507	2.46699507	1.145066975	1.882032569	2.46699507	2.46699507	2.46699507	1.46699507	2.46699507	2.46699507	2.46699507
DCLRE1C	1.46699507	3.119071766	4.46699507	1.46699507	2.46699507	1.297070068	3.952421897	4.274349992	2.46699507	3.466995069	3.360079866	2.845506693	3.203960664	1.882032569	3.788923165	1.46699507	2.46699507	2.46699507	2.46699507	1.618998163	2.46699507	1.735483906	2.46699507	3.466995069	3.373885665	4.46699507	1.10442499	3.788923165	2.46699507	2.051957571	0.882032569	0.882032569	2.46699507	2.46699507	1.882032569	2.46699507	2.203960664	0.431371161	1.46699507	2.46699507	0.145066974	0.882032569	3.466995069	2.46699507	2.46699507	3.051957571	2.46699507	2.46699507	4.274349992
GTF3C2	0.46699507	1.981568243	2.46699507	1.46699507	0.981568243	0.882032569	1.730029476	1.46699507	2.46699507	2.788923165	0.659640148	0.730029476	2.46699507	0.882032569	0.46699507	2.46699507	2.46699507	2.46699507	2.46699507	0.882032569	0.882032569	2.116087908	1.981568243	1.46699507	1.051957571	2.46699507	-0.702929931	2.46699507	1.659640148	0.46699507	0.396605742	0.882032569	2.46699507	2.46699507	2.689387491	3.466995069	1.46699507	1.196905907	3.051957571	2.46699507	-0.439895526	0.882032569	2.46699507	2.46699507	2.46699507	1.46699507	2.46699507	2.46699507	2.46699507
AFTPH	1.051957571	1.244602649	2.46699507	1.46699507	1.981568243	1.882032569	1.145066975	0.46699507	2.46699507	2.051957571	1.244602649	2.145066975	0.882032569	1.882032569	1.46699507	1.46699507	2.46699507	2.46699507	2.46699507	1.10442499	2.882032569	2.007563451	1.659640148	2.46699507	2.46699507	2.46699507	0.882032569	1.46699507	0.981568243	2.051957571	0.074677647	3.203960664	2.46699507	2.46699507	0.882032569	2.46699507	0.882032569	1.109443065	1.46699507	2.46699507	0.882032569	1.882032569	2.46699507	2.46699507	2.46699507	1.46699507	2.46699507	2.46699507	1.46699507
RTN3	3.373885665	2.119071766	2.46699507	0.882032569	2.566530743	1.882032569	2.145066975	0.46699507	2.46699507	0.46699507	1.659640148	0.145066974	1.882032569	1.882032569	2.788923165	3.051957571	2.46699507	2.46699507	2.46699507	2.882032569	0.882032569	2.3113442	2.829565149	1.46699507	2.46699507	2.46699507	2.203960664	1.46699507	2.360079866	1.788923165	2.396605742	0.882032569	2.46699507	2.46699507	1.882032569	2.46699507	-1.117967432	1.568874684	1.46699507	3.466995069	2.730029476	2.46699507	2.46699507	2.46699507	2.46699507	1.46699507	3.466995069	2.46699507	1.46699507
SKP1	4.714922583	3.244602649	2.46699507	2.689387491	2.907567661	3.297070068	2.952421897	2.788923165	2.46699507	1.46699507	1.659640148	3.730029476	2.882032569	3.882032569	2.051957571	3.466995069	2.46699507	4.46699507	2.46699507	3.203960664	2.882032569	2.57741906	3.360079866	2.46699507	2.788923165	2.46699507	3.466995069	1.46699507	3.466995069	3.466995069	3.932658642	2.882032569	2.46699507	2.46699507	3.129960083	2.46699507	3.405594525	3.738799685	3.051957571	4.46699507	3.08366643	3.466995069	2.46699507	3.466995069	4.051957571	1.46699507	3.466995069	3.466995069	2.46699507
TMC4	1.46699507	2.119071766	2.46699507	-0.11796743	0.659640148	0.297070069	1.145066975	2.051957571	2.46699507	1.46699507	1.659640148	1.145066975	0.882032569	0.882032569	0.46699507	1.46699507	2.46699507	2.46699507	2.46699507	0.618998163	0.882032569	2.57741906	2.244602649	1.46699507	2.274349992	2.46699507	-0.11796743	2.46699507	0.659640148	1.46699507	-0.340359852	0.882032569	2.46699507	2.46699507	0.882032569	2.46699507	0.882032569	1.43137116	1.46699507	2.46699507	-0.439895526	0.882032569	2.46699507	2.46699507	2.46699507	2.46699507	2.46699507	2.46699507	1.46699507
RTF2	2.274349992	1.981568243	2.46699507	2.882032569	1.46699507	2.756501687	1.730029476	2.051957571	2.46699507	1.46699507	2.659640148	1.952421897	0.882032569	2.882032569	0.46699507	1.46699507	2.46699507	2.46699507	3.466995069	2.203960664	0.882032569	2.382602882	1.659640148	1.46699507	1.788923165	2.46699507	2.46699507	1.46699507	2.360079866	2.274349992	2.46699507	1.882032569	2.46699507	2.46699507	2.689387491	2.46699507	3.203960664	2.809882784	3.466995069	3.466995069	2.46699507	0.882032569	2.46699507	2.46699507	2.46699507	1.46699507	2.46699507	2.46699507	2.46699507
USP12	1.051957571	1.46699507	2.46699507	0.882032569	1.659640148	1.297070068	1.730029476	0.46699507	2.46699507	0.46699507	0.659640148	1.46699507	2.46699507	2.46699507	0.46699507	2.46699507	2.46699507	2.46699507	2.46699507	1.618998163	1.882032569	2.217016817	1.244602649	3.051957571	1.46699507	2.46699507	1.618998163	1.46699507	1.46699507	1.46699507	0.882032569	0.882032569	2.46699507	2.46699507	0.46699507	2.46699507	0.882032569	1.016333661	3.051957571	2.46699507	2.260544192	0.882032569	2.46699507	2.46699507	2.46699507	1.46699507	2.46699507	2.46699507	1.46699507
SLC25A22	2.636920071	1.46699507	2.46699507	1.46699507	1.659640148	2.618998163	1.145066975	2.051957571	2.46699507	0.46699507	0.659640148	2.314991976	2.882032569	2.46699507	2.46699507	1.46699507	2.46699507	2.46699507	2.46699507	1.10442499	1.882032569	2.708003169	1.659640148	1.46699507	1.788923165	2.46699507	0.297070069	1.46699507	1.244602649	0.46699507	0.074677647	1.882032569	3.466995069	2.46699507	2.051957571	2.46699507	1.689387491	0.568874684	1.46699507	2.46699507	0.145066974	0.882032569	2.46699507	2.46699507	3.466995069	2.46699507	2.46699507	2.46699507	1.46699507
DDX42	3.554457912	1.829565149	2.46699507	1.882032569	1.244602649	3.203960664	2.145066975	1.46699507	2.46699507	0.46699507	1.659640148	1.952421897	1.882032569	1.882032569	2.46699507	1.46699507	2.46699507	4.051957571	3.466995069	1.997509787	1.882032569	2.622273295	2.244602649	1.46699507	2.46699507	2.46699507	2.104424991	1.46699507	1.659640148	1.46699507	1.534109266	2.882032569	2.46699507	2.46699507	2.689387491	2.46699507	0.882032569	1.279368067	1.46699507	2.46699507	1.560104474	2.46699507	2.46699507	2.46699507	2.46699507	1.46699507	2.46699507	2.46699507	1.46699507
GGCT	1.788923165	2.46699507	2.46699507	1.46699507	1.46699507	2.104424991	0.145066974	2.051957571	2.46699507	0.46699507	-0.340359852	2.314991976	1.882032569	1.882032569	2.051957571	1.46699507	2.46699507	2.46699507	2.46699507	1.756501687	0.882032569	2.57741906	1.659640148	1.46699507	1.051957571	2.46699507	1.756501687	1.46699507	1.244602649	2.274349992	0.659640148	2.882032569	2.46699507	2.46699507	2.689387491	2.46699507	1.689387491	1.501760488	1.46699507	2.46699507	1.367459396	0.882032569	2.46699507	2.46699507	2.46699507	1.46699507	2.46699507	2.46699507	2.46699507
SRSF4	0.46699507	2.360079866	2.46699507	2.882032569	2.244602649	0.882032569	2.46699507	2.051957571	2.46699507	0.46699507	1.659640148	2.314991976	2.882032569	0.882032569	0.46699507	1.46699507	2.46699507	2.46699507	2.46699507	1.997509787	0.882032569	2.051957571	2.829565149	1.46699507	1.788923165	2.46699507	1.882032569	2.46699507	2.566530743	2.636920071	1.775117365	1.882032569	2.46699507	2.46699507	2.051957571	2.46699507	1.203960664	2.53570782	1.46699507	2.46699507	1.882032569	1.882032569	2.46699507	2.46699507	2.46699507	1.46699507	2.46699507	2.46699507	1.46699507
ATP6V1D	0.46699507	1.981568243	2.46699507	0.882032569	1.244602649	0.882032569	1.730029476	1.46699507	2.46699507	0.46699507	-0.340359852	1.46699507	0.882032569	0.882032569	0.46699507	2.46699507	2.46699507	2.46699507	2.46699507	-0.11796743	2.882032569	2.29296567	0.659640148	1.46699507	1.46699507	2.46699507	2.203960664	1.46699507	0.659640148	1.46699507	1.396605742	0.882032569	2.46699507	2.46699507	0.46699507	2.46699507	0.46699507	1.196905907	1.46699507	2.46699507	0.560104474	0.882032569	2.46699507	2.46699507	2.46699507	1.46699507	2.46699507	2.46699507	1.46699507
C1QTNF6	1.46699507	2.119071766	2.46699507	2.203960664	0.244602649	1.882032569	2.145066975	1.46699507	2.46699507	3.636920072	0.659640148	1.730029476	0.882032569	1.882032569	0.46699507	1.46699507	2.46699507	2.46699507	2.46699507	1.46699507	1.882032569	2.029931264	1.659640148	1.46699507	2.051957571	2.46699507	1.297070068	1.46699507	2.244602649	1.46699507	1.659640148	1.882032569	2.46699507	2.46699507	1.46699507	2.46699507	-1.117967432	-0.890556935	1.46699507	2.46699507	-1.439895528	1.882032569	3.466995069	2.46699507	2.46699507	1.46699507	2.46699507	2.46699507	1.46699507
ATP1B3	3.373885665	1.981568243	2.46699507	1.46699507	2.46699507	1.618998163	1.145066975	0.46699507	2.46699507	2.46699507	1.981568243	2.46699507	2.46699507	4.051957571	0.46699507	2.46699507	4.46699507	2.46699507	4.051957571	2.203960664	1.882032569	2.217016817	1.659640148	1.46699507	1.46699507	2.46699507	3.251266379	2.46699507	1.829565149	2.46699507	3.32260516	1.882032569	2.46699507	2.46699507	1.46699507	2.46699507	3.926426688	5.248994418	3.466995069	2.46699507	4.709851594	2.46699507	2.46699507	2.46699507	4.051957571	2.46699507	2.46699507	2.46699507	2.46699507
TAOK3	1.788923165	1.981568243	2.46699507	2.882032569	2.747102989	0.297070069	1.730029476	1.46699507	2.46699507	3.051957571	1.244602649	2.845506693	2.46699507	0.882032569	1.46699507	1.46699507	2.46699507	2.46699507	2.46699507	2.618998163	2.882032569	2.775747776	2.46699507	1.46699507	1.46699507	2.46699507	2.38453291	1.46699507	2.829565149	2.051957571	2.074677647	0.882032569	2.46699507	3.466995069	1.46699507	2.46699507	2.051957571	1.016333661	3.051957571	2.46699507	1.145066975	1.882032569	2.46699507	2.46699507	2.46699507	2.46699507	2.46699507	2.46699507	1.46699507
HLF	3.051957571	2.46699507	4.46699507	0.882032569	1.659640148	2.297070068	2.730029476	2.788923165	2.46699507	2.46699507	2.244602649	1.46699507	0.882032569	2.882032569	2.051957571	1.46699507	3.466995069	2.46699507	2.46699507	2.38453291	0.882032569	2.801979318	1.244602649	1.46699507	2.636920071	3.466995069	1.10442499	1.46699507	1.659640148	2.274349992	0.882032569	3.466995069	2.46699507	2.46699507	1.46699507	2.46699507	1.203960664	0.431371161	1.46699507	2.46699507	1.882032569	2.46699507	2.46699507	2.46699507	4.051957571	2.46699507	3.466995069	2.46699507	2.46699507
UBE2I	2.926426689	2.119071766	2.46699507	2.203960664	2.46699507	2.297070068	1.730029476	0.46699507	2.46699507	1.46699507	1.244602649	1.46699507	2.882032569	1.882032569	0.46699507	1.46699507	2.46699507	2.46699507	2.46699507	2.820632025	2.46699507	2.399880874	1.981568243	1.46699507	1.051957571	2.46699507	1.882032569	1.46699507	2.46699507	2.051957571	2.46699507	0.882032569	2.46699507	2.46699507	2.882032569	2.46699507	2.46699507	3.086722989	1.46699507	2.46699507	3.845506693	1.882032569	2.46699507	2.46699507	2.46699507	1.46699507	2.46699507	2.46699507	1.46699507
IGF2	2.051957571	0.981568243	2.46699507	-0.11796743	2.46699507	2.46699507	0.145066974	0.46699507	2.46699507	3.636920072	5.945042367	2.730029476	4.203960664	0.882032569	3.466995069	3.466995069	2.46699507	2.46699507	2.46699507	2.297070068	0.882032569	1.622273295	1.659640148	4.274349992	3.373885665	2.46699507	3.203960664	1.46699507	2.747102989	1.051957571	2.981568243	2.882032569	2.46699507	2.46699507	2.051957571	2.46699507	0.46699507	-0.890556935	1.46699507	2.46699507	-1.439895528	4.788923165	2.46699507	2.46699507	2.46699507	1.46699507	2.46699507	2.46699507	1.46699507
SMG5	2.788923165	1.829565149	2.46699507	2.203960664	1.659640148	2.297070068	0.145066974	0.46699507	2.46699507	2.788923165	2.244602649	1.46699507	0.882032569	1.882032569	2.46699507	3.051957571	2.46699507	2.46699507	2.46699507	2.203960664	0.882032569	2.157310571	1.981568243	3.051957571	2.051957571	2.46699507	1.997509787	3.051957571	1.829565149	1.051957571	1.396605742	0.882032569	2.46699507	2.46699507	2.689387491	2.46699507	2.582472287	2.43137116	1.46699507	2.46699507	1.367459396	1.882032569	2.46699507	2.46699507	2.46699507	1.46699507	2.46699507	2.46699507	1.46699507
WBP11	1.788923165	1.659640148	2.46699507	2.689387491	2.360079866	0.882032569	1.145066975	1.46699507	2.46699507	2.051957571	0.659640148	1.46699507	1.882032569	0.882032569	1.46699507	2.46699507	2.46699507	2.46699507	2.46699507	1.882032569	0.882032569	2.136846468	2.244602649	1.46699507	1.788923165	2.46699507	1.997509787	1.46699507	1.829565149	1.46699507	1.396605742	2.882032569	2.46699507	2.46699507	1.689387491	2.46699507	1.882032569	1.753299255	1.46699507	2.46699507	2.647567315	0.882032569	2.46699507	2.46699507	2.46699507	2.46699507	2.46699507	2.46699507	1.46699507
SIK1	0.46699507	2.119071766	2.46699507	1.46699507	1.659640148	1.882032569	0.145066974	2.051957571	2.46699507	2.051957571	2.46699507	2.145066975	0.882032569	0.882032569	2.051957571	1.46699507	2.46699507	2.46699507	2.46699507	1.882032569	2.46699507	2.3113442	3.119071766	1.46699507	-0.533004929	2.46699507	2.104424991	1.46699507	2.566530743	1.051957571	1.074677647	0.882032569	2.46699507	2.46699507	2.46699507	2.46699507	2.203960664	1.809882784	1.46699507	2.46699507	1.882032569	0.882032569	2.46699507	2.46699507	2.46699507	2.46699507	2.46699507	2.46699507	1.46699507
CAMKK2	2.788923165	2.244602649	2.46699507	0.882032569	3.119071766	2.997509787	2.46699507	2.46699507	2.46699507	2.051957571	2.244602649	2.46699507	2.46699507	2.882032569	2.46699507	3.051957571	2.46699507	2.46699507	2.46699507	2.46699507	1.882032569	2.255490965	-0.340359852	3.051957571	1.788923165	2.46699507	2.104424991	2.46699507	2.360079866	-0.533004929	2.244602649	1.882032569	2.46699507	2.46699507	2.051957571	2.46699507	2.46699507	2.43137116	1.46699507	2.46699507	1.560104474	0.882032569	2.46699507	2.46699507	4.051957571	1.46699507	3.466995069	2.46699507	1.46699507
MAP2K6	2.788923165	2.119071766	2.46699507	0.882032569	1.244602649	1.618998163	2.46699507	2.46699507	2.46699507	2.46699507	1.981568243	1.46699507	2.882032569	0.882032569	2.051957571	2.46699507	2.46699507	2.46699507	2.46699507	2.203960664	2.46699507	2.801979318	2.244602649	1.46699507	2.051957571	2.46699507	1.297070068	1.46699507	2.119071766	2.051957571	0.396605742	3.203960664	2.46699507	2.46699507	0.46699507	3.466995069	1.689387491	-0.083202013	1.46699507	2.46699507	1.145066975	1.882032569	2.46699507	2.46699507	2.46699507	1.46699507	2.46699507	2.46699507	1.46699507
ZNRF2	0.46699507	1.829565149	2.46699507	1.46699507	1.46699507	2.756501687	2.46699507	0.46699507	2.46699507	2.46699507	0.659640148	2.145066975	0.882032569	0.882032569	0.46699507	1.46699507	2.46699507	2.46699507	2.46699507	2.544997582	0.882032569	2.3113442	1.659640148	1.46699507	1.46699507	2.46699507	1.10442499	1.46699507	0.244602649	2.274349992	1.981568243	1.882032569	3.466995069	2.46699507	0.882032569	2.46699507	1.203960664	2.109443065	1.46699507	2.46699507	1.730029476	2.46699507	2.46699507	2.46699507	2.46699507	1.46699507	2.46699507	2.46699507	1.46699507
CALD1	3.167434788	2.829565149	2.46699507	1.46699507	3.788923165	4.051957571	2.46699507	0.46699507	2.46699507	2.051957571	2.829565149	4.354520341	1.882032569	5.525888759	0.46699507	3.788923165	2.46699507	4.46699507	4.051957571	2.882032569	1.882032569	2.382602882	3.747102989	2.46699507	2.788923165	2.46699507	4.85165892	1.46699507	4.682007961	3.554457912	4.993540885	3.203960664	2.46699507	2.46699507	0.882032569	2.46699507	2.051957571	1.916797987	3.051957571	2.46699507	0.882032569	3.689387491	2.46699507	2.46699507	2.46699507	1.46699507	2.46699507	3.466995069	1.46699507
ST6GAL1	0.46699507	2.659640148	3.466995069	3.466995069	2.119071766	2.297070068	2.145066975	1.46699507	2.46699507	2.46699507	1.981568243	1.952421897	0.882032569	0.882032569	1.46699507	1.46699507	3.466995069	2.46699507	2.46699507	2.820632025	2.46699507	3.365115456	0.659640148	2.46699507	2.636920071	2.46699507	1.10442499	1.46699507	2.907567661	1.788923165	1.981568243	2.882032569	2.46699507	2.46699507	1.46699507	2.46699507	1.203960664	1.694405566	1.46699507	2.46699507	-1.439895528	0.882032569	2.46699507	2.46699507	4.051957571	1.46699507	2.46699507	2.46699507	1.46699507
NARF	0.46699507	1.244602649	2.46699507	1.882032569	0.244602649	1.618998163	2.730029476	0.46699507	2.46699507	0.46699507	-0.340359852	1.952421897	2.46699507	0.882032569	2.788923165	1.46699507	2.46699507	2.46699507	2.46699507	1.756501687	0.882032569	1.651419641	1.659640148	1.46699507	1.788923165	2.46699507	1.46699507	1.46699507	1.244602649	2.051957571	0.659640148	0.882032569	2.46699507	2.46699507	0.46699507	2.46699507	1.46699507	0.568874684	1.46699507	2.46699507	1.560104474	0.882032569	2.46699507	2.46699507	2.46699507	1.46699507	2.46699507	2.46699507	1.46699507
PPME1	1.788923165	1.46699507	2.46699507	1.882032569	1.829565149	1.297070068	1.730029476	0.46699507	2.46699507	3.051957571	1.659640148	0.145066974	2.882032569	0.882032569	1.46699507	1.46699507	2.46699507	2.46699507	2.46699507	1.297070068	0.882032569	2.157310571	1.981568243	1.46699507	1.788923165	2.46699507	1.882032569	1.46699507	1.981568243	1.46699507	1.074677647	0.882032569	2.46699507	2.46699507	2.46699507	3.466995069	1.203960664	1.357370578	1.46699507	4.051957571	2.145066975	0.882032569	2.46699507	2.46699507	2.46699507	1.46699507	2.46699507	2.46699507	1.46699507
AAAS	1.051957571	1.46699507	3.466995069	2.203960664	1.244602649	2.104424991	2.145066975	2.46699507	2.46699507	1.46699507	-0.340359852	1.145066975	0.882032569	0.882032569	0.46699507	1.46699507	3.466995069	2.46699507	2.46699507	1.756501687	0.882032569	2.073652642	1.244602649	2.46699507	1.788923165	2.46699507	2.297070068	1.46699507	1.46699507	2.788923165	1.396605742	2.46699507	2.46699507	2.46699507	1.203960664	2.46699507	0.882032569	0.568874684	2.46699507	2.46699507	1.367459396	0.882032569	2.46699507	2.46699507	2.46699507	2.46699507	2.46699507	2.46699507	1.46699507
LPAR2	-0.533004929	2.360079866	3.466995069	-0.11796743	2.119071766	1.297070068	2.46699507	2.051957571	2.46699507	2.051957571	1.244602649	1.730029476	0.882032569	1.882032569	2.788923165	1.46699507	2.46699507	2.46699507	2.46699507	1.997509787	2.46699507	2.329491546	2.244602649	1.46699507	2.46699507	2.46699507	2.297070068	2.46699507	1.981568243	2.274349992	1.659640148	0.882032569	2.46699507	2.46699507	2.689387491	2.46699507	2.203960664	1.016333661	3.051957571	2.46699507	0.882032569	1.882032569	2.46699507	2.46699507	3.466995069	1.46699507	2.46699507	2.46699507	1.46699507
ZNF282	2.274349992	1.829565149	4.46699507	1.46699507	0.659640148	2.46699507	1.730029476	3.274349992	2.46699507	1.46699507	1.659640148	1.46699507	2.882032569	2.46699507	2.788923165	1.46699507	3.466995069	3.466995069	2.46699507	0.882032569	0.882032569	2.365115456	-0.340359852	1.46699507	2.274349992	2.46699507	0.618998163	1.46699507	1.244602649	2.274349992	1.244602649	0.882032569	2.46699507	2.46699507	2.051957571	2.46699507	1.203960664	1.694405566	1.46699507	2.46699507	0.560104474	0.882032569	2.46699507	2.46699507	2.46699507	1.46699507	2.46699507	2.46699507	1.46699507
PTMA	6.006153881	4.590377485	2.46699507	4.274349992	5.229495756	6.038537055	3.314991976	3.788923165	4.788923165	0.46699507	3.466995069	5.075804313	2.882032569	6.689387491	3.788923165	6.46699507	2.46699507	5.46699507	5.274349992	5.395102152	3.466995069	2.382602882	5.274349992	3.051957571	4.324976065	2.46699507	5.788923165	3.051957571	5.907567661	5.221882572	6.188419813	5.274349992	4.051957571	5.05195757	5.05195757	2.46699507	6.011315586	6.579084883	4.926426689	5.46699507	6.626193665	5.341464188	4.788923165	3.466995069	2.46699507	1.46699507	4.46699507	2.46699507	2.46699507
ZNF121	2.274349992	1.46699507	2.46699507	-0.11796743	1.659640148	0.882032569	0.145066974	1.46699507	2.46699507	2.051957571	2.244602649	0.730029476	1.882032569	0.882032569	1.46699507	1.46699507	2.46699507	2.46699507	2.46699507	0.882032569	0.882032569	2.274349992	2.46699507	1.46699507	1.46699507	2.46699507	1.756501687	1.46699507	1.46699507	1.46699507	0.659640148	1.882032569	2.46699507	2.46699507	0.46699507	2.46699507	-0.11796743	0.916797988	1.46699507	2.46699507	1.560104474	1.882032569	2.46699507	2.46699507	2.46699507	1.46699507	2.46699507	2.46699507	1.46699507
GFPT1	2.051957571	2.360079866	3.466995069	1.46699507	1.46699507	0.297070069	1.145066975	0.46699507	2.46699507	1.46699507	1.659640148	1.952421897	0.882032569	2.46699507	1.46699507	1.46699507	2.46699507	2.46699507	2.46699507	2.104424991	1.882032569	2.095026292	1.981568243	1.46699507	1.788923165	2.46699507	1.997509787	1.46699507	2.566530743	1.46699507	1.981568243	0.882032569	2.46699507	2.46699507	1.203960664	2.46699507	2.203960664	2.109443065	1.46699507	2.46699507	1.730029476	1.882032569	2.46699507	2.46699507	2.46699507	1.46699507	2.46699507	2.46699507	1.46699507
BARHL2	2.46699507	5.693063149	6.373885665	4.46699507	4.214229	2.618998163	6.167434788	4.714922583	2.46699507	6.194915524	6.244602649	5.411853516	6.274349992	1.882032569	5.676448435	3.788923165	5.05195757	4.051957571	2.46699507	3.582472287	5.83622888	2.499416548	3.659640148	4.46699507	5.221882572	5.46699507	2.756501687	5.990557026	4.214229	4.373885666	2.46699507	3.203960664	4.788923165	3.466995069	4.091485935	4.788923165	4.011315586	1.694405566	4.46699507	2.46699507	2.019536093	3.466995069	5.46699507	2.46699507	4.46699507	5.788923165	4.46699507	6.274349992	5.274349992
CHID1	1.46699507	2.360079866	2.46699507	-0.11796743	1.244602649	0.297070069	2.145066975	0.46699507	2.46699507	2.051957571	1.244602649	1.145066975	0.882032569	1.882032569	0.46699507	2.46699507	3.466995069	2.46699507	2.46699507	1.46699507	0.882032569	2.382602882	2.244602649	1.46699507	-0.533004929	2.46699507	1.756501687	2.46699507	2.566530743	2.051957571	1.659640148	0.882032569	2.46699507	2.46699507	1.882032569	2.46699507	1.46699507	1.633005021	1.46699507	2.46699507	1.145066975	0.882032569	2.46699507	2.46699507	2.46699507	1.46699507	2.46699507	2.46699507	1.46699507
SUCLG2	2.051957571	2.360079866	2.46699507	2.46699507	0.659640148	1.618998163	2.145066975	2.051957571	2.46699507	0.46699507	1.659640148	1.145066975	0.882032569	0.882032569	2.788923165	1.46699507	2.46699507	2.46699507	2.46699507	2.756501687	1.882032569	2.708003169	2.659640148	1.46699507	2.636920071	2.46699507	0.882032569	2.46699507	1.659640148	1.46699507	2.162140488	2.46699507	3.466995069	2.46699507	2.203960664	2.46699507	1.689387491	1.753299255	2.46699507	2.46699507	1.730029476	1.882032569	2.46699507	2.46699507	2.46699507	3.051957571	2.46699507	2.46699507	1.46699507
PHPT1	2.636920071	2.46699507	2.46699507	0.882032569	1.46699507	1.297070068	0.145066974	0.46699507	2.46699507	0.46699507	0.659640148	2.145066975	2.46699507	0.882032569	1.46699507	1.46699507	2.46699507	2.46699507	2.46699507	2.203960664	2.882032569	2.694063979	1.659640148	1.46699507	2.274349992	2.46699507	1.756501687	1.46699507	2.829565149	2.46699507	1.882032569	1.882032569	2.46699507	2.46699507	1.689387491	2.46699507	1.689387491	1.109443065	1.46699507	2.46699507	0.882032569	0.882032569	2.46699507	2.46699507	3.466995069	1.46699507	2.46699507	2.46699507	1.46699507
BAD	2.274349992	2.119071766	2.46699507	2.46699507	1.659640148	2.104424991	0.145066974	2.788923165	2.46699507	2.46699507	1.244602649	2.604498594	2.882032569	2.46699507	1.46699507	3.466995069	2.46699507	2.46699507	2.46699507	2.104424991	0.882032569	2.46699507	1.244602649	1.46699507	0.46699507	2.46699507	2.104424991	1.46699507	1.244602649	1.051957571	0.074677647	0.882032569	2.46699507	2.46699507	0.882032569	2.46699507	2.203960664	0.916797988	1.46699507	2.46699507	0.560104474	0.882032569	2.46699507	2.46699507	4.051957571	1.46699507	2.46699507	2.46699507	1.46699507
UPK3BL2	3.274349992	3.41452765	4.051957571	2.203960664	3.183202104	4.051957571	2.730029476	1.46699507	2.46699507	0.46699507	2.46699507	1.952421897	2.46699507	2.882032569	1.46699507	2.46699507	2.46699507	2.46699507	2.46699507	3.940926258	2.882032569	2.416954387	2.659640148	1.46699507	3.051957571	2.46699507	3.654622073	2.46699507	2.46699507	3.274349992	3.566530743	3.689387491	2.46699507	2.46699507	4.091485935	3.466995069	3.836228879	3.131810878	2.46699507	2.46699507	4.788923165	2.46699507	2.46699507	3.466995069	2.46699507	1.46699507	2.46699507	2.46699507	3.466995069
PDHA1	1.46699507	0.981568243	2.46699507	1.882032569	0.244602649	1.618998163	0.145066974	0.46699507	2.46699507	0.46699507	1.981568243	0.730029476	0.882032569	1.882032569	0.46699507	3.051957571	2.46699507	3.466995069	2.46699507	0.618998163	0.882032569	2.255490965	1.659640148	1.46699507	0.46699507	2.46699507	0.882032569	1.46699507	0.244602649	1.788923165	1.244602649	0.882032569	2.46699507	2.46699507	-0.11796743	2.46699507	1.46699507	1.96742406	1.46699507	2.46699507	0.560104474	0.882032569	2.46699507	2.46699507	2.46699507	1.46699507	2.46699507	2.46699507	1.46699507
SF3A1	1.788923165	0.981568243	2.46699507	0.882032569	1.46699507	2.297070068	0.145066974	2.788923165	2.46699507	0.46699507	-0.340359852	1.145066975	0.882032569	2.46699507	1.46699507	2.46699507	2.46699507	2.46699507	2.46699507	1.756501687	0.882032569	1.865544446	-0.340359852	2.46699507	1.46699507	2.46699507	2.38453291	1.46699507	2.360079866	2.274349992	0.074677647	2.46699507	2.46699507	2.46699507	1.882032569	2.46699507	2.203960664	0.279368067	1.46699507	2.46699507	1.730029476	0.882032569	2.46699507	2.46699507	2.46699507	1.46699507	2.46699507	2.46699507	1.46699507
PGRMC1	3.466995069	0.244602649	3.466995069	0.882032569	0.981568243	2.46699507	1.730029476	0.46699507	2.46699507	0.46699507	1.244602649	-0.854933026	0.882032569	0.882032569	2.46699507	1.46699507	2.46699507	4.46699507	2.46699507	1.10442499	0.882032569	1.562152303	0.659640148	1.46699507	0.46699507	2.46699507	1.10442499	1.46699507	1.244602649	1.051957571	1.074677647	0.882032569	2.46699507	2.46699507	-1.117967432	2.46699507	0.882032569	2.318896431	1.46699507	2.46699507	1.367459396	2.46699507	2.46699507	2.46699507	2.46699507	1.46699507	2.46699507	2.46699507	1.46699507
TMEM255B	1.051957571	3.051957571	4.46699507	-0.11796743	2.659640148	0.297070069	2.46699507	3.051957571	2.46699507	1.46699507	2.244602649	2.46699507	0.882032569	0.882032569	3.051957571	1.46699507	2.46699507	2.46699507	2.46699507	2.756501687	3.689387491	2.622273295	2.244602649	1.46699507	2.46699507	2.46699507	1.618998163	2.46699507	2.360079866	1.46699507	1.882032569	0.882032569	2.46699507	2.46699507	2.882032569	2.46699507	0.882032569	0.568874684	1.46699507	2.46699507	1.560104474	1.882032569	2.46699507	2.46699507	5.274349992	2.46699507	2.46699507	2.46699507	3.051957571
MFSD1	1.788923165	2.747102989	2.46699507	1.882032569	2.244602649	2.882032569	0.145066974	0.46699507	2.46699507	1.46699507	0.659640148	1.145066975	1.882032569	1.882032569	0.46699507	1.46699507	2.46699507	2.46699507	2.46699507	2.297070068	0.882032569	2.136846468	2.244602649	1.46699507	0.46699507	2.46699507	2.820632025	1.46699507	2.119071766	2.46699507	2.981568243	2.882032569	2.46699507	2.46699507	2.46699507	2.46699507	2.051957571	2.694405566	1.46699507	2.46699507	1.560104474	0.882032569	2.46699507	2.46699507	2.46699507	2.46699507	2.46699507	2.46699507	1.46699507
MYLK4	-0.533004929	0.981568243	3.466995069	2.203960664	1.659640148	0.297070069	2.730029476	1.46699507	2.46699507	1.46699507	1.244602649	1.46699507	2.46699507	1.882032569	2.46699507	1.46699507	3.466995069	2.46699507	2.46699507	1.997509787	0.882032569	2.365115456	3.119071766	1.46699507	1.051957571	2.46699507	1.618998163	2.46699507	2.659640148	2.46699507	1.534109266	0.882032569	2.46699507	2.46699507	1.46699507	2.46699507	1.882032569	0.916797988	1.46699507	2.46699507	1.730029476	1.882032569	2.46699507	2.46699507	2.46699507	3.051957571	3.466995069	2.46699507	1.46699507
TDG	2.051957571	1.829565149	2.46699507	2.46699507	1.981568243	1.882032569	2.730029476	0.46699507	2.46699507	2.788923165	2.981568243	1.145066975	1.882032569	0.882032569	2.051957571	1.46699507	2.46699507	2.46699507	2.46699507	1.997509787	1.882032569	2.029931264	-0.340359852	1.46699507	1.788923165	2.46699507	2.203960664	1.46699507	1.659640148	1.46699507	1.534109266	0.882032569	2.46699507	2.46699507	2.341464188	2.46699507	2.051957571	1.809882784	1.46699507	2.46699507	2.260544192	2.46699507	2.46699507	2.46699507	3.466995069	1.46699507	2.46699507	2.46699507	1.46699507
PET100	3.373885665	2.360079866	2.46699507	2.882032569	1.829565149	3.10442499	1.730029476	0.46699507	2.46699507	2.051957571	3.119071766	2.952421897	1.882032569	2.46699507	1.46699507	1.46699507	2.46699507	2.46699507	2.46699507	1.997509787	1.882032569	1.814918373	3.360079866	1.46699507	2.274349992	2.46699507	2.203960664	1.46699507	3.244602649	2.274349992	2.534109266	0.882032569	4.051957571	2.46699507	2.203960664	2.46699507	2.203960664	2.43137116	3.466995069	3.466995069	1.882032569	0.882032569	2.46699507	2.46699507	2.46699507	1.46699507	2.46699507	2.46699507	2.46699507
TFDP1	2.274349992	2.360079866	2.46699507	3.051957571	1.244602649	0.882032569	2.145066975	2.788923165	2.46699507	2.46699507	-0.340359852	-0.854933026	0.882032569	2.882032569	2.46699507	1.46699507	2.46699507	2.46699507	2.46699507	1.997509787	0.882032569	2.29296567	1.981568243	1.46699507	2.46699507	2.46699507	2.689387491	1.46699507	2.119071766	0.46699507	0.882032569	0.882032569	2.46699507	2.46699507	2.203960664	2.46699507	1.882032569	2.890802779	1.46699507	2.46699507	1.882032569	0.882032569	2.46699507	2.46699507	2.46699507	1.46699507	2.46699507	2.46699507	1.46699507
TPM1	3.788923165	3.566530743	2.46699507	3.341464188	2.46699507	3.544997582	3.314991976	2.051957571	2.46699507	2.46699507	3.360079866	4.845506693	2.882032569	4.689387491	2.46699507	1.46699507	2.46699507	5.46699507	4.051957571	2.997509787	3.203960664	2.177488453	3.829565149	3.051957571	3.554457912	2.46699507	4.129960083	2.46699507	4.085904902	3.926426688	4.842861972	0.882032569	2.46699507	2.46699507	2.46699507	2.46699507	1.46699507	2.53570782	1.46699507	2.46699507	2.019536093	3.466995069	2.46699507	2.46699507	2.46699507	3.466995069	5.05195757	2.46699507	1.46699507
CDC42EP1	2.051957571	2.244602649	2.46699507	-0.11796743	1.659640148	0.882032569	1.145066975	2.46699507	2.46699507	2.051957571	1.244602649	2.845506693	1.882032569	2.46699507	0.46699507	1.46699507	2.46699507	3.466995069	2.46699507	1.756501687	1.882032569	2.57741906	1.659640148	2.46699507	1.46699507	2.46699507	2.544997582	1.46699507	3.183202104	1.788923165	2.534109266	1.882032569	2.46699507	2.46699507	-0.11796743	2.46699507	-0.11796743	2.694405566	1.46699507	2.46699507	1.145066975	2.882032569	2.46699507	2.46699507	2.46699507	1.46699507	2.46699507	2.46699507	1.46699507
ANXA11	3.051957571	3.119071766	3.466995069	3.203960664	2.907567661	2.997509787	3.952421897	2.051957571	2.46699507	2.788923165	2.659640148	3.604498594	0.882032569	3.882032569	2.051957571	1.46699507	2.46699507	2.46699507	2.46699507	3.297070068	2.46699507	2.136846468	2.829565149	1.46699507	2.636920071	2.46699507	3.506523434	3.466995069	3.119071766	2.788923165	3.718533837	3.203960664	2.46699507	2.46699507	3.274349992	2.46699507	3.525888759	4.051957571	3.051957571	2.46699507	2.260544192	3.689387491	2.46699507	2.46699507	2.46699507	1.46699507	2.46699507	2.46699507	2.46699507
GNL3	0.46699507	2.659640148	4.051957571	3.051957571	2.981568243	2.997509787	2.145066975	2.788923165	2.46699507	2.051957571	2.829565149	2.46699507	0.882032569	3.203960664	2.788923165	1.46699507	3.466995069	3.466995069	3.466995069	2.38453291	2.46699507	2.399880874	3.659640148	2.46699507	2.274349992	2.46699507	2.46699507	1.46699507	2.907567661	2.274349992	2.244602649	2.882032569	2.46699507	2.46699507	2.882032569	2.46699507	2.341464188	2.753299255	1.46699507	2.46699507	1.367459396	1.882032569	2.46699507	2.46699507	3.466995069	1.46699507	2.46699507	2.46699507	3.051957571
BAZ1A	1.46699507	1.981568243	2.46699507	-0.11796743	1.46699507	1.618998163	2.145066975	0.46699507	2.46699507	2.46699507	1.244602649	1.730029476	0.882032569	0.882032569	0.46699507	1.46699507	2.46699507	2.46699507	2.46699507	0.618998163	1.882032569	2.365115456	0.659640148	1.46699507	-0.533004929	2.46699507	2.104424991	2.46699507	1.829565149	2.274349992	1.534109266	1.882032569	2.46699507	2.46699507	1.46699507	2.46699507	0.46699507	1.633005021	1.46699507	2.46699507	0.882032569	2.882032569	2.46699507	2.46699507	2.46699507	1.46699507	2.46699507	2.46699507	1.46699507
ERH	3.274349992	2.119071766	3.466995069	2.203960664	2.566530743	3.297070068	0.145066974	3.274349992	2.46699507	2.46699507	2.244602649	1.952421897	1.882032569	0.882032569	0.46699507	1.46699507	3.466995069	2.46699507	2.46699507	2.544997582	0.882032569	2.177488453	2.829565149	1.46699507	2.636920071	3.466995069	2.38453291	1.46699507	2.659640148	3.373885665	3.162140488	3.203960664	2.46699507	2.46699507	2.46699507	2.46699507	3.203960664	3.376229607	1.46699507	2.46699507	3.019536093	1.882032569	2.46699507	2.46699507	2.46699507	3.051957571	2.46699507	2.46699507	1.46699507
CRYBB1	2.926426689	1.829565149	2.46699507	0.882032569	1.981568243	1.297070068	2.46699507	2.46699507	2.46699507	2.788923165	2.829565149	0.730029476	0.882032569	1.882032569	0.46699507	1.46699507	3.466995069	2.46699507	2.46699507	1.882032569	2.882032569	2.853053502	0.659640148	1.46699507	2.788923165	2.46699507	0.618998163	1.46699507	1.46699507	0.46699507	-1.925322355	1.882032569	2.46699507	2.46699507	1.46699507	4.051957571	0.882032569	-0.305594433	2.46699507	2.46699507	1.367459396	1.882032569	2.46699507	2.46699507	2.46699507	2.46699507	2.46699507	2.46699507	3.051957571
MEMO1	1.788923165	1.829565149	2.46699507	2.203960664	1.244602649	1.618998163	2.46699507	2.788923165	2.46699507	1.46699507	1.659640148	1.46699507	0.882032569	1.882032569	1.46699507	1.46699507	2.46699507	2.46699507	2.46699507	1.882032569	1.882032569	1.735483906	1.981568243	1.46699507	1.46699507	3.466995069	1.297070068	1.46699507	2.119071766	2.46699507	0.396605742	2.882032569	2.46699507	2.46699507	1.203960664	2.46699507	1.203960664	0.568874684	1.46699507	2.46699507	1.730029476	0.882032569	2.46699507	2.46699507	2.46699507	1.46699507	2.46699507	2.46699507	1.46699507
FAM89B	-0.533004929	0.981568243	2.46699507	0.882032569	1.46699507	0.882032569	1.730029476	0.46699507	2.46699507	2.051957571	1.244602649	1.145066975	0.882032569	2.882032569	2.051957571	2.46699507	2.46699507	2.46699507	2.46699507	1.10442499	1.882032569	2.274349992	1.981568243	1.46699507	0.46699507	2.46699507	1.618998163	1.46699507	1.829565149	2.636920071	1.981568243	1.882032569	3.466995069	2.46699507	0.46699507	2.46699507	0.882032569	0.431371161	1.46699507	2.46699507	1.367459396	0.882032569	2.46699507	2.46699507	2.46699507	1.46699507	2.46699507	2.46699507	1.46699507
PLPP7	2.788923165	3.303496338	2.46699507	2.203960664	1.46699507	2.618998163	3.466995069	2.788923165	2.46699507	3.926426688	2.981568243	2.845506693	2.882032569	0.882032569	2.051957571	1.46699507	3.466995069	2.46699507	2.46699507	1.882032569	2.882032569	1.865544446	1.981568243	3.466995069	2.788923165	3.466995069	2.46699507	3.788923165	1.981568243	2.274349992	1.396605742	2.46699507	2.46699507	2.46699507	2.46699507	4.051957571	2.341464188	-0.890556935	1.46699507	2.46699507	0.560104474	1.882032569	2.46699507	4.051957571	3.466995069	2.46699507	3.466995069	2.46699507	3.051957571
SERP1	0.46699507	2.566530743	2.46699507	2.689387491	2.244602649	1.297070068	0.145066974	0.46699507	2.46699507	2.051957571	1.981568243	2.46699507	0.882032569	0.882032569	1.46699507	1.46699507	2.46699507	2.46699507	2.46699507	2.203960664	1.882032569	1.914454047	2.981568243	1.46699507	0.46699507	2.46699507	3.10442499	1.46699507	2.907567661	-0.533004929	2.718533837	1.882032569	2.46699507	2.46699507	2.203960664	2.46699507	2.203960664	4.1647255	3.788923165	4.46699507	2.46699507	0.882032569	2.46699507	2.46699507	2.46699507	1.46699507	2.46699507	2.46699507	2.46699507
ATR	1.051957571	-0.340359852	2.46699507	2.203960664	1.981568243	0.297070069	2.46699507	0.46699507	2.46699507	1.46699507	1.659640148	1.952421897	0.882032569	1.882032569	2.051957571	1.46699507	2.46699507	2.46699507	2.46699507	1.10442499	0.882032569	1.622273295	1.659640148	1.46699507	1.051957571	2.46699507	1.297070068	1.46699507	1.829565149	2.051957571	1.396605742	0.882032569	2.46699507	2.46699507	1.203960664	2.46699507	2.341464188	1.694405566	1.46699507	2.46699507	1.367459396	0.882032569	2.46699507	2.46699507	2.46699507	1.46699507	2.46699507	2.46699507	1.46699507
H2AJ	3.274349992	4.768164604	4.46699507	4.636920071	2.981568243	3.10442499	5.788923165	3.466995069	2.46699507	5.167434788	4.517621143	3.730029476	5.203960664	0.882032569	3.926426688	2.46699507	4.788923165	3.466995069	3.466995069	2.544997582	4.051957571	2.762450953	3.466995069	3.788923165	4.221882572	2.46699507	2.940926258	4.926426689	3.244602649	3.990557025	2.534109266	3.466995069	2.46699507	3.466995069	2.46699507	4.051957571	4.239584574	3.040180403	4.46699507	4.051957571	3.76955784	1.882032569	2.46699507	2.46699507	4.051957571	2.46699507	4.051957571	3.466995069	4.46699507
UNC93B1	2.274349992	2.659640148	2.46699507	0.882032569	0.981568243	1.882032569	1.730029476	1.46699507	2.46699507	0.46699507	-0.340359852	1.730029476	1.882032569	0.882032569	2.051957571	1.46699507	3.466995069	2.46699507	2.46699507	1.618998163	1.882032569	2.19738801	1.244602649	1.46699507	1.46699507	2.46699507	1.297070068	1.46699507	2.119071766	1.051957571	0.882032569	0.882032569	2.46699507	2.46699507	1.203960664	2.46699507	1.689387491	1.016333661	1.46699507	2.46699507	0.882032569	0.882032569	2.46699507	2.46699507	2.46699507	3.051957571	2.46699507	2.46699507	1.46699507
ZNF530	0.46699507	2.119071766	2.46699507	-0.11796743	1.46699507	1.618998163	1.730029476	2.46699507	2.46699507	2.788923165	2.244602649	2.145066975	2.46699507	0.882032569	2.46699507	2.46699507	3.466995069	2.46699507	2.46699507	1.756501687	0.882032569	2.236382142	1.659640148	1.46699507	2.274349992	2.46699507	0.618998163	1.46699507	2.119071766	2.636920071	1.074677647	1.882032569	2.46699507	2.46699507	2.46699507	2.46699507	2.46699507	-0.890556935	1.46699507	2.46699507	1.145066975	0.882032569	2.46699507	2.46699507	2.46699507	1.46699507	2.46699507	3.466995069	1.46699507
NDUFAF8	2.46699507	1.659640148	2.46699507	0.882032569	2.244602649	1.297070068	2.46699507	2.46699507	3.466995069	2.46699507	1.244602649	0.730029476	0.882032569	0.882032569	2.051957571	1.46699507	2.46699507	2.46699507	2.46699507	0.297070069	1.882032569	2.255490965	2.659640148	1.46699507	1.46699507	2.46699507	0.618998163	1.46699507	0.981568243	2.051957571	0.074677647	0.882032569	2.46699507	2.46699507	1.46699507	2.46699507	1.203960664	0.809882784	1.46699507	2.46699507	1.560104474	2.46699507	2.46699507	2.46699507	2.46699507	1.46699507	2.46699507	2.46699507	3.051957571
PPP1R10	2.274349992	2.244602649	2.46699507	-0.11796743	1.244602649	2.297070068	1.145066975	0.46699507	2.46699507	2.46699507	1.659640148	-0.854933026	2.46699507	0.882032569	2.46699507	1.46699507	2.46699507	2.46699507	2.46699507	1.297070068	3.466995069	2.515358091	1.659640148	1.46699507	1.051957571	2.46699507	1.756501687	1.46699507	2.46699507	2.46699507	2.46699507	2.46699507	2.46699507	2.46699507	1.46699507	2.46699507	1.46699507	2.890802779	1.46699507	2.46699507	1.730029476	0.882032569	2.46699507	2.46699507	2.46699507	1.46699507	2.46699507	2.46699507	1.46699507
C1orf52	1.46699507	1.829565149	2.46699507	1.882032569	1.829565149	1.882032569	2.730029476	2.051957571	2.46699507	0.46699507	1.244602649	1.145066975	0.882032569	1.882032569	2.46699507	1.46699507	2.46699507	2.46699507	2.46699507	1.46699507	1.882032569	2.531125407	0.659640148	1.46699507	1.788923165	2.46699507	1.46699507	2.46699507	1.981568243	1.46699507	1.534109266	2.46699507	3.466995069	2.46699507	1.46699507	2.46699507	1.689387491	1.809882784	1.46699507	2.46699507	1.730029476	2.46699507	2.46699507	2.46699507	2.46699507	1.46699507	2.46699507	2.46699507	1.46699507
ETV2	1.46699507	2.747102989	2.46699507	2.203960664	1.46699507	1.297070068	2.145066975	2.46699507	2.46699507	2.788923165	2.659640148	2.845506693	1.882032569	0.882032569	3.466995069	1.46699507	2.46699507	2.46699507	2.46699507	1.46699507	1.882032569	2.433828206	-0.340359852	1.46699507	2.274349992	2.46699507	1.756501687	1.46699507	1.659640148	2.46699507	1.244602649	0.882032569	2.46699507	2.46699507	1.689387491	2.46699507	-0.11796743	-1.305594435	2.46699507	2.46699507	0.145066974	0.882032569	2.46699507	2.46699507	3.466995069	2.46699507	2.46699507	2.46699507	1.46699507
SLC16A5	1.051957571	2.244602649	2.46699507	1.882032569	0.659640148	2.297070068	1.730029476	0.46699507	2.46699507	1.46699507	0.659640148	1.46699507	0.882032569	0.882032569	0.46699507	2.46699507	2.46699507	3.466995069	2.46699507	1.756501687	0.882032569	2.531125407	3.360079866	2.46699507	2.051957571	2.46699507	1.297070068	1.46699507	1.244602649	2.051957571	0.659640148	2.46699507	2.46699507	2.46699507	2.051957571	2.46699507	1.203960664	0.109443065	1.46699507	2.46699507	1.367459396	1.882032569	2.46699507	2.46699507	2.46699507	1.46699507	2.46699507	2.46699507	1.46699507
SFXN1	1.46699507	1.659640148	2.46699507	1.882032569	0.659640148	1.882032569	0.145066974	2.46699507	2.46699507	2.051957571	2.981568243	2.145066975	2.46699507	1.882032569	0.46699507	1.46699507	2.46699507	2.46699507	2.46699507	2.38453291	1.882032569	2.416954387	2.46699507	1.46699507	2.46699507	2.46699507	1.618998163	2.46699507	1.659640148	2.051957571	2.396605742	0.882032569	2.46699507	2.46699507	1.882032569	2.46699507	1.46699507	1.633005021	2.46699507	2.46699507	1.560104474	0.882032569	2.46699507	2.46699507	2.46699507	1.46699507	2.46699507	3.466995069	1.46699507
DUSP9	0.46699507	2.829565149	2.46699507	2.203960664	2.46699507	1.882032569	3.145066975	3.051957571	2.46699507	2.788923165	3.360079866	1.952421897	2.882032569	0.882032569	2.788923165	1.46699507	2.46699507	3.466995069	2.46699507	2.104424991	2.882032569	3.538944912	1.659640148	3.051957571	3.554457912	2.46699507	1.618998163	1.46699507	1.244602649	2.636920071	1.534109266	0.882032569	3.466995069	2.46699507	1.46699507	3.466995069	2.203960664	0.694405566	2.46699507	2.46699507	0.145066974	1.882032569	2.46699507	2.46699507	2.46699507	2.46699507	2.46699507	2.46699507	1.46699507
TRIT1	1.46699507	2.360079866	2.46699507	1.46699507	0.981568243	0.882032569	0.145066974	1.46699507	2.46699507	2.46699507	1.981568243	1.730029476	0.882032569	0.882032569	0.46699507	3.051957571	3.466995069	2.46699507	2.46699507	1.10442499	0.882032569	1.562152303	2.244602649	1.46699507	2.051957571	2.46699507	1.297070068	1.46699507	0.981568243	2.274349992	1.244602649	2.882032569	2.46699507	2.46699507	-0.11796743	4.051957571	0.46699507	0.694405566	1.46699507	2.46699507	1.560104474	0.882032569	2.46699507	2.46699507	2.46699507	1.46699507	2.46699507	2.46699507	1.46699507
HAPLN3	-0.533004929	2.244602649	2.46699507	0.882032569	1.829565149	1.297070068	0.145066974	0.46699507	2.46699507	0.46699507	2.659640148	2.604498594	1.882032569	2.46699507	0.46699507	1.46699507	2.46699507	2.46699507	2.46699507	0.882032569	2.882032569	2.984843375	0.659640148	1.46699507	0.46699507	2.46699507	2.297070068	1.46699507	1.981568243	1.788923165	2.46699507	0.882032569	2.46699507	2.46699507	0.46699507	2.46699507	1.689387491	0.279368067	1.46699507	2.46699507	0.145066974	2.882032569	2.46699507	2.46699507	2.46699507	1.46699507	2.46699507	3.466995069	1.46699507
SMIM15	1.051957571	2.244602649	3.466995069	1.46699507	2.119071766	2.104424991	3.145066975	0.46699507	2.46699507	2.46699507	1.659640148	1.145066975	2.46699507	2.882032569	2.46699507	1.46699507	2.46699507	2.46699507	2.46699507	2.297070068	2.46699507	2.546722262	1.244602649	1.46699507	2.636920071	2.46699507	0.882032569	3.466995069	1.829565149	2.926426689	1.775117365	2.46699507	2.46699507	2.46699507	2.341464188	2.46699507	2.051957571	2.109443065	1.46699507	2.46699507	0.882032569	0.882032569	2.46699507	2.46699507	2.46699507	1.46699507	2.46699507	2.46699507	1.46699507
OSCAR	1.788923165	2.119071766	3.466995069	2.882032569	1.981568243	2.46699507	2.145066975	1.46699507	2.46699507	2.051957571	1.981568243	1.46699507	0.882032569	0.882032569	2.051957571	1.46699507	4.051957571	3.466995069	2.46699507	0.297070069	0.882032569	2.177488453	-0.340359852	2.46699507	1.46699507	2.46699507	1.297070068	1.46699507	-1.340359852	2.636920071	1.244602649	2.882032569	2.46699507	2.46699507	-1.117967432	2.46699507	0.46699507	-2.890556932	1.46699507	2.46699507	1.145066975	0.882032569	2.46699507	2.46699507	2.46699507	1.46699507	2.46699507	2.46699507	2.46699507
SUPT5H	2.051957571	0.981568243	2.46699507	1.46699507	1.46699507	1.297070068	1.730029476	2.46699507	2.46699507	2.051957571	0.659640148	2.46699507	1.882032569	0.882032569	1.46699507	1.46699507	2.46699507	3.466995069	2.46699507	1.756501687	1.882032569	2.19738801	1.659640148	1.46699507	1.051957571	2.46699507	1.46699507	1.46699507	1.244602649	1.051957571	1.882032569	2.46699507	2.46699507	2.46699507	1.689387491	2.46699507	0.882032569	1.96742406	3.788923165	2.46699507	1.367459396	0.882032569	2.46699507	2.46699507	2.46699507	1.46699507	2.46699507	2.46699507	1.46699507
NDST1	0.46699507	1.829565149	2.46699507	1.882032569	0.659640148	0.882032569	2.730029476	2.46699507	2.46699507	3.051957571	2.244602649	2.314991976	0.882032569	0.882032569	3.051957571	1.46699507	2.46699507	2.46699507	2.46699507	1.882032569	0.882032569	2.051957571	1.659640148	1.46699507	1.051957571	2.46699507	2.38453291	2.46699507	2.244602649	1.051957571	2.598239603	0.882032569	2.46699507	3.466995069	1.203960664	2.46699507	2.051957571	1.633005021	3.466995069	2.46699507	0.882032569	1.882032569	2.46699507	2.46699507	3.466995069	2.46699507	2.46699507	2.46699507	2.46699507
MAPKBP1	3.466995069	7.401107134	7.788923165	6.752397289	6.04334444	5.636920071	8.11085126	7.021583921	5.274349992	7.867874506	7.339120247	6.612672525	7.859312493	4.46699507	6.842034501	5.373885665	7.676448436	5.788923165	4.788923165	5.96949541	7.257072	2.938300789	5.085904903	6.42119138	6.918206182	6.167434788	5.179713118	7.876386006	5.46699507	6.455679757	4.360079866	6.636920071	6.788923164	4.051957571	5.859312493	5.274349992	6.265736862	3.709355907	5.636920071	2.46699507	4.051957571	5.05195757	5.926426688	4.46699507	7.324976065	7.051957571	4.46699507	6.788923164	7.139420412
GSK3B	1.788923165	2.119071766	2.46699507	-0.11796743	2.119071766	0.297070069	2.145066975	0.46699507	2.46699507	0.46699507	1.244602649	1.952421897	0.882032569	0.882032569	2.051957571	1.46699507	3.466995069	2.46699507	2.46699507	2.203960664	0.882032569	1.8902065	1.659640148	1.46699507	0.46699507	2.46699507	1.618998163	3.051957571	1.981568243	2.051957571	2.396605742	0.882032569	2.46699507	2.46699507	2.46699507	2.46699507	2.203960664	2.864330567	1.46699507	2.46699507	2.019536093	1.882032569	2.46699507	2.46699507	2.46699507	3.051957571	2.46699507	2.46699507	1.46699507
TSPYL2	1.051957571	1.981568243	3.466995069	1.882032569	1.981568243	-0.702929931	2.46699507	2.051957571	2.46699507	1.46699507	2.659640148	2.952421897	1.882032569	2.46699507	2.46699507	1.46699507	2.46699507	2.46699507	2.46699507	2.297070068	2.46699507	2.399880874	2.244602649	1.46699507	2.051957571	2.46699507	2.940926258	3.051957571	2.566530743	1.788923165	1.775117365	0.882032569	2.46699507	2.46699507	1.882032569	2.46699507	2.582472287	0.694405566	2.46699507	2.46699507	1.560104474	2.46699507	2.46699507	2.46699507	2.46699507	1.46699507	2.46699507	2.46699507	1.46699507
SH3BP1	1.051957571	0.981568243	2.46699507	-0.11796743	0.981568243	1.297070068	0.145066974	2.46699507	2.46699507	0.46699507	0.659640148	1.46699507	2.46699507	0.882032569	0.46699507	1.46699507	2.46699507	2.46699507	2.46699507	2.297070068	0.882032569	1.8902065	1.981568243	1.46699507	1.46699507	2.46699507	1.297070068	1.46699507	0.244602649	1.46699507	0.882032569	1.882032569	2.46699507	2.46699507	0.46699507	2.46699507	2.203960664	1.753299255	1.46699507	2.46699507	1.882032569	0.882032569	2.46699507	2.46699507	2.46699507	1.46699507	2.46699507	2.46699507	1.46699507
MRPL2	1.051957571	2.119071766	2.46699507	1.882032569	0.659640148	0.882032569	1.730029476	1.46699507	2.46699507	1.46699507	0.659640148	1.730029476	0.882032569	1.882032569	2.46699507	1.46699507	2.46699507	2.46699507	2.46699507	2.104424991	2.46699507	2.157310571	0.659640148	2.46699507	1.788923165	2.46699507	1.618998163	3.051957571	1.46699507	0.46699507	1.396605742	0.882032569	2.46699507	2.46699507	0.882032569	2.46699507	0.46699507	1.109443065	2.46699507	2.46699507	1.730029476	2.46699507	2.46699507	2.46699507	3.466995069	1.46699507	2.46699507	2.46699507	1.46699507
MPC2	3.274349992	1.981568243	2.46699507	1.882032569	1.46699507	1.618998163	2.46699507	2.46699507	2.46699507	1.46699507	2.244602649	0.730029476	0.882032569	0.882032569	2.051957571	2.46699507	2.46699507	2.46699507	2.46699507	1.297070068	2.46699507	2.073652642	2.659640148	2.46699507	1.788923165	2.46699507	1.882032569	3.051957571	1.46699507	2.274349992	1.981568243	2.46699507	2.46699507	2.46699507	1.203960664	2.46699507	1.46699507	1.753299255	1.46699507	2.46699507	0.882032569	1.882032569	2.46699507	2.46699507	2.46699507	1.46699507	2.46699507	2.46699507	2.46699507
ZFP41	2.926426689	1.829565149	2.46699507	0.882032569	0.981568243	1.882032569	0.145066974	2.051957571	2.46699507	1.46699507	2.46699507	2.604498594	1.882032569	1.882032569	1.46699507	2.46699507	2.46699507	2.46699507	2.46699507	0.297070069	0.882032569	2.46699507	1.981568243	1.46699507	0.46699507	4.051957571	1.297070068	1.46699507	1.244602649	1.788923165	0.882032569	0.882032569	2.46699507	2.46699507	2.051957571	2.46699507	2.051957571	-0.568628839	2.46699507	2.46699507	1.367459396	1.882032569	2.46699507	2.46699507	2.46699507	1.46699507	2.46699507	2.46699507	1.46699507
GALR3	1.46699507	3.41452765	2.46699507	3.051957571	2.566530743	3.297070068	3.604498594	4.051957571	2.46699507	4.274349992	3.119071766	3.730029476	3.882032569	0.882032569	4.167434788	1.46699507	2.46699507	2.46699507	2.46699507	2.756501687	2.882032569	2.592525952	2.244602649	1.46699507	3.788923165	2.46699507	3.251266379	4.051957571	2.46699507	3.051957571	2.46699507	3.203960664	2.46699507	2.46699507	2.689387491	2.46699507	2.582472287	1.633005021	3.466995069	2.46699507	2.952421897	0.882032569	2.46699507	2.46699507	2.46699507	3.051957571	2.46699507	2.46699507	4.051957571
ATP1B1	4.926426689	3.704034267	4.46699507	3.466995069	3.613836458	2.104424991	4.46699507	3.051957571	2.46699507	3.636920072	3.907567661	3.899954477	2.882032569	2.46699507	3.926426688	3.051957571	2.46699507	4.051957571	3.466995069	3.544997582	3.203960664	1.70800317	2.46699507	1.46699507	3.788923165	2.46699507	3.251266379	3.466995069	3.659640148	3.554457912	3.244602649	0.882032569	2.46699507	2.46699507	3.636920072	2.46699507	4.129960083	3.979807785	3.788923165	2.46699507	5.301571461	2.882032569	2.46699507	2.46699507	2.46699507	1.46699507	4.051957571	4.051957571	3.051957571
DNAJB6	3.274349992	1.244602649	2.46699507	2.203960664	2.244602649	0.297070069	1.730029476	1.46699507	2.46699507	2.051957571	1.244602649	2.604498594	0.882032569	2.882032569	0.46699507	1.46699507	2.46699507	2.46699507	2.46699507	2.756501687	0.882032569	2.274349992	1.981568243	1.46699507	2.46699507	2.46699507	2.618998163	2.46699507	2.360079866	2.636920071	1.882032569	2.882032569	2.46699507	2.46699507	2.96949541	2.46699507	1.882032569	2.063639376	2.46699507	2.46699507	2.730029476	0.882032569	2.46699507	2.46699507	2.46699507	1.46699507	2.46699507	2.46699507	1.46699507
CRKL	1.788923165	2.659640148	2.46699507	2.46699507	1.981568243	2.104424991	2.46699507	2.051957571	2.46699507	0.46699507	1.981568243	2.145066975	1.882032569	2.46699507	0.46699507	2.46699507	2.46699507	2.46699507	2.46699507	2.104424991	1.882032569	1.814918373	1.659640148	2.46699507	2.051957571	2.46699507	2.544997582	1.46699507	2.119071766	1.788923165	1.775117365	3.203960664	2.46699507	2.46699507	2.051957571	2.46699507	1.882032569	1.96742406	1.46699507	2.46699507	3.41808547	0.882032569	2.46699507	2.46699507	2.46699507	3.051957571	2.46699507	2.46699507	3.051957571
IQGAP1	1.051957571	2.360079866	2.46699507	2.882032569	2.659640148	0.882032569	1.730029476	2.051957571	2.46699507	1.46699507	0.659640148	2.145066975	0.882032569	2.46699507	0.46699507	1.46699507	2.46699507	2.46699507	2.46699507	2.46699507	0.882032569	2.347413454	0.659640148	1.46699507	0.46699507	2.46699507	3.051957571	1.46699507	2.747102989	1.46699507	2.981568243	0.882032569	2.46699507	2.46699507	1.689387491	2.46699507	2.46699507	2.96742406	2.46699507	2.46699507	3.845506693	2.46699507	2.46699507	2.46699507	2.46699507	1.46699507	3.466995069	2.46699507	1.46699507
UBQLN2	0.46699507	2.360079866	2.46699507	2.46699507	1.244602649	-0.702929931	1.145066975	2.051957571	2.46699507	1.46699507	1.981568243	2.145066975	2.46699507	2.46699507	0.46699507	1.46699507	2.46699507	2.46699507	2.46699507	1.618998163	3.466995069	2.365115456	2.244602649	1.46699507	1.788923165	2.46699507	1.46699507	1.46699507	1.829565149	1.788923165	2.46699507	1.882032569	2.46699507	2.46699507	1.689387491	2.46699507	2.582472287	3.131810878	1.46699507	2.46699507	1.560104474	0.882032569	2.46699507	2.46699507	2.46699507	2.46699507	2.46699507	3.466995069	1.46699507
FBXO3	-0.533004929	1.46699507	2.46699507	1.882032569	0.981568243	1.297070068	1.730029476	0.46699507	2.46699507	3.051957571	2.244602649	1.46699507	2.46699507	0.882032569	1.46699507	1.46699507	2.46699507	2.46699507	2.46699507	1.46699507	0.882032569	2.450506947	1.659640148	3.051957571	2.788923165	2.46699507	1.618998163	1.46699507	1.829565149	1.788923165	1.534109266	0.882032569	2.46699507	2.46699507	1.203960664	2.46699507	1.689387491	0.916797988	1.46699507	2.46699507	1.730029476	1.882032569	2.46699507	2.46699507	2.46699507	2.46699507	2.46699507	2.46699507	1.46699507
HSD17B14	-0.533004929	2.46699507	2.46699507	2.46699507	2.360079866	-0.702929931	3.314991976	3.051957571	2.46699507	2.46699507	1.981568243	1.730029476	2.882032569	0.882032569	0.46699507	1.46699507	2.46699507	2.46699507	2.46699507	2.46699507	2.46699507	2.433828206	1.244602649	1.46699507	1.051957571	2.46699507	1.756501687	3.051957571	1.981568243	2.274349992	1.244602649	0.882032569	3.466995069	2.46699507	2.341464188	2.46699507	1.882032569	-0.305594433	2.46699507	2.46699507	1.560104474	0.882032569	2.46699507	2.46699507	2.46699507	1.46699507	2.46699507	2.46699507	3.466995069
MESP1	-0.533004929	1.829565149	2.46699507	3.051957571	2.244602649	-0.702929931	3.314991976	3.466995069	2.46699507	1.46699507	2.829565149	4.314991977	0.882032569	0.882032569	0.46699507	1.46699507	2.46699507	2.46699507	2.46699507	2.203960664	2.46699507	1.217016817	1.244602649	1.46699507	-0.533004929	2.46699507	2.756501687	2.46699507	3.244602649	-0.533004929	1.396605742	0.882032569	2.46699507	2.46699507	3.203960664	2.46699507	3.405594525	1.864330568	3.051957571	2.46699507	0.560104474	0.882032569	2.46699507	2.46699507	3.466995069	3.051957571	2.46699507	3.466995069	3.788923165
BPNT2	2.274349992	1.244602649	2.46699507	-0.11796743	1.46699507	2.618998163	0.145066974	2.46699507	2.46699507	2.051957571	0.659640148	1.145066975	0.882032569	0.882032569	3.051957571	1.46699507	2.46699507	2.46699507	2.46699507	1.756501687	0.882032569	2.217016817	2.244602649	1.46699507	0.46699507	2.46699507	1.46699507	1.46699507	1.46699507	2.051957571	1.775117365	1.882032569	2.46699507	2.46699507	1.689387491	2.46699507	0.882032569	1.196905907	1.46699507	2.46699507	2.260544192	0.882032569	2.46699507	2.46699507	2.46699507	1.46699507	2.46699507	2.46699507	1.46699507
TIMM13	2.636920071	2.981568243	3.466995069	0.882032569	2.46699507	3.466995069	2.145066975	2.788923165	2.46699507	2.46699507	1.659640148	2.145066975	0.882032569	2.46699507	1.46699507	3.051957571	2.46699507	4.46699507	2.46699507	2.689387491	2.46699507	2.255490965	3.119071766	2.46699507	2.636920071	2.46699507	2.104424991	1.46699507	2.119071766	2.46699507	2.32260516	2.46699507	2.46699507	2.46699507	2.46699507	2.46699507	0.882032569	2.633005021	1.46699507	2.46699507	2.367459396	0.882032569	2.46699507	2.46699507	2.46699507	2.46699507	2.46699507	3.466995069	1.46699507
MIA3	2.636920071	1.46699507	2.46699507	1.46699507	1.659640148	2.618998163	1.730029476	0.46699507	2.46699507	1.46699507	2.829565149	1.730029476	0.882032569	0.882032569	1.46699507	1.46699507	2.46699507	2.46699507	2.46699507	2.38453291	0.882032569	2.073652642	2.244602649	1.46699507	1.788923165	2.46699507	1.882032569	1.46699507	1.829565149	1.788923165	2.244602649	2.46699507	2.46699507	2.46699507	2.051957571	2.46699507	1.689387491	1.694405566	3.051957571	2.46699507	0.882032569	1.882032569	2.46699507	2.46699507	2.46699507	1.46699507	2.46699507	2.46699507	1.46699507
GSTM4	2.274349992	1.829565149	2.46699507	2.203960664	1.244602649	2.297070068	3.145066975	0.46699507	2.46699507	1.46699507	2.244602649	1.46699507	0.882032569	0.882032569	0.46699507	2.46699507	2.46699507	2.46699507	2.46699507	1.618998163	0.882032569	2.177488453	1.981568243	1.46699507	1.788923165	2.46699507	0.882032569	1.46699507	1.981568243	1.051957571	1.074677647	3.203960664	2.46699507	2.46699507	1.689387491	2.46699507	0.882032569	1.633005021	1.46699507	2.46699507	0.560104474	0.882032569	2.46699507	2.46699507	2.46699507	1.46699507	2.46699507	2.46699507	2.46699507
LTBP4	2.051957571	1.981568243	2.46699507	2.689387491	2.566530743	3.10442499	2.730029476	2.051957571	2.46699507	0.46699507	1.659640148	2.952421897	3.203960664	0.882032569	2.051957571	1.46699507	4.051957571	2.46699507	3.466995069	2.997509787	0.882032569	2.329491546	2.981568243	1.46699507	2.926426689	2.46699507	2.297070068	2.46699507	1.829565149	2.926426689	1.775117365	2.46699507	2.46699507	3.466995069	2.341464188	2.46699507	1.46699507	0.694405566	1.46699507	2.46699507	1.560104474	4.203960664	2.46699507	2.46699507	2.46699507	2.46699507	2.46699507	2.46699507	1.46699507
FSTL1	2.46699507	2.981568243	3.466995069	0.882032569	1.829565149	2.997509787	0.145066974	0.46699507	2.46699507	2.051957571	2.659640148	3.232529816	1.882032569	4.203960664	1.46699507	4.051957571	2.46699507	2.46699507	2.46699507	3.051957571	0.882032569	2.382602882	2.244602649	2.46699507	2.051957571	2.46699507	3.788923165	3.051957571	3.869093514	2.274349992	4.322605161	0.882032569	2.46699507	2.46699507	1.203960664	2.46699507	1.203960664	1.43137116	2.46699507	2.46699507	2.647567315	4.46699507	2.46699507	2.46699507	2.46699507	2.46699507	2.46699507	2.46699507	1.46699507
U2AF1	1.46699507	1.829565149	2.46699507	2.203960664	2.119071766	2.297070068	1.730029476	0.46699507	2.46699507	1.46699507	2.46699507	2.314991976	0.882032569	1.882032569	1.46699507	1.46699507	2.46699507	2.46699507	2.46699507	2.297070068	2.46699507	1.938300789	1.244602649	1.46699507	1.788923165	2.46699507	1.997509787	1.46699507	1.829565149	0.46699507	1.981568243	1.882032569	2.46699507	2.46699507	2.203960664	3.466995069	1.689387491	2.53570782	1.46699507	2.46699507	3.314991976	3.203960664	2.46699507	2.46699507	2.46699507	1.46699507	2.46699507	2.46699507	1.46699507
OR2Z1	0.46699507	2.829565149	3.466995069	2.203960664	1.244602649	1.882032569	1.145066975	2.788923165	2.46699507	3.051957571	1.981568243	2.845506693	3.203960664	0.882032569	2.051957571	1.46699507	2.46699507	2.46699507	2.46699507	1.882032569	1.882032569	1.938300789	-0.340359852	1.46699507	1.788923165	2.46699507	0.882032569	1.46699507	0.981568243	1.46699507	0.396605742	1.882032569	2.46699507	2.46699507	1.203960664	2.46699507	1.46699507	0.568874684	3.051957571	2.46699507	-0.439895526	0.882032569	2.46699507	2.46699507	3.466995069	1.46699507	2.46699507	3.466995069	3.051957571
BDH2	2.274349992	1.244602649	2.46699507	1.46699507	1.829565149	2.297070068	2.46699507	2.788923165	2.46699507	0.46699507	1.659640148	1.730029476	2.882032569	1.882032569	1.46699507	1.46699507	2.46699507	2.46699507	2.46699507	1.882032569	0.882032569	2.499416548	1.244602649	1.46699507	1.788923165	3.466995069	2.104424991	1.46699507	2.360079866	2.788923165	1.882032569	2.46699507	2.46699507	2.46699507	1.203960664	2.46699507	0.882032569	1.43137116	2.46699507	2.46699507	1.145066975	1.882032569	2.46699507	2.46699507	2.46699507	2.46699507	2.46699507	2.46699507	1.46699507
NCOA2	2.051957571	2.46699507	2.46699507	2.203960664	2.244602649	0.882032569	3.145066975	2.788923165	2.46699507	3.051957571	1.659640148	2.145066975	0.882032569	1.882032569	2.051957571	3.051957571	2.46699507	2.46699507	2.46699507	2.38453291	0.882032569	2.46699507	2.46699507	1.46699507	1.788923165	4.051957571	1.46699507	3.788923165	2.566530743	1.788923165	2.074677647	1.882032569	2.46699507	2.46699507	2.051957571	2.46699507	3.203960664	1.809882784	3.051957571	2.46699507	1.730029476	0.882032569	2.46699507	2.46699507	3.466995069	1.46699507	2.46699507	2.46699507	2.46699507
RPL36AL	2.46699507	2.907567661	2.46699507	2.46699507	2.566530743	3.466995069	1.730029476	2.46699507	3.466995069	2.46699507	2.659640148	2.145066975	2.882032569	0.882032569	1.46699507	2.46699507	2.46699507	2.46699507	2.46699507	2.756501687	1.882032569	2.3113442	2.659640148	2.46699507	1.788923165	2.46699507	2.618998163	2.46699507	3.566530743	3.714922583	3.074677647	1.882032569	3.466995069	2.46699507	2.582472287	2.46699507	2.788923165	2.53570782	2.46699507	2.46699507	1.730029476	0.882032569	2.46699507	2.46699507	3.466995069	3.051957571	4.788923165	2.46699507	1.46699507
RESF1	2.46699507	2.360079866	2.46699507	0.882032569	0.981568243	1.882032569	1.145066975	0.46699507	2.46699507	2.051957571	1.244602649	2.46699507	0.882032569	1.882032569	1.46699507	1.46699507	2.46699507	3.466995069	3.466995069	2.46699507	0.882032569	2.236382142	2.244602649	1.46699507	2.636920071	2.46699507	1.997509787	1.46699507	1.981568243	1.788923165	2.598239603	1.882032569	2.46699507	2.46699507	0.882032569	2.46699507	1.203960664	-0.568628839	1.46699507	2.46699507	0.882032569	1.882032569	2.46699507	2.46699507	2.46699507	1.46699507	2.46699507	2.46699507	1.46699507
GBP5	1.051957571	2.119071766	3.466995069	0.882032569	1.46699507	1.882032569	1.730029476	2.788923165	2.46699507	2.051957571	1.659640148	1.145066975	2.46699507	2.46699507	0.46699507	1.46699507	2.46699507	2.46699507	2.46699507	0.618998163	1.882032569	2.116087908	-0.340359852	1.46699507	1.788923165	2.46699507	2.38453291	1.46699507	1.981568243	2.46699507	2.882032569	2.46699507	2.46699507	2.46699507	1.203960664	2.46699507	1.203960664	3.738799685	2.46699507	2.46699507	-1.439895528	0.882032569	3.466995069	2.46699507	2.46699507	2.46699507	2.46699507	2.46699507	4.051957571
ADAR	2.926426689	2.566530743	2.46699507	2.689387491	2.119071766	3.10442499	2.952421897	2.051957571	2.46699507	1.46699507	2.829565149	3.537384398	2.46699507	4.051957571	2.051957571	1.46699507	2.46699507	2.46699507	3.466995069	2.618998163	0.882032569	2.382602882	2.46699507	3.051957571	3.167434788	2.46699507	2.820632025	3.051957571	3.360079866	2.274349992	3.244602649	3.203960664	2.46699507	2.46699507	2.341464188	2.46699507	2.46699507	3.016333661	1.46699507	2.46699507	1.730029476	1.882032569	2.46699507	2.46699507	2.46699507	1.46699507	2.46699507	2.46699507	2.46699507
HLTF	1.051957571	0.659640148	2.46699507	1.882032569	0.659640148	-0.702929931	1.145066975	0.46699507	2.46699507	0.46699507	1.659640148	1.145066975	0.882032569	0.882032569	0.46699507	1.46699507	2.46699507	3.466995069	2.46699507	0.297070069	2.882032569	1.8902065	1.659640148	2.46699507	0.46699507	2.46699507	0.297070069	1.46699507	-0.340359852	1.051957571	0.882032569	0.882032569	2.46699507	2.46699507	0.882032569	3.466995069	-1.117967432	1.196905907	2.46699507	2.46699507	-0.439895526	0.882032569	2.46699507	2.46699507	2.46699507	1.46699507	2.46699507	2.46699507	1.46699507
TGM2	2.926426689	1.659640148	3.466995069	2.689387491	2.659640148	3.756501687	2.730029476	3.051957571	2.46699507	1.46699507	3.466995069	2.845506693	1.882032569	2.46699507	3.051957571	3.051957571	2.46699507	2.46699507	2.46699507	3.582472287	1.882032569	2.19738801	3.747102989	1.46699507	1.46699507	2.46699507	3.251266379	2.46699507	1.829565149	3.466995069	3.432229652	0.882032569	2.46699507	2.46699507	-0.11796743	2.46699507	5.46699507	1.96742406	2.46699507	2.46699507	0.145066974	0.882032569	2.46699507	2.46699507	3.466995069	2.46699507	2.46699507	2.46699507	3.051957571
M6PR	1.46699507	1.659640148	2.46699507	-0.11796743	1.981568243	1.618998163	0.145066974	1.46699507	2.46699507	2.051957571	1.659640148	2.46699507	0.882032569	0.882032569	0.46699507	1.46699507	2.46699507	2.46699507	2.46699507	2.689387491	0.882032569	1.984843375	1.659640148	1.46699507	1.051957571	2.46699507	1.882032569	3.051957571	1.981568243	2.274349992	2.659640148	3.203960664	2.46699507	2.46699507	2.341464188	2.46699507	-0.11796743	2.864330567	1.46699507	2.46699507	2.647567315	2.46699507	2.46699507	2.46699507	2.46699507	3.051957571	2.46699507	2.46699507	1.46699507
PALLD	1.788923165	1.659640148	2.46699507	0.882032569	2.981568243	2.756501687	0.145066974	2.051957571	3.466995069	2.051957571	1.981568243	2.604498594	0.882032569	3.466995069	0.46699507	3.051957571	2.46699507	2.46699507	2.46699507	3.051957571	3.203960664	2.382602882	3.244602649	1.46699507	2.274349992	2.46699507	3.466995069	2.46699507	3.183202104	2.636920071	3.500942402	2.46699507	2.46699507	2.46699507	2.203960664	2.46699507	2.788923165	2.318896431	1.46699507	4.051957571	2.882032569	3.203960664	2.46699507	2.46699507	2.46699507	1.46699507	2.46699507	3.466995069	1.46699507
RBPJ	-0.533004929	2.566530743	2.46699507	2.203960664	2.360079866	0.297070069	1.730029476	1.46699507	2.46699507	1.46699507	2.244602649	2.730029476	1.882032569	0.882032569	0.46699507	1.46699507	2.46699507	2.46699507	2.46699507	2.104424991	2.46699507	1.679988793	1.659640148	1.46699507	2.051957571	2.46699507	2.297070068	1.46699507	1.981568243	0.46699507	2.396605742	0.882032569	2.46699507	2.46699507	2.582472287	2.46699507	2.46699507	1.568874684	1.46699507	2.46699507	2.560104474	2.882032569	2.46699507	2.46699507	3.466995069	1.46699507	2.46699507	2.46699507	1.46699507
NPM1	5.806845073	4.119071766	4.46699507	4.740013564	4.41452765	5.46699507	3.145066975	3.466995069	4.051957571	3.274349992	3.466995069	4.314991977	2.46699507	5.636920071	2.051957571	4.636920071	2.46699507	5.274349992	4.46699507	4.6721095	5.274349992	2.735483906	4.869093513	3.466995069	3.926426688	2.46699507	4.983570596	4.46699507	5.151493244	4.824547074	5.387560602	5.129960083	4.051957571	2.46699507	3.926426688	2.46699507	5.129960083	5.900605954	4.46699507	5.274349992	4.952421897	3.689387491	2.46699507	3.466995069	4.46699507	3.466995069	5.05195757	3.466995069	3.051957571
WDR82	2.051957571	1.829565149	2.46699507	-0.11796743	1.244602649	1.882032569	1.145066975	0.46699507	2.46699507	2.46699507	1.659640148	1.145066975	0.882032569	0.882032569	0.46699507	2.46699507	2.46699507	2.46699507	2.46699507	1.882032569	0.882032569	1.961759762	1.244602649	1.46699507	-0.533004929	2.46699507	1.10442499	1.46699507	1.659640148	1.46699507	1.396605742	0.882032569	2.46699507	2.46699507	2.203960664	2.46699507	1.203960664	1.279368067	1.46699507	2.46699507	2.019536093	3.203960664	2.46699507	2.46699507	2.46699507	1.46699507	2.46699507	2.46699507	1.46699507
SOX18	0.46699507	1.659640148	2.46699507	2.689387491	1.829565149	-0.702929931	2.46699507	2.46699507	2.46699507	3.051957571	1.244602649	2.46699507	2.46699507	3.466995069	2.46699507	2.46699507	2.46699507	2.46699507	2.46699507	2.38453291	1.882032569	2.814918373	1.659640148	1.46699507	2.46699507	2.46699507	3.251266379	1.46699507	2.747102989	2.636920071	2.244602649	2.46699507	2.46699507	2.46699507	1.203960664	2.46699507	1.203960664	0.109443065	1.46699507	2.46699507	1.560104474	0.882032569	2.46699507	2.46699507	2.46699507	1.46699507	3.466995069	2.46699507	1.46699507
CSRP1	1.051957571	1.244602649	2.46699507	1.46699507	3.119071766	1.882032569	2.730029476	0.46699507	2.46699507	2.051957571	2.829565149	3.952421897	0.882032569	2.882032569	0.46699507	2.46699507	2.46699507	3.466995069	2.46699507	3.251266379	0.882032569	1.70800317	4.41452765	1.46699507	3.051957571	2.46699507	3.85165892	1.46699507	3.41452765	1.46699507	4.517621143	1.882032569	3.466995069	2.46699507	1.882032569	2.46699507	2.46699507	3.394845285	2.46699507	2.46699507	2.260544192	0.882032569	2.46699507	2.46699507	2.46699507	1.46699507	2.46699507	2.46699507	4.051957571
CLCA1	-0.533004929	2.244602649	3.466995069	2.689387491	0.659640148	2.104424991	3.145066975	1.46699507	2.46699507	3.051957571	-0.340359852	2.145066975	1.882032569	0.882032569	1.46699507	2.46699507	4.46699507	2.46699507	2.46699507	2.618998163	2.46699507	3.356291606	-0.340359852	1.46699507	2.788923165	2.46699507	1.46699507	3.051957571	1.244602649	2.788923165	0.882032569	1.882032569	2.46699507	2.46699507	0.882032569	2.46699507	2.051957571	0.431371161	1.46699507	2.46699507	0.560104474	2.46699507	2.46699507	2.46699507	4.46699507	1.46699507	4.46699507	2.46699507	2.46699507
TNFRSF14	1.788923165	0.981568243	4.051957571	2.882032569	2.360079866	1.882032569	1.730029476	1.46699507	2.46699507	0.46699507	1.981568243	1.952421897	0.882032569	1.882032569	0.46699507	1.46699507	2.46699507	2.46699507	2.46699507	2.618998163	1.882032569	2.546722262	1.244602649	2.46699507	1.46699507	2.46699507	1.297070068	1.46699507	1.659640148	2.636920071	1.074677647	2.46699507	2.46699507	2.46699507	2.46699507	2.46699507	1.46699507	0.568874684	1.46699507	2.46699507	0.882032569	0.882032569	2.46699507	2.46699507	4.46699507	1.46699507	2.46699507	2.46699507	2.46699507
PRRC2A	3.788923165	1.829565149	2.46699507	2.46699507	2.119071766	3.466995069	2.145066975	3.051957571	2.46699507	2.051957571	2.244602649	1.952421897	0.882032569	1.882032569	0.46699507	3.466995069	2.46699507	3.466995069	4.051957571	1.997509787	1.882032569	2.157310571	2.981568243	1.46699507	1.051957571	2.46699507	2.104424991	1.46699507	1.981568243	3.554457912	1.981568243	0.882032569	2.46699507	2.46699507	2.46699507	2.46699507	1.203960664	2.633005021	2.46699507	3.466995069	2.367459396	1.882032569	2.46699507	2.46699507	2.46699507	1.46699507	2.46699507	2.46699507	2.46699507
FASTK	2.274349992	1.244602649	2.46699507	2.882032569	0.981568243	2.46699507	2.145066975	1.46699507	2.46699507	2.051957571	1.659640148	1.145066975	1.882032569	0.882032569	0.46699507	1.46699507	2.46699507	2.46699507	2.46699507	1.997509787	0.882032569	2.19738801	2.659640148	1.46699507	1.788923165	2.46699507	1.997509787	1.46699507	2.566530743	-0.533004929	1.396605742	3.203960664	2.46699507	2.46699507	1.689387491	2.46699507	2.582472287	0.694405566	2.46699507	3.466995069	0.145066974	0.882032569	2.46699507	2.46699507	2.46699507	1.46699507	2.46699507	2.46699507	1.46699507
TTI1	1.788923165	1.981568243	2.46699507	-0.11796743	1.244602649	1.882032569	2.145066975	1.46699507	2.46699507	2.46699507	0.659640148	2.145066975	1.882032569	0.882032569	2.051957571	1.46699507	2.46699507	2.46699507	2.46699507	1.10442499	1.882032569	1.961759762	1.244602649	1.46699507	1.46699507	2.46699507	1.618998163	1.46699507	1.829565149	1.46699507	0.882032569	0.882032569	2.46699507	2.46699507	1.203960664	2.46699507	2.341464188	1.43137116	1.46699507	2.46699507	-1.439895528	2.882032569	2.46699507	2.46699507	2.46699507	1.46699507	2.46699507	2.46699507	1.46699507
SRF	1.051957571	2.566530743	2.46699507	1.46699507	1.244602649	1.882032569	2.46699507	3.051957571	2.46699507	2.051957571	1.659640148	2.730029476	0.882032569	0.882032569	1.46699507	1.46699507	4.051957571	2.46699507	2.46699507	2.203960664	0.882032569	2.450506947	0.659640148	1.46699507	1.788923165	2.46699507	1.618998163	1.46699507	1.829565149	2.051957571	1.882032569	2.46699507	2.46699507	2.46699507	1.203960664	2.46699507	-0.11796743	1.501760488	2.46699507	2.46699507	0.145066974	0.882032569	2.46699507	2.46699507	3.466995069	1.46699507	2.46699507	2.46699507	1.46699507
GOLGA2	3.274349992	2.244602649	2.46699507	1.46699507	1.244602649	2.104424991	1.730029476	0.46699507	2.46699507	1.46699507	1.244602649	2.145066975	2.46699507	1.882032569	1.46699507	2.46699507	2.46699507	4.46699507	3.466995069	1.997509787	0.882032569	2.095026292	2.244602649	2.46699507	3.051957571	2.46699507	1.756501687	1.46699507	1.244602649	1.46699507	1.396605742	0.882032569	2.46699507	3.466995069	1.46699507	2.46699507	1.46699507	2.016333661	2.46699507	2.46699507	3.019536093	0.882032569	2.46699507	2.46699507	2.46699507	1.46699507	2.46699507	2.46699507	3.051957571
OR5L1	3.554457912	2.566530743	4.051957571	2.689387491	2.244602649	2.46699507	1.730029476	2.051957571	2.46699507	1.46699507	1.981568243	2.730029476	0.882032569	0.882032569	3.466995069	1.46699507	2.46699507	3.466995069	2.46699507	2.38453291	2.46699507	2.051957571	2.244602649	1.46699507	2.274349992	3.466995069	0.882032569	1.46699507	1.659640148	2.46699507	-0.340359852	1.882032569	2.46699507	2.46699507	1.46699507	2.46699507	1.689387491	-0.890556935	1.46699507	2.46699507	1.560104474	0.882032569	2.46699507	2.46699507	4.051957571	3.051957571	2.46699507	2.46699507	1.46699507
SEC31A	2.051957571	1.659640148	2.46699507	2.46699507	2.907567661	2.997509787	2.145066975	0.46699507	2.46699507	0.46699507	1.981568243	2.604498594	0.882032569	3.203960664	2.46699507	1.46699507	2.46699507	2.46699507	2.46699507	1.997509787	0.882032569	2.365115456	2.829565149	1.46699507	1.46699507	2.46699507	2.820632025	1.46699507	2.747102989	1.788923165	2.882032569	0.882032569	2.46699507	2.46699507	2.051957571	2.46699507	2.46699507	2.016333661	1.46699507	3.466995069	1.730029476	2.46699507	2.46699507	2.46699507	2.46699507	1.46699507	2.46699507	2.46699507	1.46699507
EIF3C	3.373885665	3.119071766	2.46699507	2.882032569	3.051957571	3.10442499	0.145066974	3.051957571	2.46699507	2.051957571	2.46699507	2.604498594	0.882032569	3.882032569	3.274349992	2.46699507	2.46699507	4.788923165	2.46699507	3.155051064	3.203960664	1.938300789	3.907567661	3.051957571	3.990557025	2.46699507	4.051957571	3.051957571	2.829565149	2.636920071	4.074677647	2.46699507	3.466995069	3.466995069	3.405594525	2.46699507	3.926426688	4.617237705	3.466995069	2.46699507	3.76955784	3.466995069	2.46699507	2.46699507	3.466995069	1.46699507	4.051957571	2.46699507	3.051957571
PTH1R	2.051957571	3.183202104	2.46699507	3.341464188	2.360079866	2.104424991	1.730029476	3.788923165	2.46699507	3.466995069	1.981568243	1.730029476	0.882032569	2.46699507	2.46699507	1.46699507	2.46699507	2.46699507	2.46699507	1.297070068	0.882032569	2.274349992	1.244602649	1.46699507	3.167434788	2.46699507	1.756501687	1.46699507	2.244602649	2.788923165	0.882032569	3.203960664	2.46699507	2.46699507	1.882032569	2.46699507	1.882032569	0.568874684	1.46699507	2.46699507	0.560104474	0.882032569	2.46699507	2.46699507	2.46699507	1.46699507	2.46699507	2.46699507	2.46699507
PLXNC1	1.46699507	1.244602649	2.46699507	0.882032569	1.829565149	2.756501687	2.46699507	1.46699507	2.46699507	0.46699507	2.244602649	2.46699507	1.882032569	0.882032569	2.051957571	1.46699507	2.46699507	2.46699507	2.46699507	2.38453291	0.882032569	2.382602882	1.244602649	1.46699507	3.167434788	2.46699507	0.882032569	1.46699507	1.981568243	3.373885665	2.32260516	2.46699507	2.46699507	2.46699507	-1.117967432	2.46699507	1.46699507	-0.568628839	3.466995069	2.46699507	-1.439895528	1.882032569	2.46699507	2.46699507	2.46699507	1.46699507	2.46699507	2.46699507	3.051957571
ZBTB22	1.788923165	2.119071766	2.46699507	1.46699507	2.244602649	2.297070068	2.46699507	0.46699507	2.46699507	2.46699507	1.244602649	1.145066975	0.882032569	1.882032569	0.46699507	1.46699507	2.46699507	2.46699507	2.46699507	1.46699507	2.46699507	2.007563451	0.659640148	1.46699507	1.051957571	2.46699507	1.46699507	2.46699507	0.981568243	0.46699507	1.534109266	2.46699507	2.46699507	2.46699507	2.051957571	2.46699507	1.46699507	0.109443065	1.46699507	3.466995069	1.730029476	0.882032569	2.46699507	2.46699507	2.46699507	1.46699507	2.46699507	2.46699507	1.46699507
C9orf40	1.788923165	1.659640148	3.466995069	-0.11796743	1.244602649	0.297070069	0.145066974	2.788923165	2.46699507	1.46699507	1.244602649	1.145066975	2.46699507	0.882032569	2.051957571	2.46699507	2.46699507	2.46699507	2.46699507	1.618998163	1.882032569	2.073652642	-0.340359852	1.46699507	1.788923165	2.46699507	1.10442499	1.46699507	0.981568243	0.46699507	0.074677647	2.882032569	2.46699507	2.46699507	0.46699507	2.46699507	1.689387491	-0.305594433	3.051957571	2.46699507	1.730029476	1.882032569	2.46699507	2.46699507	2.46699507	1.46699507	2.46699507	2.46699507	1.46699507
DNAJC16	2.274349992	2.360079866	4.46699507	1.882032569	1.244602649	2.756501687	2.145066975	1.46699507	2.46699507	0.46699507	1.981568243	2.314991976	3.689387491	1.882032569	2.46699507	1.46699507	3.466995069	2.46699507	2.46699507	1.756501687	2.46699507	2.217016817	-0.340359852	1.46699507	1.788923165	2.46699507	1.882032569	2.46699507	1.829565149	2.274349992	0.396605742	1.882032569	2.46699507	2.46699507	1.46699507	2.46699507	0.882032569	0.568874684	1.46699507	2.46699507	1.145066975	0.882032569	2.46699507	2.46699507	2.46699507	2.46699507	2.46699507	2.46699507	1.46699507
PIGG	-0.533004929	1.46699507	2.46699507	1.46699507	1.659640148	0.297070069	1.730029476	2.46699507	2.46699507	0.46699507	1.981568243	1.145066975	3.203960664	0.882032569	1.46699507	1.46699507	2.46699507	2.46699507	2.46699507	1.297070068	0.882032569	1.961759762	0.659640148	1.46699507	1.788923165	2.46699507	1.618998163	1.46699507	2.119071766	1.788923165	1.882032569	0.882032569	2.46699507	2.46699507	-0.11796743	2.46699507	1.203960664	0.568874684	2.46699507	2.46699507	1.145066975	0.882032569	2.46699507	2.46699507	2.46699507	1.46699507	2.46699507	3.466995069	1.46699507
INSR	1.051957571	-0.340359852	2.46699507	0.882032569	1.659640148	1.882032569	1.730029476	2.46699507	2.46699507	1.46699507	1.659640148	0.730029476	1.882032569	4.341464188	1.46699507	5.167434788	3.466995069	4.051957571	2.46699507	1.882032569	0.882032569	2.095026292	2.46699507	1.46699507	1.46699507	2.46699507	2.38453291	1.46699507	2.747102989	1.46699507	2.162140488	2.882032569	2.46699507	4.051957571	1.882032569	3.466995069	1.203960664	-1.890556932	1.46699507	2.46699507	-0.439895526	0.882032569	3.466995069	2.46699507	2.46699507	1.46699507	2.46699507	2.46699507	3.051957571
TOMM7	3.274349992	2.659640148	2.46699507	2.46699507	3.119071766	2.756501687	1.730029476	1.46699507	2.46699507	2.46699507	3.119071766	2.845506693	0.882032569	2.882032569	3.051957571	3.051957571	2.46699507	2.46699507	2.46699507	3.297070068	2.46699507	2.255490965	3.907567661	1.46699507	2.051957571	2.46699507	3.251266379	1.46699507	3.360079866	3.167434788	3.85603736	2.46699507	2.46699507	2.46699507	2.341464188	2.46699507	2.882032569	4.175532256	2.46699507	2.46699507	5.260544192	2.882032569	2.46699507	2.46699507	3.466995069	1.46699507	2.46699507	2.46699507	1.46699507
CSNK1D	3.051957571	2.659640148	2.46699507	2.689387491	2.566530743	2.618998163	2.730029476	2.051957571	2.46699507	3.274349992	2.46699507	2.46699507	2.46699507	2.882032569	2.46699507	2.46699507	2.46699507	2.46699507	2.46699507	2.882032569	2.46699507	2.775747776	2.981568243	1.46699507	2.46699507	2.46699507	3.297070068	2.46699507	3.360079866	2.788923165	2.775117365	0.882032569	2.46699507	2.46699507	3.788923165	2.46699507	3.341464188	3.357370578	2.46699507	2.46699507	3.203960664	1.882032569	2.46699507	2.46699507	2.46699507	3.051957571	2.46699507	2.46699507	3.051957571
INO80E	1.051957571	2.360079866	2.46699507	2.46699507	1.981568243	0.882032569	1.730029476	0.46699507	2.46699507	2.788923165	1.244602649	0.730029476	2.46699507	0.882032569	1.46699507	1.46699507	2.46699507	2.46699507	2.46699507	1.756501687	1.882032569	2.562152303	1.659640148	1.46699507	2.274349992	2.46699507	2.297070068	1.46699507	0.659640148	1.788923165	1.396605742	0.882032569	2.46699507	2.46699507	1.882032569	2.46699507	1.689387491	1.633005021	3.051957571	2.46699507	1.367459396	0.882032569	2.46699507	2.46699507	3.466995069	1.46699507	3.466995069	2.46699507	2.46699507
EPC1	1.788923165	3.517621143	2.46699507	2.46699507	2.907567661	3.466995069	4.392994488	3.274349992	3.466995069	4.274349992	3.119071766	3.788923165	3.689387491	0.882032569	3.051957571	2.46699507	4.46699507	2.46699507	2.46699507	3.506523434	1.882032569	1.433828206	2.829565149	1.46699507	3.859312492	2.46699507	2.820632025	3.788923165	3.303496338	3.051957571	2.534109266	3.882032569	2.46699507	2.46699507	4.091485935	2.46699507	3.836228879	2.063639376	2.46699507	2.46699507	2.46699507	0.882032569	2.46699507	2.46699507	4.46699507	3.051957571	2.46699507	2.46699507	1.46699507
RRAGA	0.46699507	2.360079866	2.46699507	2.203960664	2.829565149	-0.702929931	2.46699507	0.46699507	2.46699507	2.788923165	3.119071766	3.145066975	1.882032569	1.882032569	2.46699507	2.46699507	3.466995069	2.46699507	2.46699507	2.544997582	2.882032569	2.365115456	1.659640148	2.46699507	2.926426689	2.46699507	2.882032569	2.46699507	3.466995069	0.46699507	2.775117365	0.882032569	2.46699507	2.46699507	1.46699507	2.46699507	2.46699507	2.53570782	1.46699507	2.46699507	2.019536093	2.46699507	2.46699507	2.46699507	3.466995069	1.46699507	2.46699507	3.466995069	3.051957571
OXR1	1.46699507	1.46699507	2.46699507	1.46699507	2.244602649	1.297070068	2.730029476	3.051957571	2.46699507	1.46699507	2.46699507	2.145066975	1.882032569	1.882032569	0.46699507	2.46699507	3.466995069	2.46699507	2.46699507	2.203960664	0.882032569	2.029931264	2.244602649	1.46699507	1.051957571	2.46699507	2.104424991	2.46699507	2.360079866	1.46699507	1.882032569	0.882032569	2.46699507	2.46699507	2.882032569	2.46699507	1.882032569	1.109443065	2.46699507	2.46699507	1.367459396	0.882032569	2.46699507	2.46699507	2.46699507	1.46699507	2.46699507	2.46699507	1.46699507
HGS	3.466995069	1.659640148	2.46699507	2.46699507	0.981568243	2.46699507	2.46699507	2.051957571	2.46699507	2.051957571	1.244602649	2.145066975	0.882032569	1.882032569	0.46699507	2.46699507	2.46699507	2.46699507	2.46699507	2.297070068	2.46699507	2.073652642	2.659640148	1.46699507	1.788923165	2.46699507	1.882032569	3.466995069	2.46699507	2.636920071	1.659640148	0.882032569	2.46699507	2.46699507	3.525888759	2.46699507	2.203960664	2.153837185	1.46699507	2.46699507	3.203960664	0.882032569	2.46699507	2.46699507	2.46699507	2.46699507	2.46699507	3.466995069	1.46699507
NECTIN1	1.46699507	1.829565149	2.46699507	2.46699507	1.659640148	1.618998163	2.46699507	0.46699507	2.46699507	2.788923165	1.659640148	0.730029476	2.46699507	3.466995069	0.46699507	2.46699507	2.46699507	2.46699507	2.46699507	1.756501687	0.882032569	1.8902065	3.466995069	1.46699507	2.274349992	2.46699507	1.997509787	3.051957571	1.46699507	2.051957571	1.074677647	2.46699507	3.466995069	2.46699507	2.46699507	4.46699507	2.882032569	3.809882783	3.051957571	4.051957571	3.466995069	0.882032569	2.46699507	2.46699507	2.46699507	1.46699507	2.46699507	2.46699507	1.46699507
DYNLL1	3.554457912	1.659640148	2.46699507	3.341464188	2.981568243	2.46699507	1.730029476	3.274349992	2.46699507	3.051957571	2.659640148	3.604498594	0.882032569	3.203960664	0.46699507	1.46699507	2.46699507	2.46699507	2.46699507	3.582472287	2.46699507	2.450506947	3.907567661	2.46699507	1.46699507	2.46699507	3.911779912	2.46699507	3.747102989	2.926426689	4.303496338	1.882032569	2.46699507	2.46699507	3.274349992	2.46699507	3.836228879	5.034255569	3.051957571	4.051957571	3.604498594	0.882032569	2.46699507	2.46699507	2.46699507	1.46699507	3.466995069	2.46699507	2.46699507
FAM32A	2.636920071	2.119071766	3.466995069	2.882032569	1.659640148	1.882032569	2.730029476	2.788923165	2.46699507	0.46699507	2.244602649	1.730029476	1.882032569	1.882032569	1.46699507	1.46699507	2.46699507	3.466995069	2.46699507	2.940926258	0.882032569	2.382602882	2.46699507	1.46699507	2.051957571	2.46699507	1.997509787	1.46699507	2.46699507	2.051957571	2.534109266	1.882032569	3.466995069	2.46699507	2.051957571	2.46699507	2.051957571	1.633005021	1.46699507	2.46699507	2.019536093	0.882032569	2.46699507	2.46699507	3.466995069	2.46699507	2.46699507	2.46699507	1.46699507
GADD45B	1.46699507	1.244602649	2.46699507	2.46699507	2.907567661	3.466995069	1.145066975	1.46699507	2.46699507	0.46699507	2.46699507	2.730029476	0.882032569	0.882032569	2.051957571	2.46699507	2.46699507	2.46699507	2.46699507	2.46699507	1.882032569	2.007563451	2.244602649	1.46699507	1.051957571	2.46699507	1.997509787	3.051957571	0.981568243	1.051957571	2.074677647	3.466995069	2.46699507	2.46699507	1.689387491	2.46699507	-0.11796743	0.568874684	1.46699507	2.46699507	1.730029476	1.882032569	2.46699507	2.46699507	2.46699507	1.46699507	2.46699507	2.46699507	1.46699507
POMZP3	3.636920072	3.119071766	2.46699507	3.051957571	2.566530743	1.882032569	3.466995069	3.274349992	2.46699507	2.051957571	3.119071766	2.46699507	1.882032569	0.882032569	0.46699507	3.466995069	2.46699507	2.46699507	2.46699507	2.997509787	3.689387491	2.136846468	2.981568243	1.46699507	2.274349992	2.46699507	3.297070068	2.46699507	3.41452765	2.051957571	2.244602649	3.203960664	2.46699507	2.46699507	2.689387491	3.466995069	3.466995069	1.753299255	2.46699507	2.46699507	2.560104474	3.466995069	2.46699507	2.46699507	2.46699507	1.46699507	2.46699507	2.46699507	3.051957571
LRMDA	0.46699507	2.981568243	2.46699507	2.203960664	2.360079866	1.618998163	2.46699507	1.46699507	2.46699507	2.46699507	2.659640148	2.46699507	2.882032569	0.882032569	0.46699507	1.46699507	2.46699507	2.46699507	2.46699507	2.104424991	3.203960664	3.311344199	1.244602649	1.46699507	1.46699507	2.46699507	1.46699507	1.46699507	1.46699507	2.051957571	0.396605742	2.882032569	2.46699507	2.46699507	1.882032569	2.46699507	2.051957571	-0.305594433	2.46699507	2.46699507	0.882032569	0.882032569	2.46699507	2.46699507	2.46699507	2.46699507	3.466995069	2.46699507	1.46699507
XRN2	2.788923165	1.659640148	3.466995069	2.46699507	2.119071766	3.10442499	1.730029476	0.46699507	2.46699507	2.788923165	2.244602649	2.314991976	0.882032569	2.882032569	2.051957571	1.46699507	2.46699507	3.466995069	2.46699507	1.997509787	1.882032569	2.416954387	2.244602649	2.46699507	2.636920071	2.46699507	3.051957571	3.051957571	2.244602649	2.46699507	1.882032569	3.203960664	2.46699507	2.46699507	2.882032569	2.46699507	2.203960664	2.942333079	1.46699507	2.46699507	2.730029476	1.882032569	2.46699507	2.46699507	2.46699507	3.051957571	2.46699507	2.46699507	1.46699507
KDM2B	0.46699507	1.659640148	2.46699507	2.203960664	-0.340359852	1.297070068	1.730029476	3.051957571	2.46699507	0.46699507	2.829565149	1.952421897	1.882032569	0.882032569	2.051957571	1.46699507	2.46699507	2.46699507	2.46699507	2.203960664	0.882032569	2.073652642	1.244602649	1.46699507	0.46699507	2.46699507	1.756501687	1.46699507	1.46699507	1.051957571	1.981568243	0.882032569	2.46699507	2.46699507	1.689387491	2.46699507	1.689387491	0.916797988	1.46699507	3.466995069	0.882032569	1.882032569	2.46699507	2.46699507	2.46699507	1.46699507	2.46699507	2.46699507	3.051957571
DBNDD2	2.46699507	1.659640148	2.46699507	2.882032569	1.659640148	1.882032569	1.730029476	2.051957571	2.46699507	2.46699507	1.244602649	1.730029476	0.882032569	3.689387491	2.788923165	2.46699507	2.46699507	2.46699507	3.466995069	1.46699507	1.882032569	2.679988793	2.46699507	1.46699507	2.46699507	2.46699507	1.882032569	1.46699507	1.829565149	2.46699507	1.659640148	0.882032569	2.46699507	2.46699507	1.203960664	2.46699507	1.882032569	0.916797988	1.46699507	2.46699507	-0.439895526	2.882032569	2.46699507	2.46699507	3.466995069	1.46699507	2.46699507	2.46699507	1.46699507
SH2B1	2.636920071	1.659640148	2.46699507	1.46699507	1.244602649	2.297070068	2.145066975	0.46699507	2.46699507	2.051957571	0.659640148	1.46699507	0.882032569	1.882032569	1.46699507	1.46699507	2.46699507	2.46699507	2.46699507	1.618998163	2.882032569	1.984843375	1.244602649	3.051957571	1.46699507	2.46699507	1.46699507	1.46699507	2.119071766	1.788923165	1.659640148	0.882032569	2.46699507	2.46699507	0.882032569	2.46699507	1.46699507	0.279368067	2.46699507	2.46699507	1.367459396	0.882032569	2.46699507	2.46699507	2.46699507	1.46699507	2.46699507	2.46699507	1.46699507
ZNF609	0.46699507	2.566530743	2.46699507	3.051957571	2.747102989	1.618998163	1.730029476	2.051957571	2.46699507	2.788923165	2.659640148	2.845506693	1.882032569	1.882032569	2.46699507	2.46699507	2.46699507	2.46699507	2.46699507	2.46699507	2.46699507	2.051957571	1.981568243	1.46699507	2.788923165	2.46699507	1.997509787	1.46699507	2.659640148	1.788923165	2.162140488	2.46699507	2.46699507	2.46699507	1.689387491	2.46699507	2.46699507	1.96742406	1.46699507	2.46699507	2.145066975	0.882032569	2.46699507	2.46699507	2.46699507	2.46699507	4.051957571	2.46699507	1.46699507
VCL	1.051957571	1.244602649	2.46699507	2.46699507	1.659640148	1.297070068	0.145066974	1.46699507	2.46699507	2.051957571	1.244602649	3.232529816	2.46699507	3.203960664	0.46699507	3.466995069	2.46699507	2.46699507	2.46699507	2.104424991	0.882032569	2.19738801	2.659640148	1.46699507	2.051957571	2.46699507	2.940926258	1.46699507	2.747102989	1.788923165	3.432229652	0.882032569	2.46699507	2.46699507	2.689387491	2.46699507	0.882032569	2.394845284	1.46699507	2.46699507	2.145066975	2.882032569	2.46699507	2.46699507	2.46699507	1.46699507	2.46699507	2.46699507	1.46699507
NDUFA6	1.788923165	0.244602649	3.466995069	2.46699507	1.46699507	-0.702929931	1.730029476	1.46699507	2.46699507	0.46699507	1.981568243	0.730029476	2.46699507	0.882032569	0.46699507	1.46699507	2.46699507	2.46699507	2.46699507	1.882032569	0.882032569	2.177488453	1.244602649	1.46699507	1.788923165	2.46699507	2.203960664	1.46699507	1.829565149	-0.533004929	2.46699507	0.882032569	2.46699507	3.466995069	0.46699507	2.46699507	1.46699507	1.864330568	1.46699507	2.46699507	2.019536093	1.882032569	2.46699507	2.46699507	2.46699507	2.46699507	2.46699507	2.46699507	1.46699507
LRPPRC	1.46699507	1.244602649	2.46699507	1.882032569	1.244602649	1.882032569	0.145066974	0.46699507	2.46699507	1.46699507	2.46699507	1.46699507	1.882032569	0.882032569	1.46699507	1.46699507	2.46699507	2.46699507	2.46699507	1.997509787	0.882032569	2.157310571	2.46699507	1.46699507	2.051957571	2.46699507	0.618998163	1.46699507	0.981568243	1.46699507	1.882032569	0.882032569	2.46699507	2.46699507	1.203960664	2.46699507	0.46699507	1.43137116	1.46699507	2.46699507	2.367459396	1.882032569	2.46699507	2.46699507	3.466995069	1.46699507	2.46699507	2.46699507	1.46699507
RPL4	4.714922583	2.360079866	2.46699507	4.203960664	4.41452765	5.486894627	1.145066975	0.46699507	2.46699507	2.051957571	2.46699507	2.730029476	2.46699507	5.689387491	3.051957571	4.788923165	2.46699507	4.46699507	4.788923165	3.969495411	0.882032569	1.433828206	4.051957571	1.46699507	2.051957571	2.46699507	4.078429782	1.46699507	3.747102989	3.274349992	4.842861972	2.46699507	2.46699507	2.46699507	3.582472287	2.46699507	3.836228879	5.366830908	2.46699507	2.46699507	4.560104474	3.466995069	2.46699507	2.46699507	2.46699507	2.46699507	3.466995069	2.46699507	1.46699507
VEZF1	1.788923165	0.981568243	2.46699507	1.882032569	2.119071766	0.882032569	1.145066975	1.46699507	2.46699507	1.46699507	2.244602649	1.730029476	0.882032569	0.882032569	1.46699507	1.46699507	2.46699507	2.46699507	2.46699507	2.203960664	1.882032569	1.70800317	1.981568243	1.46699507	1.46699507	2.46699507	1.882032569	2.46699507	2.244602649	2.051957571	1.534109266	0.882032569	3.466995069	2.46699507	2.46699507	2.46699507	1.882032569	1.633005021	1.46699507	2.46699507	1.882032569	0.882032569	2.46699507	2.46699507	2.46699507	1.46699507	2.46699507	2.46699507	1.46699507
ZNF219	0.46699507	1.659640148	2.46699507	-0.11796743	1.659640148	1.618998163	0.145066974	1.46699507	2.46699507	2.788923165	0.659640148	1.46699507	2.882032569	0.882032569	2.46699507	1.46699507	2.46699507	2.46699507	2.46699507	-0.702929931	1.882032569	2.29296567	1.244602649	1.46699507	1.46699507	2.46699507	1.997509787	1.46699507	-0.340359852	1.46699507	-1.925322355	0.882032569	2.46699507	2.46699507	2.341464188	2.46699507	1.203960664	0.916797988	3.051957571	2.46699507	0.145066974	1.882032569	2.46699507	2.46699507	2.46699507	1.46699507	3.466995069	2.46699507	1.46699507
CYTH2	1.46699507	2.119071766	2.46699507	2.203960664	0.244602649	0.882032569	2.145066975	0.46699507	2.46699507	2.46699507	-0.340359852	2.314991976	1.882032569	0.882032569	2.46699507	2.46699507	2.46699507	2.46699507	2.46699507	1.756501687	0.882032569	2.177488453	1.981568243	1.46699507	2.274349992	2.46699507	1.997509787	1.46699507	1.981568243	2.274349992	1.981568243	2.46699507	2.46699507	2.46699507	3.203960664	2.46699507	2.46699507	2.46699507	1.46699507	2.46699507	1.145066975	0.882032569	2.46699507	2.46699507	2.46699507	2.46699507	2.46699507	2.46699507	3.051957571
SDHA	3.466995069	2.119071766	2.46699507	1.882032569	2.566530743	2.618998163	1.730029476	2.788923165	2.46699507	2.051957571	2.244602649	1.730029476	3.689387491	2.882032569	2.788923165	3.466995069	3.466995069	2.46699507	3.466995069	2.756501687	0.882032569	2.255490965	2.244602649	1.46699507	1.46699507	4.46699507	3.155051064	1.46699507	3.41452765	2.636920071	3.360079866	3.203960664	2.46699507	2.46699507	3.689387491	2.46699507	3.525888759	3.601296162	3.051957571	3.466995069	3.314991976	3.466995069	2.46699507	2.46699507	3.466995069	1.46699507	3.466995069	2.46699507	1.46699507
ARL2	2.636920071	3.704034267	3.466995069	2.46699507	2.981568243	3.618998164	3.466995069	3.636920072	4.051957571	3.466995069	2.981568243	3.145066975	3.203960664	2.46699507	2.46699507	3.788923165	3.466995069	4.46699507	2.46699507	2.882032569	2.882032569	2.095026292	2.244602649	3.466995069	3.466995069	2.46699507	3.341464188	4.636920071	2.747102989	3.714922583	2.46699507	3.466995069	2.46699507	2.46699507	2.341464188	2.46699507	2.341464188	1.694405566	1.46699507	2.46699507	3.367459396	0.882032569	2.46699507	2.46699507	2.46699507	1.46699507	2.46699507	2.46699507	3.788923165
ARFGAP1	3.051957571	2.659640148	2.46699507	2.46699507	2.119071766	1.882032569	0.145066974	2.46699507	2.46699507	2.46699507	0.659640148	1.46699507	2.46699507	2.46699507	1.46699507	1.46699507	3.466995069	2.46699507	2.46699507	1.618998163	2.46699507	2.546722262	2.46699507	1.46699507	2.274349992	2.46699507	2.544997582	1.46699507	2.360079866	2.274349992	2.46699507	1.882032569	2.46699507	2.46699507	2.788923165	3.466995069	2.051957571	1.753299255	2.46699507	2.46699507	1.882032569	0.882032569	2.46699507	2.46699507	2.46699507	3.051957571	2.46699507	2.46699507	1.46699507
REXO2	-0.533004929	1.659640148	2.46699507	1.882032569	2.119071766	-0.702929931	0.145066974	0.46699507	2.46699507	0.46699507	0.659640148	2.314991976	2.882032569	0.882032569	0.46699507	1.46699507	2.46699507	2.46699507	2.46699507	0.882032569	2.46699507	1.531125407	1.244602649	1.46699507	-0.533004929	2.46699507	1.756501687	1.46699507	1.981568243	0.46699507	1.534109266	0.882032569	2.46699507	2.46699507	2.203960664	2.46699507	1.882032569	2.153837185	1.46699507	2.46699507	0.145066974	1.882032569	2.46699507	2.46699507	2.46699507	3.466995069	2.46699507	2.46699507	1.46699507
GDF15	0.46699507	2.119071766	2.46699507	2.203960664	2.829565149	1.297070068	2.46699507	2.051957571	2.46699507	2.051957571	1.244602649	1.730029476	0.882032569	0.882032569	0.46699507	1.46699507	2.46699507	2.46699507	2.46699507	1.618998163	0.882032569	2.775747776	1.659640148	1.46699507	1.051957571	2.46699507	1.618998163	2.46699507	2.119071766	-0.533004929	1.074677647	0.882032569	2.46699507	2.46699507	3.836228879	2.46699507	1.882032569	0.279368067	2.46699507	2.46699507	1.367459396	0.882032569	2.46699507	2.46699507	2.46699507	1.46699507	2.46699507	2.46699507	2.46699507
TMEM102	-0.533004929	3.981568243	2.46699507	3.466995069	2.566530743	0.297070069	3.604498594	2.788923165	2.46699507	3.788923165	3.119071766	2.145066975	2.46699507	0.882032569	2.788923165	1.46699507	2.46699507	2.46699507	2.46699507	2.38453291	3.689387491	2.665774934	1.981568243	1.46699507	2.788923165	2.46699507	1.618998163	2.46699507	2.566530743	2.926426689	1.244602649	0.882032569	2.46699507	3.466995069	2.051957571	2.46699507	2.46699507	-0.305594433	1.46699507	2.46699507	0.882032569	0.882032569	2.46699507	2.46699507	3.466995069	2.46699507	2.46699507	2.46699507	3.051957571
CNOT1	2.274349992	1.46699507	2.46699507	0.882032569	1.46699507	2.618998163	1.145066975	1.46699507	2.46699507	2.46699507	1.244602649	1.952421897	1.882032569	3.689387491	2.051957571	1.46699507	2.46699507	4.46699507	2.46699507	1.618998163	0.882032569	2.029931264	2.829565149	1.46699507	2.051957571	2.46699507	2.297070068	1.46699507	1.659640148	1.788923165	2.534109266	0.882032569	2.46699507	2.46699507	1.882032569	2.46699507	2.882032569	2.694405566	1.46699507	2.46699507	1.560104474	0.882032569	2.46699507	2.46699507	2.46699507	1.46699507	3.466995069	2.46699507	1.46699507
POLE4	1.788923165	2.360079866	2.46699507	-0.11796743	1.46699507	2.46699507	1.145066975	0.46699507	2.46699507	2.051957571	0.659640148	1.145066975	0.882032569	0.882032569	2.051957571	2.46699507	2.46699507	2.46699507	2.46699507	1.46699507	2.882032569	1.938300789	0.659640148	1.46699507	1.46699507	2.46699507	1.297070068	3.051957571	1.46699507	2.788923165	1.244602649	2.882032569	2.46699507	2.46699507	-0.11796743	3.466995069	1.203960664	0.694405566	1.46699507	2.46699507	1.730029476	0.882032569	2.46699507	2.46699507	2.46699507	1.46699507	2.46699507	2.46699507	2.46699507
CHPF2	2.788923165	2.119071766	3.466995069	2.882032569	1.981568243	1.618998163	2.46699507	2.46699507	2.46699507	2.051957571	-0.340359852	1.952421897	2.46699507	2.882032569	0.46699507	2.46699507	2.46699507	2.46699507	2.46699507	1.297070068	0.882032569	1.938300789	0.659640148	1.46699507	2.051957571	2.46699507	1.297070068	2.46699507	2.566530743	1.051957571	2.32260516	1.882032569	2.46699507	2.46699507	1.203960664	2.46699507	1.46699507	1.568874684	1.46699507	2.46699507	1.730029476	2.46699507	2.46699507	2.46699507	2.46699507	2.46699507	2.46699507	2.46699507	1.46699507
RBL1	2.46699507	2.119071766	2.46699507	-0.11796743	1.46699507	1.297070068	0.145066974	1.46699507	2.46699507	2.788923165	-0.340359852	2.145066975	2.46699507	0.882032569	2.051957571	2.46699507	2.46699507	2.46699507	3.466995069	2.104424991	0.882032569	2.450506947	-0.340359852	1.46699507	0.46699507	2.46699507	0.618998163	1.46699507	1.46699507	1.051957571	1.396605742	1.882032569	2.46699507	2.46699507	-0.11796743	2.46699507	1.689387491	0.694405566	1.46699507	3.466995069	1.145066975	0.882032569	2.46699507	2.46699507	2.46699507	2.46699507	2.46699507	2.46699507	1.46699507
EIF4G1	3.466995069	2.566530743	3.466995069	2.46699507	3.659640148	1.618998163	3.604498594	3.051957571	2.46699507	1.46699507	2.659640148	2.952421897	0.882032569	4.203960664	2.46699507	3.466995069	2.46699507	2.46699507	2.46699507	2.618998163	2.882032569	2.255490965	4.183202104	1.46699507	2.926426689	2.46699507	3.756501687	3.051957571	3.704034267	2.636920071	3.598239604	3.203960664	2.46699507	2.46699507	3.636920072	2.46699507	3.689387491	4.781868407	1.46699507	4.46699507	4.514300785	3.203960664	2.46699507	3.466995069	2.46699507	1.46699507	3.466995069	2.46699507	1.46699507
NIPSNAP1	3.167434788	1.981568243	2.46699507	-0.11796743	2.119071766	2.297070068	1.145066975	0.46699507	2.46699507	2.051957571	2.244602649	1.952421897	0.882032569	0.882032569	1.46699507	1.46699507	2.46699507	2.46699507	2.46699507	1.10442499	1.882032569	2.399880874	2.981568243	1.46699507	3.274349992	2.46699507	0.618998163	2.46699507	0.981568243	2.46699507	1.534109266	0.882032569	2.46699507	2.46699507	2.203960664	2.46699507	2.96949541	0.916797988	3.051957571	2.46699507	1.367459396	1.882032569	2.46699507	2.46699507	4.051957571	1.46699507	2.46699507	2.46699507	1.46699507
THAP3	1.051957571	2.360079866	2.46699507	1.882032569	2.566530743	1.297070068	2.46699507	2.051957571	2.46699507	2.46699507	1.244602649	1.730029476	3.466995069	3.203960664	2.051957571	1.46699507	3.466995069	2.46699507	2.46699507	1.46699507	1.882032569	2.865544446	1.659640148	1.46699507	1.46699507	2.46699507	0.882032569	1.46699507	1.829565149	1.051957571	0.882032569	2.882032569	2.46699507	2.46699507	1.882032569	3.466995069	1.689387491	1.109443065	2.46699507	2.46699507	1.145066975	1.882032569	2.46699507	2.46699507	2.46699507	1.46699507	2.46699507	2.46699507	2.46699507
ACBD3	2.46699507	2.119071766	2.46699507	-0.11796743	1.659640148	2.297070068	0.145066974	2.051957571	2.46699507	1.46699507	1.659640148	1.730029476	0.882032569	0.882032569	0.46699507	1.46699507	2.46699507	2.46699507	2.46699507	2.38453291	0.882032569	2.329491546	2.659640148	1.46699507	2.051957571	2.46699507	1.618998163	2.46699507	1.981568243	1.051957571	2.162140488	3.203960664	2.46699507	2.46699507	1.689387491	2.46699507	2.051957571	1.633005021	1.46699507	2.46699507	0.882032569	0.882032569	2.46699507	2.46699507	2.46699507	1.46699507	2.46699507	2.46699507	1.46699507
C1orf116	1.051957571	2.659640148	2.46699507	0.882032569	0.659640148	1.882032569	1.730029476	0.46699507	2.46699507	2.788923165	1.981568243	-0.854933026	0.882032569	0.882032569	0.46699507	1.46699507	2.46699507	2.46699507	2.46699507	2.618998163	0.882032569	2.236382142	2.46699507	1.46699507	0.46699507	2.46699507	1.297070068	2.46699507	0.981568243	0.46699507	0.659640148	0.882032569	2.46699507	2.46699507	1.46699507	2.46699507	0.882032569	1.357370578	2.46699507	2.46699507	2.882032569	1.882032569	2.46699507	2.46699507	3.466995069	1.46699507	2.46699507	2.46699507	1.46699507
NEMF	2.46699507	2.566530743	2.46699507	1.46699507	1.659640148	2.297070068	2.730029476	0.46699507	2.46699507	2.46699507	2.244602649	2.314991976	3.203960664	2.882032569	2.788923165	3.466995069	2.46699507	2.46699507	2.46699507	2.544997582	1.882032569	3.018790707	2.659640148	3.051957571	2.46699507	2.46699507	2.104424991	1.46699507	1.46699507	2.636920071	1.981568243	0.882032569	2.46699507	2.46699507	1.689387491	2.46699507	2.203960664	1.43137116	2.46699507	2.46699507	1.560104474	0.882032569	2.46699507	2.46699507	2.46699507	2.46699507	2.46699507	2.46699507	1.46699507
VAT1	2.051957571	0.981568243	2.46699507	0.882032569	1.244602649	1.882032569	1.145066975	1.46699507	2.46699507	2.051957571	1.659640148	0.730029476	1.882032569	0.882032569	2.051957571	1.46699507	2.46699507	3.466995069	2.46699507	1.756501687	0.882032569	2.274349992	3.119071766	2.46699507	1.46699507	2.46699507	1.756501687	1.46699507	1.244602649	2.051957571	1.981568243	0.882032569	2.46699507	2.46699507	1.203960664	2.46699507	1.882032569	1.196905907	2.46699507	2.46699507	0.560104474	0.882032569	2.46699507	2.46699507	2.46699507	1.46699507	2.46699507	2.46699507	1.46699507
CD93	1.46699507	0.659640148	2.46699507	1.882032569	2.46699507	2.297070068	3.314991976	2.051957571	2.46699507	1.46699507	2.244602649	1.145066975	1.882032569	3.203960664	0.46699507	2.46699507	2.46699507	2.46699507	2.46699507	2.618998163	0.882032569	2.531125407	3.244602649	1.46699507	2.46699507	2.46699507	3.051957571	1.46699507	2.244602649	0.46699507	2.981568243	3.203960664	2.46699507	2.46699507	0.882032569	2.46699507	1.203960664	-0.890556935	3.051957571	2.46699507	1.367459396	2.46699507	2.46699507	2.46699507	2.46699507	1.46699507	2.46699507	2.46699507	1.46699507
PDXK	2.926426689	3.183202104	2.46699507	1.46699507	2.829565149	1.882032569	3.145066975	2.46699507	2.46699507	3.274349992	2.659640148	1.952421897	1.882032569	1.882032569	1.46699507	2.46699507	2.46699507	2.46699507	2.46699507	2.544997582	2.46699507	2.365115456	3.566530743	2.46699507	2.788923165	2.46699507	3.38453291	1.46699507	3.119071766	2.636920071	3.119071766	2.882032569	3.466995069	2.46699507	3.405594525	2.46699507	4.167434788	3.823688582	1.46699507	3.466995069	-0.439895526	0.882032569	2.46699507	2.46699507	2.46699507	1.46699507	4.051957571	2.46699507	1.46699507
CCT5	2.274349992	1.829565149	2.46699507	2.46699507	1.981568243	0.882032569	1.730029476	2.46699507	2.46699507	1.46699507	2.46699507	1.730029476	0.882032569	0.882032569	1.46699507	1.46699507	2.46699507	2.46699507	2.46699507	1.997509787	2.882032569	2.365115456	2.659640148	1.46699507	2.051957571	2.46699507	2.104424991	3.051957571	1.46699507	1.788923165	2.534109266	1.882032569	2.46699507	2.46699507	2.051957571	2.46699507	2.46699507	2.992086115	3.051957571	2.46699507	3.203960664	1.882032569	2.46699507	2.46699507	2.46699507	1.46699507	3.466995069	2.46699507	1.46699507
TMEM14C	2.926426689	2.244602649	3.466995069	1.882032569	1.659640148	3.297070068	1.145066975	0.46699507	2.46699507	0.46699507	0.659640148	1.730029476	0.882032569	2.46699507	0.46699507	1.46699507	2.46699507	2.46699507	2.46699507	1.882032569	0.882032569	2.546722262	1.659640148	2.46699507	1.051957571	2.46699507	2.544997582	1.46699507	2.829565149	1.788923165	2.244602649	2.46699507	2.46699507	2.46699507	0.46699507	2.46699507	2.46699507	2.916797987	1.46699507	2.46699507	2.367459396	2.46699507	2.46699507	2.46699507	2.46699507	2.46699507	2.46699507	2.46699507	1.46699507
IL5	1.051957571	2.747102989	2.46699507	0.882032569	2.566530743	0.882032569	3.145066975	3.466995069	2.46699507	1.46699507	1.981568243	1.952421897	2.882032569	0.882032569	1.46699507	1.46699507	2.46699507	2.46699507	2.46699507	1.882032569	0.882032569	3.466995069	2.46699507	1.46699507	1.46699507	2.46699507	1.882032569	2.46699507	0.981568243	2.274349992	1.396605742	0.882032569	4.051957571	2.46699507	0.882032569	4.788923165	1.203960664	0.109443065	3.051957571	2.46699507	0.882032569	0.882032569	2.46699507	2.46699507	3.466995069	2.46699507	3.466995069	2.46699507	3.051957571
RUVBL1	0.46699507	2.244602649	2.46699507	-0.11796743	1.981568243	1.882032569	1.730029476	2.788923165	2.46699507	2.051957571	-0.340359852	0.145066974	0.882032569	0.882032569	0.46699507	1.46699507	2.46699507	2.46699507	2.46699507	1.756501687	2.46699507	2.095026292	2.659640148	1.46699507	2.46699507	2.46699507	1.618998163	1.46699507	2.244602649	1.788923165	0.659640148	2.882032569	2.46699507	2.46699507	1.882032569	2.46699507	2.051957571	2.394845284	1.46699507	2.46699507	2.367459396	0.882032569	2.46699507	2.46699507	4.46699507	1.46699507	2.46699507	2.46699507	3.051957571
SNRPC	3.274349992	2.46699507	2.46699507	2.203960664	2.566530743	2.46699507	1.145066975	3.274349992	2.46699507	0.46699507	1.981568243	2.845506693	2.46699507	3.203960664	3.274349992	3.051957571	2.46699507	2.46699507	2.46699507	3.051957571	2.46699507	2.840453465	3.360079866	2.46699507	2.788923165	2.46699507	2.689387491	1.46699507	2.360079866	2.926426689	3.360079866	3.466995069	2.46699507	2.46699507	2.689387491	2.46699507	2.582472287	3.217967522	3.788923165	4.46699507	3.145066975	2.46699507	2.46699507	2.46699507	2.46699507	1.46699507	2.46699507	2.46699507	1.46699507
TGFBI	2.788923165	2.360079866	2.46699507	1.882032569	3.303496338	2.297070068	1.145066975	0.46699507	2.46699507	1.46699507	2.244602649	3.232529816	0.882032569	0.882032569	0.46699507	1.46699507	2.46699507	2.46699507	2.46699507	2.820632025	0.882032569	2.347413454	1.981568243	1.46699507	1.788923165	2.46699507	3.997509787	1.46699507	3.41452765	2.636920071	3.932658642	2.46699507	2.46699507	2.46699507	0.46699507	2.46699507	1.46699507	1.357370578	1.46699507	6.554457911	2.260544192	2.882032569	2.46699507	2.46699507	2.46699507	1.46699507	2.46699507	3.466995069	1.46699507
UBR1	1.46699507	2.244602649	2.46699507	2.46699507	1.244602649	0.882032569	2.145066975	2.051957571	2.46699507	1.46699507	0.659640148	0.145066974	0.882032569	0.882032569	0.46699507	1.46699507	3.466995069	2.46699507	2.46699507	0.618998163	0.882032569	2.236382142	2.46699507	1.46699507	1.788923165	2.46699507	0.882032569	1.46699507	2.244602649	0.46699507	1.775117365	2.46699507	2.46699507	2.46699507	1.689387491	2.46699507	1.203960664	0.431371161	2.46699507	2.46699507	0.560104474	1.882032569	2.46699507	2.46699507	3.466995069	1.46699507	2.46699507	2.46699507	1.46699507
SF3B2	1.051957571	2.360079866	2.46699507	1.46699507	2.119071766	1.618998163	2.46699507	1.46699507	2.46699507	2.46699507	2.244602649	2.46699507	0.882032569	3.689387491	2.051957571	1.46699507	3.466995069	2.46699507	2.46699507	2.203960664	0.882032569	2.095026292	3.119071766	2.46699507	1.788923165	2.46699507	1.997509787	1.46699507	1.981568243	2.051957571	2.396605742	3.466995069	3.466995069	2.46699507	0.882032569	2.46699507	1.689387491	1.694405566	1.46699507	2.46699507	2.145066975	1.882032569	2.46699507	3.466995069	2.46699507	1.46699507	2.46699507	2.46699507	1.46699507
MT1E	1.051957571	2.119071766	2.46699507	2.882032569	1.659640148	-0.702929931	1.730029476	0.46699507	2.46699507	2.051957571	1.981568243	2.845506693	0.882032569	0.882032569	0.46699507	1.46699507	2.46699507	2.46699507	2.46699507	2.203960664	3.466995069	2.636920071	1.981568243	1.46699507	-0.533004929	2.46699507	3.155051064	1.46699507	2.566530743	-0.533004929	1.775117365	0.882032569	2.46699507	2.46699507	1.689387491	2.46699507	2.051957571	-0.083202013	1.46699507	3.466995069	3.367459396	0.882032569	2.46699507	2.46699507	2.46699507	2.46699507	2.46699507	2.46699507	1.46699507
CSTF2	-0.533004929	1.244602649	2.46699507	2.203960664	1.981568243	0.882032569	2.145066975	0.46699507	2.46699507	1.46699507	2.659640148	2.145066975	0.882032569	0.882032569	2.46699507	1.46699507	2.46699507	2.46699507	2.46699507	1.10442499	0.882032569	2.399880874	1.981568243	1.46699507	1.051957571	2.46699507	2.203960664	3.788923165	2.244602649	1.051957571	0.074677647	1.882032569	2.46699507	2.46699507	2.051957571	2.46699507	1.203960664	1.501760488	2.46699507	2.46699507	0.882032569	0.882032569	2.46699507	2.46699507	3.466995069	3.051957571	2.46699507	2.46699507	1.46699507
TMED3	0.46699507	1.659640148	2.46699507	-0.11796743	1.659640148	1.618998163	2.145066975	0.46699507	2.46699507	2.051957571	1.659640148	0.730029476	2.46699507	3.466995069	0.46699507	1.46699507	2.46699507	2.46699507	2.46699507	1.882032569	1.882032569	2.177488453	1.244602649	1.46699507	1.051957571	2.46699507	2.203960664	1.46699507	1.244602649	1.46699507	1.396605742	0.882032569	2.46699507	2.46699507	1.46699507	2.46699507	1.689387491	2.809882784	1.46699507	2.46699507	0.560104474	2.46699507	2.46699507	2.46699507	2.46699507	1.46699507	3.466995069	2.46699507	1.46699507
PWP2	0.46699507	0.981568243	4.051957571	-0.11796743	1.46699507	0.882032569	1.145066975	0.46699507	2.46699507	0.46699507	0.659640148	1.145066975	0.882032569	0.882032569	3.051957571	1.46699507	4.051957571	2.46699507	2.46699507	1.756501687	1.882032569	2.095026292	1.659640148	2.46699507	1.051957571	2.46699507	0.618998163	1.46699507	-0.340359852	2.274349992	1.244602649	0.882032569	2.46699507	2.46699507	-0.11796743	2.46699507	0.46699507	-2.890556932	1.46699507	2.46699507	0.145066974	0.882032569	2.46699507	2.46699507	3.466995069	1.46699507	2.46699507	2.46699507	1.46699507
ZDHHC18	0.46699507	1.659640148	2.46699507	1.46699507	0.244602649	1.882032569	1.730029476	2.46699507	2.46699507	0.46699507	1.981568243	2.314991976	0.882032569	0.882032569	0.46699507	1.46699507	2.46699507	2.46699507	2.46699507	2.203960664	2.882032569	2.450506947	-0.340359852	1.46699507	2.274349992	2.46699507	2.297070068	1.46699507	1.981568243	1.788923165	1.775117365	3.689387491	2.46699507	2.46699507	1.46699507	2.46699507	2.051957571	1.864330568	2.46699507	2.46699507	1.367459396	0.882032569	2.46699507	2.46699507	3.466995069	1.46699507	2.46699507	2.46699507	1.46699507
HES4	0.46699507	1.829565149	2.46699507	1.46699507	3.119071766	-0.702929931	2.46699507	3.636920072	2.46699507	3.466995069	2.244602649	2.730029476	2.46699507	0.882032569	2.46699507	1.46699507	2.46699507	2.46699507	2.46699507	1.618998163	3.203960664	2.116087908	2.244602649	1.46699507	2.46699507	2.46699507	2.618998163	4.274349992	2.566530743	1.46699507	1.396605742	0.882032569	2.46699507	2.46699507	2.46699507	2.46699507	2.051957571	1.279368067	2.46699507	3.466995069	2.019536093	0.882032569	2.46699507	2.46699507	4.46699507	2.46699507	2.46699507	2.46699507	3.051957571
CXXC5	3.167434788	1.244602649	2.46699507	1.46699507	1.659640148	1.297070068	2.145066975	1.46699507	2.46699507	0.46699507	2.659640148	0.145066974	0.882032569	2.46699507	1.46699507	1.46699507	2.46699507	2.46699507	2.46699507	1.46699507	0.882032569	1.914454047	0.659640148	1.46699507	2.46699507	2.46699507	1.756501687	1.46699507	-0.340359852	1.788923165	1.659640148	0.882032569	2.46699507	2.46699507	2.788923165	2.46699507	1.689387491	1.196905907	1.46699507	2.46699507	-0.439895526	3.203960664	2.46699507	2.46699507	2.46699507	1.46699507	2.46699507	2.46699507	1.46699507
ARL6IP4	1.788923165	2.566530743	2.46699507	2.203960664	3.244602649	1.618998163	2.952421897	3.274349992	2.46699507	2.46699507	1.659640148	3.232529816	0.882032569	3.689387491	2.051957571	1.46699507	2.46699507	2.46699507	2.46699507	3.38453291	2.46699507	2.636920071	3.659640148	1.46699507	1.46699507	2.46699507	3.756501687	1.46699507	3.183202104	2.788923165	3.907567661	2.46699507	2.46699507	2.46699507	3.740013565	2.46699507	2.96949541	3.738799685	4.051957571	2.46699507	4.260544192	3.466995069	2.46699507	2.46699507	2.46699507	1.46699507	3.466995069	2.46699507	1.46699507
HNRNPA3	2.46699507	2.119071766	2.46699507	3.341464188	2.659640148	2.618998163	1.145066975	1.46699507	2.46699507	0.46699507	2.829565149	2.845506693	0.882032569	2.882032569	1.46699507	2.46699507	2.46699507	2.46699507	2.46699507	2.882032569	0.882032569	2.051957571	2.981568243	1.46699507	2.274349992	2.46699507	3.38453291	1.46699507	2.907567661	2.926426689	3.500942402	0.882032569	2.46699507	2.46699507	3.466995069	3.466995069	3.274349992	3.664031917	1.46699507	2.46699507	3.882032569	0.882032569	2.46699507	2.46699507	2.46699507	1.46699507	3.466995069	2.46699507	2.46699507
CASP10	-0.533004929	1.829565149	2.46699507	2.46699507	1.981568243	0.882032569	2.145066975	1.46699507	2.46699507	0.46699507	1.981568243	0.730029476	1.882032569	0.882032569	2.46699507	2.46699507	2.46699507	2.46699507	2.46699507	2.203960664	1.882032569	2.274349992	2.659640148	1.46699507	0.46699507	2.46699507	2.203960664	1.46699507	2.46699507	0.46699507	1.981568243	1.882032569	2.46699507	2.46699507	1.46699507	2.46699507	1.689387491	0.809882784	2.46699507	2.46699507	0.882032569	0.882032569	2.46699507	2.46699507	2.46699507	1.46699507	2.46699507	2.46699507	1.46699507
LIMA1	1.46699507	1.659640148	2.46699507	0.882032569	1.659640148	1.618998163	2.730029476	1.46699507	2.46699507	2.46699507	2.46699507	2.314991976	2.882032569	0.882032569	0.46699507	2.46699507	2.46699507	4.46699507	2.46699507	1.997509787	0.882032569	2.329491546	1.244602649	1.46699507	2.051957571	2.46699507	2.104424991	1.46699507	1.829565149	1.051957571	2.46699507	2.46699507	2.46699507	2.46699507	1.203960664	2.46699507	0.882032569	2.781868407	3.051957571	4.051957571	3.203960664	2.882032569	2.46699507	2.46699507	2.46699507	1.46699507	2.46699507	2.46699507	1.46699507
SLC41A3	2.46699507	1.46699507	2.46699507	1.46699507	1.981568243	1.618998163	1.730029476	0.46699507	2.46699507	0.46699507	0.659640148	2.145066975	3.203960664	0.882032569	0.46699507	1.46699507	2.46699507	2.46699507	2.46699507	1.618998163	2.882032569	2.562152303	1.659640148	1.46699507	2.46699507	2.46699507	1.297070068	1.46699507	1.244602649	2.46699507	0.882032569	2.46699507	2.46699507	2.46699507	1.46699507	2.46699507	1.46699507	1.357370578	3.051957571	2.46699507	0.145066974	2.46699507	2.46699507	2.46699507	2.46699507	3.051957571	2.46699507	2.46699507	1.46699507
SUMO3	2.274349992	1.46699507	2.46699507	1.882032569	2.360079866	2.882032569	2.145066975	2.051957571	2.46699507	0.46699507	1.659640148	2.314991976	0.882032569	2.882032569	0.46699507	1.46699507	2.46699507	3.466995069	2.46699507	1.756501687	0.882032569	1.914454047	0.659640148	3.051957571	1.46699507	2.46699507	2.618998163	1.46699507	1.829565149	2.051957571	2.659640148	3.466995069	2.46699507	2.46699507	0.46699507	2.46699507	2.203960664	2.83736352	2.46699507	2.46699507	2.145066975	1.882032569	2.46699507	2.46699507	2.46699507	1.46699507	2.46699507	2.46699507	1.46699507
HES1	1.788923165	1.244602649	2.46699507	1.46699507	2.46699507	2.104424991	2.145066975	2.788923165	2.46699507	1.46699507	-0.340359852	1.145066975	1.882032569	3.203960664	2.46699507	1.46699507	2.46699507	2.46699507	2.46699507	1.46699507	1.882032569	2.450506947	2.46699507	1.46699507	1.46699507	2.46699507	0.882032569	1.46699507	1.659640148	1.788923165	1.981568243	0.882032569	2.46699507	2.46699507	3.203960664	2.46699507	2.882032569	3.318896431	2.46699507	2.46699507	2.367459396	0.882032569	2.46699507	2.46699507	2.46699507	1.46699507	2.46699507	2.46699507	1.46699507
CCDC97	0.46699507	1.659640148	2.46699507	-0.11796743	2.244602649	0.882032569	1.145066975	1.46699507	2.46699507	2.051957571	1.981568243	1.730029476	0.882032569	0.882032569	2.46699507	1.46699507	2.46699507	2.46699507	2.46699507	1.756501687	0.882032569	2.007563451	1.244602649	1.46699507	1.788923165	2.46699507	2.203960664	1.46699507	1.46699507	2.46699507	1.882032569	2.882032569	2.46699507	2.46699507	0.882032569	2.46699507	2.051957571	0.916797988	1.46699507	2.46699507	1.730029476	1.882032569	2.46699507	2.46699507	2.46699507	1.46699507	2.46699507	2.46699507	1.46699507
MOB1A	2.46699507	2.360079866	2.46699507	3.051957571	2.360079866	1.882032569	3.145066975	2.46699507	2.46699507	3.274349992	1.244602649	3.051957571	0.882032569	2.46699507	1.46699507	3.466995069	2.46699507	3.466995069	2.46699507	2.689387491	1.882032569	2.136846468	2.244602649	1.46699507	1.788923165	2.46699507	2.820632025	1.46699507	2.360079866	2.926426689	3.500942402	1.882032569	2.46699507	2.46699507	2.051957571	2.46699507	3.203960664	3.063639376	2.46699507	2.46699507	3.203960664	3.203960664	2.46699507	2.46699507	2.46699507	2.46699507	2.46699507	2.46699507	1.46699507
BACE2	2.46699507	-0.340359852	2.46699507	1.882032569	1.829565149	3.10442499	1.145066975	2.051957571	2.46699507	2.46699507	2.46699507	2.604498594	2.882032569	3.203960664	0.46699507	2.46699507	2.46699507	2.46699507	2.46699507	2.297070068	0.882032569	2.450506947	1.659640148	2.46699507	1.788923165	2.46699507	1.756501687	3.051957571	2.360079866	1.788923165	2.074677647	3.203960664	2.46699507	2.46699507	1.689387491	2.46699507	2.788923165	2.357370579	2.46699507	2.46699507	1.560104474	0.882032569	2.46699507	2.46699507	2.46699507	1.46699507	2.46699507	2.46699507	3.466995069
LAPTM5	-0.533004929	2.360079866	2.46699507	2.203960664	3.566530743	3.689387491	1.730029476	1.46699507	2.46699507	0.46699507	1.244602649	1.952421897	0.882032569	3.203960664	2.051957571	3.466995069	2.46699507	2.46699507	2.46699507	3.544997582	0.882032569	2.051957571	1.981568243	2.46699507	2.051957571	2.46699507	4.051957571	1.46699507	1.829565149	3.051957571	4.303496338	2.882032569	2.46699507	2.46699507	1.203960664	2.46699507	2.203960664	1.501760488	3.051957571	2.46699507	0.145066974	2.882032569	2.46699507	3.466995069	2.46699507	1.46699507	2.46699507	2.46699507	1.46699507
TMPRSS4	1.46699507	1.829565149	2.46699507	-0.11796743	1.46699507	2.46699507	1.145066975	1.46699507	2.46699507	2.051957571	1.981568243	1.145066975	0.882032569	3.689387491	0.46699507	1.46699507	2.46699507	2.46699507	2.46699507	1.10442499	0.882032569	2.531125407	2.46699507	1.46699507	1.051957571	2.46699507	1.618998163	1.46699507	0.659640148	1.051957571	-0.340359852	2.46699507	2.46699507	2.46699507	2.882032569	2.46699507	3.051957571	4.153837184	1.46699507	2.46699507	2.145066975	0.882032569	2.46699507	2.46699507	2.46699507	1.46699507	2.46699507	2.46699507	3.051957571
MECR	0.46699507	1.244602649	2.46699507	-0.11796743	0.244602649	1.297070068	0.145066974	2.051957571	2.46699507	2.788923165	1.244602649	2.145066975	1.882032569	1.882032569	0.46699507	2.46699507	4.051957571	2.46699507	2.46699507	1.618998163	0.882032569	2.531125407	0.659640148	2.46699507	0.46699507	2.46699507	0.297070069	1.46699507	0.659640148	2.051957571	1.074677647	0.882032569	2.46699507	2.46699507	1.203960664	2.46699507	0.46699507	1.357370578	1.46699507	2.46699507	-1.439895528	0.882032569	2.46699507	2.46699507	2.46699507	1.46699507	3.466995069	2.46699507	1.46699507
BAG5	2.46699507	1.46699507	2.46699507	-0.11796743	0.659640148	1.297070068	0.145066974	0.46699507	2.46699507	0.46699507	1.244602649	0.730029476	2.882032569	0.882032569	1.46699507	1.46699507	2.46699507	2.46699507	2.46699507	1.882032569	2.882032569	2.274349992	1.659640148	1.46699507	2.274349992	2.46699507	0.297070069	1.46699507	1.244602649	2.051957571	1.882032569	0.882032569	2.46699507	2.46699507	2.582472287	2.46699507	1.882032569	1.694405566	1.46699507	2.46699507	1.367459396	0.882032569	2.46699507	2.46699507	2.46699507	1.46699507	2.46699507	2.46699507	1.46699507
MAT2A	2.636920071	1.981568243	2.46699507	2.203960664	2.659640148	1.618998163	1.145066975	2.051957571	2.46699507	0.46699507	1.244602649	1.952421897	0.882032569	1.882032569	0.46699507	1.46699507	3.466995069	2.46699507	2.46699507	1.997509787	0.882032569	1.70800317	0.659640148	1.46699507	1.051957571	2.46699507	2.46699507	1.46699507	2.566530743	1.46699507	1.981568243	1.882032569	2.46699507	2.46699507	2.882032569	2.46699507	2.203960664	2.83736352	3.051957571	2.46699507	2.46699507	2.46699507	2.46699507	2.46699507	2.46699507	1.46699507	2.46699507	2.46699507	1.46699507
WNT3	1.788923165	2.244602649	2.46699507	3.203960664	2.360079866	2.104424991	2.145066975	3.274349992	2.46699507	2.051957571	3.119071766	2.145066975	2.46699507	0.882032569	2.788923165	2.46699507	2.46699507	2.46699507	3.466995069	1.46699507	3.203960664	1.46699507	1.981568243	1.46699507	3.373885665	2.46699507	1.10442499	2.46699507	1.659640148	2.926426689	0.074677647	2.46699507	2.46699507	2.46699507	3.051957571	2.46699507	1.46699507	0.279368067	1.46699507	3.466995069	1.560104474	0.882032569	2.46699507	2.46699507	2.46699507	1.46699507	2.46699507	2.46699507	1.46699507
CTSD	7.051957571	4.747102989	4.051957571	5.405594525	6.648324835	5.636920071	5.274349992	4.051957571	2.46699507	3.051957571	3.566530743	4.668628931	2.46699507	5.05195757	3.274349992	5.274349992	3.466995069	6.274349992	4.788923165	4.544997582	1.882032569	2.433828206	5.704034267	4.636920071	3.051957571	3.466995069	7.288591914	4.46699507	5.387560602	5.926426688	6.785484081	6.129960083	3.466995069	2.46699507	4.740013564	3.466995069	6.596278087	6.795943593	5.46699507	6.167434788	4.114693326	4.689387491	2.46699507	3.466995069	5.05195757	4.274349992	4.46699507	2.46699507	4.274349992
RPL26	4.511389189	3.981568243	3.466995069	5.308297324	4.33206549	5.706461005	3.145066975	1.46699507	2.46699507	3.051957571	2.46699507	4.189461095	0.882032569	5.129960083	3.274349992	3.788923165	2.46699507	4.051957571	2.46699507	5.239584574	3.203960664	1.865544446	4.788923165	3.051957571	2.274349992	2.46699507	5.203960664	4.46699507	5.085904903	4.42119138	5.040461932	3.882032569	2.46699507	2.46699507	4.582472288	2.46699507	4.373885666	6.112258081	4.051957571	6.373885665	5.430469194	4.882032569	2.46699507	4.051957571	3.466995069	1.46699507	4.788923165	2.46699507	2.46699507
CLN3	2.051957571	2.119071766	2.46699507	1.46699507	1.981568243	2.297070068	2.145066975	0.46699507	2.46699507	2.051957571	3.466995069	2.314991976	2.882032569	1.882032569	2.788923165	2.46699507	2.46699507	4.051957571	2.46699507	1.297070068	0.882032569	1.914454047	0.659640148	1.46699507	1.788923165	2.46699507	-0.11796743	1.46699507	1.244602649	2.274349992	1.396605742	0.882032569	2.46699507	2.46699507	1.689387491	2.46699507	1.689387491	0.431371161	1.46699507	2.46699507	0.560104474	0.882032569	2.46699507	2.46699507	4.051957571	1.46699507	3.466995069	2.46699507	2.46699507
HLA-DMA	-0.533004929	1.659640148	2.46699507	-0.11796743	2.566530743	-0.702929931	2.145066975	2.46699507	2.46699507	0.46699507	2.244602649	0.730029476	0.882032569	2.46699507	0.46699507	1.46699507	2.46699507	2.46699507	2.46699507	2.820632025	0.882032569	1.679988793	0.659640148	1.46699507	1.788923165	2.46699507	2.689387491	1.46699507	2.244602649	1.788923165	3.074677647	1.882032569	2.46699507	2.46699507	2.051957571	2.46699507	1.882032569	3.318896431	2.46699507	2.46699507	-1.439895528	0.882032569	2.46699507	2.46699507	2.46699507	1.46699507	2.46699507	2.46699507	2.46699507
PQBP1	1.46699507	2.360079866	2.46699507	1.46699507	1.659640148	0.882032569	1.730029476	0.46699507	2.46699507	2.051957571	1.981568243	1.952421897	1.882032569	1.882032569	1.46699507	1.46699507	3.466995069	2.46699507	2.46699507	2.38453291	0.882032569	2.735483906	1.659640148	1.46699507	1.46699507	2.46699507	1.997509787	3.051957571	2.119071766	1.46699507	1.981568243	0.882032569	2.46699507	2.46699507	1.882032569	2.46699507	1.689387491	2.46699507	1.46699507	2.46699507	0.560104474	0.882032569	2.46699507	2.46699507	2.46699507	2.46699507	2.46699507	2.46699507	2.46699507
H1-3	3.167434788	2.747102989	2.46699507	3.051957571	2.46699507	2.618998163	2.730029476	2.46699507	2.46699507	2.051957571	1.981568243	2.46699507	0.882032569	4.689387491	1.46699507	1.46699507	2.46699507	2.46699507	2.46699507	3.297070068	2.46699507	2.592525952	2.244602649	1.46699507	2.46699507	2.46699507	1.882032569	1.46699507	2.360079866	3.274349992	3.629266499	2.882032569	2.46699507	2.46699507	3.341464188	3.466995069	3.525888759	4.142866067	3.466995069	2.46699507	3.730029476	2.46699507	2.46699507	2.46699507	2.46699507	1.46699507	2.46699507	2.46699507	1.46699507
MXD4	2.274349992	2.360079866	2.46699507	2.46699507	3.119071766	2.297070068	1.730029476	2.46699507	2.46699507	2.051957571	2.829565149	2.145066975	0.882032569	0.882032569	0.46699507	2.46699507	2.46699507	2.46699507	2.46699507	2.689387491	2.882032569	2.382602882	3.119071766	1.46699507	2.788923165	2.46699507	2.618998163	2.46699507	2.907567661	2.788923165	2.598239603	3.203960664	2.46699507	2.46699507	2.689387491	3.466995069	2.051957571	1.501760488	1.46699507	3.466995069	1.367459396	0.882032569	2.46699507	2.46699507	2.46699507	1.46699507	2.46699507	2.46699507	1.46699507
INTS10	1.051957571	1.244602649	2.46699507	-0.11796743	1.981568243	0.882032569	2.730029476	0.46699507	2.46699507	0.46699507	1.659640148	2.730029476	1.882032569	0.882032569	1.46699507	2.46699507	2.46699507	2.46699507	2.46699507	2.104424991	0.882032569	2.19738801	1.659640148	1.46699507	-0.533004929	2.46699507	2.104424991	2.46699507	1.46699507	1.46699507	1.775117365	0.882032569	2.46699507	2.46699507	2.051957571	3.466995069	0.46699507	2.196905907	1.46699507	2.46699507	1.145066975	0.882032569	2.46699507	2.46699507	2.46699507	1.46699507	2.46699507	2.46699507	1.46699507
CLPTM1	1.46699507	1.659640148	2.46699507	0.882032569	1.829565149	1.297070068	1.145066975	1.46699507	2.46699507	1.46699507	2.46699507	1.145066975	2.46699507	1.882032569	2.051957571	2.46699507	2.46699507	2.46699507	2.46699507	2.297070068	1.882032569	1.8902065	2.244602649	1.46699507	2.46699507	2.46699507	1.882032569	1.46699507	2.119071766	2.051957571	2.074677647	1.882032569	2.46699507	2.46699507	1.203960664	2.46699507	1.203960664	2.196905907	1.46699507	4.051957571	1.560104474	0.882032569	2.46699507	2.46699507	2.46699507	1.46699507	2.46699507	2.46699507	1.46699507
CDC25B	2.274349992	2.360079866	3.466995069	0.882032569	1.829565149	2.46699507	2.46699507	2.788923165	2.46699507	2.788923165	1.659640148	1.730029476	2.46699507	2.882032569	0.46699507	1.46699507	2.46699507	2.46699507	2.46699507	2.203960664	2.46699507	2.636920071	2.981568243	1.46699507	1.46699507	2.46699507	2.618998163	1.46699507	2.566530743	2.46699507	2.162140488	0.882032569	2.46699507	2.46699507	1.882032569	3.466995069	2.689387491	2.694405566	3.051957571	4.051957571	1.560104474	2.882032569	2.46699507	3.466995069	2.46699507	1.46699507	2.46699507	2.46699507	1.46699507
XBP1	0.46699507	4.888458838	2.46699507	3.788923165	4.542283197	2.882032569	3.314991976	1.46699507	2.46699507	2.051957571	1.981568243	2.145066975	1.882032569	3.203960664	1.46699507	2.46699507	2.46699507	2.46699507	2.46699507	3.051957571	0.882032569	2.365115456	3.119071766	1.46699507	3.926426688	2.46699507	3.051957571	1.46699507	5.757672231	2.926426689	4.566530743	3.466995069	2.46699507	2.46699507	4.274349992	2.46699507	3.274349992	3.086722989	1.46699507	2.46699507	2.46699507	0.882032569	2.46699507	2.46699507	2.46699507	1.46699507	2.46699507	2.46699507	1.46699507
TSN	1.788923165	1.244602649	2.46699507	1.46699507	2.119071766	1.297070068	0.145066974	3.051957571	2.46699507	2.788923165	1.659640148	1.730029476	0.882032569	0.882032569	2.051957571	1.46699507	2.46699507	2.46699507	2.46699507	1.882032569	0.882032569	2.365115456	-0.340359852	3.051957571	2.274349992	2.46699507	1.756501687	1.46699507	2.119071766	2.788923165	1.396605742	0.882032569	2.46699507	2.46699507	1.689387491	2.46699507	0.46699507	1.196905907	1.46699507	2.46699507	1.882032569	0.882032569	2.46699507	2.46699507	2.46699507	2.46699507	2.46699507	2.46699507	1.46699507
ZNF317	0.46699507	2.981568243	2.46699507	2.203960664	2.659640148	1.882032569	2.46699507	2.051957571	2.46699507	2.788923165	2.46699507	2.314991976	3.203960664	2.882032569	3.636920072	1.46699507	2.46699507	2.46699507	2.46699507	2.618998163	0.882032569	2.531125407	1.244602649	1.46699507	2.636920071	2.46699507	1.997509787	1.46699507	2.46699507	1.46699507	2.244602649	0.882032569	2.46699507	2.46699507	2.051957571	3.466995069	2.46699507	0.694405566	3.051957571	2.46699507	1.882032569	0.882032569	2.46699507	2.46699507	4.051957571	1.46699507	2.46699507	2.46699507	2.46699507
GOSR1	1.051957571	2.119071766	2.46699507	-0.11796743	1.981568243	0.297070069	2.145066975	2.051957571	2.46699507	1.46699507	0.659640148	2.145066975	1.882032569	0.882032569	0.46699507	2.46699507	2.46699507	2.46699507	2.46699507	2.544997582	2.46699507	1.840453466	1.659640148	1.46699507	2.46699507	2.46699507	1.756501687	1.46699507	2.119071766	2.051957571	1.882032569	1.882032569	2.46699507	2.46699507	1.203960664	2.46699507	0.882032569	1.568874684	3.466995069	2.46699507	1.367459396	0.882032569	2.46699507	2.46699507	4.46699507	2.46699507	2.46699507	2.46699507	1.46699507
KDELR2	3.466995069	2.244602649	2.46699507	1.882032569	1.981568243	2.618998163	1.730029476	3.051957571	2.46699507	0.46699507	0.659640148	1.730029476	2.882032569	2.46699507	2.051957571	1.46699507	2.46699507	2.46699507	2.46699507	2.297070068	1.882032569	2.562152303	1.981568243	3.051957571	2.274349992	2.46699507	2.618998163	2.46699507	2.907567661	1.051957571	2.718533837	0.882032569	2.46699507	2.46699507	2.341464188	2.46699507	-1.117967432	2.238726082	1.46699507	2.46699507	2.019536093	1.882032569	2.46699507	2.46699507	2.46699507	1.46699507	2.46699507	2.46699507	1.46699507
CCT6A	3.926426688	1.981568243	2.46699507	2.203960664	2.659640148	1.618998163	0.145066974	1.46699507	2.46699507	3.274349992	2.659640148	2.145066975	2.882032569	3.882032569	0.46699507	1.46699507	2.46699507	3.466995069	2.46699507	1.997509787	2.46699507	3.029931264	1.981568243	3.051957571	2.636920071	2.46699507	2.544997582	2.46699507	2.360079866	2.788923165	2.829565149	4.051957571	2.46699507	2.46699507	3.051957571	2.46699507	2.051957571	3.175532256	3.051957571	5.788923165	3.203960664	2.46699507	2.46699507	2.46699507	2.46699507	1.46699507	2.46699507	2.46699507	3.051957571
RBM26	0.46699507	0.659640148	2.46699507	2.203960664	0.981568243	0.882032569	0.145066974	2.051957571	2.46699507	0.46699507	2.46699507	0.730029476	0.882032569	0.882032569	0.46699507	1.46699507	2.46699507	2.46699507	2.46699507	1.882032569	0.882032569	2.274349992	1.244602649	1.46699507	2.274349992	2.46699507	1.46699507	1.46699507	2.244602649	2.051957571	1.659640148	0.882032569	3.466995069	2.46699507	1.882032569	2.46699507	0.46699507	1.568874684	1.46699507	2.46699507	1.882032569	0.882032569	2.46699507	2.46699507	2.46699507	3.466995069	2.46699507	2.46699507	1.46699507
TRAK1	-0.533004929	2.119071766	2.46699507	2.203960664	2.360079866	2.618998163	2.145066975	1.46699507	2.46699507	2.051957571	1.659640148	1.46699507	1.882032569	1.882032569	0.46699507	2.46699507	2.46699507	2.46699507	2.46699507	1.882032569	1.882032569	2.255490965	1.659640148	1.46699507	1.788923165	2.46699507	1.46699507	1.46699507	-0.340359852	1.051957571	1.775117365	2.46699507	2.46699507	2.46699507	3.051957571	2.46699507	2.341464188	1.357370578	1.46699507	2.46699507	2.260544192	1.882032569	2.46699507	2.46699507	2.46699507	1.46699507	2.46699507	2.46699507	1.46699507
ABCC1	2.788923165	1.829565149	2.46699507	1.882032569	1.244602649	2.297070068	1.145066975	0.46699507	2.46699507	3.051957571	1.659640148	2.46699507	0.882032569	0.882032569	2.46699507	1.46699507	2.46699507	2.46699507	2.46699507	1.997509787	0.882032569	2.177488453	1.659640148	1.46699507	1.788923165	2.46699507	1.10442499	3.051957571	2.360079866	2.274349992	1.659640148	0.882032569	2.46699507	2.46699507	2.341464188	2.46699507	1.689387491	1.109443065	1.46699507	2.46699507	3.76955784	2.46699507	2.46699507	2.46699507	2.46699507	1.46699507	2.46699507	2.46699507	1.46699507
ATXN1	2.46699507	2.907567661	3.466995069	1.882032569	3.244602649	3.38453291	2.46699507	2.46699507	2.46699507	3.274349992	2.46699507	3.145066975	3.466995069	3.203960664	3.274349992	1.46699507	4.051957571	3.466995069	2.46699507	2.618998163	2.882032569	3.749030438	2.46699507	3.051957571	3.466995069	2.46699507	2.544997582	2.46699507	3.303496338	3.167434788	3.028873958	2.46699507	3.466995069	2.46699507	2.341464188	2.46699507	1.689387491	2.063639376	1.46699507	2.46699507	2.730029476	3.203960664	2.46699507	2.46699507	2.46699507	2.46699507	2.46699507	3.466995069	1.46699507
EPN2	2.051957571	2.360079866	2.46699507	1.46699507	2.46699507	1.297070068	0.145066974	3.051957571	2.46699507	3.274349992	1.244602649	1.730029476	2.882032569	3.203960664	1.46699507	2.46699507	2.46699507	2.46699507	2.46699507	2.297070068	1.882032569	2.651419641	-0.340359852	1.46699507	1.788923165	2.46699507	1.618998163	2.46699507	2.46699507	1.051957571	1.244602649	0.882032569	2.46699507	2.46699507	3.129960083	2.46699507	1.689387491	1.43137116	1.46699507	4.051957571	2.560104474	0.882032569	2.46699507	2.46699507	2.46699507	2.46699507	2.46699507	3.466995069	1.46699507
DDX58	1.051957571	2.360079866	2.46699507	2.46699507	1.659640148	0.297070069	1.730029476	0.46699507	2.46699507	2.051957571	1.659640148	2.46699507	3.203960664	0.882032569	2.788923165	2.46699507	3.466995069	2.46699507	2.46699507	1.997509787	1.882032569	2.177488453	1.981568243	2.46699507	2.46699507	2.46699507	1.618998163	1.46699507	2.244602649	1.051957571	2.882032569	1.882032569	2.46699507	2.46699507	2.203960664	2.46699507	2.203960664	1.016333661	1.46699507	2.46699507	-0.439895526	0.882032569	2.46699507	2.46699507	2.46699507	1.46699507	3.466995069	2.46699507	3.051957571
TMEM160	1.788923165	2.46699507	2.46699507	1.46699507	1.659640148	2.46699507	0.145066974	0.46699507	2.46699507	1.46699507	2.244602649	0.730029476	2.882032569	0.882032569	0.46699507	2.46699507	2.46699507	2.46699507	2.46699507	2.203960664	3.203960664	2.255490965	2.244602649	1.46699507	1.051957571	2.46699507	1.618998163	3.051957571	1.244602649	2.46699507	1.396605742	0.882032569	2.46699507	2.46699507	1.689387491	2.46699507	2.46699507	1.694405566	1.46699507	2.46699507	0.882032569	0.882032569	2.46699507	2.46699507	2.46699507	1.46699507	4.051957571	2.46699507	3.466995069
GLRA1	0.46699507	2.659640148	2.46699507	4.051957571	2.244602649	2.104424991	3.145066975	1.46699507	2.46699507	2.46699507	3.244602649	3.899954477	2.882032569	0.882032569	0.46699507	2.46699507	3.466995069	2.46699507	2.46699507	2.618998163	1.882032569	2.3113442	2.659640148	1.46699507	2.636920071	2.46699507	1.997509787	3.466995069	2.747102989	2.926426689	1.775117365	0.882032569	2.46699507	2.46699507	2.46699507	2.46699507	2.203960664	0.109443065	2.46699507	2.46699507	0.145066974	1.882032569	2.46699507	2.46699507	2.46699507	3.051957571	3.466995069	2.46699507	2.46699507
ANAPC16	2.636920071	1.659640148	2.46699507	2.46699507	1.244602649	1.297070068	1.730029476	2.46699507	2.46699507	2.051957571	1.981568243	1.46699507	0.882032569	1.882032569	0.46699507	2.46699507	2.46699507	2.46699507	2.46699507	2.38453291	0.882032569	1.961759762	2.244602649	3.051957571	1.46699507	2.46699507	1.997509787	2.46699507	2.360079866	2.46699507	2.162140488	2.882032569	2.46699507	2.46699507	2.051957571	2.46699507	1.882032569	2.109443065	3.051957571	2.46699507	1.730029476	1.882032569	2.46699507	2.46699507	2.46699507	1.46699507	2.46699507	2.46699507	2.46699507
ARHGAP26	1.051957571	1.659640148	2.46699507	1.46699507	1.244602649	2.997509787	0.145066974	1.46699507	2.46699507	0.46699507	0.659640148	1.730029476	2.882032569	1.882032569	2.051957571	1.46699507	2.46699507	2.46699507	2.46699507	2.104424991	1.882032569	1.762450954	1.981568243	1.46699507	2.274349992	3.466995069	1.882032569	3.466995069	0.981568243	3.051957571	0.659640148	3.689387491	2.46699507	2.46699507	0.882032569	2.46699507	2.051957571	0.568874684	1.46699507	2.46699507	1.367459396	0.882032569	2.46699507	2.46699507	3.466995069	2.46699507	2.46699507	2.46699507	1.46699507
PPDPF	4.274349992	1.244602649	2.46699507	2.689387491	4.244602648	2.756501687	2.145066975	0.46699507	2.46699507	1.46699507	1.981568243	2.730029476	0.882032569	2.46699507	0.46699507	1.46699507	2.46699507	3.466995069	3.466995069	3.051957571	1.882032569	2.29296567	4.119071766	1.46699507	1.46699507	2.46699507	3.544997582	3.466995069	2.907567661	2.051957571	3.882032569	0.882032569	2.46699507	2.46699507	5.373885665	2.46699507	3.636920072	5.057810297	1.46699507	4.46699507	3.845506693	3.203960664	2.46699507	2.46699507	2.46699507	2.46699507	2.46699507	2.46699507	2.46699507
IP6K1	1.051957571	2.119071766	3.466995069	1.46699507	1.46699507	1.297070068	0.145066974	0.46699507	2.46699507	1.46699507	1.244602649	2.145066975	0.882032569	0.882032569	0.46699507	1.46699507	2.46699507	2.46699507	2.46699507	1.10442499	0.882032569	2.515358091	1.981568243	1.46699507	2.051957571	2.46699507	1.882032569	2.46699507	2.566530743	2.051957571	0.074677647	0.882032569	2.46699507	2.46699507	2.341464188	2.46699507	-0.11796743	0.694405566	1.46699507	3.466995069	-0.439895526	1.882032569	2.46699507	2.46699507	3.466995069	1.46699507	2.46699507	2.46699507	1.46699507
PDCD2	1.051957571	2.119071766	2.46699507	1.882032569	1.981568243	-0.702929931	1.145066975	2.051957571	2.46699507	1.46699507	1.244602649	0.730029476	1.882032569	1.882032569	2.051957571	1.46699507	2.46699507	2.46699507	2.46699507	1.882032569	1.882032569	2.157310571	1.244602649	1.46699507	-0.533004929	2.46699507	-0.11796743	1.46699507	0.659640148	1.46699507	1.396605742	2.882032569	2.46699507	2.46699507	2.203960664	2.46699507	1.46699507	-0.305594433	1.46699507	2.46699507	0.560104474	0.882032569	2.46699507	2.46699507	3.466995069	1.46699507	2.46699507	2.46699507	1.46699507
RNF122	2.051957571	1.829565149	3.466995069	0.882032569	1.244602649	2.46699507	0.145066974	1.46699507	2.46699507	2.051957571	2.244602649	1.730029476	0.882032569	1.882032569	0.46699507	2.46699507	2.46699507	2.46699507	2.46699507	1.756501687	2.46699507	2.950077957	2.46699507	1.46699507	1.788923165	2.46699507	1.756501687	1.46699507	0.981568243	2.46699507	0.882032569	2.882032569	2.46699507	2.46699507	0.46699507	2.46699507	-0.11796743	0.109443065	3.051957571	2.46699507	1.367459396	1.882032569	2.46699507	2.46699507	3.466995069	3.466995069	2.46699507	2.46699507	2.46699507
TRA2B	3.788923165	1.829565149	4.051957571	1.46699507	2.829565149	3.618998164	2.145066975	0.46699507	2.46699507	0.46699507	0.659640148	2.145066975	1.882032569	0.882032569	0.46699507	3.466995069	2.46699507	2.46699507	2.46699507	3.251266379	0.882032569	2.29296567	2.659640148	2.46699507	2.926426689	2.46699507	2.997509787	1.46699507	3.119071766	3.167434788	3.244602649	3.203960664	2.46699507	2.46699507	2.051957571	2.46699507	2.882032569	3.153837185	2.46699507	2.46699507	3.019536093	1.882032569	2.46699507	2.46699507	2.46699507	1.46699507	3.466995069	2.46699507	1.46699507
BABAM1	2.636920071	2.829565149	2.46699507	2.203960664	1.981568243	1.618998163	1.145066975	0.46699507	2.46699507	1.46699507	0.659640148	2.314991976	2.882032569	3.203960664	1.46699507	1.46699507	2.46699507	2.46699507	2.46699507	2.104424991	0.882032569	2.651419641	1.244602649	1.46699507	-0.533004929	2.46699507	2.46699507	3.051957571	2.46699507	2.274349992	1.775117365	2.46699507	2.46699507	2.46699507	2.341464188	2.46699507	1.46699507	2.238726082	2.46699507	2.46699507	2.019536093	0.882032569	2.46699507	2.46699507	3.466995069	1.46699507	3.466995069	2.46699507	2.46699507
EXOC7	1.788923165	1.659640148	2.46699507	1.882032569	1.46699507	0.882032569	2.145066975	2.051957571	2.46699507	1.46699507	1.244602649	1.46699507	0.882032569	1.882032569	0.46699507	1.46699507	2.46699507	2.46699507	2.46699507	2.297070068	0.882032569	2.46699507	2.46699507	1.46699507	-0.533004929	2.46699507	1.882032569	2.46699507	2.981568243	1.051957571	1.775117365	0.882032569	2.46699507	2.46699507	2.788923165	2.46699507	2.788923165	1.633005021	2.46699507	2.46699507	2.952421897	0.882032569	2.46699507	2.46699507	2.46699507	1.46699507	3.466995069	2.46699507	3.051957571
TMEM117	2.051957571	2.566530743	2.46699507	0.882032569	2.119071766	1.297070068	3.466995069	2.051957571	2.46699507	1.46699507	2.244602649	1.952421897	2.882032569	1.882032569	3.051957571	1.46699507	2.46699507	4.051957571	2.46699507	1.997509787	2.46699507	3.095026292	2.659640148	2.46699507	2.788923165	2.46699507	1.46699507	1.46699507	1.981568243	2.051957571	1.396605742	2.882032569	2.46699507	2.46699507	2.46699507	2.46699507	1.689387491	1.016333661	2.46699507	2.46699507	1.560104474	0.882032569	2.46699507	2.46699507	2.46699507	2.46699507	2.46699507	2.46699507	3.051957571
KANK3	2.051957571	6.25955299	3.466995069	3.341464188	3.829565149	3.756501687	6.886533961	5.676448435	4.46699507	6.616742189	5.747102989	4.977956989	6.436621421	2.46699507	5.511389189	2.46699507	5.46699507	4.46699507	2.46699507	3.756501687	5.882032569	2.483296882	3.360079866	3.466995069	4.714922583	5.05195757	3.297070068	5.926426688	3.613836458	5.05195757	2.981568243	4.788923165	5.636920071	3.466995069	3.926426688	4.051957571	4.167434788	2.318896431	3.788923165	2.46699507	3.203960664	0.882032569	4.051957571	2.46699507	6.274349992	4.788923165	3.466995069	4.46699507	5.46699507
MED13	1.051957571	2.566530743	2.46699507	-0.11796743	1.659640148	3.297070068	1.730029476	2.051957571	2.46699507	3.051957571	1.659640148	1.46699507	0.882032569	2.882032569	0.46699507	1.46699507	2.46699507	2.46699507	2.46699507	2.297070068	0.882032569	2.347413454	2.829565149	1.46699507	1.788923165	2.46699507	2.203960664	1.46699507	0.981568243	2.274349992	1.775117365	1.882032569	2.46699507	2.46699507	2.341464188	2.46699507	2.46699507	1.694405566	2.46699507	2.46699507	2.145066975	0.882032569	2.46699507	2.46699507	2.46699507	2.46699507	3.466995069	2.46699507	1.46699507
SPP1	3.051957571	-1.340359852	2.46699507	3.203960664	0.659640148	0.297070069	2.145066975	0.46699507	2.46699507	0.46699507	1.244602649	2.145066975	2.46699507	0.882032569	0.46699507	1.46699507	2.46699507	2.46699507	3.466995069	1.10442499	0.882032569	2.46699507	2.244602649	1.46699507	-0.533004929	2.46699507	3.426353085	1.46699507	2.907567661	-0.533004929	3.534109266	0.882032569	2.46699507	2.46699507	0.882032569	2.46699507	0.882032569	2.357370579	2.46699507	2.46699507	0.882032569	0.882032569	2.46699507	2.46699507	2.46699507	1.46699507	2.46699507	2.46699507	1.46699507
SPN	-0.533004929	2.981568243	2.46699507	1.46699507	2.566530743	3.820632024	3.466995069	3.051957571	3.466995069	3.051957571	2.46699507	3.051957571	2.46699507	0.882032569	3.466995069	3.051957571	3.466995069	2.46699507	2.46699507	2.820632025	0.882032569	3.283687856	2.659640148	3.051957571	2.788923165	2.46699507	2.38453291	1.46699507	2.659640148	2.274349992	2.659640148	3.882032569	2.46699507	2.46699507	2.582472287	2.46699507	2.341464188	1.016333661	1.46699507	2.46699507	1.730029476	4.051957571	2.46699507	2.46699507	3.466995069	4.46699507	2.46699507	3.466995069	2.46699507
PAICS	2.051957571	2.829565149	2.46699507	1.46699507	2.119071766	0.882032569	1.730029476	2.051957571	2.46699507	3.051957571	0.659640148	2.46699507	2.46699507	2.46699507	2.051957571	1.46699507	2.46699507	3.466995069	2.46699507	1.882032569	2.882032569	2.450506947	2.46699507	1.46699507	2.46699507	2.46699507	1.756501687	2.46699507	1.829565149	2.051957571	1.882032569	3.203960664	2.46699507	2.46699507	0.882032569	2.46699507	2.051957571	2.279368067	2.46699507	2.46699507	3.260544192	0.882032569	2.46699507	2.46699507	2.46699507	1.46699507	2.46699507	2.46699507	1.46699507
PCSK7	2.46699507	1.659640148	2.46699507	0.882032569	2.360079866	2.297070068	2.46699507	0.46699507	2.46699507	2.46699507	2.46699507	1.46699507	1.882032569	0.882032569	0.46699507	1.46699507	2.46699507	2.46699507	2.46699507	2.104424991	0.882032569	2.399880874	1.244602649	1.46699507	2.051957571	2.46699507	1.297070068	1.46699507	1.46699507	2.274349992	0.659640148	2.882032569	2.46699507	2.46699507	2.203960664	2.46699507	1.689387491	0.809882784	2.46699507	2.46699507	0.882032569	0.882032569	2.46699507	2.46699507	3.466995069	1.46699507	2.46699507	2.46699507	2.46699507
HJURP	1.46699507	1.829565149	3.466995069	1.46699507	1.244602649	1.618998163	0.145066974	1.46699507	2.46699507	2.46699507	1.659640148	0.730029476	0.882032569	0.882032569	3.274349992	3.051957571	3.466995069	2.46699507	2.46699507	1.297070068	1.882032569	2.329491546	-0.340359852	1.46699507	1.051957571	2.46699507	0.882032569	2.46699507	1.659640148	2.051957571	1.074677647	0.882032569	2.46699507	2.46699507	1.203960664	2.46699507	-0.11796743	0.568874684	2.46699507	2.46699507	2.019536093	2.46699507	2.46699507	2.46699507	3.466995069	1.46699507	2.46699507	2.46699507	1.46699507
ADCY6	0.46699507	1.829565149	2.46699507	2.46699507	2.119071766	1.618998163	1.145066975	2.051957571	2.46699507	3.466995069	1.659640148	2.46699507	0.882032569	0.882032569	2.46699507	3.466995069	2.46699507	2.46699507	2.46699507	1.882032569	3.203960664	2.236382142	1.981568243	1.46699507	1.788923165	2.46699507	2.297070068	3.051957571	1.981568243	2.274349992	2.162140488	0.882032569	2.46699507	2.46699507	2.689387491	2.46699507	2.051957571	1.43137116	3.466995069	2.46699507	1.367459396	2.882032569	2.46699507	2.46699507	3.466995069	1.46699507	2.46699507	2.46699507	1.46699507
SPG7	3.051957571	1.981568243	2.46699507	2.689387491	1.981568243	2.104424991	1.730029476	0.46699507	2.46699507	2.788923165	1.244602649	2.314991976	2.46699507	2.46699507	0.46699507	3.788923165	2.46699507	3.466995069	2.46699507	1.882032569	0.882032569	2.483296882	2.46699507	2.46699507	1.788923165	2.46699507	1.882032569	3.051957571	2.659640148	2.051957571	1.396605742	2.46699507	2.46699507	2.46699507	2.882032569	2.46699507	2.203960664	1.916797987	1.46699507	2.46699507	2.145066975	0.882032569	2.46699507	2.46699507	3.466995069	1.46699507	2.46699507	2.46699507	1.46699507
MEAK7	2.274349992	2.360079866	2.46699507	-0.11796743	1.659640148	1.297070068	0.145066974	1.46699507	2.46699507	1.46699507	1.244602649	1.730029476	0.882032569	0.882032569	0.46699507	1.46699507	2.46699507	2.46699507	2.46699507	1.297070068	1.882032569	2.416954387	1.244602649	2.46699507	2.051957571	2.46699507	0.882032569	3.051957571	1.244602649	2.051957571	1.244602649	1.882032569	2.46699507	4.051957571	0.882032569	2.46699507	1.203960664	0.809882784	1.46699507	2.46699507	-1.439895528	0.882032569	2.46699507	2.46699507	2.46699507	1.46699507	2.46699507	2.46699507	1.46699507
FSCN1	0.46699507	2.46699507	2.46699507	3.203960664	2.119071766	0.297070069	1.730029476	2.051957571	2.46699507	3.051957571	2.244602649	2.730029476	2.882032569	1.882032569	1.46699507	2.46699507	2.46699507	2.46699507	2.46699507	2.203960664	2.882032569	2.57741906	2.659640148	1.46699507	1.46699507	2.46699507	3.85165892	2.46699507	3.41452765	1.051957571	3.566530743	0.882032569	2.46699507	2.46699507	2.051957571	2.46699507	2.203960664	2.96742406	1.46699507	4.46699507	4.749929033	2.882032569	2.46699507	2.46699507	4.46699507	1.46699507	2.46699507	2.46699507	1.46699507
SCARB2	3.167434788	1.829565149	2.46699507	3.341464188	3.466995069	2.104424991	3.145066975	0.46699507	2.46699507	1.46699507	2.46699507	2.604498594	0.882032569	3.466995069	1.46699507	1.46699507	2.46699507	4.051957571	2.46699507	2.544997582	2.46699507	2.450506947	3.119071766	1.46699507	3.051957571	2.46699507	3.426353085	2.46699507	2.46699507	2.051957571	3.500942402	0.882032569	2.46699507	2.46699507	2.051957571	2.46699507	1.882032569	2.809882784	1.46699507	3.466995069	2.560104474	2.46699507	2.46699507	2.46699507	2.46699507	2.46699507	2.46699507	2.46699507	1.46699507
SYNE4	1.46699507	2.360079866	3.466995069	3.203960664	2.360079866	1.882032569	1.145066975	0.46699507	2.46699507	2.051957571	2.46699507	2.730029476	2.882032569	0.882032569	1.46699507	1.46699507	2.46699507	2.46699507	2.46699507	2.38453291	2.46699507	3.408442887	1.981568243	2.46699507	2.46699507	2.46699507	1.10442499	3.051957571	1.659640148	2.051957571	1.074677647	3.203960664	2.46699507	3.466995069	2.46699507	2.46699507	1.689387491	1.753299255	2.46699507	2.46699507	1.145066975	1.882032569	2.46699507	3.466995069	2.46699507	3.051957571	2.46699507	3.466995069	1.46699507
COLEC10	1.46699507	1.659640148	2.46699507	2.46699507	1.981568243	2.104424991	2.145066975	2.051957571	2.46699507	2.788923165	2.659640148	2.604498594	2.882032569	1.882032569	0.46699507	1.46699507	2.46699507	2.46699507	2.46699507	1.997509787	2.882032569	2.546722262	1.981568243	1.46699507	2.46699507	2.46699507	1.46699507	1.46699507	0.244602649	2.274349992	1.074677647	0.882032569	2.46699507	2.46699507	1.689387491	2.46699507	-1.117967432	-0.890556935	1.46699507	3.466995069	1.730029476	0.882032569	2.46699507	2.46699507	4.051957571	1.46699507	2.46699507	2.46699507	1.46699507
STK11	1.46699507	1.829565149	2.46699507	-0.11796743	1.244602649	2.104424991	1.145066975	0.46699507	2.46699507	0.46699507	2.244602649	1.952421897	1.882032569	0.882032569	2.46699507	1.46699507	2.46699507	2.46699507	2.46699507	2.297070068	0.882032569	2.051957571	1.981568243	1.46699507	1.051957571	3.466995069	1.756501687	1.46699507	1.981568243	1.788923165	1.396605742	1.882032569	2.46699507	2.46699507	1.46699507	2.46699507	1.46699507	0.916797988	1.46699507	2.46699507	2.260544192	1.882032569	2.46699507	2.46699507	2.46699507	1.46699507	2.46699507	2.46699507	1.46699507
LUZP6	2.788923165	0.659640148	2.46699507	2.203960664	1.981568243	2.297070068	2.145066975	0.46699507	2.46699507	2.051957571	-0.340359852	0.730029476	2.882032569	1.882032569	0.46699507	1.46699507	2.46699507	3.466995069	2.46699507	2.104424991	0.882032569	2.19738801	-0.340359852	1.46699507	2.274349992	2.46699507	2.38453291	1.46699507	2.659640148	2.274349992	2.074677647	1.882032569	2.46699507	2.46699507	1.689387491	2.46699507	1.689387491	1.864330568	1.46699507	3.466995069	2.367459396	0.882032569	2.46699507	2.46699507	2.46699507	1.46699507	2.46699507	2.46699507	1.46699507
PGK1	1.46699507	2.981568243	2.46699507	3.051957571	2.659640148	1.618998163	3.845506693	2.788923165	2.46699507	2.788923165	1.659640148	3.051957571	2.882032569	2.882032569	2.051957571	1.46699507	2.46699507	3.466995069	2.46699507	2.618998163	2.46699507	2.329491546	3.466995069	1.46699507	2.636920071	2.46699507	3.10442499	1.46699507	3.945042366	2.636920071	3.074677647	0.882032569	2.46699507	2.46699507	2.582472287	2.46699507	3.926426688	4.568874684	3.051957571	5.05195757	5.61538691	1.882032569	2.46699507	2.46699507	2.46699507	1.46699507	2.46699507	2.46699507	1.46699507
DAPK3	1.788923165	2.829565149	2.46699507	2.882032569	3.051957571	1.882032569	2.952421897	1.46699507	2.46699507	1.46699507	1.981568243	2.145066975	2.46699507	2.882032569	2.051957571	1.46699507	2.46699507	2.46699507	2.46699507	2.544997582	0.882032569	3.136846468	1.981568243	1.46699507	3.051957571	3.466995069	2.618998163	2.46699507	2.747102989	1.46699507	3.203960664	0.882032569	2.46699507	2.46699507	1.882032569	2.46699507	2.051957571	2.53570782	1.46699507	2.46699507	2.882032569	2.46699507	2.46699507	2.46699507	3.466995069	1.46699507	2.46699507	2.46699507	1.46699507
GHITM	1.788923165	2.566530743	2.46699507	2.203960664	1.659640148	1.618998163	1.145066975	2.46699507	2.46699507	1.46699507	2.46699507	1.952421897	2.46699507	1.882032569	0.46699507	1.46699507	2.46699507	2.46699507	2.46699507	1.46699507	1.882032569	2.636920071	1.659640148	1.46699507	2.274349992	2.46699507	1.756501687	1.46699507	1.829565149	1.051957571	2.46699507	2.46699507	2.46699507	2.46699507	1.689387491	2.46699507	1.203960664	2.694405566	3.051957571	2.46699507	1.145066975	0.882032569	2.46699507	2.46699507	2.46699507	1.46699507	2.46699507	2.46699507	1.46699507
HLA-DRA	-0.533004929	5.119071767	2.46699507	4.636920071	5.725729338	5.882032569	4.537384398	4.051957571	4.46699507	2.788923165	1.659640148	3.899954477	2.882032569	4.969495411	2.46699507	4.788923165	2.46699507	5.05195757	2.46699507	5.83622888	3.203960664	2.749030438	4.46699507	3.466995069	2.051957571	2.46699507	6.179713118	4.274349992	4.183202104	6.287174032	6.778581221	4.582472288	3.466995069	2.46699507	2.203960664	2.46699507	5.764675618	6.718621803	4.636920071	2.46699507	0.145066974	5.582472287	3.466995069	3.466995069	2.46699507	3.051957571	2.46699507	4.051957571	3.788923165
MTA1	2.274349992	2.46699507	2.46699507	2.882032569	3.051957571	2.882032569	2.952421897	0.46699507	2.46699507	3.051957571	1.981568243	1.730029476	2.882032569	2.46699507	1.46699507	3.466995069	4.46699507	2.46699507	3.466995069	2.940926258	3.466995069	2.562152303	2.46699507	3.788923165	2.274349992	2.46699507	2.297070068	2.46699507	2.829565149	2.926426689	2.882032569	2.882032569	3.466995069	2.46699507	2.882032569	2.46699507	3.836228879	2.501760488	3.788923165	4.051957571	3.260544192	2.46699507	2.46699507	2.46699507	2.46699507	1.46699507	3.466995069	3.466995069	1.46699507
DOCK1	1.46699507	2.244602649	2.46699507	1.882032569	2.747102989	2.104424991	0.145066974	2.051957571	2.46699507	2.46699507	3.119071766	1.46699507	0.882032569	2.46699507	1.46699507	1.46699507	2.46699507	2.46699507	2.46699507	1.10442499	0.882032569	2.546722262	1.244602649	1.46699507	1.051957571	2.46699507	1.297070068	1.46699507	2.566530743	-0.533004929	1.981568243	0.882032569	2.46699507	2.46699507	2.341464188	2.46699507	1.689387491	1.016333661	1.46699507	3.466995069	2.367459396	0.882032569	2.46699507	2.46699507	2.46699507	1.46699507	2.46699507	2.46699507	1.46699507
ACOX3	1.46699507	0.981568243	4.051957571	-0.11796743	0.981568243	1.882032569	1.145066975	1.46699507	2.46699507	1.46699507	1.659640148	1.145066975	1.882032569	0.882032569	2.788923165	1.46699507	2.46699507	2.46699507	2.46699507	1.756501687	0.882032569	2.274349992	1.981568243	1.46699507	1.46699507	2.46699507	1.756501687	1.46699507	1.244602649	2.051957571	0.396605742	0.882032569	3.466995069	2.46699507	2.882032569	2.46699507	1.46699507	1.016333661	1.46699507	2.46699507	1.145066975	0.882032569	2.46699507	2.46699507	2.46699507	1.46699507	2.46699507	2.46699507	1.46699507
HNRNPU	4.274349992	3.466995069	2.46699507	3.466995069	3.829565149	4.38453291	3.730029476	2.46699507	2.46699507	2.46699507	2.46699507	3.788923165	0.882032569	4.051957571	1.46699507	3.788923165	2.46699507	4.051957571	2.46699507	3.756501687	0.882032569	2.347413454	4.244602648	1.46699507	3.051957571	2.46699507	3.997509787	2.46699507	4.183202104	3.373885665	4.303496338	3.882032569	2.46699507	2.46699507	4.011315586	2.46699507	4.308297324	4.640824526	2.46699507	4.051957571	4.145066975	3.882032569	2.46699507	3.466995069	2.46699507	1.46699507	4.051957571	2.46699507	2.46699507
PNLIPRP3	1.46699507	4.387560602	4.46699507	3.689387491	2.829565149	1.618998163	4.314991977	3.788923165	4.46699507	4.926426689	4.360079866	3.051957571	4.051957571	2.46699507	3.636920072	1.46699507	4.051957571	2.46699507	2.46699507	3.051957571	4.582472288	2.546722262	2.46699507	3.051957571	3.926426688	3.466995069	2.882032569	4.274349992	2.659640148	3.554457912	2.534109266	2.882032569	4.051957571	2.46699507	2.051957571	2.46699507	3.525888759	1.753299255	3.466995069	2.46699507	1.730029476	1.882032569	2.46699507	2.46699507	2.46699507	3.466995069	2.46699507	4.051957571	4.274349992
ADAMTSL5	1.46699507	2.119071766	2.46699507	2.46699507	1.659640148	2.104424991	1.730029476	1.46699507	2.46699507	2.051957571	1.244602649	1.145066975	0.882032569	1.882032569	0.46699507	1.46699507	3.466995069	2.46699507	2.46699507	0.882032569	3.203960664	2.157310571	-0.340359852	1.46699507	2.274349992	2.46699507	1.10442499	1.46699507	0.981568243	1.788923165	0.074677647	2.46699507	2.46699507	2.46699507	1.689387491	2.46699507	-0.11796743	-0.083202013	1.46699507	2.46699507	0.882032569	1.882032569	2.46699507	2.46699507	2.46699507	1.46699507	2.46699507	2.46699507	2.46699507
ATP5PO	0.46699507	2.46699507	2.46699507	0.882032569	2.360079866	0.297070069	2.145066975	1.46699507	2.46699507	2.051957571	1.981568243	2.604498594	1.882032569	0.882032569	2.051957571	1.46699507	2.46699507	2.46699507	2.46699507	2.297070068	2.46699507	1.788923165	3.119071766	1.46699507	1.788923165	2.46699507	2.756501687	2.46699507	2.46699507	1.46699507	2.598239603	0.882032569	2.46699507	2.46699507	1.46699507	3.466995069	2.341464188	3.518834001	1.46699507	2.46699507	2.260544192	1.882032569	2.46699507	2.46699507	3.466995069	1.46699507	2.46699507	2.46699507	1.46699507
H4-16	1.051957571	2.360079866	3.466995069	2.46699507	1.46699507	2.46699507	1.145066975	0.46699507	2.46699507	1.46699507	2.659640148	1.145066975	0.882032569	0.882032569	2.051957571	1.46699507	2.46699507	2.46699507	2.46699507	2.297070068	2.882032569	2.651419641	2.46699507	1.46699507	2.274349992	2.46699507	1.618998163	2.46699507	1.981568243	1.051957571	2.32260516	0.882032569	2.46699507	2.46699507	2.051957571	2.46699507	3.525888759	2.694405566	2.46699507	2.46699507	3.514300785	0.882032569	2.46699507	2.46699507	2.46699507	1.46699507	2.46699507	2.46699507	2.46699507
SP5	2.274349992	1.981568243	3.466995069	2.203960664	1.244602649	0.297070069	1.145066975	2.051957571	2.46699507	0.46699507	2.244602649	2.46699507	3.689387491	0.882032569	0.46699507	1.46699507	2.46699507	2.46699507	2.46699507	1.618998163	0.882032569	2.651419641	0.659640148	1.46699507	2.46699507	2.46699507	2.203960664	1.46699507	0.981568243	1.788923165	0.882032569	2.46699507	3.466995069	2.46699507	2.051957571	3.466995069	1.689387491	0.109443065	3.051957571	2.46699507	0.560104474	0.882032569	2.46699507	2.46699507	2.46699507	3.051957571	2.46699507	2.46699507	1.46699507
ADAM15	7.318744111	9.327638683	7.46699507	9.335303203	8.500418072	7.573194474	10.10216902	9.626866407	7.051957571	9.859312493	8.931103176	9.828061559	8.42119138	7.167434788	8.676448436	7.616742189	8.770775818	8.806845073	6.990557025	8.404287144	9.987941078	2.382602882	8.191021608	8.543810667	9.941715016	8.05195757	7.798907253	10.32186345	8.747102989	9.444274993	7.802598102	9.021583921	8.05195757	8.46699507	8.226328477	8.752397289	9.467934019	7.697220581	9.125206553	6.274349992	6.709851594	6.83622888	7.990557026	6.714922583	7.051957571	8.705399809	8.69581376	9.743119475	9.444274993
BST2	4.324976065	1.46699507	3.466995069	1.882032569	2.566530743	3.203960664	2.145066975	2.46699507	2.46699507	1.46699507	2.829565149	2.314991976	0.882032569	4.051957571	2.051957571	1.46699507	2.46699507	2.46699507	2.46699507	1.297070068	0.882032569	2.217016817	-0.340359852	1.46699507	1.788923165	2.46699507	1.756501687	1.46699507	2.46699507	2.926426689	3.203960664	3.203960664	2.46699507	2.46699507	2.46699507	2.46699507	4.011315586	4.746067686	3.466995069	4.788923165	-0.439895526	1.882032569	2.46699507	2.46699507	2.46699507	1.46699507	2.46699507	2.46699507	3.466995069
REL	1.051957571	2.119071766	2.46699507	2.46699507	1.981568243	2.104424991	1.145066975	0.46699507	2.46699507	0.46699507	2.46699507	1.46699507	0.882032569	0.882032569	2.051957571	3.051957571	2.46699507	2.46699507	2.46699507	2.203960664	0.882032569	2.708003169	1.981568243	1.46699507	2.051957571	2.46699507	2.203960664	1.46699507	1.244602649	3.051957571	0.659640148	1.882032569	3.466995069	2.46699507	2.341464188	2.46699507	2.203960664	1.501760488	1.46699507	2.46699507	1.730029476	0.882032569	2.46699507	2.46699507	2.46699507	1.46699507	2.46699507	2.46699507	2.46699507
PPP1CC	1.46699507	3.303496338	2.46699507	3.051957571	2.829565149	2.997509787	2.730029476	2.051957571	2.46699507	3.274349992	2.244602649	3.145066975	2.882032569	2.46699507	1.46699507	1.46699507	2.46699507	2.46699507	2.46699507	2.820632025	2.46699507	2.562152303	3.244602649	2.46699507	1.788923165	2.46699507	3.582472287	1.46699507	2.747102989	3.167434788	3.360079866	1.882032569	2.46699507	2.46699507	1.46699507	2.46699507	3.129960083	3.795943592	3.051957571	2.46699507	2.808031988	3.203960664	2.46699507	3.466995069	2.46699507	1.46699507	3.466995069	2.46699507	1.46699507
GPANK1	1.788923165	2.119071766	2.46699507	1.882032569	0.981568243	1.882032569	1.145066975	2.46699507	2.46699507	2.46699507	2.244602649	1.730029476	2.882032569	0.882032569	2.46699507	2.46699507	3.466995069	2.46699507	3.466995069	1.997509787	2.46699507	1.938300789	1.981568243	2.46699507	2.636920071	2.46699507	1.618998163	1.46699507	2.244602649	2.46699507	0.659640148	3.203960664	2.46699507	2.46699507	1.46699507	2.46699507	0.882032569	-0.568628839	2.46699507	2.46699507	2.145066975	1.882032569	2.46699507	2.46699507	3.466995069	1.46699507	2.46699507	2.46699507	1.46699507
DLST	1.46699507	1.829565149	2.46699507	2.203960664	1.659640148	-0.702929931	2.730029476	0.46699507	2.46699507	2.051957571	2.244602649	2.314991976	2.46699507	0.882032569	2.051957571	2.46699507	4.46699507	2.46699507	2.46699507	2.203960664	2.46699507	1.788923165	1.981568243	1.46699507	1.788923165	2.46699507	2.203960664	1.46699507	1.659640148	1.051957571	1.396605742	1.882032569	2.46699507	2.46699507	1.882032569	2.46699507	2.051957571	1.109443065	1.46699507	2.46699507	2.808031988	2.46699507	2.46699507	2.46699507	2.46699507	2.46699507	2.46699507	2.46699507	1.46699507
LASP1	2.051957571	2.360079866	4.051957571	0.882032569	3.051957571	2.997509787	2.730029476	1.46699507	2.46699507	2.46699507	1.659640148	1.952421897	2.46699507	4.051957571	0.46699507	1.46699507	2.46699507	4.051957571	2.46699507	1.882032569	0.882032569	2.255490965	2.829565149	1.46699507	2.46699507	2.46699507	2.997509787	1.46699507	3.183202104	2.46699507	3.028873958	0.882032569	2.46699507	2.46699507	3.129960083	2.46699507	3.341464188	2.394845284	2.46699507	2.46699507	2.46699507	1.882032569	2.46699507	2.46699507	2.46699507	3.051957571	2.46699507	2.46699507	1.46699507
UCK2	2.636920071	1.981568243	2.46699507	0.882032569	0.659640148	1.618998163	2.46699507	0.46699507	2.46699507	1.46699507	1.981568243	1.952421897	3.203960664	2.46699507	2.051957571	2.46699507	2.46699507	2.46699507	2.46699507	1.756501687	2.46699507	2.546722262	1.244602649	1.46699507	0.46699507	2.46699507	1.618998163	1.46699507	1.981568243	1.788923165	1.074677647	2.46699507	2.46699507	2.46699507	2.051957571	2.46699507	0.882032569	1.809882784	3.051957571	2.46699507	1.367459396	1.882032569	2.46699507	2.46699507	2.46699507	1.46699507	2.46699507	2.46699507	2.46699507
GNAQ	0.46699507	1.981568243	2.46699507	1.46699507	1.659640148	2.297070068	2.145066975	0.46699507	2.46699507	2.051957571	-0.340359852	1.952421897	1.882032569	0.882032569	0.46699507	3.051957571	2.46699507	2.46699507	2.46699507	1.10442499	2.882032569	2.157310571	1.981568243	1.46699507	1.788923165	2.46699507	1.997509787	2.46699507	0.981568243	1.46699507	1.396605742	2.46699507	2.46699507	2.46699507	1.203960664	2.46699507	0.46699507	0.568874684	2.46699507	2.46699507	1.560104474	0.882032569	2.46699507	2.46699507	2.46699507	1.46699507	2.46699507	2.46699507	1.46699507
GOSR2	2.788923165	2.566530743	2.46699507	-0.11796743	0.981568243	1.618998163	0.145066974	0.46699507	2.46699507	0.46699507	2.46699507	1.730029476	0.882032569	1.882032569	0.46699507	3.051957571	2.46699507	2.46699507	2.46699507	1.297070068	2.46699507	2.236382142	1.659640148	1.46699507	2.46699507	2.46699507	1.46699507	2.46699507	1.981568243	0.46699507	0.882032569	0.882032569	2.46699507	2.46699507	1.203960664	2.46699507	1.689387491	0.431371161	1.46699507	2.46699507	1.145066975	2.46699507	2.46699507	2.46699507	2.46699507	1.46699507	2.46699507	2.46699507	1.46699507
RNASEH1	1.788923165	1.981568243	2.46699507	2.882032569	1.659640148	0.297070069	1.730029476	1.46699507	2.46699507	2.46699507	1.981568243	1.952421897	2.46699507	0.882032569	2.46699507	1.46699507	2.46699507	2.46699507	2.46699507	2.203960664	2.46699507	3.073652642	2.829565149	1.46699507	2.051957571	2.46699507	1.882032569	3.466995069	2.46699507	1.46699507	2.074677647	2.46699507	2.46699507	2.46699507	1.203960664	3.466995069	2.051957571	1.43137116	2.46699507	2.46699507	1.145066975	2.46699507	2.46699507	2.46699507	2.46699507	2.46699507	2.46699507	2.46699507	1.46699507
FAHD2B	2.788923165	2.244602649	3.466995069	1.46699507	1.46699507	2.618998163	2.145066975	3.274349992	2.46699507	2.46699507	1.659640148	2.730029476	2.46699507	0.882032569	2.051957571	1.46699507	2.46699507	2.46699507	2.46699507	2.689387491	3.203960664	2.499416548	2.46699507	1.46699507	2.274349992	2.46699507	2.297070068	2.46699507	2.46699507	1.788923165	2.162140488	2.46699507	3.466995069	2.46699507	3.129960083	2.46699507	0.882032569	0.568874684	2.46699507	2.46699507	2.145066975	2.46699507	2.46699507	2.46699507	2.46699507	1.46699507	2.46699507	2.46699507	1.46699507
ETV6	0.46699507	2.360079866	2.46699507	1.46699507	2.244602649	0.882032569	2.952421897	0.46699507	2.46699507	2.46699507	1.659640148	2.730029476	0.882032569	0.882032569	2.051957571	2.46699507	3.466995069	2.46699507	2.46699507	1.882032569	1.882032569	1.788923165	0.659640148	1.46699507	1.788923165	2.46699507	2.38453291	1.46699507	2.360079866	1.051957571	1.882032569	0.882032569	2.46699507	3.466995069	1.46699507	2.46699507	-0.11796743	1.501760488	1.46699507	2.46699507	1.145066975	0.882032569	2.46699507	2.46699507	2.46699507	2.46699507	2.46699507	2.46699507	2.46699507
SENP3	-0.533004929	2.244602649	2.46699507	2.203960664	1.829565149	2.297070068	2.46699507	1.46699507	2.46699507	2.051957571	2.244602649	2.145066975	1.882032569	2.46699507	0.46699507	1.46699507	2.46699507	2.46699507	2.46699507	2.203960664	1.882032569	2.329491546	2.659640148	1.46699507	2.274349992	2.46699507	2.104424991	1.46699507	2.46699507	2.926426689	2.32260516	0.882032569	2.46699507	2.46699507	1.203960664	2.46699507	0.46699507	1.016333661	1.46699507	2.46699507	0.560104474	2.46699507	2.46699507	2.46699507	2.46699507	1.46699507	2.46699507	2.46699507	1.46699507
TLR1	-0.533004929	2.360079866	2.46699507	2.203960664	2.244602649	1.297070068	1.145066975	2.788923165	2.46699507	1.46699507	2.46699507	1.952421897	3.203960664	0.882032569	3.051957571	1.46699507	2.46699507	2.46699507	2.46699507	2.544997582	2.882032569	2.788923165	0.659640148	1.46699507	-0.533004929	2.46699507	1.882032569	1.46699507	2.360079866	2.274349992	2.074677647	1.882032569	2.46699507	2.46699507	1.882032569	2.46699507	2.051957571	-0.890556935	1.46699507	2.46699507	1.145066975	0.882032569	2.46699507	2.46699507	3.466995069	1.46699507	2.46699507	2.46699507	1.46699507
SIRT1	0.46699507	1.829565149	2.46699507	2.46699507	0.659640148	0.297070069	0.145066974	2.788923165	2.46699507	2.46699507	-0.340359852	2.145066975	0.882032569	0.882032569	2.051957571	1.46699507	2.46699507	2.46699507	2.46699507	2.297070068	0.882032569	2.679988793	1.659640148	1.46699507	2.274349992	2.46699507	1.46699507	1.46699507	1.829565149	1.788923165	1.534109266	2.46699507	2.46699507	2.46699507	2.051957571	2.46699507	1.203960664	0.916797988	1.46699507	2.46699507	0.882032569	1.882032569	2.46699507	2.46699507	2.46699507	1.46699507	2.46699507	2.46699507	1.46699507
PSMA3	1.46699507	2.119071766	2.46699507	1.46699507	1.829565149	2.756501687	1.145066975	2.051957571	2.46699507	0.46699507	1.244602649	1.730029476	0.882032569	2.882032569	0.46699507	2.46699507	3.466995069	2.46699507	2.46699507	2.104424991	1.882032569	2.116087908	1.659640148	2.46699507	1.788923165	2.46699507	1.618998163	1.46699507	1.46699507	1.788923165	2.074677647	3.203960664	2.46699507	2.46699507	0.882032569	2.46699507	1.46699507	3.357370578	1.46699507	2.46699507	1.145066975	0.882032569	2.46699507	2.46699507	3.466995069	1.46699507	2.46699507	2.46699507	1.46699507
SIN3B	2.46699507	1.981568243	2.46699507	1.46699507	1.981568243	0.297070069	1.145066975	2.788923165	2.46699507	0.46699507	1.244602649	2.46699507	2.46699507	0.882032569	1.46699507	1.46699507	2.46699507	3.466995069	2.46699507	2.203960664	2.46699507	2.329491546	1.244602649	1.46699507	2.274349992	3.466995069	1.46699507	1.46699507	2.46699507	1.788923165	1.534109266	2.882032569	2.46699507	2.46699507	2.46699507	2.46699507	2.46699507	0.568874684	1.46699507	2.46699507	0.560104474	0.882032569	2.46699507	2.46699507	2.46699507	4.051957571	2.46699507	2.46699507	1.46699507
TAF6	2.274349992	1.659640148	3.466995069	2.882032569	0.659640148	0.297070069	2.952421897	1.46699507	2.46699507	2.46699507	2.244602649	2.604498594	2.882032569	0.882032569	2.788923165	1.46699507	2.46699507	2.46699507	2.46699507	2.689387491	0.882032569	2.450506947	1.244602649	1.46699507	2.051957571	2.46699507	1.997509787	2.46699507	1.244602649	2.051957571	2.074677647	0.882032569	2.46699507	2.46699507	2.051957571	2.46699507	2.051957571	1.196905907	3.051957571	2.46699507	2.647567315	2.46699507	2.46699507	2.46699507	2.46699507	1.46699507	2.46699507	2.46699507	1.46699507
XPR1	1.051957571	1.659640148	2.46699507	0.882032569	1.244602649	2.104424991	1.730029476	2.051957571	2.46699507	2.788923165	0.659640148	1.952421897	1.882032569	0.882032569	0.46699507	3.051957571	2.46699507	2.46699507	2.46699507	0.618998163	2.882032569	2.029931264	1.981568243	1.46699507	2.274349992	2.46699507	1.756501687	1.46699507	1.244602649	1.788923165	1.534109266	2.46699507	2.46699507	2.46699507	1.689387491	3.466995069	2.341464188	1.96742406	2.46699507	2.46699507	1.145066975	2.46699507	2.46699507	2.46699507	3.466995069	1.46699507	2.46699507	2.46699507	1.46699507
DDT	2.788923165	2.244602649	3.466995069	2.46699507	2.46699507	1.297070068	3.145066975	3.466995069	2.46699507	2.051957571	2.829565149	2.604498594	1.882032569	0.882032569	2.46699507	1.46699507	2.46699507	2.46699507	2.46699507	1.997509787	0.882032569	3.040986453	2.659640148	1.46699507	2.274349992	2.46699507	3.10442499	3.466995069	2.46699507	2.051957571	1.074677647	2.46699507	2.46699507	2.46699507	3.466995069	2.46699507	2.96949541	3.175532256	1.46699507	2.46699507	2.145066975	2.882032569	2.46699507	3.466995069	4.788923165	3.051957571	2.46699507	2.46699507	1.46699507
PLCG1	2.788923165	0.659640148	2.46699507	-0.11796743	2.46699507	1.297070068	0.145066974	0.46699507	2.46699507	0.46699507	1.659640148	2.145066975	0.882032569	0.882032569	0.46699507	2.46699507	2.46699507	2.46699507	3.466995069	2.104424991	0.882032569	1.531125407	1.659640148	1.46699507	0.46699507	2.46699507	2.104424991	1.46699507	1.244602649	1.788923165	1.659640148	0.882032569	2.46699507	2.46699507	2.341464188	2.46699507	1.882032569	1.016333661	1.46699507	2.46699507	1.882032569	0.882032569	2.46699507	2.46699507	2.46699507	1.46699507	2.46699507	2.46699507	2.46699507
RASA2	1.46699507	2.829565149	2.46699507	0.882032569	2.244602649	2.104424991	3.314991976	0.46699507	2.46699507	2.788923165	2.244602649	2.845506693	2.882032569	0.882032569	2.051957571	1.46699507	2.46699507	2.46699507	2.46699507	2.203960664	2.882032569	2.19738801	1.659640148	1.46699507	2.46699507	2.46699507	1.756501687	1.46699507	2.566530743	2.46699507	1.659640148	2.46699507	2.46699507	2.46699507	1.882032569	2.46699507	2.582472287	1.916797987	4.46699507	2.46699507	1.882032569	0.882032569	2.46699507	2.46699507	3.466995069	3.466995069	2.46699507	2.46699507	1.46699507
FOXB1	2.926426689	1.659640148	2.46699507	-0.11796743	1.46699507	-0.702929931	1.145066975	3.051957571	2.46699507	1.46699507	1.981568243	2.145066975	1.882032569	0.882032569	2.051957571	1.46699507	2.46699507	2.46699507	2.46699507	2.203960664	0.882032569	2.136846468	-0.340359852	1.46699507	1.788923165	2.46699507	0.882032569	1.46699507	1.244602649	2.46699507	0.882032569	3.203960664	2.46699507	2.46699507	1.882032569	2.46699507	0.882032569	0.279368067	1.46699507	2.46699507	1.882032569	0.882032569	2.46699507	2.46699507	2.46699507	1.46699507	2.46699507	2.46699507	2.46699507
PCBP2	4.958848166	3.244602649	2.46699507	3.882032569	3.907567661	4.38453291	1.145066975	1.46699507	2.46699507	2.051957571	2.829565149	3.604498594	0.882032569	5.274349992	2.051957571	4.636920071	2.46699507	4.46699507	3.466995069	4.051957571	0.882032569	1.8902065	4.46699507	2.46699507	2.274349992	2.46699507	4.274349992	1.46699507	4.440999861	3.373885665	4.659640148	3.466995069	2.46699507	2.46699507	3.525888759	2.46699507	4.051957571	5.394845284	3.051957571	3.466995069	5.019536093	3.689387491	2.46699507	3.466995069	2.46699507	2.46699507	2.46699507	2.46699507	1.46699507
TAF7	3.051957571	1.829565149	2.46699507	1.46699507	1.46699507	2.618998163	1.145066975	2.46699507	2.46699507	2.46699507	1.981568243	2.145066975	0.882032569	0.882032569	0.46699507	1.46699507	3.466995069	2.46699507	2.46699507	2.203960664	0.882032569	1.984843375	0.659640148	1.46699507	2.274349992	2.46699507	2.203960664	1.46699507	1.981568243	1.46699507	1.396605742	1.882032569	2.46699507	2.46699507	1.46699507	2.46699507	2.051957571	2.063639376	1.46699507	2.46699507	1.560104474	0.882032569	2.46699507	2.46699507	2.46699507	1.46699507	2.46699507	2.46699507	1.46699507
ZNF639	-0.533004929	1.659640148	2.46699507	-0.11796743	1.659640148	1.297070068	1.145066975	2.051957571	2.46699507	2.051957571	-0.340359852	1.730029476	0.882032569	0.882032569	2.788923165	1.46699507	2.46699507	2.46699507	2.46699507	1.756501687	0.882032569	2.274349992	1.244602649	1.46699507	1.46699507	2.46699507	1.882032569	1.46699507	1.244602649	1.788923165	1.244602649	0.882032569	2.46699507	2.46699507	1.203960664	2.46699507	0.882032569	2.109443065	2.46699507	2.46699507	2.560104474	0.882032569	2.46699507	2.46699507	2.46699507	2.46699507	2.46699507	2.46699507	1.46699507
COPB1	2.788923165	2.119071766	2.46699507	1.46699507	1.659640148	1.618998163	1.145066975	0.46699507	2.46699507	0.46699507	0.659640148	1.145066975	0.882032569	2.882032569	0.46699507	1.46699507	2.46699507	2.46699507	2.46699507	2.297070068	0.882032569	2.274349992	1.981568243	1.46699507	1.46699507	2.46699507	1.618998163	1.46699507	2.244602649	2.274349992	1.775117365	2.46699507	2.46699507	2.46699507	1.689387491	2.46699507	0.882032569	1.753299255	2.46699507	2.46699507	1.560104474	0.882032569	2.46699507	2.46699507	2.46699507	1.46699507	2.46699507	2.46699507	1.46699507
ABHD16A	3.859312492	3.613836458	2.46699507	3.882032569	3.244602649	3.940926258	3.730029476	3.636920072	4.788923165	3.466995069	4.183202104	3.845506693	3.882032569	2.882032569	3.788923165	3.051957571	4.46699507	4.46699507	4.051957571	3.10442499	0.882032569	1.8902065	3.360079866	3.051957571	4.324976065	2.46699507	2.689387491	3.466995069	3.747102989	4.11085126	2.718533837	3.689387491	2.46699507	2.46699507	3.466995069	4.46699507	3.525888759	1.96742406	2.46699507	2.46699507	2.019536093	2.882032569	2.46699507	2.46699507	2.46699507	3.788923165	2.46699507	3.466995069	3.466995069
SLC30A9	0.46699507	2.244602649	2.46699507	0.882032569	2.747102989	-0.702929931	2.730029476	0.46699507	2.46699507	2.788923165	1.244602649	2.604498594	0.882032569	0.882032569	1.46699507	1.46699507	2.46699507	2.46699507	2.46699507	2.104424991	1.882032569	2.950077957	1.981568243	1.46699507	0.46699507	2.46699507	1.46699507	1.46699507	1.981568243	-0.533004929	1.981568243	0.882032569	2.46699507	2.46699507	2.203960664	2.46699507	2.051957571	1.916797987	3.051957571	2.46699507	2.46699507	3.203960664	2.46699507	2.46699507	2.46699507	1.46699507	2.46699507	2.46699507	1.46699507
CSNK2B	3.167434788	2.46699507	2.46699507	2.203960664	2.119071766	2.104424991	1.145066975	0.46699507	2.46699507	3.274349992	1.659640148	3.145066975	0.882032569	3.689387491	1.46699507	3.051957571	2.46699507	3.466995069	2.46699507	2.820632025	2.882032569	2.157310571	2.244602649	1.46699507	1.788923165	2.46699507	2.618998163	3.051957571	2.566530743	2.788923165	3.028873958	2.46699507	2.46699507	2.46699507	2.46699507	2.46699507	0.882032569	3.413223814	1.46699507	2.46699507	2.260544192	1.882032569	2.46699507	2.46699507	2.46699507	2.46699507	2.46699507	2.46699507	1.46699507
RNF19B	1.051957571	1.244602649	3.466995069	0.882032569	1.659640148	2.297070068	1.145066975	2.051957571	2.46699507	0.46699507	1.659640148	2.145066975	3.203960664	2.46699507	2.46699507	1.46699507	2.46699507	2.46699507	2.46699507	2.203960664	1.882032569	2.622273295	1.981568243	2.46699507	1.051957571	2.46699507	2.689387491	1.46699507	2.360079866	2.636920071	1.981568243	2.882032569	2.46699507	2.46699507	2.203960664	3.466995069	2.203960664	2.568874684	1.46699507	2.46699507	2.952421897	0.882032569	2.46699507	2.46699507	2.46699507	1.46699507	2.46699507	2.46699507	1.46699507
ATP2A3	1.788923165	2.981568243	2.46699507	0.882032569	1.829565149	3.203960664	2.145066975	2.788923165	2.46699507	1.46699507	1.981568243	1.730029476	1.882032569	2.882032569	2.46699507	2.46699507	2.46699507	2.46699507	2.46699507	2.882032569	1.882032569	2.095026292	-0.340359852	1.46699507	2.051957571	2.46699507	1.997509787	1.46699507	2.659640148	2.46699507	1.534109266	3.466995069	4.051957571	2.46699507	0.882032569	2.46699507	-1.117967432	-2.890556932	2.46699507	2.46699507	-1.439895528	1.882032569	2.46699507	2.46699507	3.466995069	1.46699507	2.46699507	2.46699507	2.46699507
SCAF1	1.46699507	1.981568243	3.466995069	0.882032569	1.46699507	0.882032569	0.145066974	0.46699507	2.46699507	0.46699507	1.244602649	1.952421897	3.203960664	0.882032569	1.46699507	2.46699507	2.46699507	2.46699507	2.46699507	1.997509787	2.46699507	2.116087908	1.659640148	1.46699507	2.051957571	2.46699507	0.618998163	1.46699507	0.244602649	2.274349992	1.534109266	0.882032569	2.46699507	2.46699507	0.882032569	2.46699507	1.203960664	1.501760488	1.46699507	2.46699507	1.367459396	0.882032569	2.46699507	2.46699507	2.46699507	2.46699507	2.46699507	2.46699507	1.46699507
DTX2	0.46699507	1.46699507	2.46699507	1.882032569	1.46699507	0.297070069	1.730029476	0.46699507	2.46699507	0.46699507	-0.340359852	1.145066975	1.882032569	0.882032569	0.46699507	1.46699507	2.46699507	2.46699507	2.46699507	-0.702929931	0.882032569	2.217016817	0.659640148	1.46699507	1.46699507	2.46699507	0.882032569	1.46699507	0.659640148	2.274349992	1.396605742	0.882032569	3.466995069	2.46699507	1.882032569	3.466995069	1.203960664	0.916797988	2.46699507	2.46699507	1.145066975	0.882032569	2.46699507	2.46699507	2.46699507	1.46699507	2.46699507	2.46699507	1.46699507
PRM2	0.46699507	2.244602649	2.46699507	1.46699507	1.659640148	1.297070068	3.466995069	1.46699507	2.46699507	2.46699507	2.981568243	2.730029476	3.203960664	0.882032569	1.46699507	2.46699507	2.46699507	3.466995069	2.46699507	2.203960664	1.882032569	3.187472541	1.981568243	2.46699507	3.167434788	2.46699507	1.997509787	2.46699507	-0.340359852	2.46699507	1.074677647	0.882032569	2.46699507	2.46699507	1.203960664	3.466995069	0.882032569	-0.305594433	1.46699507	2.46699507	1.560104474	0.882032569	2.46699507	2.46699507	3.466995069	2.46699507	2.46699507	2.46699507	1.46699507
ANAPC11	-0.533004929	0.981568243	2.46699507	-0.11796743	2.566530743	-0.702929931	0.145066974	1.46699507	2.46699507	2.788923165	0.659640148	2.314991976	1.882032569	0.882032569	2.051957571	1.46699507	2.46699507	2.46699507	2.46699507	1.10442499	1.882032569	1.814918373	2.244602649	1.46699507	0.46699507	2.46699507	1.882032569	1.46699507	2.566530743	-0.533004929	0.659640148	0.882032569	2.46699507	2.46699507	3.341464188	2.46699507	2.46699507	2.568874684	2.46699507	2.46699507	2.019536093	0.882032569	2.46699507	2.46699507	2.46699507	1.46699507	4.051957571	2.46699507	1.46699507
EMX1	2.274349992	2.566530743	2.46699507	2.882032569	2.119071766	2.104424991	2.730029476	3.636920072	2.46699507	3.051957571	3.360079866	2.952421897	2.882032569	0.882032569	0.46699507	3.051957571	2.46699507	3.466995069	2.46699507	1.997509787	0.882032569	2.433828206	2.659640148	3.788923165	1.788923165	2.46699507	2.689387491	3.051957571	2.747102989	2.274349992	1.775117365	0.882032569	2.46699507	2.46699507	3.203960664	2.46699507	3.051957571	1.501760488	2.46699507	2.46699507	2.367459396	1.882032569	2.46699507	2.46699507	2.46699507	1.46699507	2.46699507	2.46699507	3.466995069
RNF181	2.274349992	2.829565149	2.46699507	4.129960083	4.183202104	4.38453291	2.46699507	1.46699507	2.46699507	0.46699507	2.659640148	3.899954477	1.882032569	4.582472288	2.46699507	4.051957571	2.46699507	2.46699507	2.46699507	4.363159259	3.203960664	2.136846468	3.981568243	1.46699507	2.636920071	2.46699507	4.179713118	2.46699507	4.017192153	3.859312492	3.566530743	3.689387491	2.46699507	2.46699507	3.636920072	2.46699507	3.882032569	4.207475148	4.051957571	2.46699507	3.514300785	0.882032569	2.46699507	3.466995069	2.46699507	2.46699507	4.46699507	2.46699507	3.051957571
BTNL3	1.051957571	3.244602649	4.051957571	2.46699507	1.829565149	1.297070068	4.051957571	2.46699507	2.46699507	4.373885666	2.981568243	2.730029476	3.203960664	0.882032569	2.46699507	1.46699507	2.46699507	2.46699507	2.46699507	0.618998163	2.46699507	2.157310571	1.244602649	1.46699507	2.274349992	2.46699507	0.882032569	3.051957571	1.244602649	2.274349992	0.882032569	1.882032569	2.46699507	2.46699507	1.882032569	2.46699507	0.882032569	-0.083202013	2.46699507	2.46699507	0.882032569	1.882032569	2.46699507	2.46699507	4.46699507	2.46699507	2.46699507	2.46699507	1.46699507
ABI3	1.788923165	3.183202104	3.466995069	2.203960664	1.981568243	2.46699507	2.952421897	2.788923165	2.46699507	3.636920072	-0.340359852	2.604498594	1.882032569	3.203960664	3.274349992	2.46699507	2.46699507	2.46699507	2.46699507	2.104424991	2.882032569	2.051957571	2.244602649	2.46699507	3.274349992	2.46699507	2.203960664	3.466995069	1.829565149	3.373885665	1.659640148	3.882032569	2.46699507	2.46699507	2.203960664	2.46699507	2.46699507	0.279368067	3.466995069	2.46699507	0.145066974	0.882032569	2.46699507	2.46699507	2.46699507	1.46699507	2.46699507	2.46699507	1.46699507
RHPN2	2.636920071	2.907567661	2.46699507	1.882032569	2.46699507	3.10442499	2.952421897	3.636920072	2.46699507	2.788923165	2.829565149	2.952421897	1.882032569	1.882032569	2.46699507	1.46699507	2.46699507	3.466995069	2.46699507	2.997509787	0.882032569	2.329491546	1.659640148	3.051957571	3.167434788	2.46699507	1.997509787	2.46699507	2.119071766	2.636920071	1.074677647	1.882032569	2.46699507	2.46699507	2.341464188	3.466995069	2.051957571	0.809882784	2.46699507	2.46699507	2.019536093	1.882032569	2.46699507	2.46699507	4.46699507	1.46699507	2.46699507	2.46699507	3.051957571
EIF3H	1.46699507	2.360079866	2.46699507	3.051957571	3.119071766	1.297070068	1.145066975	1.46699507	2.46699507	2.46699507	2.46699507	2.845506693	3.203960664	0.882032569	0.46699507	3.051957571	2.46699507	2.46699507	2.46699507	2.940926258	0.882032569	2.483296882	3.244602649	1.46699507	1.788923165	2.46699507	2.618998163	1.46699507	3.119071766	-0.533004929	3.534109266	2.882032569	2.46699507	2.46699507	4.011315586	2.46699507	3.051957571	4.196905907	2.46699507	3.466995069	3.019536093	2.46699507	2.46699507	2.46699507	2.46699507	1.46699507	2.46699507	2.46699507	1.46699507
ZNF793	0.46699507	1.981568243	4.051957571	2.689387491	0.659640148	2.46699507	2.46699507	1.46699507	2.46699507	3.051957571	1.244602649	1.145066975	2.46699507	0.882032569	2.46699507	1.46699507	2.46699507	2.46699507	2.46699507	0.882032569	0.882032569	2.515358091	0.659640148	1.46699507	2.051957571	2.46699507	0.297070069	2.46699507	0.659640148	1.788923165	0.882032569	2.46699507	2.46699507	2.46699507	1.689387491	2.46699507	1.203960664	0.694405566	1.46699507	2.46699507	0.882032569	0.882032569	2.46699507	2.46699507	2.46699507	1.46699507	2.46699507	2.46699507	2.46699507
FKBP10	3.051957571	2.747102989	2.46699507	3.203960664	2.659640148	0.882032569	1.730029476	2.051957571	2.46699507	0.46699507	2.244602649	3.952421897	2.882032569	2.46699507	2.051957571	1.46699507	2.46699507	2.46699507	2.46699507	2.46699507	1.882032569	2.827742414	3.244602649	1.46699507	2.636920071	2.46699507	3.654622073	2.46699507	4.33206549	2.274349992	3.829565149	1.882032569	2.46699507	2.46699507	1.689387491	2.46699507	1.689387491	-0.305594433	1.46699507	2.46699507	2.647567315	2.46699507	2.46699507	2.46699507	4.051957571	1.46699507	2.46699507	3.466995069	1.46699507
HES2	1.46699507	1.46699507	2.46699507	2.882032569	1.46699507	1.882032569	0.145066974	0.46699507	2.46699507	0.46699507	1.244602649	1.952421897	0.882032569	0.882032569	0.46699507	1.46699507	2.46699507	2.46699507	2.46699507	0.882032569	2.46699507	2.531125407	2.46699507	1.46699507	1.788923165	2.46699507	1.10442499	1.46699507	0.659640148	2.051957571	0.882032569	0.882032569	2.46699507	2.46699507	0.46699507	2.46699507	0.46699507	2.109443065	2.46699507	3.466995069	1.882032569	2.46699507	2.46699507	2.46699507	3.466995069	1.46699507	2.46699507	2.46699507	1.46699507
LGALS3BP	4.221882572	2.566530743	2.46699507	2.203960664	2.981568243	2.997509787	1.730029476	2.788923165	2.46699507	1.46699507	2.981568243	2.314991976	0.882032569	2.882032569	2.46699507	3.788923165	3.466995069	2.46699507	4.051957571	2.297070068	2.882032569	2.347413454	3.360079866	1.46699507	2.926426689	2.46699507	3.051957571	3.466995069	3.119071766	3.373885665	3.659640148	3.882032569	3.466995069	2.46699507	3.341464188	2.46699507	4.582472288	3.753299255	1.46699507	4.46699507	2.647567315	3.466995069	2.46699507	2.46699507	2.46699507	1.46699507	2.46699507	2.46699507	4.274349992
PF4	-0.533004929	1.829565149	2.46699507	1.882032569	1.829565149	-0.702929931	2.145066975	1.46699507	2.46699507	0.46699507	-0.340359852	2.845506693	1.882032569	1.882032569	0.46699507	1.46699507	2.46699507	2.46699507	2.46699507	1.756501687	0.882032569	2.365115456	0.659640148	1.46699507	-0.533004929	2.46699507	0.297070069	1.46699507	0.244602649	2.051957571	1.396605742	0.882032569	2.46699507	2.46699507	1.689387491	3.466995069	0.882032569	0.279368067	1.46699507	2.46699507	2.46699507	2.882032569	2.46699507	2.46699507	4.051957571	2.46699507	2.46699507	2.46699507	3.466995069
MRPS18C	1.788923165	0.981568243	2.46699507	0.882032569	1.46699507	0.297070069	1.145066975	1.46699507	2.46699507	2.788923165	1.244602649	0.145066974	0.882032569	0.882032569	2.051957571	2.46699507	2.46699507	2.46699507	2.46699507	1.756501687	0.882032569	2.499416548	2.46699507	1.46699507	2.274349992	2.46699507	1.297070068	1.46699507	1.244602649	1.46699507	1.244602649	1.882032569	2.46699507	2.46699507	1.203960664	2.46699507	1.203960664	1.109443065	1.46699507	2.46699507	0.882032569	0.882032569	2.46699507	2.46699507	2.46699507	1.46699507	2.46699507	2.46699507	1.46699507
PXDC1	3.167434788	2.244602649	2.46699507	2.46699507	2.46699507	2.997509787	1.730029476	0.46699507	2.46699507	2.788923165	2.46699507	2.952421897	1.882032569	3.203960664	0.46699507	2.46699507	2.46699507	4.051957571	2.46699507	2.997509787	0.882032569	3.592525952	2.829565149	1.46699507	3.167434788	2.46699507	2.940926258	4.274349992	2.119071766	3.373885665	2.718533837	3.203960664	2.46699507	2.46699507	2.788923165	4.051957571	1.882032569	2.357370579	1.46699507	4.051957571	1.730029476	1.882032569	2.46699507	3.466995069	3.466995069	3.051957571	2.46699507	2.46699507	2.46699507
MBD2	2.636920071	2.907567661	2.46699507	2.46699507	1.659640148	3.10442499	1.145066975	3.051957571	2.46699507	3.051957571	-0.340359852	1.952421897	0.882032569	3.689387491	1.46699507	3.051957571	2.46699507	4.788923165	2.46699507	2.46699507	0.882032569	2.515358091	2.46699507	1.46699507	2.46699507	2.46699507	2.756501687	1.46699507	2.981568243	2.051957571	3.32260516	2.46699507	2.46699507	2.46699507	2.341464188	2.46699507	2.689387491	3.518834001	3.466995069	2.46699507	3.647567316	3.882032569	2.46699507	2.46699507	3.466995069	2.46699507	2.46699507	2.46699507	1.46699507
ELOA	1.788923165	1.244602649	2.46699507	2.203960664	2.244602649	2.756501687	2.145066975	1.46699507	2.46699507	2.46699507	1.981568243	2.145066975	2.882032569	0.882032569	2.46699507	1.46699507	2.46699507	2.46699507	3.466995069	1.10442499	1.882032569	2.433828206	1.981568243	1.46699507	2.788923165	2.46699507	1.10442499	1.46699507	0.244602649	1.46699507	1.534109266	0.882032569	2.46699507	2.46699507	0.882032569	2.46699507	0.882032569	1.357370578	1.46699507	2.46699507	1.145066975	1.882032569	2.46699507	2.46699507	2.46699507	1.46699507	2.46699507	2.46699507	1.46699507
RYBP	2.788923165	1.829565149	2.46699507	0.882032569	1.46699507	2.297070068	0.145066974	2.051957571	2.46699507	2.051957571	1.981568243	1.730029476	0.882032569	0.882032569	2.46699507	1.46699507	2.46699507	2.46699507	3.466995069	1.618998163	0.882032569	2.274349992	1.244602649	1.46699507	2.051957571	2.46699507	1.46699507	1.46699507	0.981568243	1.46699507	1.659640148	0.882032569	2.46699507	2.46699507	1.46699507	4.051957571	0.882032569	1.196905907	1.46699507	2.46699507	-1.439895528	1.882032569	2.46699507	2.46699507	3.466995069	1.46699507	2.46699507	3.466995069	1.46699507
KRT13	-0.533004929	2.119071766	2.46699507	1.882032569	1.244602649	-0.702929931	2.145066975	2.051957571	2.46699507	1.46699507	2.46699507	0.145066974	3.203960664	5.689387491	2.051957571	1.46699507	2.46699507	2.46699507	2.46699507	1.618998163	3.203960664	2.877928171	3.907567661	1.46699507	1.051957571	2.46699507	4.882032569	1.46699507	0.659640148	2.051957571	5.140766838	0.882032569	2.46699507	2.46699507	0.882032569	2.46699507	6.373885665	8.494766241	4.788923165	2.46699507	3.647567316	0.882032569	2.46699507	2.46699507	2.46699507	2.46699507	2.46699507	2.46699507	2.46699507
NDUFA4	3.990557025	2.360079866	4.051957571	1.882032569	1.659640148	1.297070068	2.145066975	1.46699507	2.46699507	1.46699507	1.244602649	2.46699507	1.882032569	2.46699507	1.46699507	1.46699507	2.46699507	2.46699507	2.46699507	3.251266379	0.882032569	2.515358091	1.981568243	1.46699507	1.46699507	2.46699507	2.297070068	1.46699507	1.46699507	2.274349992	2.981568243	3.203960664	2.46699507	2.46699507	2.689387491	2.46699507	2.882032569	3.131810878	3.466995069	2.46699507	2.808031988	2.46699507	2.46699507	2.46699507	2.46699507	2.46699507	2.46699507	2.46699507	1.46699507
TMEM254	2.274349992	2.244602649	3.466995069	1.46699507	1.46699507	1.297070068	0.145066974	0.46699507	2.46699507	2.051957571	1.244602649	0.145066974	0.882032569	0.882032569	2.46699507	1.46699507	2.46699507	2.46699507	2.46699507	1.756501687	0.882032569	2.029931264	0.659640148	1.46699507	1.051957571	2.46699507	0.297070069	2.46699507	0.659640148	1.788923165	-0.925322352	0.882032569	2.46699507	2.46699507	1.689387491	2.46699507	-0.11796743	1.501760488	1.46699507	2.46699507	1.145066975	0.882032569	2.46699507	2.46699507	3.466995069	1.46699507	2.46699507	2.46699507	1.46699507
PCF11	1.051957571	1.829565149	2.46699507	2.46699507	0.981568243	1.882032569	2.46699507	0.46699507	2.46699507	0.46699507	0.659640148	1.46699507	2.46699507	2.46699507	1.46699507	2.46699507	2.46699507	2.46699507	2.46699507	2.297070068	0.882032569	1.365115456	2.244602649	1.46699507	1.788923165	2.46699507	0.882032569	2.46699507	1.981568243	2.274349992	1.981568243	0.882032569	2.46699507	2.46699507	2.689387491	2.46699507	2.051957571	1.109443065	2.46699507	2.46699507	0.145066974	2.46699507	2.46699507	2.46699507	2.46699507	1.46699507	2.46699507	2.46699507	2.46699507
RECQL5	1.051957571	2.659640148	2.46699507	1.46699507	1.659640148	1.297070068	2.46699507	1.46699507	2.46699507	2.051957571	-0.340359852	2.314991976	0.882032569	0.882032569	1.46699507	1.46699507	2.46699507	2.46699507	2.46699507	1.618998163	2.882032569	2.217016817	2.46699507	1.46699507	2.051957571	2.46699507	1.297070068	1.46699507	2.360079866	1.788923165	1.396605742	1.882032569	2.46699507	2.46699507	2.203960664	2.46699507	1.46699507	0.109443065	1.46699507	2.46699507	0.882032569	0.882032569	2.46699507	2.46699507	3.466995069	1.46699507	2.46699507	2.46699507	1.46699507
GMCL1	2.636920071	1.659640148	2.46699507	0.882032569	0.659640148	0.297070069	1.145066975	2.46699507	2.46699507	2.051957571	1.244602649	0.145066974	2.46699507	0.882032569	0.46699507	1.46699507	2.46699507	2.46699507	2.46699507	1.46699507	1.882032569	2.255490965	1.244602649	1.46699507	2.636920071	3.466995069	1.297070068	1.46699507	1.46699507	-0.533004929	0.882032569	0.882032569	2.46699507	2.46699507	2.203960664	2.46699507	1.689387491	0.809882784	1.46699507	2.46699507	2.260544192	0.882032569	2.46699507	2.46699507	2.46699507	2.46699507	2.46699507	2.46699507	1.46699507
H2BC5	3.373885665	1.659640148	2.46699507	3.466995069	2.747102989	2.997509787	2.730029476	3.466995069	2.46699507	1.46699507	1.659640148	1.952421897	2.882032569	3.689387491	0.46699507	3.051957571	3.466995069	3.466995069	2.46699507	2.46699507	3.203960664	2.236382142	2.46699507	2.46699507	2.051957571	2.46699507	2.297070068	3.051957571	2.119071766	2.636920071	3.396605741	1.882032569	3.466995069	2.46699507	2.051957571	3.466995069	3.274349992	4.318896431	1.46699507	2.46699507	3.647567316	3.203960664	2.46699507	2.46699507	2.46699507	2.46699507	2.46699507	2.46699507	1.46699507
IGF1R	2.636920071	1.46699507	3.466995069	2.689387491	1.46699507	3.297070068	1.730029476	3.466995069	2.46699507	2.46699507	2.244602649	1.730029476	0.882032569	2.46699507	1.46699507	2.46699507	2.46699507	2.46699507	3.466995069	1.297070068	2.46699507	1.961759762	1.981568243	3.051957571	2.274349992	2.46699507	0.882032569	1.46699507	0.981568243	1.788923165	0.882032569	1.882032569	2.46699507	2.46699507	1.46699507	2.46699507	1.46699507	0.109443065	1.46699507	2.46699507	2.46699507	0.882032569	2.46699507	2.46699507	2.46699507	1.46699507	2.46699507	2.46699507	1.46699507
CAMSAP2	1.051957571	1.981568243	2.46699507	1.46699507	0.981568243	2.618998163	2.46699507	0.46699507	2.46699507	2.051957571	-0.340359852	0.145066974	0.882032569	0.882032569	2.051957571	1.46699507	2.46699507	2.46699507	2.46699507	0.882032569	0.882032569	2.347413454	1.244602649	1.46699507	1.788923165	2.46699507	0.882032569	2.46699507	1.829565149	2.051957571	2.162140488	0.882032569	2.46699507	2.46699507	1.882032569	2.46699507	2.051957571	0.916797988	1.46699507	2.46699507	1.882032569	1.882032569	2.46699507	2.46699507	2.46699507	1.46699507	2.46699507	2.46699507	3.051957571
DHRS13	2.46699507	2.46699507	4.051957571	2.203960664	2.119071766	2.756501687	1.730029476	0.46699507	3.466995069	2.051957571	2.46699507	1.730029476	2.882032569	2.46699507	2.46699507	1.46699507	4.051957571	2.46699507	2.46699507	1.997509787	0.882032569	2.450506947	1.659640148	2.46699507	2.051957571	2.46699507	1.46699507	1.46699507	1.981568243	2.051957571	1.074677647	2.46699507	2.46699507	2.46699507	2.582472287	2.46699507	1.689387491	-0.568628839	1.46699507	2.46699507	1.730029476	0.882032569	2.46699507	2.46699507	2.46699507	2.46699507	2.46699507	2.46699507	1.46699507
ATP5F1E	1.788923165	1.829565149	2.46699507	2.203960664	2.566530743	1.882032569	0.145066974	1.46699507	2.46699507	0.46699507	1.981568243	-0.854933026	0.882032569	0.882032569	2.788923165	1.46699507	2.46699507	2.46699507	2.46699507	2.38453291	2.882032569	2.382602882	1.244602649	1.46699507	1.788923165	2.46699507	1.756501687	1.46699507	1.659640148	3.466995069	1.775117365	1.882032569	2.46699507	2.46699507	2.689387491	2.46699507	2.46699507	2.063639376	2.46699507	2.46699507	1.367459396	0.882032569	2.46699507	2.46699507	4.051957571	1.46699507	2.46699507	2.46699507	1.46699507
PINK1	1.46699507	1.46699507	2.46699507	0.882032569	1.244602649	0.297070069	1.145066975	0.46699507	2.46699507	0.46699507	1.659640148	0.730029476	1.882032569	0.882032569	2.051957571	1.46699507	2.46699507	2.46699507	2.46699507	0.618998163	2.882032569	1.938300789	1.659640148	1.46699507	0.46699507	2.46699507	1.882032569	1.46699507	0.659640148	-0.533004929	1.882032569	0.882032569	4.051957571	2.46699507	-1.117967432	2.46699507	1.46699507	1.864330568	1.46699507	2.46699507	0.882032569	0.882032569	2.46699507	2.46699507	2.46699507	2.46699507	2.46699507	2.46699507	1.46699507
CASP1	1.788923165	2.119071766	4.051957571	1.882032569	1.659640148	2.997509787	1.730029476	1.46699507	2.46699507	2.46699507	1.244602649	1.730029476	0.882032569	1.882032569	2.051957571	1.46699507	2.46699507	2.46699507	2.46699507	1.756501687	0.882032569	2.19738801	1.244602649	1.46699507	1.788923165	2.46699507	2.544997582	1.46699507	2.46699507	2.46699507	1.775117365	1.882032569	2.46699507	2.46699507	0.46699507	2.46699507	2.341464188	2.153837185	1.46699507	2.46699507	0.882032569	2.46699507	3.466995069	2.46699507	2.46699507	3.466995069	2.46699507	2.46699507	2.46699507
MREG	0.46699507	1.244602649	2.46699507	1.882032569	1.829565149	-0.702929931	1.145066975	0.46699507	2.46699507	1.46699507	0.659640148	0.145066974	1.882032569	0.882032569	0.46699507	1.46699507	2.46699507	2.46699507	2.46699507	1.297070068	0.882032569	2.365115456	0.659640148	2.46699507	1.051957571	3.466995069	1.46699507	1.46699507	1.244602649	-0.533004929	0.396605742	2.46699507	2.46699507	2.46699507	0.46699507	2.46699507	0.882032569	0.431371161	2.46699507	2.46699507	1.882032569	0.882032569	2.46699507	2.46699507	2.46699507	1.46699507	2.46699507	2.46699507	1.46699507
RAB5A	-0.533004929	1.46699507	2.46699507	0.882032569	0.981568243	1.882032569	0.145066974	0.46699507	3.466995069	0.46699507	1.659640148	-0.854933026	0.882032569	1.882032569	2.46699507	1.46699507	2.46699507	2.46699507	2.46699507	1.618998163	0.882032569	2.157310571	1.659640148	1.46699507	1.051957571	2.46699507	1.997509787	1.46699507	1.46699507	0.46699507	1.659640148	1.882032569	2.46699507	2.46699507	1.46699507	2.46699507	0.46699507	0.431371161	2.46699507	2.46699507	0.145066974	0.882032569	2.46699507	2.46699507	2.46699507	3.051957571	2.46699507	2.46699507	1.46699507
IRGC	1.46699507	1.829565149	2.46699507	2.203960664	1.981568243	1.618998163	1.730029476	0.46699507	2.46699507	2.788923165	0.659640148	0.730029476	1.882032569	1.882032569	2.788923165	1.46699507	2.46699507	2.46699507	2.46699507	1.618998163	2.882032569	2.365115456	0.659640148	1.46699507	2.46699507	3.466995069	1.297070068	1.46699507	1.829565149	1.46699507	0.882032569	1.882032569	4.051957571	2.46699507	2.203960664	2.46699507	1.689387491	0.109443065	1.46699507	2.46699507	1.145066975	0.882032569	2.46699507	2.46699507	4.051957571	1.46699507	2.46699507	2.46699507	2.46699507
VEGFB	2.46699507	2.747102989	2.46699507	3.788923165	2.659640148	1.618998163	1.145066975	2.788923165	2.46699507	2.46699507	1.244602649	1.952421897	2.46699507	2.46699507	0.46699507	2.46699507	2.46699507	2.46699507	2.46699507	3.251266379	0.882032569	2.592525952	2.244602649	1.46699507	2.051957571	2.46699507	1.882032569	3.051957571	3.244602649	2.051957571	2.718533837	0.882032569	2.46699507	2.46699507	2.051957571	2.46699507	1.689387491	0.568874684	3.466995069	3.466995069	1.882032569	1.882032569	2.46699507	2.46699507	2.46699507	2.46699507	2.46699507	2.46699507	1.46699507
SNX9	1.051957571	1.659640148	2.46699507	1.46699507	1.46699507	1.882032569	1.145066975	1.46699507	2.46699507	2.051957571	1.981568243	1.730029476	0.882032569	1.882032569	2.051957571	1.46699507	2.46699507	2.46699507	2.46699507	1.756501687	0.882032569	2.382602882	0.659640148	2.46699507	0.46699507	2.46699507	2.203960664	1.46699507	1.46699507	1.46699507	2.32260516	0.882032569	2.46699507	2.46699507	1.203960664	2.46699507	-0.11796743	1.109443065	1.46699507	2.46699507	1.730029476	2.46699507	2.46699507	2.46699507	2.46699507	2.46699507	3.466995069	2.46699507	1.46699507
ZNF567	1.051957571	2.119071766	2.46699507	0.882032569	0.659640148	0.297070069	0.145066974	0.46699507	2.46699507	0.46699507	-0.340359852	1.46699507	1.882032569	0.882032569	0.46699507	2.46699507	2.46699507	2.46699507	2.46699507	1.297070068	2.882032569	2.157310571	1.244602649	1.46699507	2.051957571	2.46699507	0.618998163	1.46699507	1.244602649	2.051957571	0.074677647	0.882032569	2.46699507	2.46699507	1.46699507	2.46699507	0.46699507	0.279368067	1.46699507	2.46699507	0.145066974	0.882032569	2.46699507	3.466995069	2.46699507	1.46699507	2.46699507	2.46699507	1.46699507
H2BC11	2.636920071	2.46699507	3.466995069	2.203960664	2.46699507	2.618998163	2.952421897	2.051957571	2.46699507	2.051957571	1.244602649	2.46699507	2.882032569	3.689387491	3.051957571	2.46699507	2.46699507	4.788923165	2.46699507	2.297070068	2.882032569	2.914454047	2.829565149	1.46699507	2.274349992	3.466995069	2.38453291	1.46699507	1.981568243	3.051957571	3.396605741	2.46699507	2.46699507	3.466995069	3.051957571	2.46699507	2.788923165	3.43137116	2.46699507	2.46699507	3.604498594	0.882032569	2.46699507	2.46699507	2.46699507	1.46699507	2.46699507	2.46699507	1.46699507
SIPA1L3	1.788923165	2.46699507	2.46699507	1.46699507	2.659640148	2.297070068	1.730029476	0.46699507	2.46699507	1.46699507	2.46699507	0.145066974	0.882032569	0.882032569	2.46699507	1.46699507	3.466995069	2.46699507	2.46699507	1.297070068	0.882032569	2.095026292	1.981568243	1.46699507	1.788923165	2.46699507	1.882032569	1.46699507	1.829565149	1.051957571	1.775117365	1.882032569	2.46699507	2.46699507	2.788923165	2.46699507	2.051957571	1.43137116	2.46699507	2.46699507	2.019536093	0.882032569	4.051957571	2.46699507	3.466995069	1.46699507	2.46699507	2.46699507	1.46699507
DHX35	0.46699507	0.981568243	2.46699507	-0.11796743	0.659640148	-0.702929931	1.145066975	2.051957571	2.46699507	1.46699507	1.244602649	0.145066974	0.882032569	0.882032569	1.46699507	1.46699507	2.46699507	2.46699507	2.46699507	1.618998163	1.882032569	2.095026292	2.46699507	2.46699507	2.051957571	2.46699507	1.756501687	1.46699507	-0.340359852	1.788923165	1.244602649	0.882032569	2.46699507	3.466995069	1.203960664	2.46699507	1.689387491	0.431371161	1.46699507	2.46699507	0.882032569	2.46699507	2.46699507	2.46699507	2.46699507	2.46699507	2.46699507	2.46699507	1.46699507
SLC16A11	0.46699507	3.051957571	4.46699507	3.203960664	2.244602649	1.618998163	3.730029476	2.051957571	3.466995069	3.274349992	3.119071766	1.952421897	4.051957571	0.882032569	3.466995069	3.051957571	4.46699507	3.466995069	2.46699507	1.997509787	2.46699507	2.382602882	2.244602649	2.46699507	3.554457912	2.46699507	1.756501687	2.46699507	1.981568243	2.636920071	0.396605742	2.882032569	2.46699507	2.46699507	1.203960664	3.466995069	0.46699507	-0.305594433	3.051957571	2.46699507	0.560104474	0.882032569	2.46699507	2.46699507	4.051957571	3.051957571	2.46699507	2.46699507	2.46699507
SF3B5	2.274349992	1.829565149	2.46699507	0.882032569	1.244602649	0.882032569	0.145066974	1.46699507	2.46699507	1.46699507	1.981568243	0.730029476	1.882032569	0.882032569	0.46699507	1.46699507	2.46699507	2.46699507	2.46699507	1.10442499	2.882032569	2.255490965	1.659640148	1.46699507	2.051957571	2.46699507	2.618998163	1.46699507	0.981568243	1.788923165	2.244602649	0.882032569	2.46699507	2.46699507	1.203960664	2.46699507	1.46699507	2.753299255	1.46699507	2.46699507	1.730029476	2.46699507	2.46699507	2.46699507	3.466995069	1.46699507	2.46699507	2.46699507	1.46699507
[truncated: 5,628 more rows]
[truncated: 49 more columns]
