# Supplementary material for: Digital spatial profiling of the microenvironment of muscle invasive bladder cancer
Source: Commun Biol. 2024 Jun 18;7:737. doi: 10.1038/s42003-024-06426-9 (PMC11189454; doi:10.1038/s42003-024-06426-9)
Supplement: Supplementary file 4 — Supplementary Data [file 42003_2024_6426_MOESM4_ESM.zip › Supplementary Data/04 - Annotations.csv]

	Region	consensusClass	Donor	Nuclei
Stroma_002	Stroma	LumU	D19	127
Stroma_004	Stroma	Stroma-rich	D20	482
Stroma_006	Stroma	Undefined	D25	405
Stroma_008	Stroma	Ba/Sq	D3	157
Stroma_009	Stroma	Stroma-rich	D1	49
Stroma_011	Stroma	Stroma-rich	D7	530
Stroma_012	Stroma	Stroma-rich	D8	247
Stroma_014	Stroma	Undefined	D10	91
Stroma_015	Stroma	Stroma-rich	D11	177
Stroma_016	Stroma	Undefined	D12	117
Stroma_020	Stroma	Stroma-rich	D15	118
Stroma_022	Stroma	Stroma-rich	D18	624
Stroma_023	Stroma	Stroma-rich	D19	173
Stroma_029	Stroma	Ba/Sq	D23	90
Stroma_031	Stroma	Undefined	D10	128
Stroma_033	Stroma	Stroma-rich	D16	105
Stroma_035	Stroma	Undefined	D8	253
Stroma_036	Stroma	Stroma-rich	D21	247
Stroma_040	Stroma	Stroma-rich	D24	196
Stroma_041	Stroma	Stroma-rich	D7	575
Stroma_042	Stroma	Ba/Sq	D27	104
Stroma_046	Stroma	Undefined	D17	98
Stroma_047	Stroma	Stroma-rich	D11	136
Stroma_053	Stroma	Stroma-rich	D12	143
Stroma_055	Stroma	Stroma-rich	D5	270
Stroma_057	Stroma	Undefined	D7	256
Stroma_058	Stroma	Stroma-rich	D23	288
Stroma_059	Stroma	LumNS	D8	77
Stroma_061	Stroma	Stroma-rich	D2	352
Stroma_063	Stroma	Stroma-rich	D6	256
Stroma_064	Stroma	Stroma-rich	D23	283
Stroma_066	Stroma	Ba/Sq	D28	558
Tumour Immune_004	Immune	Undefined	D20	50
Tumour Immune_008	Immune	Undefined	D3	12
Tumour Immune_009	Immune	LumNS	D1	46
Tumour Immune_012	Immune	Undefined	D8	14
Tumour Immune_015	Immune	Ba/Sq	D11	26
Tumour Immune_016	Immune	Ba/Sq	D12	4
Tumour Immune_017	Immune	Ba/Sq	D13	63
Tumour Immune_022	Immune	Ba/Sq	D18	20
Tumour Immune_025	Immune	Ba/Sq	D2	11
Tumour Immune_030	Immune	Stroma-rich	D5	6
Tumour Immune_038	Immune	Undefined	D26	6
Tumour Immune_041	Immune	LumNS	D7	7
Tumour Immune_046	Immune	Undefined	D17	119
Tumour Immune_052	Immune	Undefined	D1	115
Tumour Immune_054	Immune	Ba/Sq	D14	55
Tumour Immune_059	Immune	Undefined	D8	34
Tumour Immune_062	Immune	Undefined	D17	104
Tumour Immune_063	Immune	Ba/Sq	D6	37
Tumour Immune_066	Immune	Ba/Sq	D28	29
Tumour_002	Tumour	LumP	D19	337
Tumour_004	Tumour	Undefined	D20	59
Tumour_005	Tumour	Undefined	D24	294
Tumour_006	Tumour	LumU	D25	102
Tumour_008	Tumour	Undefined	D3	398
Tumour_009	Tumour	Undefined	D1	189
Tumour_011	Tumour	LumNS	D7	168
Tumour_012	Tumour	LumU	D8	246
Tumour_013	Tumour	LumP	D9	182
Tumour_014	Tumour	Stroma-rich	D10	278
Tumour_015	Tumour	LumP	D11	107
Tumour_016	Tumour	LumNS	D12	239
Tumour_017	Tumour	Ba/Sq	D13	487
Tumour_020	Tumour	LumP	D15	368
Tumour_022	Tumour	Ba/Sq	D18	297
Tumour_023	Tumour	LumU	D19	441
Tumour_025	Tumour	Ba/Sq	D2	283
Tumour_029	Tumour	Ba/Sq	D23	729
Tumour_030	Tumour	Undefined	D5	459
Tumour_031	Tumour	LumP	D10	244
Tumour_032	Tumour	Ba/Sq	D9	565
Tumour_033	Tumour	LumP	D16	610
Tumour_035	Tumour	Undefined	D8	375
Tumour_036	Tumour	LumP	D21	401
Tumour_037	Tumour	Ba/Sq	D6	187
Tumour_038	Tumour	LumU	D26	186
Tumour_039	Tumour	Undefined	D4	571
Tumour_040	Tumour	LumU	D24	404
Tumour_041	Tumour	LumNS	D7	70
Tumour_042	Tumour	Ba/Sq	D27	316
Tumour_045	Tumour	Ba/Sq	D22	298
Tumour_046	Tumour	Undefined	D17	85
Tumour_047	Tumour	LumP	D11	192
Tumour_048	Tumour	LumP	D15	297
Tumour_052	Tumour	Ba/Sq	D1	409
Tumour_053	Tumour	LumNS	D12	356
Tumour_054	Tumour	LumP	D14	415
Tumour_055	Tumour	LumP	D5	276
Tumour_057	Tumour	LumNS	D7	185
Tumour_058	Tumour	Ba/Sq	D23	323
Tumour_059	Tumour	LumNS	D8	486
Tumour_061	Tumour	Ba/Sq	D2	183
Tumour_062	Tumour	Undefined	D17	432
Tumour_063	Tumour	Ba/Sq	D6	308
Tumour_064	Tumour	Ba/Sq	D23	318
Tumour_065	Tumour	Ba/Sq	D6	302
Tumour_066	Tumour	Ba/Sq	D28	526
