# Supplementary material for: Digital spatial profiling of the microenvironment of muscle invasive bladder cancer
Source: Commun Biol. 2024 Jun 18;7:737. doi: 10.1038/s42003-024-06426-9 (PMC11189454; doi:10.1038/s42003-024-06426-9)
Supplement: Supplementary file 4 — Supplementary Data [file 42003_2024_6426_MOESM4_ESM.zip › Supplementary Data/05 - ROI Region DE Results.xlsx]

## Sheet: Tumour DE
	logFC	AveExpr	t	P.Value	adj.P.Val	B
BGN	-1.79315	1.8067	-7.88578	1.81566e-12	1.1475e-08	17.8869
TNS1	-1.2767	1.51057	-7.36844	2.64512e-11	8.35857e-08	15.3419
COL4A1	-1.61984	2.62123	-7.19307	6.47126e-11	1.30801e-07	14.4921
ZEB2	-1.29425	1.67467	-7.14453	8.27857e-11	1.30801e-07	14.2582
LAMA4	-1.27001	1.56381	-6.94625	2.24993e-10	2.84391e-07	13.3089
COL5A1	-1.5593	2.11561	-6.84278	3.77508e-10	3.64052e-07	12.8176
COL4A2	-1.58503	2.15126	-6.82956	4.03222e-10	3.64052e-07	12.7551
COL15A1	-1.28183	1.42632	-6.71713	7.04789e-10	4.88266e-07	12.2252
CCN1	-1.16251	2.06014	-6.70505	7.48201e-10	4.88266e-07	12.1684
POSTN	-1.7199	2.26871	-6.69857	7.72572e-10	4.88266e-07	12.138
FBN1	-1.18862	1.66604	-6.62319	1.12061e-09	6.43839e-07	11.7852
ELN	-1.19108	1.76362	-6.49629	2.0874e-09	1.09937e-06	11.1953
VCAN	-1.39674	1.58708	-6.47076	2.3642e-09	1.14937e-06	11.0772
SULF1	-1.32271	1.74819	-6.43423	2.82427e-09	1.27496e-06	10.9086
AEBP1	-1.45044	2.01706	-6.41547	3.0939e-09	1.30356e-06	10.8222
EMILIN1	-1.25266	2.00648	-6.39538	3.41064e-09	1.3472e-06	10.7298
NREP	-1.26254	1.55948	-6.34465	4.35994e-09	1.62087e-06	10.497
HTRA1	-1.25741	1.88775	-6.32263	4.84896e-09	1.70252e-06	10.3963
CCN2	-1.33295	1.6402	-6.29983	5.41246e-09	1.79151e-06	10.2921
COL6A3	-1.41609	2.18155	-6.2902	5.66934e-09	1.79151e-06	10.2482
WIPF1	-1.03355	1.88462	-6.22722	7.67154e-09	2.30877e-06	9.96165
THY1	-1.37353	1.6623	-6.16345	1.04055e-08	2.98923e-06	9.67294
FSTL1	-1.08908	1.90674	-6.12444	1.25297e-08	3.44295e-06	9.49704
SPARC	-1.79533	2.61715	-6.07368	1.5942e-08	4.04605e-06	9.26902
LCP2	-1.12131	1.79805	-6.07285	1.6005e-08	4.04605e-06	9.26529
ITGA11	-1.25295	1.57937	-6.0505	1.779e-08	4.32434e-06	9.1652
ESRP1	0.951979	3.09401	6.01929	2.06144e-08	4.82433e-06	9.02575
CTHRC1	-1.0753	1.71165	-6.01162	2.13736e-08	4.82433e-06	8.99152
JCHAIN	-1.61639	1.96029	-5.98581	2.4135e-08	5.09493e-06	8.87655
PDGFRB	-1.20882	1.58492	-5.98078	2.4713e-08	5.09493e-06	8.85415
SYNPO	-0.893857	1.73479	-5.97786	2.50547e-08	5.09493e-06	8.84116
TACSTD2	1.56988	3.59243	5.97164	2.57971e-08	5.09493e-06	8.81353
PECAM1	-1.09427	1.83406	-5.96276	2.6896e-08	5.151e-06	8.77406
LAPTM5	-1.18666	1.76775	-5.95196	2.82938e-08	5.25932e-06	8.72613
LRRC32	-1.2386	1.75383	-5.9314	3.11563e-08	5.53568e-06	8.63497
SORBS3	-0.951794	1.4763	-5.92884	3.15323e-08	5.53568e-06	8.62362
KRT8	1.55354	3.74611	5.91386	3.38205e-08	5.7769e-06	8.55736
ISLR	-1.07193	1.61248	-5.90477	3.52892e-08	5.86915e-06	8.51715
SH3PXD2A	-0.992654	1.65302	-5.88272	3.91137e-08	6.33842e-06	8.41985
COL1A2	-1.95513	4.04503	-5.87607	4.03458e-08	6.37463e-06	8.39052
EMP3	-0.935119	1.97448	-5.8539	4.47339e-08	6.89557e-06	8.29289
CDH11	-1.09535	1.99774	-5.77461	6.46076e-08	9.7219e-06	7.94541
HIP1	-0.957849	1.54145	-5.76378	6.79224e-08	9.98301e-06	7.89813
THBS1	-1.2434	2.26293	-5.74783	7.3109e-08	1.04692e-05	7.82859
ACTA2	-1.29922	1.92131	-5.74361	7.4543e-08	1.04692e-05	7.81024
TCERG1	-0.900549	1.61549	-5.70726	8.81136e-08	1.2106e-05	7.65223
BMP1	-1.00532	1.77533	-5.69698	9.23684e-08	1.22786e-05	7.60768
HLA-DPB1	-1.18868	2.05277	-5.6949	9.32554e-08	1.22786e-05	7.59865
PIM2	-1.05458	1.68224	-5.68375	9.8147e-08	1.24277e-05	7.55037
DPYSL3	-1.02741	1.71116	-5.68308	9.84485e-08	1.24277e-05	7.54747
VIM	-1.50749	3.23034	-5.67904	1.00287e-07	1.24277e-05	7.52999
B4GALT7	-0.938997	1.80048	-5.65388	1.12524e-07	1.3676e-05	7.42126
ADAM12	-1.13748	1.65959	-5.64534	1.17002e-07	1.37101e-05	7.38442
RAB31	-0.850643	1.65107	-5.64508	1.17143e-07	1.37101e-05	7.38328
NFIX	-0.945869	1.57296	-5.62659	1.27456e-07	1.45844e-05	7.30361
COL3A1	-1.83372	3.20556	-5.62104	1.30723e-07	1.45844e-05	7.27971
DKK3	-0.993415	1.62118	-5.61968	1.31537e-07	1.45844e-05	7.27386
SFRP2	-1.30697	1.94252	-5.59989	1.43935e-07	1.56139e-05	7.18882
JAK1	-0.869958	1.51475	-5.59711	1.45763e-07	1.56139e-05	7.17691
PDLIM3	-1.09706	1.75908	-5.56299	1.70183e-07	1.79259e-05	7.03072
CALD1	-1.11211	2.21121	-5.55697	1.74894e-07	1.7996e-05	7.00495
LGALS1	-1.27671	2.66912	-5.5549	1.76543e-07	1.7996e-05	6.99609
KLF2	-0.978634	1.7733	-5.54815	1.82016e-07	1.82593e-05	6.96729
TIMP3	-1.05252	1.9455	-5.54303	1.86287e-07	1.83958e-05	6.9454
H2AZ1	0.878293	3.80676	5.51111	2.1517e-07	2.09211e-05	6.80941
STING1	-1.03214	1.48625	-5.50499	2.21194e-07	2.1181e-05	6.78336
SPON2	-1.21519	2.04747	-5.49761	2.2867e-07	2.14828e-05	6.75201
GLIPR1	-1.03801	1.32463	-5.49522	2.31144e-07	2.14828e-05	6.74186
VWF	-0.940515	1.67828	-5.47592	2.52111e-07	2.28499e-05	6.65996
H3-3B	0.992406	4.551	5.47507	2.53084e-07	2.28499e-05	6.65633
TLN1	-1.0068	1.36421	-5.47148	2.57191e-07	2.28936e-05	6.64115
UQCRHL	0.901123	3.45761	5.45828	2.72896e-07	2.39542e-05	6.58525
SEC14L1	-0.907176	1.6266	-5.43231	3.0657e-07	2.60851e-05	6.47555
CD93	-0.941906	1.65803	-5.43152	3.07666e-07	2.60851e-05	6.47218
CCND2	-1.05733	1.87183	-5.43015	3.09555e-07	2.60851e-05	6.46641
MMP2	-1.22795	2.06798	-5.40127	3.52182e-07	2.92004e-05	6.3448
PLVAP	-1.13922	1.64727	-5.399	3.55765e-07	2.92004e-05	6.33526
SDC3	-0.874698	1.67022	-5.38254	3.82859e-07	3.10214e-05	6.26609
A2M	-1.13291	2.10808	-5.37166	4.01849e-07	3.21479e-05	6.22047
MMP11	-1.16482	1.73803	-5.36879	4.07011e-07	3.21539e-05	6.20844
STAB1	-0.95185	1.58631	-5.36503	4.1387e-07	3.22921e-05	6.19269
NRP1	-0.954085	1.68515	-5.35224	4.38068e-07	3.34144e-05	6.13915
SIAH1	-0.811812	1.77171	-5.35185	4.38828e-07	3.34144e-05	6.13752
NPDC1	-0.897333	1.70137	-5.33016	4.83134e-07	3.60226e-05	6.04691
PLXND1	-0.998432	1.88429	-5.32953	4.84482e-07	3.60226e-05	6.04428
NRP2	-0.905573	1.52016	-5.32319	4.9827e-07	3.66171e-05	6.01785
LUM	-1.42342	2.47669	-5.30712	5.34967e-07	3.84702e-05	5.95092
TGFBI	-1.1715	1.69208	-5.30683	5.35661e-07	3.84702e-05	5.9497
FXYD3	1.58639	3.91482	5.2781	6.08049e-07	4.27017e-05	5.83034
TPM2	-1.16893	2.47294	-5.27808	6.08094e-07	4.27017e-05	5.83027
CFH	-0.980383	1.64389	-5.27053	6.2864e-07	4.36594e-05	5.79898
GREM1	-1.1399	1.93546	-5.26603	6.4121e-07	4.40483e-05	5.78034
IGHA1	-1.88315	3.00293	-5.26266	6.50788e-07	4.42256e-05	5.76638
KRT19	1.49821	4.00591	5.25936	6.60307e-07	4.43951e-05	5.75271
COL1A1	-1.72068	3.90762	-5.25193	6.82214e-07	4.52037e-05	5.72199
ARRB2	-0.875695	1.6826	-5.25046	6.86638e-07	4.52037e-05	5.71591
KLHL20	-0.833586	1.737	-5.24607	7.00026e-07	4.56099e-05	5.69773
SH3PXD2B	-0.852074	1.58022	-5.24342	7.08193e-07	4.56713e-05	5.68681
KRT18	1.16899	3.82613	5.23153	7.46115e-07	4.73996e-05	5.63771
SPRED1	-0.764749	1.7319	-5.23035	7.49994e-07	4.73996e-05	5.63283
PLEKHO1	-0.987193	1.58556	-5.212	8.12748e-07	5.08571e-05	5.55722
CRISPLD2	-1.04794	1.44469	-5.19743	8.66172e-07	5.3616e-05	5.49731
STEAP1	-0.844362	1.77762	-5.19542	8.73805e-07	5.3616e-05	5.48906
OAF	-0.895411	1.39412	-5.18211	9.26067e-07	5.57145e-05	5.43441
ACBD6	-0.787993	1.63726	-5.18192	9.26818e-07	5.57145e-05	5.43365
LRP1	-0.848208	2.11602	-5.18004	9.34453e-07	5.57145e-05	5.42593
C3	-1.01179	1.47597	-5.16793	9.85098e-07	5.81852e-05	5.37628
IGHG2	-2.35671	4.66729	-5.15771	1.02987e-06	6.02663e-05	5.33448
PDLIM7	-0.842089	2.47501	-5.15509	1.04167e-06	6.03975e-05	5.32377
ACTG2	-1.2652	1.85862	-5.14681	1.07982e-06	6.20405e-05	5.28994
LMCD1	-0.945872	1.64537	-5.1273	1.17521e-06	6.69126e-05	5.21034
TGFBR1	-0.909649	1.89444	-5.12256	1.19962e-06	6.76926e-05	5.19102
IGLL5	-1.84632	2.68813	-5.1198	1.21401e-06	6.78987e-05	5.1798
H4C15	1.06821	3.9949	5.11576	1.23548e-06	6.79292e-05	5.16332
NNMT	-0.972027	1.74624	-5.11565	1.23605e-06	6.79292e-05	5.16288
SPI1	-0.904389	1.79989	-5.11351	1.24754e-06	6.79696e-05	5.15419
RASA3	-0.919585	1.52541	-5.09825	1.33266e-06	7.19865e-05	5.09214
USP11	-0.796439	1.70688	-5.06822	1.51692e-06	8.12453e-05	4.97044
TNFRSF21	1.00028	2.86155	5.06614	1.53055e-06	8.12864e-05	4.96203
OLFML3	-0.87896	1.8842	-5.05899	1.57835e-06	8.31262e-05	4.93314
LYZ	-1.13693	2.22812	-5.03754	1.73071e-06	9.03973e-05	4.84657
PPP1R18	-0.832263	1.57518	-5.03481	1.75112e-06	9.07139e-05	4.83555
CLDN5	-0.779356	1.62272	-5.02892	1.79588e-06	9.21505e-05	4.81185
ADAM19	-0.982778	1.47147	-5.02536	1.82345e-06	9.21505e-05	4.79753
LAMC1	-0.81597	1.98905	-5.02525	1.82438e-06	9.21505e-05	4.79706
CRYAB	-0.836908	1.56316	-5.0228	1.84357e-06	9.21505e-05	4.78723
SPINT2	1.05129	2.91678	5.02177	1.85176e-06	9.21505e-05	4.78307
ATP6V1B2	-0.759128	1.85781	-5.01465	1.90908e-06	9.41303e-05	4.75444
MAPT	-1.20267	1.60696	-5.01315	1.92133e-06	9.41303e-05	4.74843
CSGALNACT2	-0.788296	1.58661	-5.00627	1.97868e-06	9.61944e-05	4.72081
LSP1	-0.967886	1.93776	-5.00205	2.01477e-06	9.72011e-05	4.70384
APCDD1	-1.00572	1.59166	-4.99507	2.07568e-06	9.90992e-05	4.67587
ZNF707	-0.879888	1.66933	-4.99397	2.08547e-06	9.90992e-05	4.67145
C1QC	-0.909571	1.83222	-4.98023	2.21136e-06	0.000104297	4.61643
DEPDC1	-0.828537	1.66182	-4.97681	2.24376e-06	0.000104671	4.60277
MRC1	-0.927414	1.66289	-4.97591	2.25241e-06	0.000104671	4.59916
HSPG2	-0.945541	2.41832	-4.96778	2.33178e-06	0.000107196	4.56665
FN1	-1.24499	2.5884	-4.96688	2.34066e-06	0.000107196	4.56308
THBS2	-1.03436	2.24802	-4.95856	2.42499e-06	0.000110259	4.52986
VAMP8	0.847309	3.2354	4.95559	2.45584e-06	0.000110864	4.518
IGFBP5	-1.08715	2.11263	-4.9535	2.47771e-06	0.000111058	4.50968
ACP5	-0.999534	1.53338	-4.94936	2.52169e-06	0.000111978	4.49317
CD14	-0.85386	1.5503	-4.94794	2.53696e-06	0.000111978	4.4875
ANPEP	-0.923646	1.66706	-4.9466	2.55141e-06	0.000111978	4.48217
VPS52	-0.824692	1.53057	-4.92361	2.81261e-06	0.000121768	4.39072
FCGR3A	-0.947577	1.66012	-4.92358	2.81299e-06	0.000121768	4.39059
SRGN	-0.891727	1.85689	-4.91782	2.88233e-06	0.00012392	4.36775
ZFYVE26	-0.751919	1.5711	-4.91518	2.91474e-06	0.000124002	4.35726
PPIL4	-0.772483	1.5767	-4.91447	2.92347e-06	0.000124002	4.35445
IGHG3	-2.27656	4.50225	-4.91107	2.9658e-06	0.000124959	4.34097
RFLNB	-0.839657	1.78478	-4.9073	3.0134e-06	0.000126124	4.32604
RCN3	-0.915845	2.00817	-4.89423	3.18447e-06	0.000132407	4.27425
C1QA	-1.0946	1.88309	-4.883	3.33878e-06	0.000137336	4.22987
IGHG4	-2.17969	5.17215	-4.88245	3.34648e-06	0.000137336	4.22771
TXNDC15	-0.795284	1.6146	-4.88056	3.37328e-06	0.000137543	4.22023
TMEM167B	-0.693524	1.74248	-4.8781	3.40834e-06	0.000138082	4.21053
IL6ST	-0.755073	1.8908	-4.86733	3.56643e-06	0.000143566	4.16803
COMP	-0.915767	1.73683	-4.86494	3.60239e-06	0.000144096	4.15862
TIMP2	-1.08856	2.56424	-4.8587	3.69817e-06	0.000146106	4.13402
YTHDF1	-0.719374	1.57329	-4.85865	3.6989e-06	0.000146106	4.13384
IL17RA	-0.7903	1.65387	-4.85706	3.72364e-06	0.00014617	4.12758
COL16A1	-0.773272	2.1548	-4.84404	3.93283e-06	0.000153429	4.07635
PLPP3	-0.814127	1.75283	-4.83997	4.00051e-06	0.000155112	4.06036
RGS1	-0.925649	1.73313	-4.83667	4.05625e-06	0.000155772	4.04739
TBC1D2B	-0.703756	1.67363	-4.83604	4.06683e-06	0.000155772	4.04495
PLXNC1	-0.977117	1.48717	-4.82895	4.1894e-06	0.000158986	4.01712
MIDEAS	-0.710812	1.65406	-4.82829	4.20105e-06	0.000158986	4.01452
COL6A2	-1.38818	2.88809	-4.82265	4.30135e-06	0.000161383	3.99241
GSTP1	1.15556	4.13867	4.82186	4.31546e-06	0.000161383	3.98934
LPP	-0.746648	1.76701	-4.81886	4.37008e-06	0.000162464	3.97756
MYH11	-0.993924	1.87826	-4.81495	4.44204e-06	0.000164174	3.96225
TRAM2	-0.74274	1.66287	-4.81164	4.50388e-06	0.000165491	3.9493
SAR1B	-0.697342	1.59224	-4.80234	4.682e-06	0.000171042	3.91296
TAGLN	-1.19099	3.48369	-4.79807	4.7662e-06	0.000173117	3.89627
LTBP3	-0.794612	1.64364	-4.79568	4.81402e-06	0.000173855	3.88691
COX6B1	0.895648	3.11653	4.78141	5.10873e-06	0.00018345	3.83126
GSN	-0.729685	1.89728	-4.77991	5.14055e-06	0.000183549	3.82545
TYROBP	-0.832087	1.67778	-4.7782	5.17735e-06	0.000183825	3.81876
LAMB1	-0.864405	1.80389	-4.7665	5.43515e-06	0.00019127	3.77326
PKN3	-0.966821	1.81183	-4.76491	5.47137e-06	0.00019127	3.76704
GOLIM4	-0.673161	1.82692	-4.76462	5.47784e-06	0.00019127	3.76593
AK1	-0.795782	1.62142	-4.75393	5.72623e-06	0.000198845	3.72441
SFRP4	-1.03693	1.73464	-4.75167	5.7801e-06	0.000198871	3.71565
PPP1CB	0.766061	3.50985	4.75126	5.7899e-06	0.000198871	3.71406
ANXA5	-0.910543	2.06903	-4.74759	5.8786e-06	0.000199933	3.69983
TNFSF13	-0.806662	1.73494	-4.74737	5.88409e-06	0.000199933	3.69895
LOXL2	-0.890137	1.65357	-4.74596	5.91863e-06	0.000200031	3.69347
PRMT1	0.737428	2.93125	4.74409	5.9646e-06	0.000200512	3.68623
DENND3	-0.772508	1.66409	-4.73926	6.08511e-06	0.000203074	3.66751
MICAL3	-0.888691	1.41564	-4.73846	6.10506e-06	0.000203074	3.66444
PCNX1	-0.659998	1.76983	-4.73066	6.30525e-06	0.000208635	3.63425
SRSF9	0.731519	3.50499	4.72893	6.35068e-06	0.000209043	3.62753
PIP4K2A	-0.799869	1.56079	-4.71991	6.59165e-06	0.000215851	3.59267
FOXF1	-0.972636	1.66017	-4.71276	6.78891e-06	0.000221164	3.56508
RARRES2	-0.960329	2.48234	-4.71151	6.82406e-06	0.00022117	3.56025
MXRA8	-0.935662	2.18401	-4.70498	7.01035e-06	0.000226048	3.53505
ST6GALNAC6	-0.712525	1.80839	-4.68529	7.60188e-06	0.000243877	3.45927
PDPN	-0.854915	2.18306	-4.68227	7.69667e-06	0.000245671	3.44768
LXN	-0.741643	1.88862	-4.67343	7.98124e-06	0.000253475	3.41372
ITGA5	-0.898741	1.58804	-4.66495	8.26364e-06	0.000261131	3.3812
ENG	-0.851196	1.81426	-4.66304	8.3286e-06	0.000261874	3.37388
ATXN7	-0.794351	1.50408	-4.66084	8.40393e-06	0.000262667	3.36546
WBP11	-0.72761	1.64132	-4.65988	8.43694e-06	0.000262667	3.3618
DCN	-1.31206	2.30457	-4.65705	8.53526e-06	0.000263618	3.35096
H3C15	1.0354	4.11086	4.6552	8.60016e-06	0.000263618	3.34388
ID3	-0.878845	2.04514	-4.65437	8.6297e-06	0.000263618	3.34067
PALLD	-0.785647	2.06323	-4.65347	8.66143e-06	0.000263618	3.33724
ATG13	-0.715009	1.80638	-4.65269	8.68917e-06	0.000263618	3.33425
GADD45B	-0.798686	1.63557	-4.65189	8.71775e-06	0.000263618	3.33118
MAT2B	-0.714469	1.88783	-4.64485	8.97232e-06	0.000268831	3.30427
COX10	-0.717057	1.6545	-4.64477	8.97523e-06	0.000268831	3.30397
TINAGL1	0.904432	2.48134	4.64029	9.14099e-06	0.000272505	3.28686
LAMB2	-0.85168	1.85067	-4.63558	9.31841e-06	0.00027649	3.26889
SLC31A1	-0.719912	1.71914	-4.63204	9.454e-06	0.000279202	3.25539
ILK	-0.681709	1.90688	-4.6297	9.5449e-06	0.000280226	3.24645
PABPC1	1.20167	5.32439	4.62887	9.57736e-06	0.000280226	3.24327
FZD1	-0.831555	1.76229	-4.62772	9.62226e-06	0.000280243	3.2389
CLDN7	0.849002	2.81737	4.62475	9.73931e-06	0.000282351	3.2276
CLDN4	0.973606	2.77316	4.62325	9.79924e-06	0.000282791	3.22187
RPL8	1.00164	3.87392	4.61972	9.94125e-06	0.000285585	3.20842
SOCS3	-0.813802	1.72872	-4.61769	1.00238e-05	0.000286654	3.20069
HCK	-0.771457	1.63699	-4.60849	1.04065e-05	0.000295221	3.16569
HSP90AA1	0.941182	3.25916	4.60723	1.04596e-05	0.000295221	3.16093
FAM20C	-0.860473	2.01992	-4.60714	1.04635e-05	0.000295221	3.16058
AGPAT4	-0.967266	1.97537	-4.60436	1.05825e-05	0.000297251	3.15001
SDC1	0.948248	2.91674	4.60086	1.07342e-05	0.000300176	3.13672
CCDC137	0.80273	4.11543	4.5966	1.09217e-05	0.000303681	3.12054
EIF4G1	0.824264	3.25778	4.59583	1.09556e-05	0.000303681	3.11765
RAPGEF1	-0.731745	1.54043	-4.58823	1.12991e-05	0.000311835	3.08881
H2AC19	1.04156	4.16852	4.58515	1.14411e-05	0.00031438	3.07714
C3AR1	-0.75412	1.83369	-4.58235	1.15714e-05	0.000316587	3.06656
SCN9A	-1.23859	1.76209	-4.57959	1.17016e-05	0.000317424	3.05611
HSP90AB1	0.92799	3.88578	4.57958	1.17025e-05	0.000317424	3.05604
INSR	-0.930994	1.66594	-4.55957	1.26895e-05	0.000342726	2.98042
PPIAL4A	0.837672	4.15552	4.55369	1.29941e-05	0.000349459	2.95828
TMEM158	-0.959013	1.60577	-4.55022	1.31778e-05	0.000352896	2.94517
HIPK1	-0.822007	1.44176	-4.54652	1.3376e-05	0.000356693	2.93124
KRT7	1.56339	3.96962	4.54487	1.34652e-05	0.000357564	2.92503
RAB32	-0.772539	1.48048	-4.5403	1.37154e-05	0.000362685	2.90784
HMGN1	0.742043	3.48484	4.53858	1.38109e-05	0.000363688	2.90136
MSN	-1.01155	1.94372	-4.5374	1.38767e-05	0.000363905	2.89693
TENT2	-0.710337	1.63459	-4.53372	1.40843e-05	0.000367821	2.88307
SHTN1	-0.803363	1.57633	-4.53197	1.41838e-05	0.000368895	2.8765
PSG2	-0.726348	1.73259	-4.52543	1.45617e-05	0.000377171	2.85196
PIAS2	-0.703767	1.78664	-4.52197	1.47662e-05	0.000380908	2.83895
HTRA3	-0.865122	1.71794	-4.52001	1.48825e-05	0.00038114	2.83163
COG5	-0.677623	1.54606	-4.51979	1.48958e-05	0.00038114	2.83079
MYLK	-0.795016	1.88275	-4.51792	1.50085e-05	0.000382473	2.82376
IGHG1	-2.06486	4.23114	-4.51573	1.51409e-05	0.00038297	2.81556
WWP1	-0.752826	1.55506	-4.5156	1.51491e-05	0.00038297	2.81506
OTUD5	-0.702409	1.59958	-4.51397	1.52484e-05	0.00038383	2.80896
WDFY1	-0.739703	1.40989	-4.51305	1.53046e-05	0.00038383	2.80553
PDCL	-0.744671	1.58703	-4.50845	1.559e-05	0.000389441	2.78829
ZNF598	-0.646739	1.81337	-4.50282	1.59463e-05	0.000396412	2.76721
IRF8	-0.897136	1.67566	-4.50206	1.59945e-05	0.000396412	2.7644
PDLIM4	-0.836091	1.63596	-4.49424	1.65041e-05	0.000407445	2.73514
ACTN4	0.787137	3.42031	4.48571	1.70773e-05	0.000419955	2.70329
CERK	-0.762972	1.68087	-4.47896	1.75443e-05	0.000429768	2.67813
SERPING1	-0.857688	2.00635	-4.473	1.79669e-05	0.000436103	2.65594
MAPKAP1	-0.723842	1.51416	-4.47267	1.79906e-05	0.000436103	2.65471
MYADM	-0.867278	1.85303	-4.4724	1.80099e-05	0.000436103	2.65371
HEG1	-0.730921	2.18814	-4.46899	1.82567e-05	0.000440392	2.64102
GDF1	-0.813936	2.04521	-4.46776	1.83469e-05	0.000440883	2.63642
BDH2	-0.662847	1.73389	-4.46486	1.85606e-05	0.00044433	2.62563
RPL7	1.00025	4.93448	4.46274	1.87178e-05	0.000446401	2.61776
GPR180	-0.681873	1.70195	-4.45938	1.89703e-05	0.000450723	2.60527
ERN1	-0.668739	1.69785	-4.45814	1.90642e-05	0.000451258	2.60067
ZMIZ1	-0.604684	1.83805	-4.45189	1.95451e-05	0.000460915	2.57744
ABCG1	-0.709061	1.80204	-4.44766	1.98766e-05	0.000465657	2.56177
PLEKHG2	-0.774317	1.6349	-4.44745	1.98936e-05	0.000465657	2.56097
PLEKHG5	-0.702221	1.50138	-4.44638	1.99785e-05	0.000465918	2.557
NFIB	-0.703206	1.65018	-4.44259	2.0282e-05	0.000471256	2.54295
RBPMS	-0.798859	1.82513	-4.44128	2.03873e-05	0.000471256	2.53812
RNF111	-0.682126	1.59326	-4.44037	2.04615e-05	0.000471256	2.53474
TRIM44	-0.73892	1.45125	-4.43983	2.05056e-05	0.000471256	2.53273
NUCKS1	0.563193	3.43882	4.43731	2.07118e-05	0.00047427	2.5234
ADCY7	-0.732035	1.86591	-4.43165	2.11822e-05	0.000482014	2.50248
CDH1	0.859974	2.42261	4.43141	2.12025e-05	0.000482014	2.50158
DISC1	-0.764505	1.63139	-4.42871	2.14311e-05	0.000485464	2.49159
ZNF532	-0.657976	2.0077	-4.42671	2.16019e-05	0.000487587	2.48419
KITLG	-0.65269	2.07271	-4.42342	2.18861e-05	0.000492242	2.47202
CSTB	1.13365	3.2624	4.42092	2.21037e-05	0.000495373	2.4628
COX8A	0.69325	3.48927	4.41883	2.22874e-05	0.000497725	2.45509
TSC22D3	-0.661555	1.90738	-4.4069	2.33652e-05	0.000519959	2.41109
SNCG	1.25576	2.9233	4.3994	2.40688e-05	0.000533736	2.38346
DCK	-0.676363	1.75135	-4.39469	2.45207e-05	0.000541857	2.36614
VDR	-0.754252	2.06752	-4.39003	2.49763e-05	0.000550001	2.34899
HES7	-0.759208	1.79955	-4.3865	2.5326e-05	0.000555764	2.33605
SELENOM	-0.726192	1.91985	-4.38366	2.56113e-05	0.000560081	2.32562
GBP5	-0.897745	1.62682	-4.38264	2.57149e-05	0.000560408	2.32186
PTPRCAP	-0.815277	1.74549	-4.37838	2.61499e-05	0.00056793	2.30624
LFNG	-0.724197	1.73759	-4.37361	2.66463e-05	0.000576729	2.28873
CASP1	-0.690658	1.77748	-4.36288	2.77948e-05	0.000598232	2.24945
FCGR2C	-0.761535	1.77706	-4.36253	2.78332e-05	0.000598232	2.24817
KMT2C	-0.650409	1.63171	-4.3617	2.79238e-05	0.000598232	2.24514
ADGRA3	-0.673053	1.72026	-4.35942	2.81752e-05	0.000599755	2.2368
EHD2	-0.735694	1.67037	-4.3584	2.82881e-05	0.000599755	2.23308
H3C13	0.965927	3.49944	4.35812	2.8319e-05	0.000599755	2.23206
PAG1	-0.789397	1.61836	-4.35763	2.83745e-05	0.000599755	2.23024
CD9	1.09688	3.17447	4.34862	2.93956e-05	0.000619268	2.19734
OSTC	-0.743943	1.52673	-4.34379	2.99574e-05	0.000629005	2.17972
CCDC88C	-0.69836	1.73035	-4.33927	3.04934e-05	0.00063814	2.16322
FBL	0.715358	2.80568	4.33702	3.07628e-05	0.000641652	2.15504
IGFBP7	-1.12015	3.01347	-4.33274	3.12825e-05	0.000650347	2.13945
ADAMTS4	-0.868172	1.64765	-4.32053	3.28127e-05	0.000679922	2.09503
LSR	0.775051	2.35522	4.31676	3.32983e-05	0.00068773	2.08137
ADGRE5	-0.716233	1.55395	-4.31293	3.38002e-05	0.000695821	2.06745
PTEN	-0.738481	1.55981	-4.31033	3.41451e-05	0.00070064	2.05801
KIRREL1	-0.762094	1.65917	-4.3026	3.51893e-05	0.000719729	2.03
ORAI3	-0.695516	1.77779	-4.29641	3.60476e-05	0.000734906	2.0076
EFNA2	-0.7543	1.79132	-4.29264	3.65803e-05	0.000743369	1.99396
LHFPL6	-0.853438	1.5774	-4.28648	3.74682e-05	0.00075897	1.97167
ANXA8	0.927439	2.69218	4.28549	3.76122e-05	0.000759454	1.9681
NIPA2	-0.601625	1.81559	-4.27412	3.93103e-05	0.000791214	1.92706
GPATCH3	-0.631446	1.72209	-4.27248	3.95601e-05	0.000791447	1.92117
COPRS	-0.645006	1.9182	-4.2724	3.95724e-05	0.000791447	1.92088
EVL	-0.680042	2.57446	-4.26885	4.01207e-05	0.000799884	1.9081
NID1	-0.813102	1.62553	-4.26437	4.08244e-05	0.000811352	1.89194
SRA1	-0.662925	1.52414	-4.25692	4.20187e-05	0.000827456	1.86515
MT1E	-0.953491	1.4362	-4.25662	4.20675e-05	0.000827456	1.86407
ITGB2	-0.795275	1.5119	-4.25643	4.20987e-05	0.000827456	1.86338
FKBP10	-0.795812	2.00924	-4.25582	4.21971e-05	0.000827456	1.86121
SNX19	-0.804988	1.40115	-4.25494	4.23415e-05	0.000827456	1.85804
EFEMP2	-0.993453	1.90266	-4.25413	4.24744e-05	0.000827456	1.85513
FCGRT	-0.735119	1.49491	-4.25366	4.25511e-05	0.000827456	1.85345
MXRA7	-0.719239	1.74644	-4.25172	4.28721e-05	0.00083114	1.84647
SIRT5	-0.667444	1.65348	-4.24765	4.35513e-05	0.000838474	1.83187
GRAMD1A	-0.763449	1.61641	-4.24714	4.36377e-05	0.000838474	1.83003
TNC	-0.980719	2.29996	-4.24708	4.36484e-05	0.000838474	1.8298
NUP188	-0.681952	1.55515	-4.24571	4.38794e-05	0.000839918	1.8249
DOCK7	-0.695574	1.50865	-4.24506	4.39894e-05	0.000839918	1.82257
CERCAM	-0.752564	1.58397	-4.24194	4.45232e-05	0.000847551	1.81137
COL12A1	-0.904339	1.4943	-4.23976	4.48997e-05	0.000850127	1.80355
EOGT	-0.753881	1.48995	-4.2396	4.49276e-05	0.000850127	1.80297
IGKC	-1.96097	4.41882	-4.23757	4.52799e-05	0.000854235	1.79572
SNRPG	0.645986	2.98758	4.23568	4.56115e-05	0.000857229	1.78894
RAC2	-0.674585	1.92764	-4.23447	4.58242e-05	0.000857229	1.78462
CD68	-0.716386	2.57554	-4.23375	4.59524e-05	0.000857229	1.78203
ETS1	-0.832998	1.74713	-4.23359	4.59811e-05	0.000857229	1.78145
XG	-0.724404	1.67182	-4.22417	4.76805e-05	0.000886296	1.74775
RGL1	-0.756522	1.81195	-4.22118	4.82326e-05	0.000892444	1.73706
FCER1G	-0.672214	1.68709	-4.22085	4.82937e-05	0.000892444	1.73589
SYPL2	-0.812985	1.5823	-4.21941	4.8562e-05	0.000894786	1.73074
ATP5F1B	0.848163	3.42879	4.21479	4.94325e-05	0.000908178	1.71425
RNF144B	-0.625626	1.5628	-4.21356	4.96658e-05	0.000909819	1.70988
HLF	-0.863848	1.84033	-4.21091	5.01741e-05	0.000916475	1.70043
MYL9	-0.868879	2.52815	-4.20794	5.07507e-05	0.000924335	1.68982
C1R	-0.893486	1.91887	-4.20717	5.09004e-05	0.000924398	1.68709
ROMO1	0.545398	2.6089	4.20068	5.21852e-05	0.000945015	1.66395
ATF3	-0.690895	1.73263	-4.19555	5.32208e-05	0.000961016	1.64571
KLF10	-0.654363	1.5874	-4.19273	5.37991e-05	0.000967337	1.63569
TMBIM4	-0.590384	1.71981	-4.19236	5.3877e-05	0.000967337	1.63434
DRG2	-0.633856	1.61357	-4.18894	5.45869e-05	0.000977307	1.6222
FBXO32	-0.647875	1.75711	-4.1852	5.5373e-05	0.000988581	1.60893
BIRC2	-0.63327	1.73515	-4.18409	5.56103e-05	0.00099002	1.60496
RBMS2	-0.692209	1.90171	-4.17975	5.65404e-05	0.00100375	1.58958
ANTXR1	-0.884998	2.14285	-4.16943	5.88145e-05	0.0010412	1.553
PRDM1	-0.863809	1.73993	-4.16766	5.9214e-05	0.00104534	1.54672
EGFL7	-0.692219	1.74128	-4.16571	5.96546e-05	0.00104815	1.53985
SERPINF1	-0.834995	2.05189	-4.16549	5.97048e-05	0.00104815	1.53906
MOB3A	-0.731642	1.46827	-4.15916	6.1165e-05	0.00107081	1.51666
VRK3	-0.630585	1.56621	-4.15705	6.16568e-05	0.00107644	1.50923
MIER1	-0.626656	1.60553	-4.15597	6.19116e-05	0.00107791	1.50541
SLC35B3	-0.639856	1.60841	-4.14818	6.37769e-05	0.00110734	1.47789
SNX33	-0.627965	1.61388	-4.1429	6.50694e-05	0.00112668	1.45929
RPS19	1.11528	4.92948	4.14211	6.52652e-05	0.00112698	1.4565
BCL2L13	-0.691661	1.56213	-4.13958	6.58967e-05	0.00113479	1.44758
RIMBP3B	-0.782485	1.78549	-4.13831	6.62133e-05	0.00113714	1.44313
WDHD1	-0.720054	1.59492	-4.13526	6.69861e-05	0.0011473	1.43238
CHKB	-0.537539	1.97301	-4.13405	6.72956e-05	0.00114948	1.42811
RBP1	-0.692391	1.64144	-4.12778	6.89157e-05	0.00117398	1.40606
IFI44L	-0.704921	1.50451	-4.12523	6.95834e-05	0.00117887	1.39712
TBC1D31	-0.693153	1.57335	-4.12456	6.97611e-05	0.00117887	1.39476
CALHM6	-0.789237	1.53692	-4.12456	6.9762e-05	0.00117887	1.39475
NABP1	-0.640526	1.61755	-4.12274	7.02437e-05	0.00118384	1.38837
SFI1	-0.722588	1.52909	-4.12033	7.08895e-05	0.00119155	1.37989
NFYA	0.752395	4.45132	4.11837	7.14178e-05	0.00119711	1.37301
ADGRE2	-0.76966	1.52953	-4.1177	7.15992e-05	0.00119711	1.37066
MEF2A	-0.625099	1.99444	-4.11411	7.2578e-05	0.00120819	1.35808
LPAR1	-0.626546	1.93357	-4.11387	7.26444e-05	0.00120819	1.35723
MRPS5	-0.560384	1.72915	-4.10404	7.53943e-05	0.00124864	1.32282
PLPP5	-0.692457	1.55761	-4.10377	7.54718e-05	0.00124864	1.32186
SPIN1	-0.627912	1.60346	-4.10131	7.61777e-05	0.00125703	1.31324
CLCC1	-0.608768	1.63921	-4.09915	7.68005e-05	0.00126401	1.3057
ACTR1B	-0.586886	1.75546	-4.09766	7.72341e-05	0.00126784	1.30049
INO80E	-0.594111	1.68483	-4.09578	7.77843e-05	0.00127357	1.29391
CHIC2	-0.692643	1.47288	-4.09277	7.86723e-05	0.00128084	1.2834
ARL4C	-0.758016	1.75258	-4.09225	7.88265e-05	0.00128084	1.28158
TLR3	-0.687706	2.08163	-4.09221	7.88368e-05	0.00128084	1.28146
ETV6	-0.705351	1.62797	-4.09138	7.90848e-05	0.00128158	1.27856
ZUP1	-0.666654	1.52527	-4.09058	7.93232e-05	0.00128215	1.27577
SVBP	-0.633955	1.75652	-4.08919	7.97418e-05	0.00128563	1.27089
SLC16A1	-0.670001	1.8023	-4.08664	8.05099e-05	0.00129456	1.26202
LRRTM1	-0.767441	1.67855	-4.086	8.07049e-05	0.00129456	1.25978
NR4A1	-0.868754	1.89193	-4.08036	8.24389e-05	0.00131902	1.2401
FCHO2	-0.652158	1.62697	-4.07886	8.29054e-05	0.00131981	1.23487
UBR7	-0.615317	1.52174	-4.07886	8.29056e-05	0.00131981	1.23487
HLA-DQB1	-0.818222	2.35885	-4.07386	8.44791e-05	0.00133973	1.21747
SENP1	-0.593815	1.7633	-4.07354	8.45813e-05	0.00133973	1.21635
SERINC2	0.740489	2.69062	4.07191	8.51009e-05	0.00134459	1.21068
TPSAB1	-0.89206	2.07612	-4.07117	8.53361e-05	0.00134495	1.20812
SLC30A7	-0.582701	1.63313	-4.07015	8.56661e-05	0.00134679	1.20455
BRF1	-0.686198	1.71326	-4.06925	8.59555e-05	0.00134799	1.20143
SHOC2	-0.758613	1.46486	-4.06653	8.68375e-05	0.00135845	1.19198
USP17L17	-1.024	1.72276	-4.0621	8.82949e-05	0.00137784	1.17657
KLHDC4	-0.689593	1.63661	-4.06032	8.88869e-05	0.00137897	1.17039
BTN2A1	-0.751134	1.66611	-4.06014	8.8945e-05	0.00137897	1.16979
BTBD7	-0.728741	1.50489	-4.05991	8.90223e-05	0.00137897	1.16898
SDC2	-0.815277	1.57522	-4.05534	9.05605e-05	0.00139937	1.15313
RPL37	0.967942	5.19695	4.05185	9.17535e-05	0.00141435	1.14102
RARS1	-0.639538	1.5156	-4.05091	9.20787e-05	0.00141591	1.13775
OR5L1	-0.769242	1.78579	-4.0472	9.33649e-05	0.0014322	1.12491
RPL27	0.718614	4.42981	4.04407	9.4465e-05	0.00144557	1.11407
ARL2BP	-0.576054	1.76159	-4.04093	9.55818e-05	0.00145912	1.1032
YWHAZ	0.864204	3.85638	4.03946	9.61094e-05	0.00146364	1.09811
CLEC5A	-0.699854	1.96441	-4.03204	9.88112e-05	0.0014989	1.07247
HECA	-0.644383	1.78162	-4.0318	9.88988e-05	0.0014989	1.07165
HECTD3	-0.602016	1.67228	-4.03031	9.94497e-05	0.00150235	1.06651
HLA-DPA1	-0.931551	2.31713	-4.02991	9.96018e-05	0.00150235	1.0651
TAB2	-0.588283	1.80224	-4.02627	0.000100961	0.00151922	1.05257
ARHGEF1	-0.783462	1.51503	-4.02524	0.000101351	0.00152069	1.04899
PI4KA	-0.564671	1.62441	-4.02474	0.00010154	0.00152069	1.04728
DMXL2	-0.677897	1.71053	-4.02028	0.000103243	0.00154119	1.0319
ITFG2	-0.621509	1.7678	-4.01953	0.000103531	0.00154119	1.02932
PSIP1	-0.706656	1.50592	-4.01925	0.00010364	0.00154119	1.02834
PPP4R3A	-0.597367	2.29189	-4.01483	0.000105363	0.00156313	1.01311
F2	-0.858695	1.45203	-4.01259	0.000106244	0.00157251	1.00541
CNNM3	-0.633835	1.75415	-4.01066	0.000107009	0.00157648	0.99877
ZNF684	-0.635029	1.60651	-4.0105	0.000107075	0.00157648	0.998206
RPL41	0.780533	5.18547	4.01003	0.00010726	0.00157648	0.996603
PMEPA1	-0.70933	1.51781	-4.00742	0.000108307	0.00158716	0.98763
CCL2	-0.758982	1.83639	-4.00697	0.000108489	0.00158716	0.986073
C15orf39	-0.700275	1.64223	-4.00469	0.000109412	0.00159696	0.978246
GAPVD1	-0.71173	1.54434	-4.00389	0.00010974	0.00159706	0.975479
PTS	-0.691422	1.68551	-4.00343	0.000109924	0.00159706	0.973926
CLIC4	-0.661962	1.99494	-4.00075	0.000111025	0.00160935	0.964719
KLHDC2	-0.6289	1.54718	-3.99847	0.000111971	0.00161935	0.956878
DYM	-0.650145	1.55391	-3.99782	0.00011224	0.00161954	0.954659
TRIM59	-0.59898	1.67754	-3.99631	0.000112874	0.00162497	0.949457
TAGLN2	0.888331	3.8187	3.99271	0.000114391	0.00164306	0.93712
RPL22	0.805044	4.30308	3.9898	0.000115633	0.00165636	0.927134
TMEM117	-0.610472	1.96661	-3.98931	0.00011584	0.00165636	0.925483
DNMT1	-0.639677	1.66977	-3.98484	0.000117778	0.00167625	0.910156
EIF5A	0.77168	3.39399	3.98399	0.00011815	0.00167625	0.907244
GLG1	-0.62824	1.3645	-3.9839	0.000118187	0.00167625	0.90695
VGLL4	-0.658066	1.60573	-3.98366	0.000118292	0.00167625	0.906131
BCLAF1	-0.647502	1.76343	-3.98245	0.000118824	0.00168002	0.901986
UBE2G1	-0.608422	1.64836	-3.98132	0.000119323	0.0016833	0.898118
BLZF1	-0.603166	1.59067	-3.97991	0.000119947	0.00168833	0.893301
MDM4	-0.590144	1.62083	-3.97514	0.000122085	0.00171138	0.876976
DPP9	-0.594727	1.63556	-3.97505	0.000122125	0.00171138	0.876674
C4B	-0.704913	1.74671	-3.97262	0.000123228	0.00172126	0.868366
C17orf49	-0.548501	1.75552	-3.97199	0.000123517	0.00172126	0.866203
DCTN3	-0.582019	1.66141	-3.97153	0.000123727	0.00172126	0.864636
LBR	-0.613494	1.58979	-3.97111	0.00012392	0.00172126	0.863198
STRA6	-0.760794	1.54893	-3.96955	0.000124634	0.00172488	0.857891
GNA12	-0.634861	1.58646	-3.96935	0.000124726	0.00172488	0.857206
AIF1	-0.738822	1.73651	-3.96627	0.000126154	0.00174081	0.846697
DENND5A	-0.745389	1.37136	-3.96387	0.000127277	0.00175248	0.838515
GMFG	-0.669611	1.89363	-3.96181	0.000128249	0.00176203	0.831485
PRDX1	0.84461	3.25882	3.96097	0.000128647	0.00176277	0.828626
IGHM	-1.07092	1.9523	-3.96052	0.000128861	0.00176277	0.827092
CDC26	-0.680692	1.47971	-3.9558	0.000131124	0.00178263	0.811014
RPL32	0.957953	4.59857	3.95579	0.000131131	0.00178263	0.810964
KCTD10	-0.58085	1.77819	-3.95573	0.000131159	0.00178263	0.810772
WARS1	-0.78326	1.54745	-3.95499	0.000131519	0.0017837	0.808235
VPS53	-0.69444	1.41678	-3.95408	0.000131959	0.00178582	0.805158
ARHGAP45	-0.710952	1.66929	-3.94811	0.000134893	0.00182163	0.784854
NSMCE1	-0.532289	1.68282	-3.94538	0.000136258	0.00183614	0.775558
CEMIP	-0.746526	1.69665	-3.94469	0.000136603	0.00183688	0.773221
AHDC1	-0.601266	1.49161	-3.94251	0.000137705	0.00184726	0.765808
ATP2A3	-0.82798	1.61011	-3.942	0.00013796	0.00184726	0.7641
HEXA	-0.530443	1.91146	-3.94008	0.000138939	0.00185644	0.757574
RPL18	0.947405	4.41465	3.93763	0.0001402	0.00186933	0.749237
NegProbe-WTX	-0.732521	1.0857	-3.93704	0.000140501	0.0018694	0.747258
ARID5A	-0.7684	1.6805	-3.93366	0.000142261	0.00188884	0.735771
AKT1S1	-0.618842	1.50374	-3.93237	0.000142936	0.00189383	0.731399
RPS27A	0.935187	3.96155	3.93157	0.000143355	0.00189541	0.728697
MNT	-0.73598	1.70167	-3.93064	0.000143845	0.00189791	0.72555
C1S	-0.858802	2.07232	-3.92713	0.000145709	0.0019185	0.71367
CTSO	-0.71744	1.70891	-3.92558	0.000146542	0.00192546	0.708411
ARAF	-0.609296	1.66051	-3.92369	0.000147563	0.00193445	0.702003
PNOC	-0.716193	2.01344	-3.92318	0.000147839	0.00193445	0.700282
PAM	-0.724391	1.45475	-3.92153	0.000148735	0.00194216	0.694706
HDAC5	-0.598963	1.66253	-3.92042	0.000149341	0.00194606	0.690952
NEK6	-0.700332	1.81337	-3.91883	0.000150215	0.00195341	0.685572
ANKDD1A	-0.696351	1.66015	-3.9182	0.000150562	0.00195391	0.683443
ROPN1B	-0.821852	1.53554	-3.91762	0.000150881	0.00195403	0.68149
SETD3	-0.576832	1.6591	-3.91256	0.000153701	0.00198349	0.664412
LTBP2	-0.824853	1.25135	-3.91242	0.000153784	0.00198349	0.663914
PPFIA1	-0.580947	2.01098	-3.91169	0.000154191	0.0019847	0.661472
ARHGAP18	-0.713481	1.59373	-3.90866	0.000155912	0.00199974	0.651237
NPEPL1	-0.62867	1.43685	-3.90825	0.000156149	0.00199974	0.649838
INO80D	-0.650354	1.71222	-3.90797	0.000156309	0.00199974	0.648892
SGCD	-0.654764	1.72852	-3.90677	0.000156995	0.00200221	0.644854
ALCAM	-0.69662	1.64165	-3.90652	0.000157135	0.00200221	0.644028
GLIS2	-0.67743	1.63157	-3.90514	0.000157934	0.00200833	0.639355
RBPJ	-0.61292	1.69728	-3.90394	0.000158627	0.0020131	0.635315
PTPN18	-0.624742	1.53753	-3.9022	0.000159638	0.00202026	0.62946
S100B	-0.790015	1.5702	-3.90187	0.00015983	0.00202026	0.628347
SPOCK2	-0.756837	1.57049	-3.89868	0.000161707	0.00203989	0.617585
ECM1	-0.720091	1.77579	-3.89562	0.000163521	0.00205113	0.607298
HNRNPU	0.737196	3.51979	3.89558	0.000163545	0.00205113	0.607163
PHF20L1	-0.644118	1.58861	-3.89554	0.000163571	0.00205113	0.607017
S100P	1.13487	3.09867	3.89267	0.000165294	0.00206863	0.597356
LUZP1	-0.731793	1.48624	-3.89114	0.000166216	0.00207605	0.592228
SMPD2	-0.720915	1.53291	-3.89008	0.000166858	0.00207996	0.588674
GPANK1	-0.653518	1.81799	-3.88644	0.000169091	0.00210216	0.57642
SP7	-0.706064	1.75923	-3.88609	0.000169304	0.00210216	0.575259
GDAP1L1	-0.715037	1.70918	-3.88496	0.000170002	0.00210669	0.571468
PEBP1	0.652114	2.93617	3.87919	0.000173615	0.00214725	0.552085
PGBD5	-0.720657	1.64087	-3.87784	0.000174468	0.00215359	0.547567
RESF1	-0.643106	1.61151	-3.87461	0.000176528	0.00217363	0.536749
APOE	-0.82012	1.63033	-3.87422	0.00017678	0.00217363	0.535435
IDS	-0.565815	1.69514	-3.87362	0.000177164	0.00217413	0.533435
UBXN7	-0.607381	1.60145	-3.87176	0.000178372	0.00218471	0.527174
TCF7L2	-0.633948	1.57407	-3.8702	0.000179386	0.00219064	0.521948
MCAM	-0.75971	1.98707	-3.86969	0.000179717	0.00219064	0.520249
PALM2AKAP2	-0.631298	1.91595	-3.86897	0.00018019	0.00219064	0.51783
PHF2	-0.62771	1.67893	-3.86889	0.000180242	0.00219064	0.517561
LARP7	-0.619146	1.57442	-3.86613	0.000182054	0.00220841	0.508347
TMEM181	-0.668876	1.62569	-3.86546	0.0001825	0.00220958	0.50609
FASTKD1	-0.628437	1.81789	-3.85194	0.000191667	0.00231613	0.460945
SLC35A4	-0.609662	1.55254	-3.85116	0.000192213	0.00231829	0.458328
FBXW4	-0.573664	1.68947	-3.85027	0.000192835	0.00232137	0.455351
FCHSD2	-0.654066	1.68328	-3.84716	0.000195015	0.00234314	0.444999
CUX1	-0.546177	1.92961	-3.84489	0.000196625	0.00235398	0.437428
NCOR1	-0.666268	1.39864	-3.8446	0.000196831	0.00235398	0.436463
VEGFB	-0.598864	2.01636	-3.84388	0.000197343	0.00235398	0.43407
CAVIN1	-0.70004	1.78581	-3.84379	0.000197407	0.00235398	0.433772
PRELID3B	0.633975	4.64519	3.84303	0.000197952	0.00235603	0.431235
CYP17A1	-0.647526	1.75115	-3.83695	0.000202354	0.00240391	0.410981
RUFY3	-0.686639	1.46723	-3.83419	0.000204379	0.00242341	0.401814
C1orf52	-0.596636	1.69248	-3.83216	0.00020588	0.00243663	0.395079
GFER	-0.669141	1.67677	-3.83096	0.000206779	0.0024427	0.391068
JUP	0.841859	2.87595	3.82922	0.00020808	0.00244954	0.385296
CNN1	-0.688004	2.05374	-3.82915	0.000208134	0.00244954	0.385058
LOXL1	-0.698002	1.95995	-3.82808	0.000208933	0.00245438	0.381529
SLC6A6	-0.650883	1.67317	-3.82629	0.000210292	0.00246576	0.375561
PTK2B	-0.672219	1.47727	-3.82559	0.000210822	0.0024674	0.373244
RPS27L	-0.569647	1.92062	-3.82478	0.000211439	0.00247004	0.370557
IKBKB	-0.552506	1.73338	-3.82159	0.000213883	0.00249209	0.359976
RPLP0	0.932894	4.70614	3.82129	0.000214114	0.00249209	0.358983
ABLIM1	-0.626837	1.47975	-3.81941	0.000215566	0.00250119	0.352763
ABI2	-0.596353	1.65892	-3.81926	0.000215688	0.00250119	0.352244
NUTM2G	-0.677246	1.71221	-3.81666	0.000217715	0.00251986	0.343634
THAP4	-0.595004	1.84159	-3.81618	0.000218095	0.00251986	0.34203
GTF2H1	-0.602601	1.71372	-3.81506	0.000218974	0.0025254	0.338329
TMEM176B	-0.750794	1.6677	-3.81297	0.000220628	0.00253837	0.331405
FBXO3	-0.554574	1.64621	-3.81146	0.000221825	0.00253837	0.326427
MFNG	-0.672731	2.05222	-3.81141	0.000221869	0.00253837	0.326247
WHRN	-0.619252	1.80829	-3.81131	0.000221949	0.00253837	0.325914
ZBTB17	-0.686453	1.58111	-3.81111	0.000222107	0.00253837	0.325258
MAP3K6	-0.575661	1.78817	-3.8104	0.000222674	0.00254025	0.322914
GTF3C5	-0.595756	1.75907	-3.80918	0.00022365	0.00254665	0.318889
IRGC	-0.693751	1.67357	-3.80868	0.000224058	0.00254665	0.317213
SLC25A27	-0.685953	1.62883	-3.8082	0.000224444	0.00254665	0.315631
TRBC1	-0.728079	1.79007	-3.80426	0.000227641	0.0025783	0.302619
FLYWCH2	-0.664282	1.54402	-3.80257	0.000229029	0.00258938	0.297025
RPS29	0.829087	5.09549	3.80181	0.000229656	0.00259184	0.294509
UBFD1	-0.617169	1.7988	-3.80069	0.000230581	0.00259764	0.290812
EHD4	-0.554454	1.61263	-3.79896	0.000232021	0.0026092	0.285088
DOCK5	-0.636281	1.70904	-3.7974	0.000233321	0.00261917	0.279947
SNX2	-0.539521	1.95041	-3.79285	0.000237155	0.00265289	0.264957
BCKDHB	-0.633167	1.56242	-3.79266	0.000237322	0.00265289	0.26431
ZNF592	-0.619325	1.70264	-3.79211	0.000237789	0.00265289	0.262503
TIMM10B	-0.570911	1.61876	-3.79186	0.000238005	0.00265289	0.261669
MED13L	-0.56882	1.87211	-3.79062	0.000239065	0.00266002	0.257582
HLA-DRA	-1.07524	3.33742	-3.78971	0.000239842	0.00266398	0.254598
ATG4C	-0.677947	1.74469	-3.7881	0.000241229	0.00267468	0.249295
MAPK8	-0.62868	1.61077	-3.78484	0.000244064	0.00270138	0.238552
HSD17B8	-0.667826	1.65469	-3.78383	0.000244946	0.00270639	0.235238
SOD3	-0.687308	1.98954	-3.78278	0.00024587	0.00270927	0.231776
TGFB1	-0.615518	1.96528	-3.78256	0.000246063	0.00270927	0.231053
CIBAR1	-0.659176	1.626	-3.78176	0.00024677	0.00271232	0.228415
DPP7	-0.577488	1.97611	-3.77866	0.000249518	0.00273777	0.218234
PJA2	-0.551516	1.97959	-3.77774	0.000250341	0.00273943	0.215207
MPHOSPH9	-0.574659	1.69863	-3.77752	0.000250537	0.00273943	0.214488
RABGAP1	-0.587497	1.65292	-3.77502	0.000252783	0.00275922	0.206285
GNG10	-0.60817	1.54074	-3.77423	0.000253502	0.00276229	0.203674
FBXO8	-0.601877	1.6082	-3.77321	0.000254423	0.00276756	0.200338
CLEC11A	-0.699518	1.75803	-3.77128	0.000256183	0.00278192	0.194004
IKZF2	-0.640828	1.56904	-3.76035	0.000266378	0.00288767	0.15814
TNFAIP3	-0.677525	1.69661	-3.75172	0.000274688	0.00297265	0.129917
SOCS5	-0.60742	1.65346	-3.74996	0.000276417	0.00298625	0.124151
LPXN	-0.649991	1.86944	-3.74937	0.00027699	0.00298734	0.122249
CNOT7	-0.631679	1.59187	-3.7461	0.000280235	0.00301718	0.111554
TTC14	-0.617272	1.47376	-3.745	0.00028133	0.00302381	0.107971
TBCCD1	-0.565373	1.59213	-3.7408	0.000285557	0.00306404	0.0942736
KIAA0754	-0.684351	1.55078	-3.7367	0.000289751	0.00310133	0.080883
MIA3	-0.525639	1.75606	-3.73644	0.000290013	0.00310133	0.0800532
KLRF1	-0.755119	1.47165	-3.73352	0.000293038	0.00312838	0.0705267
ARHGEF40	-0.656873	1.7445	-3.7318	0.000294832	0.00314222	0.0649222
LAIR2	-0.684986	1.72089	-3.73084	0.000295829	0.00314754	0.0618233
LCE3A	-0.619906	2.11536	-3.72915	0.000297606	0.00316113	0.0563243
CNOT6L	-0.576561	1.66469	-3.7273	0.000299564	0.00317658	0.0503043
ALDOA	0.980731	4.69047	3.7254	0.000301592	0.00319273	0.0441096
ZNF32	-0.553764	1.89652	-3.72351	0.000303615	0.00320878	0.0379724
RBM8A	0.516512	2.83032	3.72299	0.00030418	0.00320938	0.036265
NOTCH2	-0.533576	1.43504	-3.72128	0.00030602	0.00322341	0.0307303
MARCHF2	-0.609437	1.91398	-3.71903	0.000308465	0.00324376	0.0234259
SNTB2	-0.626949	1.49153	-3.71769	0.000309934	0.00324659	0.019066
THAP3	-0.547707	1.83848	-3.71742	0.000310225	0.00324659	0.0182039
MRPL2	-0.57254	1.60521	-3.71738	0.000310275	0.00324659	0.0180565
PGAP2	-0.570628	1.60268	-3.71513	0.000312747	0.00326705	0.0107728
SLC66A3	-0.592858	1.62032	-3.71388	0.000314136	0.00327614	0.00670562
MFGE8	-0.679389	1.8741	-3.71158	0.000316706	0.0032975	-0.000769144
GTF2H2C	-0.537527	1.71996	-3.70933	0.000319229	0.0033183	-0.00805128
HARS2	-0.62545	1.38178	-3.70665	0.000322258	0.00333372	-0.0167158
NDUFS1	-0.618173	1.55103	-3.70662	0.000322294	0.00333372	-0.0168183
LILRB2	-0.64794	1.81599	-3.70662	0.000322295	0.00333372	-0.0168205
KCTD12	-0.615523	2.09424	-3.70407	0.000325214	0.00335729	-0.0250947
ESYT2	-0.516037	1.75647	-3.7037	0.000325636	0.00335729	-0.0262834
RNF145	-0.650601	1.3952	-3.70022	0.000329649	0.00339313	-0.0375196
SELENOP	-0.703891	1.73357	-3.69923	0.00033081	0.00339955	-0.0407461
ZNF138	-0.542347	2.10335	-3.69554	0.000335132	0.00343837	-0.0526533
GLRX5	-0.533957	1.62354	-3.69373	0.000337277	0.00345477	-0.0585042
HIGD2A	-0.533928	2.04093	-3.69292	0.000338241	0.00345904	-0.0611219
HMOX2	-0.62537	1.58862	-3.68923	0.000342662	0.00349858	-0.0730305
MCTP1	-0.681654	1.62909	-3.6878	0.000344394	0.0035106	-0.0776557
ZNF335	-0.622853	1.47866	-3.68707	0.000345276	0.00351392	-0.080001
GFM2	-0.582376	1.80761	-3.68575	0.000346888	0.00352287	-0.084272
HLA-DMA	-0.722267	1.49064	-3.68543	0.00034727	0.00352287	-0.0852808
OLFM2	-0.632571	1.88692	-3.68362	0.00034949	0.00353971	-0.0911249
TUBB4B	0.562837	3.29206	3.68311	0.000350115	0.00354036	-0.0927623
MTRNR2L5	-0.730666	1.60538	-3.68124	0.000352428	0.00355584	-0.0988001
MIF	0.772389	4.0778	3.68096	0.000352771	0.00355584	-0.0996924
S100A6	1.17774	5.4649	3.67974	0.000354288	0.00356545	-0.103626
PRDM2	-0.51253	1.81404	-3.67918	0.000354988	0.00356653	-0.105435
MAN2C1	-0.594206	1.62618	-3.67875	0.000355524	0.00356653	-0.106819
NPFF	-0.593593	1.73172	-3.67759	0.000356974	0.0035754	-0.110551
HOMER1	-0.656719	1.77102	-3.67682	0.000357936	0.00357936	-0.113017
PLD6	-0.624776	1.96069	-3.67587	0.000359138	0.0035857	-0.11609
PSTPIP1	-0.588397	1.933	-3.67253	0.000363367	0.00362221	-0.126823
ARHGAP1	-0.600746	2.02019	-3.67179	0.000364311	0.0036259	-0.129201
CREBBP	-0.504812	1.85841	-3.67037	0.000366126	0.00363823	-0.133756
FBXO7	-0.61372	1.50716	-3.66983	0.000366823	0.00363943	-0.135498
TXNDC5	-0.650699	2.29628	-3.66815	0.000368987	0.00365517	-0.14089
KNTC1	-0.609278	1.62104	-3.66363	0.000374872	0.00370766	-0.155393
ZNF655	-0.538652	1.75085	-3.66063	0.000378833	0.00374098	-0.165024
GNL1	-0.580016	1.68458	-3.65928	0.000380624	0.00374829	-0.169346
NPRL3	-0.567382	1.83234	-3.65918	0.00038076	0.00374829	-0.169674
BTAF1	-0.579899	1.61819	-3.65793	0.000382435	0.00375892	-0.173694
NNT	-0.584558	1.61312	-3.65601	0.000385009	0.00377835	-0.17984
PLEKHA4	-0.587374	1.79952	-3.65394	0.000387804	0.00379988	-0.186468
UBE2W	-0.62339	1.52991	-3.64867	0.000395014	0.00386453	-0.203343
CFL1	0.868233	4.898	3.64821	0.000395643	0.0038647	-0.2048
EEF2KMT	-0.641626	1.73422	-3.64567	0.000399169	0.00388874	-0.212928
P4HB	0.769852	3.54374	3.64555	0.000399335	0.00388874	-0.213308
ABCF1	-0.58348	1.52732	-3.64377	0.00040182	0.00390693	-0.218991
TNRC6B	-0.580648	1.55711	-3.64006	0.000407058	0.00395178	-0.230853
SLC39A8	-0.685695	1.44183	-3.63733	0.000410953	0.00398345	-0.239573
TBCB	0.499414	2.71912	3.63689	0.000411581	0.00398345	-0.240972
MVP	-0.534739	1.88759	-3.63566	0.000413338	0.00399434	-0.244873
MCRIP1	-0.537196	1.90058	-3.63489	0.00041445	0.00399897	-0.247332
PHF3	-0.52688	1.74999	-3.63326	0.000416809	0.00401559	-0.252528
EBAG9	-0.542607	1.63203	-3.63225	0.000418277	0.00402361	-0.255749
ADSL	-0.602168	1.54142	-3.63045	0.000420905	0.00404274	-0.261484
ZCCHC8	-0.685765	1.54398	-3.62885	0.000423257	0.00405915	-0.266584
RPN2	0.692645	3.30868	3.62733	0.000425498	0.00407446	-0.271418
ANKH	-0.671834	1.58412	-3.62583	0.000427732	0.00408639	-0.276212
SMAD4	-0.609547	1.86166	-3.62562	0.000428036	0.00408639	-0.276863
CREB1	-0.492739	1.80908	-3.62511	0.000428807	0.00408757	-0.27851
RNF13	-0.543979	1.52004	-3.6245	0.000429717	0.00409008	-0.28045
EPS15	-0.489103	1.67992	-3.62125	0.000434589	0.00413023	-0.29077
CYB5R3	-0.516833	2.06586	-3.61943	0.000437343	0.00415016	-0.296552
TPM3	0.559135	3.32368	3.61758	0.000440172	0.00416922	-0.302453
IL32	-0.785882	2.30365	-3.61708	0.000440935	0.00416922	-0.304038
DUT	-0.562552	1.80044	-3.61682	0.000441331	0.00416922	-0.304859
FZD9	-0.782279	1.44062	-3.61571	0.000443032	0.00417905	-0.308381
RPS16	0.780987	5.24289	3.61492	0.000444247	0.00418426	-0.310886
PGGT1B	-0.600561	1.62499	-3.61243	0.000448098	0.00421425	-0.318784
FAM53B	-0.52495	1.91801	-3.61016	0.000451646	0.00423739	-0.326
LTBP1	-0.658992	1.52688	-3.61	0.000451899	0.00423739	-0.326513
ITFG1	-0.582125	1.51081	-3.60949	0.000452693	0.00423855	-0.328121
RASA4	-0.65195	1.99075	-3.6075	0.000455816	0.00425927	-0.334411
ADIRF	1.19972	3.22553	3.60723	0.000456254	0.00425927	-0.335289
S100A11	1.12675	5.07049	3.60669	0.000457097	0.00426031	-0.336978
CRIP2	-0.662163	2.11798	-3.60631	0.000457713	0.00426031	-0.33821
FGF17	-0.700947	1.78692	-3.6058	0.000458509	0.00426144	-0.339799
CALM1	-0.554668	1.62017	-3.60533	0.000459268	0.00426222	-0.341312
MLXIP	-0.590953	1.59159	-3.60374	0.000461798	0.00427942	-0.346339
UFL1	-0.556122	1.48378	-3.60312	0.000462784	0.00428228	-0.348291
NEURL3	-0.695402	1.64892	-3.60253	0.000463738	0.00428483	-0.350173
ANO1	-0.848448	1.51745	-3.60143	0.000465499	0.00429482	-0.353641
FAM3C	0.5776	3.85988	3.59972	0.000468276	0.00431414	-0.359081
TNFAIP8	-0.575476	1.58261	-3.59812	0.00047087	0.00433173	-0.364134
MXD4	-0.508163	2.05404	-3.59703	0.000472643	0.00433878	-0.367573
APOC1	-0.691419	2.04616	-3.59681	0.000473009	0.00433878	-0.36828
CREBL2	-0.51518	2.0819	-3.59634	0.000473774	0.00433949	-0.369757
RPS3	0.834126	4.81661	3.5921	0.000480768	0.00439718	-0.383159
FNTA	-0.508557	1.79205	-3.59059	0.000483278	0.00441376	-0.387923
GDI1	-0.560073	1.8252	-3.58972	0.000484732	0.00442064	-0.390669
CAV1	-0.704512	1.68908	-3.58647	0.000490212	0.00446297	-0.400949
MAD2L1BP	-0.637099	1.42874	-3.58613	0.000490785	0.00446297	-0.402017
APIP	-0.596762	1.56427	-3.58466	0.000493269	0.00447908	-0.406632
MOK	-0.606341	1.54916	-3.58425	0.000493974	0.00447908	-0.407938
CCDC186	-0.631835	1.44825	-3.58296	0.000496174	0.00449041	-0.412001
ATP13A1	-0.51321	1.57133	-3.58269	0.000496645	0.00449041	-0.412869
STEAP2	-0.60312	1.75145	-3.57683	0.000506775	0.00457546	-0.431327
UBAP2	-0.556615	1.62648	-3.57559	0.000508931	0.00458836	-0.435207
SLC7A8	-0.670383	1.49761	-3.57484	0.000510248	0.00459368	-0.437569
VPS37A	-0.618831	1.56375	-3.57217	0.000514957	0.00462949	-0.445966
RNF122	-0.618355	1.69908	-3.56687	0.000524432	0.00470797	-0.462628
MAP2K6	-0.568432	1.78618	-3.56601	0.000525988	0.00471524	-0.465335
PRRC2B	-0.50387	1.82596	-3.56506	0.000527718	0.00472036	-0.468336
SHQ1	-0.632199	1.57262	-3.56487	0.000528053	0.00472036	-0.468915
SOAT1	-0.544385	1.89256	-3.56242	0.000532527	0.00475363	-0.476624
PGAP6	-0.580817	1.60671	-3.56019	0.000536607	0.00478329	-0.483597
TACC1	-0.594254	1.83291	-3.55925	0.000538343	0.00479201	-0.486549
CHI3L1	-0.830378	1.7468	-3.55638	0.000543669	0.00482953	-0.495542
ABR	-0.554012	2.04266	-3.55592	0.000544544	0.00482953	-0.497012
PPWD1	-0.551597	1.747	-3.55575	0.00054485	0.00482953	-0.497525
RPS28	0.787215	4.27254	3.55126	0.000553301	0.00489757	-0.511583
ACTR1A	-0.533879	1.52118	-3.54875	0.00055808	0.00493296	-0.519439
TPMT	-0.553163	1.58438	-3.5482	0.000559144	0.00493456	-0.521178
TNFRSF14	-0.592831	1.7509	-3.54784	0.000559822	0.00493456	-0.522285
CXCL8	-0.715466	1.61697	-3.54666	0.000562103	0.00494776	-0.525998
PILRA	-0.619072	1.80132	-3.54458	0.000566107	0.00497607	-0.53248
PIGG	-0.579771	1.48674	-3.54089	0.000573303	0.00502462	-0.544013
MARCHF5	-0.538384	1.61307	-3.54023	0.000574598	0.00502462	-0.546073
DUSP3	-0.577892	1.61763	-3.54012	0.00057482	0.00502462	-0.546427
GIGYF2	-0.571741	1.59507	-3.53977	0.000575514	0.00502462	-0.547528
UBR1	-0.57467	1.53502	-3.53972	0.000575606	0.00502462	-0.547673
INTS8	-0.620691	1.55562	-3.53892	0.000577173	0.00503093	-0.550156
PPT2	-0.593205	1.59654	-3.53821	0.000578591	0.00503093	-0.552397
ATP5ME	0.600287	2.88997	3.53814	0.000578716	0.00503093	-0.552594
PREP	-0.526019	1.97092	-3.53662	0.000581736	0.00503591	-0.557345
SPAG11A	-0.556233	1.86718	-3.53645	0.000582085	0.00503591	-0.557892
FAF2	-0.515434	1.72266	-3.53629	0.000582389	0.00503591	-0.558369
TLK1	-0.525401	1.49099	-3.53625	0.000582476	0.00503591	-0.558506
ABCA1	-0.558771	1.8099	-3.53567	0.000583637	0.00503905	-0.560324
CLEC10A	-0.725399	1.79872	-3.5351	0.000584768	0.00504193	-0.562091
OAT	-0.646919	1.57408	-3.53403	0.000586909	0.00504692	-0.565427
LRRFIP2	-0.504484	1.67275	-3.53401	0.000586944	0.00504692	-0.565482
ARFGAP3	-0.606621	1.55278	-3.53283	0.000589311	0.00505187	-0.569156
NLRC5	-0.594206	1.53108	-3.53261	0.000589763	0.00505187	-0.569856
ITGB4	0.67755	2.74025	3.53253	0.000589918	0.00505187	-0.570095
SRPX2	-0.629878	1.70631	-3.53018	0.000594671	0.00508568	-0.57742
HNRNPA2B1	0.742557	4.12006	3.52857	0.000597958	0.00510688	-0.582451
BABAM2	-0.462789	2.00592	-3.52786	0.000599406	0.00511234	-0.584659
ZSWIM6	-0.520184	1.83245	-3.52735	0.000600451	0.00511435	-0.586248
SELENON	-0.542912	1.73439	-3.52489	0.000605514	0.00515054	-0.593912
SYNGR2	0.607278	2.62538	3.52181	0.000611891	0.00519778	-0.603472
VOPP1	-0.593334	1.82228	-3.51991	0.00061586	0.00521962	-0.609373
CENATAC	-0.663852	1.32049	-3.51979	0.000616114	0.00521962	-0.609748
DOK1	-0.689013	1.87513	-3.51604	0.000624045	0.00527973	-0.621418
ALG2	-0.592777	1.42611	-3.5149	0.000626457	0.00529306	-0.624938
PIANP	-0.697966	1.55358	-3.51439	0.000627554	0.00529525	-0.626534
CDIP1	-0.597591	1.77507	-3.51347	0.000629528	0.00530483	-0.6294
PEX11B	-0.587353	1.57874	-3.5123	0.000632029	0.0053188	-0.633015
TRIM33	-0.576356	1.51769	-3.50997	0.000637052	0.00535394	-0.640236
RPL12	0.726186	3.85822	3.50707	0.000643375	0.00539991	-0.649245
TCEAL4	-0.478146	1.68051	-3.50661	0.000644376	0.0054002	-0.650664
ATF7IP	-0.574817	1.56588	-3.50627	0.000645119	0.0054002	-0.651714
SPANXA1	0.88939	5.66328	3.50538	0.000647063	0.00540931	-0.654459
H3C2	0.728211	3.21008	3.50434	0.000649373	0.00542145	-0.657709
MYO18A	-0.575141	1.57404	-3.50082	0.000657177	0.00547306	-0.668603
SIDT2	-0.565928	1.68269	-3.50077	0.000657287	0.00547306	-0.668756
PLAU	-0.660243	1.94412	-3.49986	0.000659308	0.0054817	-0.671556
POGLUT3	-0.530325	1.76752	-3.49953	0.000660059	0.0054817	-0.672594
CSTF1	-0.552207	1.48348	-3.49735	0.000664951	0.00551508	-0.679326
RPS24	0.882422	3.87588	3.49552	0.000669098	0.0055422	-0.684995
GSTO1	-0.573948	1.75473	-3.49206	0.000676992	0.0055963	-0.695688
USP39	-0.626364	1.41971	-3.49156	0.000678123	0.0055963	-0.697211
CCL5	-0.618762	1.73396	-3.49114	0.000679102	0.0055963	-0.698526
COQ8B	-0.581792	1.70903	-3.49072	0.000680054	0.0055963	-0.699802
TRIM22	-0.608748	1.54251	-3.49032	0.000680975	0.0055963	-0.701036
SAMHD1	-0.703037	1.93406	-3.48944	0.000683014	0.0055963	-0.703761
MPZL3	-0.623963	1.69675	-3.48934	0.000683243	0.0055963	-0.704067
FAM50A	-0.47582	1.8542	-3.48932	0.000683289	0.0055963	-0.704128
SLC35C2	-0.508839	1.85427	-3.48919	0.000683598	0.0055963	-0.704541
SNX30	-0.524719	1.76643	-3.48804	0.000686268	0.00561088	-0.708094
CASP8AP2	-0.545042	1.64128	-3.48753	0.000687454	0.00561332	-0.709668
RIC8A	-0.58366	1.48951	-3.48521	0.000692856	0.00564947	-0.716803
CAPN1	0.598313	2.47404	3.48453	0.000694451	0.00564947	-0.718898
MLKL	-0.609111	1.49125	-3.48449	0.000694563	0.00564947	-0.719044
PSMG1	-0.565957	1.60948	-3.48253	0.000699168	0.00567477	-0.725067
FYTTD1	-0.609552	1.66258	-3.48241	0.000699469	0.00567477	-0.72546
FUS	0.529702	3.46945	3.47984	0.000705572	0.00571156	-0.733377
PTK7	-0.599796	1.53237	-3.47974	0.000705811	0.00571156	-0.733685
SEC16A	-0.492901	1.83717	-3.47798	0.000710014	0.00573763	-0.739095
COLGALT1	-0.545954	1.83008	-3.47763	0.000710849	0.00573763	-0.740167
MAPK1	-0.537107	1.58882	-3.47617	0.000714358	0.00574826	-0.744653
TUBB6	-0.63979	2.35232	-3.47561	0.000715717	0.00574826	-0.746386
ARL13B	-0.62659	1.53309	-3.47498	0.00071724	0.00574826	-0.748322
VSNL1	-0.618585	1.46801	-3.47448	0.000718449	0.00574826	-0.749856
RNF24	-0.511661	1.77655	-3.47442	0.000718602	0.00574826	-0.750051
RTRAF	-0.568785	1.71719	-3.47384	0.00072001	0.00574826	-0.751834
PLEKHM1	-0.526767	1.72567	-3.47372	0.000720306	0.00574826	-0.752209
UBL5	0.624979	3.18654	3.47355	0.000720709	0.00574826	-0.752718
H2BC18	0.607592	2.81427	3.47349	0.000720851	0.00574826	-0.752897
RPL36	0.713952	4.30268	3.47318	0.000721606	0.00574826	-0.753851
ZKSCAN8	-0.575025	1.8483	-3.47295	0.000722171	0.00574826	-0.754564
HAPLN3	-0.633465	1.48787	-3.46918	0.000731422	0.00581458	-0.766161
NPM1	0.702312	4.52399	3.46802	0.000734296	0.00583009	-0.769732
STAT5B	-0.522659	1.72157	-3.46717	0.00073638	0.00583495	-0.772314
FOXO3	-0.548466	1.62038	-3.46702	0.000736755	0.00583495	-0.772778
UBE4A	-0.518276	1.61229	-3.46628	0.000738604	0.00584227	-0.775061
NLE1	-0.61749	1.6932	-3.46388	0.000744592	0.00588228	-0.782416
PPHLN1	-0.479466	1.80438	-3.46244	0.000748217	0.00590353	-0.786838
PLOD1	-0.57473	1.84204	-3.4615	0.000750595	0.00591096	-0.789729
ZFP41	-0.570044	1.60442	-3.4612	0.000751357	0.00591096	-0.790653
SOGA3	-0.625674	1.61608	-3.46082	0.000752305	0.00591096	-0.791801
SENP7	-0.551157	1.69871	-3.4603	0.000753635	0.00591096	-0.793411
MT1HL1	-0.648619	1.74548	-3.46022	0.000753834	0.00591096	-0.793651
LRCOL1	-0.586588	1.82947	-3.45827	0.000758809	0.00594259	-0.79964
TEAD1	-0.556927	1.56512	-3.45737	0.000761113	0.00595326	-0.802402
SETD1B	-0.563851	1.60391	-3.45426	0.000769092	0.00600824	-0.811897
WASHC4	-0.520289	1.70152	-3.45245	0.000773797	0.00603201	-0.81745
PHC3	-0.53225	1.55541	-3.45236	0.000774044	0.00603201	-0.817741
SPPL3	-0.545357	1.63597	-3.45199	0.000775005	0.00603206	-0.818871
IFI35	-0.566579	1.77781	-3.45125	0.000776923	0.0060388	-0.821121
JAK3	-0.646583	1.90881	-3.45092	0.000777782	0.0060388	-0.822127
RFK	-0.604289	1.5518	-3.45006	0.000780046	0.00604894	-0.824773
CNPY3	-0.570273	1.7565	-3.44887	0.000783166	0.00606569	-0.828407
FAT3	-0.619163	2.00655	-3.44761	0.000786479	0.0060839	-0.832249
STIMATE	-0.603525	1.52292	-3.44652	0.000789354	0.00609868	-0.835572
CREBZF	-0.538841	1.74026	-3.44425	0.000795405	0.00613793	-0.842523
BRD8	-0.586555	1.65214	-3.44273	0.000799481	0.00616185	-0.847175
PIK3CD	-0.629903	1.65645	-3.44098	0.000804185	0.00619056	-0.852514
OSBPL1A	-0.574274	1.61785	-3.43782	0.000812743	0.00624883	-0.862148
RPL23	0.794379	4.51952	3.43684	0.000815419	0.00626123	-0.865138
SENP6	-0.480502	1.65286	-3.43635	0.000816759	0.00626123	-0.866632
H2AC1	-0.615086	1.63731	-3.43596	0.000817815	0.00626123	-0.867809
ERG28	-0.499725	1.66271	-3.43578	0.000818319	0.00626123	-0.868369
IFITM1	-0.802188	2.28694	-3.4338	0.000823752	0.00629172	-0.874391
WASF2	-0.611822	1.60749	-3.43361	0.000824294	0.00629172	-0.874989
PLA2R1	-0.541605	1.64013	-3.4312	0.000830974	0.00633241	-0.882332
ITSN1	-0.504078	1.85329	-3.43096	0.000831629	0.00633241	-0.883049
EFCC1	-0.621192	1.93991	-3.42939	0.000836002	0.00634562	-0.88782
GPATCH11	-0.64356	1.74731	-3.42938	0.000836028	0.00634562	-0.887849
FOXO1	-0.556056	1.60444	-3.4291	0.000836828	0.00634562	-0.888719
CASP10	-0.565784	1.62294	-3.4289	0.000837381	0.00634562	-0.88932
ATG9A	-0.562292	1.53827	-3.42846	0.000838619	0.00634739	-0.890663
RBM6	-0.479854	2.12412	-3.42788	0.000840234	0.00635201	-0.892414
ENDOD1	-0.65079	1.32167	-3.42568	0.000846442	0.00639129	-0.89911
SPPL2B	-0.582446	1.54473	-3.42481	0.000848901	0.00640221	-0.901749
TSPYL2	-0.475831	1.93913	-3.42398	0.000851278	0.00641249	-0.904292
SCGB3A1	-0.776125	1.5521	-3.42174	0.00085766	0.00645287	-0.911085
PPP1R9B	-0.528643	1.78733	-3.41861	0.000866664	0.00651286	-0.920584
TMEM245	-0.63458	1.49357	-3.41788	0.000868793	0.00652111	-0.922815
AGO3	-0.519456	1.7784	-3.41568	0.000875188	0.00656131	-0.929484
SH3BP4	-0.592929	1.56212	-3.414	0.000880123	0.00659049	-0.934596
EIF2S3	-0.61241	1.49295	-3.41297	0.000883136	0.00660523	-0.937704
EGF	-0.615427	1.79347	-3.41193	0.000886197	0.00661799	-0.94085
EIF4G3	-0.490694	1.95324	-3.41168	0.000886937	0.00661799	-0.941609
DDX3X	0.588931	3.24191	3.41067	0.000889952	0.00663266	-0.944694
MACROH2A2	-0.556953	1.7621	-3.40884	0.00089539	0.00666533	-0.950233
TSEN54	-0.601617	1.5619	-3.40788	0.000898245	0.00667872	-0.953127
COL6A1	-0.972126	3.12998	-3.4065	0.000902384	0.00670161	-0.957306
ZNF45	-0.605124	1.51394	-3.40606	0.000903715	0.00670361	-0.958645
RABIF	-0.53519	1.68315	-3.40441	0.000908701	0.0067327	-0.963647
LMAN2L	-0.464542	1.87463	-3.40344	0.000911637	0.00674163	-0.966579
EBF1	-0.598	2.12133	-3.40301	0.000912929	0.00674163	-0.967867
DUSP14	-0.67187	1.57944	-3.40216	0.000915524	0.00674163	-0.970446
PI4K2B	-0.515245	1.6651	-3.40214	0.000915566	0.00674163	-0.970487
SLX1A	-0.49775	1.80846	-3.40191	0.000916291	0.00674163	-0.971207
PSG11	-0.625861	1.74171	-3.4017	0.000916932	0.00674163	-0.971842
DTD2	-0.571896	1.73027	-3.40155	0.000917373	0.00674163	-0.97228
CCSER2	-0.511061	1.90972	-3.40105	0.000918898	0.00674499	-0.973789
SACM1L	-0.528747	1.7063	-3.40056	0.00092039	0.0067481	-0.975264
C5orf51	-0.561248	1.76097	-3.39789	0.000928617	0.00680053	-0.983351
DCTN2	-0.566095	1.53549	-3.39661	0.000932573	0.0068216	-0.987214
OR4F4	-0.569824	1.81247	-3.39438	0.000939519	0.00685347	-0.993957
RCOR3	-0.483584	1.5726	-3.39424	0.000939932	0.00685347	-0.994357
DDX24	-0.558859	1.57834	-3.39416	0.000940183	0.00685347	-0.994599
TNK2	-0.50506	1.7023	-3.39235	0.000945852	0.00688685	-1.00006
PITPNB	-0.496336	1.62143	-3.39031	0.000952272	0.00691888	-1.00621
ARHGEF2	-0.542344	1.69574	-3.39026	0.000952441	0.00691888	-1.00637
C1D	-0.478328	1.65088	-3.38942	0.000955104	0.00693026	-1.0089
DACH1	-0.675309	1.65067	-3.38888	0.000956824	0.00693208	-1.01054
DNAJC16	-0.554792	1.78826	-3.38837	0.000958442	0.00693208	-1.01207
PDXK	0.60258	2.81952	3.3883	0.000958645	0.00693208	-1.01227
CYP2D7	-0.598769	1.78502	-3.38469	0.000970197	0.00700759	-1.02315
SGK3	-0.603255	1.4335	-3.38373	0.000973305	0.00701746	-1.02605
GPR160	-0.489466	1.76048	-3.38336	0.000974507	0.00701746	-1.02717
HLA-G	-0.619283	1.82959	-3.38324	0.000974894	0.00701746	-1.02753
MRPL23	-0.532245	1.64673	-3.38261	0.000976909	0.00702397	-1.02941
MEX3C	-0.548492	1.64993	-3.38209	0.000978593	0.00702808	-1.03097
LPGAT1	-0.531471	1.47519	-3.37822	0.000991235	0.00711079	-1.04263
FRG1	-0.500559	2.29287	-3.37774	0.000992805	0.00711398	-1.04407
RAB10	-0.485872	1.63241	-3.37721	0.000994549	0.0071184	-1.04566
CCDC50	-0.538633	1.58965	-3.37678	0.000995967	0.00712049	-1.04696
RUSF1	-0.60282	1.43451	-3.37405	0.001005	0.00717697	-1.05516
TUT7	-0.486465	1.84434	-3.37356	0.00100664	0.00718057	-1.05664
ARL6IP1	0.536324	2.74027	3.37245	0.00101034	0.0071988	-1.05996
H2BS1	0.649103	3.46907	3.37186	0.00101229	0.00720461	-1.06172
PRPS2	-0.481921	1.86543	-3.37086	0.00101565	0.00721824	-1.06472
PDS5B	-0.537573	1.79877	-3.37061	0.00101649	0.00721824	-1.06548
CSHL1	-0.727881	1.40018	-3.36853	0.0010235	0.00725638	-1.07171
BICD2	-0.550517	1.64908	-3.3682	0.00102462	0.00725638	-1.07271
PIK3R3	-0.559315	1.87508	-3.368	0.00102531	0.00725638	-1.07332
METTL2B	-0.485413	1.73884	-3.36763	0.00102655	0.00725704	-1.07442
CEP83	-0.566756	1.64343	-3.36423	0.00103815	0.00733086	-1.08462
CDC42BPA	-0.629639	1.53254	-3.36273	0.00104332	0.00735911	-1.08912
DMTF1	-0.565669	1.56844	-3.3613	0.00104825	0.00738568	-1.09341
RPS2	0.887742	5.10712	3.3608	0.00104996	0.00738949	-1.09489
SLC44A1	-0.52693	1.60215	-3.3594	0.00105483	0.00741552	-1.09909
GEMIN7	-0.519367	1.74035	-3.35729	0.0010622	0.00745897	-1.1054
GOLGB1	-0.53801	1.44325	-3.35543	0.00106873	0.00749656	-1.11097
TIMP1	-0.854183	3.19282	-3.35447	0.0010721	0.00750986	-1.11382
MYO19	-0.533322	1.62563	-3.35422	0.00107301	0.00750986	-1.11459
EHMT1	-0.453274	1.90526	-3.35323	0.00107649	0.00752335	-1.11753
TP53	-0.463917	1.79743	-3.353	0.00107731	0.00752335	-1.11822
RNF166	-0.624007	1.52974	-3.34957	0.00108956	0.00760044	-1.12847
SPNS1	-0.508715	1.85627	-3.34831	0.00109408	0.00762355	-1.13223
LRRC58	-0.498474	1.63993	-3.34694	0.00109902	0.0076496	-1.13632
VPS13C	-0.498757	1.77738	-3.34531	0.00110492	0.00767674	-1.14118
TMEM184B	-0.569151	1.67064	-3.34519	0.00110535	0.00767674	-1.14153
TNR	-0.692091	1.59021	-3.3439	0.00111007	0.00770042	-1.14539
CKS1B	0.428945	3.07084	3.34359	0.0011112	0.00770042	-1.14631
PLAAT4	-0.673934	1.38659	-3.34313	0.00111289	0.00770366	-1.14769
PPME1	-0.511969	1.66279	-3.34174	0.00111798	0.00773046	-1.15183
ARMC6	-0.547185	1.53968	-3.34075	0.00112161	0.00774709	-1.15477
EIF2B4	-0.506858	1.64886	-3.33967	0.0011256	0.00776616	-1.15799
CDYL	-0.557982	1.65176	-3.33851	0.00112988	0.00778714	-1.16143
UEVLD	-0.518698	1.81792	-3.33729	0.00113444	0.0078039	-1.16508
CRAT	-0.559231	1.52152	-3.3372	0.00113478	0.0078039	-1.16535
H4C2	0.593845	2.86226	3.33644	0.00113761	0.0078149	-1.16762
NEO1	-0.514723	2.06081	-3.33533	0.00114175	0.00783144	-1.17091
PERM1	-0.594595	1.83123	-3.33513	0.0011425	0.00783144	-1.1715
NRG1	-0.710117	1.82005	-3.33472	0.00114404	0.0078335	-1.17273
TFAP2B	-0.614963	1.7884	-3.33437	0.00114536	0.00783404	-1.17377
C1GALT1C1	-0.522979	1.57972	-3.33336	0.00114914	0.00785145	-1.17676
DNAJC10	-0.52849	1.58057	-3.33019	0.00116117	0.00792504	-1.1862
PDIA3	0.570378	3.42845	3.32766	0.00117083	0.00798238	-1.19371
CHRAC1	-0.482422	1.68301	-3.32634	0.00117589	0.00800825	-1.19762
HSPB2	-0.647065	1.58202	-3.32584	0.00117782	0.00801272	-1.19911
GORAB	-0.536215	1.71797	-3.32488	0.00118155	0.00802944	-1.20197
PRKACA	-0.511582	1.9159	-3.32426	0.00118395	0.00803199	-1.20381
GNAI1	-0.555232	1.46147	-3.32412	0.00118446	0.00803199	-1.20421
ATR	-0.495355	1.52775	-3.32336	0.00118741	0.00804334	-1.20646
SLC39A14	-0.698154	1.4484	-3.32276	0.00118976	0.0080434	-1.20825
KRT17	1.03143	3.21933	3.32271	0.00118997	0.0080434	-1.20841
MOV10	-0.466638	1.80717	-3.3216	0.0011943	0.00806406	-1.2117
FOXN3	-0.510658	1.74877	-3.3204	0.00119898	0.00808704	-1.21524
METTL5	-0.501839	1.69057	-3.31952	0.00120243	0.00810167	-1.21785
NCK1	-0.526133	1.68043	-3.31877	0.00120539	0.00811295	-1.22008
DPM2	-0.445464	1.69147	-3.31785	0.00120903	0.00811542	-1.22281
PLA2G4B	-0.625571	1.53717	-3.31772	0.00120952	0.00811542	-1.22317
FASN	0.638778	2.62224	3.3177	0.00120961	0.00811542	-1.22324
TBC1D9	-0.584839	1.70549	-3.31638	0.00121484	0.0081419	-1.22715
CLEC3B	-0.579975	1.74914	-3.31604	0.00121618	0.00814223	-1.22815
MICAL2	-0.594952	1.5991	-3.3146	0.00122194	0.00817213	-1.23243
DCBLD1	-0.515481	1.7728	-3.31378	0.00122523	0.00817896	-1.23487
GABBR1	-0.58208	1.77887	-3.31362	0.00122585	0.00817896	-1.23533
TOPORS	-0.537342	1.6636	-3.31337	0.00122684	0.00817896	-1.23606
PBXIP1	-0.516045	1.61657	-3.31147	0.00123448	0.00822121	-1.24168
KAT6B	-0.506177	1.68503	-3.31034	0.00123904	0.00824291	-1.24503
MAP9	-0.559226	1.64534	-3.30665	0.00125407	0.00833374	-1.25595
SMPDL3A	-0.643446	1.72985	-3.30634	0.00125534	0.00833374	-1.25686
BCL2L11	-0.6097	1.60245	-3.30584	0.00125736	0.00833841	-1.25832
MGP	-1.00019	2.29033	-3.30536	0.00125935	0.00834283	-1.25975
CORO1A	-0.624597	1.86577	-3.30478	0.00126174	0.00834992	-1.26146
GPR141	0.76408	3.20281	3.30337	0.00126752	0.00837685	-1.26561
FAM102A	-0.525095	1.64442	-3.30315	0.00126846	0.00837685	-1.26627
GOLM1	-0.575759	1.43784	-3.29996	0.00128169	0.00845281	-1.27567
SLC46A3	-0.50809	2.06232	-3.29974	0.00128263	0.00845281	-1.27634
HNRNPCL4	-0.553783	1.85325	-3.29785	0.00129052	0.00849595	-1.28189
POLR3D	-0.590514	1.47848	-3.29558	0.00130011	0.00855016	-1.2886
RAB3GAP1	-0.545144	1.99727	-3.29452	0.0013046	0.00857045	-1.29172
CAPN7	-0.496513	1.67027	-3.29421	0.00130591	0.00857045	-1.29262
ZNF548	-0.478489	1.82707	-3.29303	0.00131092	0.00859443	-1.29609
UBALD2	0.510826	2.569	3.29188	0.00131586	0.00861786	-1.2995
ASXL2	-0.517142	1.61988	-3.29129	0.00131838	0.00862543	-1.30123
ZNF580	-0.544825	1.74118	-3.28949	0.0013261	0.00866695	-1.30651
ZMYM1	-0.54502	1.64844	-3.28689	0.00133737	0.00873157	-1.31417
NOTCH1	-0.616399	1.55938	-3.28653	0.00133893	0.00873274	-1.31523
ALDH2	-0.593428	1.98538	-3.28505	0.00134536	0.00876563	-1.31956
ANKRD36B	0.617501	5.29578	3.28355	0.00135196	0.00879525	-1.32399
GSX2	-0.59422	1.61051	-3.28338	0.00135269	0.00879525	-1.32448
MED27	-0.530998	1.82374	-3.28032	0.00136617	0.00887377	-1.33345
SLC24A4	-0.613671	1.70069	-3.27842	0.00137463	0.00891625	-1.33904
NUDT9	-0.52907	1.54657	-3.27822	0.00137553	0.00891625	-1.33963
LMBRD1	-0.503262	1.61908	-3.27786	0.00137715	0.00891636	-1.3407
ALOX12	-0.602712	1.66006	-3.27758	0.00137837	0.00891636	-1.3415
WDR90	-0.534077	1.62919	-3.27714	0.00138036	0.00892009	-1.3428
DDX51	-0.530542	1.84039	-3.27473	0.00139118	0.00898085	-1.34987
ITPR2	-0.602791	1.49781	-3.27429	0.00139314	0.00898167	-1.35114
SFPQ	0.647468	3.07585	3.27383	0.00139523	0.00898167	-1.35249
GOLGA6A	-0.613736	2.05902	-3.27362	0.00139617	0.00898167	-1.35311
MDFIC	-0.566946	1.6672	-3.27344	0.00139699	0.00898167	-1.35364
GMPR2	-0.489487	1.84376	-3.27234	0.001402	0.00900471	-1.35687
USP12	-0.501858	1.55764	-3.27151	0.00140576	0.00900764	-1.35929
ESCO2	-0.568672	1.95455	-3.27145	0.00140601	0.00900764	-1.35946
KRT27	-0.611462	1.62762	-3.27107	0.00140775	0.00900764	-1.36058
NDUFA9	-0.512835	1.61646	-3.27072	0.00140936	0.00900764	-1.36161
FAM98A	-0.471843	1.72994	-3.27052	0.00141025	0.00900764	-1.36218
MRPS10	-0.543669	1.6042	-3.27036	0.00141101	0.00900764	-1.36267
LBH	-0.629325	1.58973	-3.26986	0.00141329	0.00900967	-1.36413
KLF5	0.708543	2.60744	3.26966	0.00141418	0.00900967	-1.3647
HIBADH	-0.600375	1.38151	-3.26907	0.00141688	0.00901337	-1.36642
ATP5MC2	0.711092	5.17325	3.26883	0.00141802	0.00901337	-1.36715
AGPAT2	-0.549785	1.64019	-3.2685	0.00141952	0.00901337	-1.36811
TRIT1	-0.554587	1.53992	-3.26829	0.00142046	0.00901337	-1.36871
AGPAT1	-0.503658	1.52378	-3.26497	0.00143579	0.00909791	-1.37842
RAP1A	-0.53088	1.97629	-3.26479	0.00143666	0.00909791	-1.37896
GNAQ	-0.491108	1.61959	-3.26361	0.00144212	0.0091233	-1.38239
HPS6	-0.52447	1.87417	-3.26137	0.00145262	0.0091772	-1.38895
FZD5	-0.540091	1.48982	-3.26091	0.00145478	0.0091772	-1.39029
PRAC1	-0.550779	2.02021	-3.26062	0.00145612	0.0091772	-1.39113
OSTM1	-0.572528	1.63301	-3.26055	0.00145644	0.0091772	-1.39133
AOC3	-0.587056	1.79032	-3.25998	0.00145913	0.00918498	-1.393
SGSM2	-0.487277	1.59662	-3.25918	0.00146292	0.00919968	-1.39534
RUFY2	-0.529426	1.58454	-3.25731	0.00147179	0.00922276	-1.40081
SLC27A4	-0.518845	1.83677	-3.2573	0.00147181	0.00922276	-1.40082
GNL3	0.539295	2.75694	3.25718	0.0014724	0.00922276	-1.40118
PIK3CG	-0.689616	1.85436	-3.25717	0.00147243	0.00922276	-1.4012
NUTM2F	-0.573196	1.90444	-3.2565	0.00147562	0.0092336	-1.40316
UBL7	-0.506435	1.71708	-3.25594	0.00147829	0.00924114	-1.40479
APOBEC3A_B	0.555785	4.57917	3.25543	0.00148075	0.00924738	-1.40629
CYB561A3	-0.509467	1.72789	-3.25232	0.00149565	0.00933119	-1.41534
HBS1L	-0.542486	1.62219	-3.2507	0.00150351	0.00936649	-1.42008
FAM131C	-0.651413	1.61155	-3.25054	0.00150427	0.00936649	-1.42054
C9orf78	-0.54936	1.51452	-3.25023	0.00150577	0.00936658	-1.42144
SLC36A1	-0.544551	1.84111	-3.247	0.00152152	0.00945528	-1.43084
PARN	-0.526918	1.70959	-3.24488	0.00153196	0.00951076	-1.43702
ZMAT3	-0.52024	1.70357	-3.24445	0.00153408	0.00951463	-1.43827
ST20	-0.64051	1.90734	-3.2417	0.00154771	0.00958971	-1.44626
MAMSTR	-0.582424	1.74091	-3.24039	0.00155425	0.00962081	-1.45007
DDX19A	-0.500614	1.54556	-3.23945	0.00155893	0.00963321	-1.45279
HEMK1	-0.623671	1.60244	-3.23938	0.0015593	0.00963321	-1.453
MRPS18B	-0.531595	1.7611	-3.23806	0.00156591	0.00965776	-1.45682
NOMO3	0.486298	2.9439	3.23779	0.00156727	0.00965776	-1.45761
RPS18	0.889551	4.7835	3.23767	0.00156786	0.00965776	-1.45795
HS2ST1	-0.430824	1.75099	-3.23611	0.00157578	0.00968991	-1.4625
GABRP	-0.819288	1.25987	-3.23603	0.00157614	0.00968991	-1.46271
KCNJ10	-0.607763	2.03311	-3.2351	0.00158086	0.00970945	-1.46541
HIKESHI	-0.568709	1.51048	-3.23461	0.00158338	0.00971548	-1.46684
FA2H	-0.593015	1.75672	-3.2338	0.00158751	0.00973142	-1.4692
IDUA	-0.535762	1.72008	-3.2327	0.00159309	0.00975613	-1.47237
SOX18	-0.614673	1.82867	-3.23057	0.00160406	0.00981379	-1.47856
ELP2	-0.54307	1.57528	-3.23009	0.00160654	0.00981947	-1.47996
UCHL5	-0.476443	1.71255	-3.22896	0.00161233	0.00982315	-1.48321
FAU	0.566433	3.69616	3.22896	0.00161235	0.00982315	-1.48322
PKN2	-0.562304	1.38329	-3.22884	0.00161297	0.00982315	-1.48357
ELMO2	-0.512311	1.69974	-3.22855	0.00161448	0.00982315	-1.48441
WDR55	-0.518996	1.73726	-3.22846	0.00161491	0.00982315	-1.48465
ADD3	-0.494687	1.87698	-3.22718	0.00162159	0.00985153	-1.48838
RNPEPL1	-0.525924	1.78513	-3.22654	0.00162493	0.00985153	-1.49024
SNW1	-0.492787	1.84051	-3.22635	0.00162588	0.00985153	-1.49076
EZR	0.609983	2.69484	3.22599	0.00162777	0.00985153	-1.49181
TRIM26	-0.51275	1.57496	-3.22597	0.00162788	0.00985153	-1.49187
SDC4	0.544148	2.44903	3.22574	0.00162909	0.00985153	-1.49255
NIT1	-0.516468	1.60748	-3.22547	0.00163049	0.00985153	-1.49332
HDAC8	-0.540318	1.63304	-3.2248	0.00163402	0.00985326	-1.49528
EOMES	-0.569484	1.69398	-3.22478	0.00163411	0.00985326	-1.49533
SMU1	-0.468791	1.77042	-3.22452	0.00163545	0.00985326	-1.49607
ID2	-0.53379	1.86432	-3.22351	0.00164079	0.00987415	-1.49901
EML3	-0.544309	1.55016	-3.22327	0.00164205	0.00987415	-1.4997
MRPS2	-0.489744	1.88922	-3.22239	0.00164668	0.00989262	-1.50224
PRSS38	-0.568667	1.92158	-3.22175	0.00165005	0.00990341	-1.50409
PRM2	-0.573944	1.82803	-3.22127	0.0016526	0.00990934	-1.50548
AK8	-0.592812	2.20427	-3.21858	0.00166686	0.00997526	-1.51324
GAA	-0.537682	1.93709	-3.21849	0.00166736	0.00997526	-1.51351
ARIH2	-0.478729	1.55332	-3.21827	0.00166851	0.00997526	-1.51413
MINK1	-0.508528	1.63101	-3.21782	0.00167091	0.00997526	-1.51543
CCDC71L	-0.536497	1.85267	-3.21758	0.00167221	0.00997526	-1.51613
MRPL37	-0.572893	1.47008	-3.21742	0.00167306	0.00997526	-1.51659
DIAPH1	-0.52394	1.60488	-3.21592	0.00168114	0.010014	-1.52094
MEAF6	-0.47089	1.71621	-3.21342	0.00169464	0.0100848	-1.52815
ERAP1	-0.535265	1.66071	-3.2125	0.00169961	0.0101049	-1.5308
ZNF362	-0.503219	1.77304	-3.21208	0.0017019	0.010109	-1.53201
SCRN2	-0.596568	1.43951	-3.21136	0.00170579	0.0101226	-1.53408
GLE1	-0.49953	1.79402	-3.21076	0.00170908	0.0101327	-1.53582
BET1L	-0.524796	1.61638	-3.20951	0.00171594	0.0101638	-1.53943
PEX26	-0.497945	1.66482	-3.20861	0.00172087	0.010177	-1.54202
NUP43	-0.579511	1.40702	-3.20851	0.00172139	0.010177	-1.54229
ELF3	0.601008	2.44952	3.20713	0.00172901	0.0102125	-1.54628
RELT	-0.618606	1.55739	-3.20536	0.00173879	0.0102606	-1.55136
RBM23	-0.497029	1.63782	-3.20421	0.00174523	0.0102887	-1.5547
MBD4	-0.462539	1.69027	-3.20392	0.00174679	0.0102887	-1.55551
WDR7	-0.543487	1.84786	-3.20306	0.00175163	0.0103075	-1.558
TRABD	-0.538925	1.68364	-3.19979	0.00176996	0.0104013	-1.56739
MAP7D1	-0.560747	1.97267	-3.19963	0.00177086	0.0104013	-1.56785
RPL24	0.824167	4.26095	3.19748	0.00178305	0.0104623	-1.57404
MRPL43	-0.47424	2.14927	-3.19722	0.00178456	0.0104623	-1.5748
SNX9	-0.487143	1.63584	-3.19616	0.00179059	0.010488	-1.57784
SUCLG2	-0.469475	1.87376	-3.19524	0.00179582	0.0105015	-1.58047
PIGR	-0.586262	1.90947	-3.19517	0.00179622	0.0105015	-1.58067
PEX3	-0.532079	1.65497	-3.19417	0.00180192	0.0105251	-1.58353
TMEM208	-0.52493	1.69236	-3.19359	0.00180527	0.0105292	-1.58521
MICAL1	-0.618509	1.72214	-3.19347	0.00180596	0.0105292	-1.58555
PERP	0.892464	2.77577	3.19289	0.00180932	0.0105391	-1.58722
FKBP9	-0.538153	2.02902	-3.18999	0.00182609	0.0106269	-1.59554
IGSF6	-0.613873	1.80454	-3.1897	0.00182775	0.0106269	-1.59636
TGOLN2	-0.477381	1.80718	-3.18872	0.00183347	0.0106503	-1.59918
MYO1F	-0.605499	1.84826	-3.18841	0.00183525	0.0106508	-1.60005
TMEM106C	0.665453	6.77987	3.18758	0.0018401	0.0106692	-1.60244
AMDHD2	-0.497992	1.89033	-3.18685	0.0018444	0.0106792	-1.60454
CLK1	-0.438652	1.97728	-3.18663	0.00184571	0.0106792	-1.60518
PKM	0.741201	4.102	3.18642	0.0018469	0.0106792	-1.60576
ADGRL1	-0.594782	1.76771	-3.18418	0.00186009	0.0107457	-1.61217
KLHL32	-0.640895	1.69798	-3.18382	0.00186224	0.0107483	-1.61322
BAZ1A	-0.521854	1.54169	-3.18332	0.00186518	0.0107554	-1.61464
DR1	-0.421588	1.88773	-3.18178	0.00187435	0.0107928	-1.61906
SLC7A7	-0.60807	1.54483	-3.18166	0.00187508	0.0107928	-1.61941
PKD1	-0.470489	2.43331	-3.18095	0.00187929	0.0108072	-1.62143
MECP2	-0.474455	1.73576	-3.17683	0.00190401	0.0109394	-1.63321
MKRN1	-0.537744	1.61128	-3.17633	0.00190704	0.01094	-1.63464
ARFGAP1	-0.496827	2.00433	-3.17624	0.00190758	0.01094	-1.63489
VAMP7	-0.493854	1.58583	-3.17244	0.0019307	0.0110549	-1.64575
TEAD2	-0.513272	1.95272	-3.17237	0.0019311	0.0110549	-1.64594
TBC1D12	-0.50998	1.90789	-3.17183	0.00193444	0.0110639	-1.64749
FAAH2	-0.501685	1.95636	-3.17028	0.00194395	0.0111083	-1.65191
GPALPP1	-0.475527	1.92969	-3.16933	0.00194979	0.0111148	-1.65461
UBA7	-0.551446	1.68954	-3.16919	0.00195067	0.0111148	-1.65502
PSEN1	-0.474114	2.0898	-3.16904	0.00195157	0.0111148	-1.65544
ORM2	-0.537772	1.92276	-3.16895	0.00195212	0.0111148	-1.65569
ODF3L2	-0.586349	1.73935	-3.16798	0.00195815	0.0111328	-1.65847
NR2F2	-0.5659	1.60658	-3.16771	0.00195983	0.0111328	-1.65924
LAYN	-0.555795	1.71283	-3.16759	0.00196057	0.0111328	-1.65958
MFSD12	-0.452275	1.81849	-3.16553	0.00197337	0.0111954	-1.66544
TAF11	-0.504218	1.60509	-3.16455	0.00197952	0.0112203	-1.66825
RIC1	-0.522834	1.44105	-3.16411	0.00198228	0.0112258	-1.6695
MARF1	-0.490048	1.85504	-3.16328	0.00198749	0.0112453	-1.67186
SLC35F6	-0.588733	1.48421	-3.16163	0.00199788	0.0112917	-1.67656
CISD1	-0.535318	1.61845	-3.16141	0.00199928	0.0112917	-1.67719
LMNA	0.560048	2.88627	3.16029	0.00200633	0.0113131	-1.68036
PIGN	-0.503776	1.72709	-3.16024	0.00200664	0.0113131	-1.6805
DPP8	-0.563046	1.46062	-3.15893	0.002015	0.0113501	-1.68424
PACS1	-0.457189	1.8246	-3.15859	0.00201713	0.011352	-1.68519
ACO2	-0.502924	1.59232	-3.15757	0.00202365	0.0113785	-1.6881
CLIC2	-0.521676	1.74424	-3.15668	0.00202934	0.0114004	-1.69063
COG7	-0.480846	1.66834	-3.15621	0.00203236	0.0114062	-1.69197
TRIM25	-0.517124	1.55086	-3.15596	0.00203399	0.0114062	-1.69269
RSAD1	-0.552941	1.60607	-3.15552	0.00203678	0.0114118	-1.69392
ICAM1	-0.592068	1.54672	-3.15523	0.00203867	0.0114122	-1.69476
R3HCC1	-0.532223	1.5397	-3.15479	0.00204151	0.011418	-1.69601
CDR2L	-0.458492	1.81057	-3.15378	0.00204798	0.0114441	-1.69886
BTBD10	-0.492086	1.74874	-3.15215	0.00205858	0.0114868	-1.70351
PSMD13	-0.527025	1.45592	-3.15204	0.00205926	0.0114868	-1.7038
XPNPEP1	-0.513404	1.83875	-3.14862	0.00208159	0.0115968	-1.71351
RPS7	0.725081	4.27535	3.14846	0.00208265	0.0115968	-1.71397
SPATA24	-0.590558	1.84983	-3.14799	0.00208576	0.0116039	-1.71531
ODC1	-0.589052	1.82062	-3.1477	0.00208763	0.011604	-1.71612
CTDSP1	-0.45275	1.98693	-3.14669	0.0020943	0.0116142	-1.71899
LETM1	-0.428282	1.77546	-3.14666	0.00209451	0.0116142	-1.71908
PDZK1	-0.635194	1.99261	-3.14659	0.00209497	0.0116142	-1.71928
ITPKB	-0.489285	1.74249	-3.14588	0.00209968	0.0116301	-1.7213
FKBP11	-0.437945	1.96374	-3.1455	0.00210215	0.0116336	-1.72236
RPL15	0.721494	4.46473	3.14455	0.00210847	0.0116584	-1.72506
ZZEF1	-0.461699	1.95148	-3.14392	0.00211268	0.0116715	-1.72685
MIEF1	-0.513484	1.65751	-3.14346	0.00211573	0.011672	-1.72815
TMEM255B	-0.571466	1.92896	-3.14335	0.00211648	0.011672	-1.72847
FADS3	-0.567113	1.62014	-3.1422	0.00212412	0.0117039	-1.73171
C8orf74	-0.538839	1.80071	-3.14157	0.00212835	0.011717	-1.7335
SLC6A17	-0.583854	1.7194	-3.1399	0.00213956	0.0117685	-1.73823
TIMELESS	-0.579964	1.54011	-3.13856	0.00214858	0.0118078	-1.74201
ATP2B1	-0.499188	1.67802	-3.13736	0.00215671	0.0118347	-1.74541
GGA2	-0.510174	1.78989	-3.13729	0.0021572	0.0118347	-1.74562
GOSR2	-0.534629	1.58672	-3.13464	0.00217522	0.011921	-1.7531
LHFPL2	-0.567218	1.51571	-3.13442	0.00217671	0.011921	-1.75371
CFD	-0.57732	1.79749	-3.13334	0.00218415	0.0119501	-1.75678
TRIM32	-0.557181	1.57818	-3.1331	0.0021858	0.0119501	-1.75746
XIAP	-0.458564	1.58834	-3.13269	0.0021886	0.011955	-1.75861
TCIRG1	-0.523838	1.80412	-3.13207	0.00219286	0.011968	-1.76036
RNH1	-0.45192	1.7912	-3.13173	0.00219516	0.0119702	-1.76131
CST1	-0.774064	1.66893	-3.13084	0.00220131	0.0119934	-1.76382
ZNRD2	-0.470124	1.56169	-3.12998	0.00220728	0.0120155	-1.76626
AFAP1L2	-0.65835	1.57687	-3.12835	0.00221862	0.0120578	-1.77087
TOM1L1	-0.518168	1.58329	-3.12808	0.00222045	0.0120578	-1.77161
RPL28	0.884355	4.11016	3.12773	0.00222295	0.0120578	-1.77262
TMOD1	-0.544777	1.79252	-3.1277	0.00222315	0.0120578	-1.7727
TMEM170A	-0.490715	1.69193	-3.12745	0.00222488	0.0120578	-1.7734
C18orf25	-0.530535	1.64036	-3.12722	0.00222649	0.0120578	-1.77405
RPS6	0.846506	5.06623	3.12594	0.00223545	0.0120897	-1.77766
NANS	-0.456686	1.74165	-3.12583	0.00223621	0.0120897	-1.77797
C19orf33	0.735509	2.47396	3.12512	0.0022412	0.0121063	-1.77997
ZXDC	-0.54667	1.49815	-3.12437	0.00224646	0.0121243	-1.78208
TMEM138	-0.486772	1.66141	-3.121	0.00227029	0.0122351	-1.79157
RPLP2	0.694054	5.07104	3.12092	0.00227086	0.0122351	-1.79179
DGLUCY	-0.548512	1.5733	-3.12018	0.00227617	0.0122495	-1.79389
COX6C	0.61526	3.1511	3.11979	0.0022789	0.0122495	-1.79497
MTERF4	-0.455936	1.66659	-3.11973	0.00227933	0.0122495	-1.79514
KRTAP19-1	-0.483648	1.81535	-3.11693	0.00229942	0.0123469	-1.80302
ZNF141	-0.487652	1.739	-3.11553	0.0023095	0.0123905	-1.80696
TES	-0.516793	1.65233	-3.11297	0.0023281	0.0124756	-1.81417
FAT1	-0.59217	1.60843	-3.1128	0.0023293	0.0124756	-1.81463
SPACA3	-0.597396	1.82619	-3.11231	0.0023329	0.0124843	-1.81601
BAZ2A	-0.490349	1.51581	-3.11118	0.00234117	0.0125179	-1.81919
OFD1	-0.491679	1.80822	-3.11011	0.00234896	0.0125486	-1.82218
ENOSF1	-0.47418	1.57481	-3.10985	0.00235088	0.0125486	-1.82291
BRD7	-0.530108	1.62315	-3.10769	0.0023668	0.0126229	-1.82898
SELENOO	-0.499391	1.60318	-3.10704	0.00237157	0.0126377	-1.83079
ERO1A	0.581304	2.39553	3.10571	0.00238145	0.0126547	-1.83452
SIRT1	-0.490814	1.59401	-3.10566	0.00238187	0.0126547	-1.83468
TTC19	-0.462809	2.09755	-3.1055	0.00238303	0.0126547	-1.83512
TRNAU1AP	-0.54371	1.42422	-3.10549	0.00238312	0.0126547	-1.83515
UBE2H	-0.494179	1.66394	-3.10527	0.00238478	0.0126547	-1.83578
SNX7	-0.49024	1.68904	-3.10419	0.00239277	0.0126703	-1.83878
ZMAT2	-0.423156	1.98163	-3.10411	0.00239338	0.0126703	-1.83901
RPRD1A	-0.534847	1.51423	-3.10406	0.00239373	0.0126703	-1.83914
MTF2	-0.491135	1.57231	-3.10351	0.00239785	0.0126815	-1.84069
SCAPER	-0.492459	1.4664	-3.10322	0.00240008	0.0126827	-1.84152
FANCI	-0.575466	1.4802	-3.10208	0.00240857	0.0127094	-1.84469
KCNH1	-0.559818	1.752	-3.102	0.00240916	0.0127094	-1.84491
COX4I1	0.481227	3.30441	3.10156	0.00241253	0.0127166	-1.84617
TRMT10C	-0.514215	1.60898	-3.10118	0.0024154	0.0127211	-1.84724
MRM2	-0.491643	1.8127	-3.10062	0.00241956	0.0127324	-1.84878
LGALS9C	-0.515455	1.94789	-3.10019	0.00242285	0.0127378	-1.85001
SNRPN	-0.477108	1.92909	-3.09982	0.00242561	0.0127378	-1.85103
THAP5	-0.50112	1.4886	-3.09969	0.00242662	0.0127378	-1.8514
NT5E	-0.597843	2.16127	-3.0981	0.00243865	0.0127903	-1.85584
SLC12A6	-0.531271	1.78577	-3.09609	0.00245399	0.0128549	-1.86147
SLC25A32	-0.520297	1.42305	-3.09595	0.00245503	0.0128549	-1.86185
MOGAT3	-0.620949	1.78097	-3.09399	0.00247007	0.0129229	-1.86734
RAB35	-0.420276	1.68926	-3.09363	0.00247288	0.0129269	-1.86836
SLC9A3R2	-0.562322	1.92284	-3.0928	0.00247925	0.0129494	-1.87067
SCAMP1	-0.446432	1.77795	-3.09145	0.00248968	0.0129932	-1.87444
E4F1	-0.487408	1.69392	-3.09072	0.00249537	0.0130121	-1.87649
IL16	-0.524644	2.18114	-3.09036	0.00249812	0.0130157	-1.87747
CKAP2	-0.483975	1.47447	-3.08996	0.00250124	0.0130213	-1.8786
KIDINS220	-0.488308	1.59191	-3.08948	0.00250496	0.0130299	-1.87993
ANAPC13	-0.469043	1.77094	-3.08634	0.00252951	0.0131412	-1.88868
KDM6B	-0.532795	1.67724	-3.08622	0.00253051	0.0131412	-1.88904
SNAPC3	-0.506846	1.71927	-3.08558	0.0025355	0.0131563	-1.89081
ATP6V1E1	-0.466366	2.14433	-3.08387	0.00254899	0.0132154	-1.89557
PLAC8	-0.549027	1.91251	-3.08061	0.00257493	0.013339	-1.90466
TAP2	-0.512799	1.84916	-3.07764	0.00259877	0.0134515	-1.91293
ABHD17A	-0.422641	2.12538	-3.07731	0.00260147	0.0134544	-1.91386
DBT	-0.512962	1.64869	-3.07657	0.00260742	0.0134741	-1.91591
ZNF692	-0.524937	1.59949	-3.07435	0.00262539	0.013556	-1.92207
LAD1	0.589877	2.33562	3.07405	0.0026279	0.0135578	-1.92293
ARHGEF18	-0.510478	1.69414	-3.07196	0.00264495	0.0136347	-1.92873
PDCD6IP	-0.537013	1.41847	-3.07137	0.0026498	0.0136385	-1.93037
CDK13	-0.473555	1.56655	-3.0713	0.00265032	0.0136385	-1.93055
MTAP	-0.566708	2.14504	-3.07108	0.00265217	0.0136385	-1.93117
PRSS53	-0.513974	1.78199	-3.07041	0.00265763	0.0136555	-1.93302
ALOX5AP	-0.558222	1.70495	-3.06992	0.0026617	0.0136653	-1.93439
RAB11FIP5	-0.47569	1.64482	-3.06934	0.00266645	0.0136706	-1.93599
PPDPF	0.718065	3.00627	3.06927	0.00266707	0.0136706	-1.9362
HGSNAT	-0.499194	1.61568	-3.06848	0.0026736	0.013693	-1.93839
LPAR6	-0.508994	1.8784	-3.06619	0.00269256	0.0137738	-1.94473
SPEN	-0.427549	1.73605	-3.06605	0.00269374	0.0137738	-1.94512
ONECUT1	-0.624037	1.42351	-3.06446	0.00270702	0.013824	-1.94953
PCYOX1L	-0.514167	1.75728	-3.06435	0.00270794	0.013824	-1.94983
NSMCE2	-0.477135	1.68447	-3.06326	0.00271708	0.0138595	-1.95286
FAM117B	-0.498754	1.65563	-3.06271	0.00272175	0.013868	-1.9544
TSPY1	-0.680649	1.76209	-3.06254	0.00272313	0.013868	-1.95485
SLC25A3	0.553408	3.53363	3.0616	0.00273112	0.0138929	-1.95748
MED4	-0.430889	1.75983	-3.06109	0.0027354	0.0138929	-1.95888
SNX13	-0.434435	1.58557	-3.06059	0.0027396	0.0138929	-1.96026
CXXC5	-0.550499	1.55662	-3.06047	0.00274065	0.0138929	-1.9606
FAM156A	-0.493148	1.6635	-3.06031	0.00274201	0.0138929	-1.96105
SLFN5	-0.458605	1.98424	-3.06024	0.00274254	0.0138929	-1.96122
IL3	-0.573302	1.8247	-3.06014	0.0027434	0.0138929	-1.9615
RNASEH2C	-0.448421	1.79465	-3.0587	0.00275562	0.0139436	-1.96548
LRMDA	-0.567301	1.78909	-3.05792	0.00276234	0.0139664	-1.96767
DHX36	-0.43721	1.77117	-3.05762	0.00276488	0.013968	-1.96849
BCCIP	-0.446707	1.66327	-3.05736	0.00276708	0.013968	-1.96921
AMOTL1	-0.530438	1.72891	-3.05685	0.00277139	0.0139786	-1.9706
MC1R	-0.503392	1.89016	-3.0563	0.00277612	0.0139913	-1.97213
DBI	0.498112	3.42902	3.05563	0.00278188	0.0140092	-1.97399
PAPOLA	-0.52924	1.92638	-3.05524	0.00278525	0.014015	-1.97507
MED15	-0.460123	1.9839	-3.05463	0.00279048	0.0140227	-1.97675
TMEM179B	-0.443897	1.78866	-3.05446	0.00279193	0.0140227	-1.97722
PNPLA8	-0.530549	1.3917	-3.05427	0.00279355	0.0140227	-1.97774
RPS21	0.745236	3.84284	3.05403	0.00279567	0.0140227	-1.97842
NOLC1	-0.455312	1.9512	-3.05139	0.00281854	0.0141262	-1.98572
LIG1	-0.464054	1.64584	-3.05038	0.00282727	0.0141588	-1.98849
PRPSAP2	-0.470831	1.85516	-3.04929	0.00283677	0.0141951	-1.9915
NUP153	-0.524842	1.65752	-3.04852	0.00284357	0.0142179	-1.99364
FBXO11	-0.430255	1.87053	-3.04806	0.00284754	0.0142264	-1.99489
NME2	0.61471	3.28958	3.0471	0.00285604	0.0142576	-1.99756
HMGA1	0.599596	3.10146	3.04509	0.00287374	0.0143347	-2.0031
CDK11A	-0.456788	2.01561	-3.04323	0.00289018	0.0144053	-2.00821
TBC1D13	-0.488821	1.72109	-3.04216	0.00289977	0.0144417	-2.01118
APOL2	-0.544322	1.53826	-3.03967	0.00292202	0.0145411	-2.01802
OTUD6B	-0.474492	1.64433	-3.0394	0.00292448	0.0145418	-2.01877
RNF170	-0.467217	1.64829	-3.03834	0.002934	0.0145777	-2.02169
SLC40A1	-0.532328	1.51696	-3.03726	0.00294378	0.0146115	-2.02467
RPL14	0.665993	3.6008	3.03708	0.00294541	0.0146115	-2.02516
SEC24D	-0.441726	1.8804	-3.03663	0.00294946	0.0146153	-2.02639
MUTYH	-0.573198	1.37023	-3.03648	0.0029508	0.0146153	-2.0268
PRPS1	-0.440605	2.07387	-3.03523	0.00296221	0.0146603	-2.03026
MITD1	-0.474232	1.55231	-3.03453	0.00296852	0.01468	-2.03216
MMS19	-0.515447	1.70797	-3.03088	0.00300195	0.0148263	-2.04219
SZRD1	-0.401177	1.7432	-3.03079	0.00300279	0.0148263	-2.04244
DNTTIP2	-0.533231	1.62565	-3.03028	0.00300752	0.0148381	-2.04385
TNKS	-0.477539	1.70573	-3.0296	0.00301375	0.0148572	-2.0457
C19orf81	-0.523113	1.96182	-3.02922	0.0030173	0.0148631	-2.04675
TMBIM6	0.591372	3.54956	3.02877	0.00302143	0.0148718	-2.04798
ELOA	-0.46944	1.7354	-3.02832	0.00302565	0.014881	-2.04923
RPL21	0.644154	4.38093	3.02746	0.00303362	0.0149029	-2.05158
UBE2J1	-0.444969	1.91567	-3.02733	0.00303481	0.0149029	-2.05194
B3GAT3	-0.441304	2.27667	-3.02635	0.00304394	0.0149356	-2.05462
HMGCR	-0.557446	1.42845	-3.02611	0.0030462	0.0149356	-2.05529
ZC3H13	-0.541639	1.59119	-3.02405	0.00306547	0.0150184	-2.06093
VAC14	-0.476288	1.47297	-3.0229	0.00307635	0.0150601	-2.0641
PGM1	-0.517551	1.75663	-3.0214	0.0030905	0.0151176	-2.06821
IGFBP2	-0.615804	1.73871	-3.021	0.00309426	0.0151243	-2.0693
ORAI1	-0.439927	1.7659	-3.02036	0.00310036	0.0151424	-2.07106
ITGAX	-0.506714	1.85831	-3.01894	0.00311384	0.0151909	-2.07494
SPATA20	-0.548969	1.51659	-3.01879	0.00311525	0.0151909	-2.07535
CTBS	-0.503996	1.59439	-3.01855	0.0031175	0.0151909	-2.07599
NDUFS4	-0.520665	1.63601	-3.01745	0.00312803	0.0152305	-2.07901
ZNF428	-0.403901	1.78798	-3.017	0.00313234	0.0152397	-2.08024
CHDH	-0.524391	1.79405	-3.01667	0.00313548	0.0152433	-2.08114
KCTD20	-0.442108	1.60557	-3.01369	0.0031642	0.0153711	-2.0893
VCL	-0.483322	1.87448	-3.01094	0.00319091	0.0154889	-2.09682
NUDCD2	-0.451652	1.57595	-3.00999	0.00320017	0.0155219	-2.09941
FAM25A	-0.589642	1.6653	-3.00956	0.00320434	0.0155265	-2.10057
CRIP1	-0.556324	2.04216	-3.00912	0.00320866	0.0155265	-2.10178
WASHC5	-0.473821	1.54082	-3.00896	0.00321021	0.0155265	-2.10221
RIT2	-0.637042	1.74642	-3.00889	0.00321094	0.0155265	-2.10241
PML	-0.458827	2.08105	-3.00848	0.00321494	0.015534	-2.10352
PPP3CB	-0.469317	1.58431	-3.00823	0.0032174	0.015534	-2.10421
SCD	0.56968	2.23907	3.00665	0.00323297	0.0155972	-2.10853
EEF2K	-0.488335	1.73119	-3.00332	0.00326593	0.01573	-2.1176
HLA-F	-0.586891	2.53187	-3.00332	0.00326599	0.01573	-2.11761
CTDSPL	-0.505866	1.58342	-3.00312	0.00326796	0.01573	-2.11815
VPS13D	-0.483467	1.67692	-3.00257	0.00327343	0.0157396	-2.11965
SMIM10L1	-0.458952	1.61497	-3.00239	0.00327524	0.0157396	-2.12014
STOML2	-0.49421	1.69604	-3.00185	0.00328056	0.0157396	-2.12159
DDX58	-0.482846	1.83635	-3.00179	0.00328121	0.0157396	-2.12177
FYB1	-0.554689	1.62592	-3.00167	0.00328241	0.0157396	-2.1221
JUN	-0.529663	1.66596	-3.0014	0.00328507	0.0157404	-2.12282
CYB561D2	-0.456521	1.86797	-2.99965	0.00330272	0.015813	-2.12761
ZNF776	-0.577314	2.06456	-2.99811	0.00331816	0.0158749	-2.13178
ZNF248	-0.547235	1.56769	-2.99774	0.00332197	0.0158811	-2.13281
PPP2R5D	-0.480373	1.67057	-2.99604	0.00333917	0.0159513	-2.13742
TMEM250	-0.428565	2.02122	-2.99448	0.00335502	0.0160149	-2.14165
PSG5	-0.539291	1.67412	-2.99417	0.00335821	0.016018	-2.1425
CTSL	-0.506978	2.27038	-2.99302	0.00336994	0.0160619	-2.14562
HAGH	-0.485869	1.73341	-2.99143	0.00338633	0.0161278	-2.14995
CD1B	-0.565426	2.00617	-2.99078	0.00339298	0.0161473	-2.15171
FAM169B	-0.501746	1.80287	-2.98981	0.00340299	0.0161828	-2.15434
EIF1AY	-0.629336	1.60132	-2.98669	0.00343545	0.0163157	-2.16282
RPS17	0.70868	5.44939	2.98662	0.00343611	0.0163157	-2.16299
DEFA1B	-0.525051	1.73503	-2.98588	0.00344386	0.0163402	-2.16501
C15orf62	-0.544677	1.80742	-2.98547	0.00344813	0.0163482	-2.16611
CHRFAM7A	-0.530883	2.03494	-2.98461	0.00345716	0.0163736	-2.16845
TPD52L1	-0.5493	1.56185	-2.98447	0.00345867	0.0163736	-2.16884
RRP36	-0.492836	1.58891	-2.9837	0.00346677	0.0163811	-2.17093
RASL11A	-0.521198	1.82012	-2.9836	0.00346778	0.0163811	-2.17119
APLP2	0.556565	2.90044	2.98358	0.00346801	0.0163811	-2.17125
NFKBIZ	-0.51882	2.09347	-2.98153	0.00348965	0.016471	-2.17681
CNP	-0.444237	1.69366	-2.98124	0.0034927	0.016473	-2.17759
STK38L	-0.460622	1.67759	-2.98042	0.00350136	0.0165015	-2.1798
MAVS	-0.459848	1.72029	-2.97835	0.00352341	0.0165931	-2.1854
STMN1	0.485577	2.49026	2.97808	0.00352634	0.0165945	-2.18615
PRXL2B	-0.568338	1.83644	-2.97701	0.00353779	0.0166361	-2.18904
CTAG2	-0.634496	1.46318	-2.97594	0.00354921	0.0166603	-2.19192
CTSS	-0.571278	1.9886	-2.97574	0.00355134	0.0166603	-2.19245
TASOR2	0.463201	4.94636	2.97566	0.0035523	0.0166603	-2.1927
PTPN12	-0.492553	1.82024	-2.97554	0.00355349	0.0166603	-2.193
DDX53	-0.544607	2.06021	-2.97447	0.00356507	0.0167022	-2.1959
SFN	0.748942	2.5483	2.97414	0.00356866	0.0167039	-2.1968
IER3	-0.53186	2.25256	-2.97395	0.00357072	0.0167039	-2.19731
SH3D19	-0.467458	1.5121	-2.97329	0.0035778	0.0167189	-2.19908
IL17F	-0.565412	2.11817	-2.97316	0.00357923	0.0167189	-2.19944
PNRC1	-0.532131	2.101	-2.97287	0.00358239	0.0167213	-2.20023
PLEKHG3	-0.475046	1.47538	-2.97213	0.00359038	0.0167461	-2.20222
HNMT	-0.490829	2.23957	-2.97173	0.00359474	0.0167461	-2.2033
MKLN1	-0.496944	1.60033	-2.97165	0.00359565	0.0167461	-2.20353
IRF2BP2	-0.420611	2.17395	-2.9712	0.00360052	0.0167492	-2.20473
KRTAP23-1	-0.556322	1.58701	-2.97097	0.003603	0.0167492	-2.20535
FAM168A	-0.445786	1.76116	-2.97086	0.00360427	0.0167492	-2.20566
CRTAP	-0.447141	1.84064	-2.96843	0.00363083	0.0168344	-2.21222
VPS33A	-0.521378	1.58542	-2.96835	0.0036317	0.0168344	-2.21243
MAP3K8	-0.534682	1.49299	-2.96825	0.00363277	0.0168344	-2.21269
CAT	-0.468909	1.72459	-2.96821	0.00363325	0.0168344	-2.21281
IFITM3	-0.712992	3.22337	-2.96711	0.0036453	0.0168762	-2.21577
IL21	-0.548534	1.9058	-2.96659	0.00365106	0.0168762	-2.21718
ALKBH5	-0.458896	1.97381	-2.96657	0.00365124	0.0168762	-2.21722
TBCC	-0.502638	1.63521	-2.96607	0.00365684	0.0168762	-2.21859
RTN4RL2	-0.528597	1.57849	-2.96603	0.00365721	0.0168762	-2.21868
ERC1	-0.497314	1.80788	-2.96576	0.00366017	0.0168762	-2.2194
RPS11	0.814382	4.16031	2.96569	0.00366096	0.0168762	-2.21959
PHTF2	-0.566245	1.50194	-2.9647	0.00367194	0.0169145	-2.22227
SYT16	-0.586802	1.62078	-2.96337	0.00368678	0.0169705	-2.22587
BCL2L14	-0.475578	1.7181	-2.96284	0.00369262	0.016985	-2.22728
ZNF513	-0.482012	1.59136	-2.96236	0.00369798	0.0169972	-2.22857
SEPTIN10	-0.446427	1.63033	-2.9621	0.00370088	0.0169982	-2.22927
WLS	-0.459013	1.68255	-2.96066	0.00371701	0.0170476	-2.23315
ADPGK	-0.428142	1.69274	-2.96066	0.00371702	0.0170476	-2.23316
KCNJ11	-0.495496	1.69571	-2.95955	0.00372952	0.0170925	-2.23615
FANCC	-0.529486	1.69876	-2.95792	0.00374782	0.0171536	-2.24052
PRKX	-0.505392	1.76348	-2.95788	0.00374828	0.0171536	-2.24063
XPO7	-0.420993	1.74174	-2.95723	0.00375572	0.0171752	-2.24239
SERPINH1	-0.535806	2.47187	-2.9565	0.00376391	0.0171805	-2.24434
LCP1	-0.551626	1.85124	-2.95632	0.00376596	0.0171805	-2.24482
DPM3	-0.477662	1.62279	-2.95622	0.00376713	0.0171805	-2.2451
CAMTA1	-0.395916	1.92348	-2.95595	0.0037702	0.0171805	-2.24583
CXCL16	-0.546323	1.38776	-2.95593	0.00377047	0.0171805	-2.24589
PCF11	-0.485936	1.72624	-2.95534	0.00377709	0.0171983	-2.24746
P3H4	-0.493588	1.97963	-2.95469	0.00378456	0.0172199	-2.24922
MFSD1	-0.449604	1.79131	-2.95389	0.00379366	0.0172489	-2.25136
LAT	-0.498366	2.19203	-2.9526	0.00380845	0.0172974	-2.25483
ROCK2	-0.450327	1.74757	-2.95246	0.00381002	0.0172974	-2.2552
CDK17	-0.518102	2.03812	-2.95224	0.00381254	0.0172974	-2.25579
TMA7	0.627356	7.09541	2.9516	0.00381989	0.0173183	-2.25751
ZNF37A	-0.511702	1.69173	-2.95091	0.0038278	0.0173369	-2.25935
RNF38	-0.475407	1.54782	-2.95077	0.00382948	0.0173369	-2.25974
ADCY6	-0.454961	1.99673	-2.95045	0.0038332	0.0173404	-2.26061
ZKSCAN1	-0.47259	1.6844	-2.95023	0.00383575	0.0173404	-2.2612
ZNF578	-0.47825	1.59822	-2.9494	0.00384524	0.0173597	-2.2634
PPIA	0.738882	3.88592	2.94927	0.0038468	0.0173597	-2.26377
CDKN2D	-0.455351	1.93393	-2.94914	0.00384826	0.0173597	-2.2641
RPLP1	0.769901	5.48659	2.94879	0.00385232	0.0173657	-2.26505
ITM2C	-0.5289	1.79594	-2.94851	0.00385556	0.0173679	-2.2658
PLGRKT	-0.480306	1.7187	-2.94776	0.00386428	0.0173947	-2.26781
PGP	-0.435019	1.86938	-2.94633	0.00388095	0.0174574	-2.27165
MARCKS	0.49331	4.11748	2.94531	0.00389284	0.0174984	-2.27438
KIAA0513	-0.490131	1.59676	-2.94445	0.00390298	0.0175195	-2.27669
PNPO	-0.481562	1.64274	-2.94444	0.00390309	0.0175195	-2.27672
ZBED6	-0.453642	1.73073	-2.944	0.00390825	0.0175303	-2.2779
OAZ2	-0.556524	1.4622	-2.94361	0.00391278	0.0175381	-2.27893
IREB2	-0.441223	1.94865	-2.94304	0.00391951	0.0175448	-2.28046
GOLGA3	-0.438798	1.71155	-2.94302	0.00391983	0.0175448	-2.28053
COX6A1	0.555113	2.87327	2.94245	0.00392646	0.0175621	-2.28204
RGS16	-0.483665	2.51976	-2.94167	0.00393571	0.0175854	-2.28414
UGCG	-0.45999	1.75837	-2.94154	0.00393723	0.0175854	-2.28448
TMEM263	-0.415831	1.76006	-2.9412	0.00394128	0.017591	-2.2854
THAP6	-0.463014	1.57917	-2.9383	0.00397574	0.0177323	-2.29316
TINF2	-0.445412	1.74135	-2.93583	0.00400532	0.0178516	-2.29976
HPCAL1	-0.489182	1.72162	-2.93421	0.00402484	0.017926	-2.3041
PPM1A	-0.485653	1.57853	-2.93366	0.00403147	0.0179318	-2.30556
PCSK9	-0.583661	1.45152	-2.93363	0.00403182	0.0179318	-2.30564
DHX35	-0.499141	1.475	-2.93311	0.00403814	0.0179473	-2.30704
MFSD6	-0.483843	1.49279	-2.93168	0.00405546	0.0180116	-2.31085
STMN3	-0.485099	1.92568	-2.92923	0.0040853	0.0181314	-2.31738
COBLL1	-0.457091	2.0144	-2.92803	0.0041	0.0181839	-2.32058
TGFB1I1	-0.497592	2.00936	-2.92671	0.00411626	0.0182402	-2.32411
PCSK7	-0.431408	1.76767	-2.92638	0.00412033	0.0182402	-2.32498
TOX4	-0.376255	1.78661	-2.9263	0.00412135	0.0182402	-2.32521
EIF2A	-0.47868	1.4661	-2.9224	0.00416962	0.0184391	-2.33558
PKN1	-0.469326	1.76883	-2.9222	0.00417214	0.0184391	-2.33611
RHOBTB2	-0.548073	1.6497	-2.92171	0.00417828	0.0184533	-2.33742
YTHDF2	-0.444385	1.64984	-2.92128	0.00418365	0.0184642	-2.33857
CSRP1	-0.537825	2.14755	-2.92082	0.00418943	0.0184767	-2.3398
COG3	-0.481772	1.56059	-2.92021	0.00419698	0.0184971	-2.3414
NUDT22	-0.434483	1.75564	-2.91963	0.00420434	0.0185086	-2.34296
SEC61B	-0.452652	1.9408	-2.91954	0.00420544	0.0185086	-2.34319
JOSD1	-0.461981	1.62341	-2.91895	0.00421281	0.0185282	-2.34475
RHOB	-0.506242	1.74216	-2.9185	0.00421854	0.0185405	-2.34596
CDC37L1	-0.506097	1.65946	-2.91688	0.00423902	0.0186175	-2.35027
UBR4	-0.443593	1.6084	-2.91442	0.00427019	0.0187414	-2.35679
PANK3	-0.456433	1.52429	-2.91381	0.00427796	0.0187565	-2.35841
RBM7	-0.43414	1.68795	-2.91366	0.00427997	0.0187565	-2.35883
RPF2	-0.494347	1.5617	-2.91346	0.00428253	0.0187565	-2.35936
FAM114A1	-0.476895	1.54645	-2.91267	0.00429254	0.018775	-2.36144
HECTD4	-0.474467	1.65867	-2.91248	0.00429503	0.018775	-2.36196
EIF2AK2	-0.461954	1.68393	-2.91243	0.00429567	0.018775	-2.36209
DESI2	-0.558658	1.27509	-2.91189	0.0043026	0.0187923	-2.36353
CHPF2	-0.454859	1.90963	-2.91023	0.00432398	0.0188705	-2.36794
PTPN14	-0.526779	1.54679	-2.91003	0.00432649	0.0188705	-2.36845
ANKRD12	-0.479828	1.52858	-2.90705	0.00436514	0.0190214	-2.37637
UBXN6	-0.416225	1.70963	-2.90689	0.00436711	0.0190214	-2.37677
SESN3	-0.509276	1.69849	-2.90406	0.00440407	0.0191692	-2.38427
SCYL2	-0.463089	1.49845	-2.9033	0.00441413	0.0191998	-2.3863
SKI	-0.474942	1.96897	-2.90255	0.00442391	0.019216	-2.38827
RPL7A	0.616494	4.29641	2.90255	0.00442393	0.019216	-2.38827
BEX4	-0.469628	1.7119	-2.90211	0.00442976	0.0192281	-2.38944
TKT	0.502426	2.5629	2.90153	0.00443738	0.0192479	-2.39097
ALDH7A1	-0.513479	1.68645	-2.90127	0.0044408	0.0192495	-2.39166
ZNF736	-0.48223	1.63652	-2.90079	0.0044472	0.0192641	-2.39294
GABARAPL1	-0.523665	1.77811	-2.89963	0.00446255	0.0193021	-2.396
KRTCAP2	0.399752	3.0506	2.8996	0.0044629	0.0193021	-2.39607
SNRPF	0.385422	2.4397	2.89943	0.00446513	0.0193021	-2.39652
TTR	-0.51746	1.8342	-2.89847	0.00447799	0.0193444	-2.39907
CXorf66	-0.54926	1.68219	-2.89795	0.00448487	0.0193609	-2.40044
ATOX1	-0.479908	1.78721	-2.89713	0.00449586	0.01939	-2.40262
BMP8A	-0.483652	2.37263	-2.89699	0.00449775	0.01939	-2.40299
TSEN15	-0.532807	1.61986	-2.89606	0.00451013	0.0194301	-2.40543
MAP3K7	-0.456448	1.84776	-2.89517	0.00452205	0.0194602	-2.40778
ARRB1	-0.49976	1.66711	-2.89499	0.00452454	0.0194602	-2.40827
NDUFA8	-0.430064	1.77775	-2.89463	0.00452934	0.0194602	-2.40921
H2BC21	-0.558546	1.71775	-2.89462	0.00452943	0.0194602	-2.40923
H2AZ2	-0.514963	1.69601	-2.89207	0.00456383	0.0195864	-2.41596
NOM1	-0.475077	1.66275	-2.89193	0.00456577	0.0195864	-2.41634
TRAPPC10	-0.428264	2.13481	-2.89176	0.0045681	0.0195864	-2.41679
NAA15	-0.429749	1.72841	-2.89122	0.00457541	0.0195884	-2.41821
AHCYL1	-0.682827	1.86513	-2.89114	0.00457649	0.0195884	-2.41842
WDR5	-0.400786	1.75127	-2.89104	0.00457786	0.0195884	-2.41869
PON2	-0.507252	1.54179	-2.89039	0.00458665	0.0196128	-2.42039
XPC	-0.561539	1.66594	-2.88911	0.00460413	0.0196742	-2.42377
RNF220	-0.445818	1.79409	-2.88765	0.00462414	0.0197463	-2.42763
DELE1	-0.445639	2.17558	-2.88641	0.00464111	0.0198054	-2.43089
FEZ2	-0.494593	1.51022	-2.88583	0.00464915	0.0198263	-2.43242
CCDC85C	-0.512609	1.68093	-2.88504	0.00466	0.0198592	-2.4345
GOLM2	-0.461366	2.21634	-2.88406	0.00467355	0.0199035	-2.43708
RECQL5	-0.426555	1.68904	-2.88254	0.00469458	0.0199796	-2.44107
USP17L15	-0.571286	2.30021	-2.8812	0.00471328	0.0200457	-2.4446
CCND3	-0.412488	1.60535	-2.88065	0.00472092	0.0200647	-2.44604
HAGHL	-0.511501	1.72722	-2.87959	0.00473574	0.020114	-2.44882
SAMM50	-0.479237	1.64267	-2.87937	0.00473888	0.020114	-2.44941
RPS19BP1	-0.520116	1.65556	-2.87823	0.00475483	0.0201654	-2.4524
H2BC4	0.511481	3.18588	2.878	0.00475813	0.0201654	-2.45301
TMEM213	-0.435985	1.92809	-2.87761	0.00476362	0.0201654	-2.45404
C4orf46	-0.590689	2.33828	-2.8776	0.00476376	0.0201654	-2.45407
CELSR3	-0.529157	1.86625	-2.87695	0.00477295	0.0201859	-2.45578
RNF187	-0.503135	1.9729	-2.8768	0.00477498	0.0201859	-2.45615
ZNF444	-0.437458	1.76922	-2.87603	0.00478591	0.0202066	-2.45819
DXO	-0.506221	1.63508	-2.8759	0.00478772	0.0202066	-2.45852
SNX17	-0.398166	1.9536	-2.87558	0.00479234	0.0202066	-2.45938
HDGFL2	-0.42093	1.80574	-2.87538	0.00479517	0.0202066	-2.4599
MEIKIN	-0.512369	1.97271	-2.87533	0.00479586	0.0202066	-2.46003
NSMF	-0.578246	1.91886	-2.87432	0.00481013	0.0202532	-2.46267
SMG1	-0.411452	1.8289	-2.87314	0.00482693	0.0203026	-2.46577
SPSB3	-0.464429	1.59642	-2.87305	0.00482829	0.0203026	-2.46602
C1orf198	-0.457362	1.58685	-2.87222	0.00484015	0.0203389	-2.46819
PUS7	-0.455497	1.63802	-2.87188	0.00484497	0.0203457	-2.46908
AGRN	0.488495	2.67782	2.87115	0.00485543	0.0203761	-2.471
CEBPZOS	-0.417285	1.69427	-2.86976	0.0048754	0.0204463	-2.47464
MMADHC	-0.423509	2.03202	-2.86873	0.00489028	0.0204837	-2.47735
PIK3R2	-0.423259	1.95693	-2.86842	0.00489472	0.0204837	-2.47815
ACVR1	-0.452008	1.7092	-2.86822	0.0048975	0.0204837	-2.47866
GOLGA7	-0.461633	1.96392	-2.86804	0.00490024	0.0204837	-2.47915
STRAP	-0.465816	1.68417	-2.86802	0.00490053	0.0204837	-2.47921
TIMM17A	-0.410465	2.0254	-2.86745	0.00490872	0.0205014	-2.48069
SENP5	-0.464011	1.57225	-2.8672	0.00491239	0.0205014	-2.48135
PARP6	-0.449152	1.80956	-2.86704	0.00491472	0.0205014	-2.48177
PRDX2	0.443101	2.55508	2.86672	0.00491926	0.0205014	-2.48259
PRRX1	-0.564023	1.57053	-2.8666	0.004921	0.0205014	-2.48291
TCF19	-0.595061	1.41744	-2.86592	0.00493089	0.0205291	-2.48469
EMC7	-0.432872	1.75021	-2.8656	0.00493554	0.020535	-2.48553
CNOT8	-0.417704	1.90302	-2.86445	0.00495226	0.0205898	-2.48853
NEK7	-0.38694	1.6307	-2.86402	0.00495857	0.0205898	-2.48966
CHCHD5	-0.447858	1.64089	-2.86393	0.00495989	0.0205898	-2.4899
SETD7	-0.472667	1.78049	-2.86381	0.00496174	0.0205898	-2.49023
TGM2	-0.622843	2.28431	-2.86245	0.00498157	0.0206585	-2.49377
MAP4K2	-0.497661	1.58368	-2.86142	0.00499669	0.0206976	-2.49646
SPG21	-0.434313	1.66938	-2.86136	0.00499756	0.0206976	-2.49661
ZMIZ2	-0.444395	1.91689	-2.85901	0.00503228	0.0208278	-2.50276
ZNF358	-0.416653	1.88996	-2.8546	0.00509802	0.021086	-2.51427
MAPK4	-0.525837	1.71421	-2.85403	0.00510656	0.0211076	-2.51576
RNF225	-0.533338	1.75353	-2.85242	0.00513083	0.021194	-2.51997
HELZ	-0.489787	1.59445	-2.85183	0.00513971	0.0212168	-2.5215
EBP	0.402635	2.55671	2.85128	0.00514803	0.0212352	-2.52294
ATF7	-0.468414	1.62487	-2.85109	0.00515089	0.0212352	-2.52343
DCTN6	-0.483539	1.86123	-2.85006	0.00516648	0.0212825	-2.52611
TMEM18	-0.530022	1.53223	-2.84989	0.00516908	0.0212825	-2.52656
JMJD7	-0.54533	1.43663	-2.84942	0.00517624	0.0212886	-2.52778
RTL8A	-0.421869	1.60499	-2.84935	0.0051773	0.0212886	-2.52797
HMOX1	-0.528642	1.70615	-2.84853	0.00518973	0.0213258	-2.53009
SLMAP	-0.427923	2.06745	-2.84827	0.00519376	0.0213285	-2.53078
SELENOW	0.554849	3.54408	2.84712	0.00521126	0.0213865	-2.53376
OGFR	-0.41737	2.1848	-2.84684	0.00521558	0.0213903	-2.5345
HBA1	-0.463037	2.42586	-2.84517	0.00524126	0.0214748	-2.53885
MYSM1	-0.464408	1.5823	-2.84505	0.00524299	0.0214748	-2.53915
CD8A	-0.477449	2.2376	-2.84228	0.00528575	0.0216244	-2.54635
SNAPC2	-0.451675	2.02747	-2.84224	0.00528635	0.0216244	-2.54645
G3BP2	-0.446712	1.55161	-2.84201	0.00528994	0.0216251	-2.54705
TIPIN	-0.5254	1.8004	-2.84054	0.00531286	0.021691	-2.55089
POLR1D	-0.452388	1.70172	-2.84053	0.00531293	0.021691	-2.5509
ATG3	-0.419862	1.77276	-2.83971	0.00532577	0.0217294	-2.55304
CD40	-0.462796	1.66545	-2.83817	0.00534986	0.0217978	-2.55704
QSER1	-0.449002	1.50892	-2.83814	0.00535035	0.0217978	-2.55712
IDE	-0.446507	1.62977	-2.83779	0.0053557	0.0217978	-2.55801
UHRF2	-0.530392	1.47402	-2.83775	0.00535634	0.0217978	-2.55811
B3GNT2	-0.443606	1.87996	-2.83729	0.00536359	0.0218133	-2.55931
MYO1D	-0.393768	1.79639	-2.8354	0.00539341	0.0219205	-2.56423
UBALD1	-0.448471	1.8874	-2.83478	0.00540319	0.021932	-2.56583
ELF2	-0.443954	1.70945	-2.83478	0.00540319	0.021932	-2.56583
MRFAP1L1	-0.417694	1.80851	-2.83434	0.00541011	0.0219397	-2.56697
FASTK	-0.444492	1.71703	-2.83422	0.00541202	0.0219397	-2.56728
SCOC	-0.443512	1.65561	-2.8338	0.00541875	0.0219418	-2.56838
INTS1	-0.440892	1.60652	-2.83375	0.00541948	0.0219418	-2.5685
CADPS2	-0.471014	1.68801	-2.83282	0.00543423	0.0219874	-2.57091
ZCRB1	-0.521375	1.49978	-2.83254	0.00543863	0.0219911	-2.57163
ZC3H4	-0.392512	1.76567	-2.83192	0.00544859	0.0220078	-2.57325
TPP2	-0.424783	1.98235	-2.83169	0.00545218	0.0220078	-2.57383
PPA2	-0.492229	1.53244	-2.83163	0.00545319	0.0220078	-2.574
COL5A2	-0.546105	3.21404	-2.82973	0.00548352	0.022116	-2.57891
MFSD14A	-0.498173	1.52698	-2.82931	0.00549023	0.0221207	-2.57999
NBAS	-0.474716	1.68779	-2.82901	0.00549503	0.0221207	-2.58077
HELQ	-0.488783	1.8189	-2.829	0.00549518	0.0221207	-2.58079
TMCO4	-0.43893	1.83154	-2.82659	0.00553407	0.0222631	-2.58704
PTPRS	-0.441356	1.72819	-2.82536	0.0055539	0.0223287	-2.59021
HNRNPLL	-0.434003	1.69341	-2.82482	0.00556281	0.0223503	-2.59163
PGRMC1	-0.521089	1.41711	-2.82302	0.00559208	0.0224536	-2.59628
VAMP2	-0.44643	1.94635	-2.82258	0.00559927	0.0224682	-2.59742
FAAP100	-0.46781	1.53891	-2.82049	0.00563337	0.0225851	-2.60279
SNX14	-0.487735	1.69152	-2.82036	0.00563555	0.0225851	-2.60314
PNISR	-0.447873	2.07803	-2.81941	0.00565114	0.0226212	-2.60558
SF3B5	-0.439781	1.67077	-2.81938	0.00565172	0.0226212	-2.60567
EIF3C	0.479862	3.22493	2.81864	0.00566388	0.0226555	-2.60758
DBN1	-0.4689	1.68924	-2.81816	0.00567181	0.0226729	-2.60882
EXT2	-0.432706	1.52998	-2.81744	0.00568373	0.0227062	-2.61067
PRKCA	-0.442112	1.76572	-2.81616	0.00570498	0.0227681	-2.61398
GGNBP2	-0.429324	1.78321	-2.8159	0.00570928	0.0227681	-2.61464
TUBG1	-0.421379	1.77941	-2.81585	0.00571003	0.0227681	-2.61476
COX20	-0.430261	1.90927	-2.81551	0.00571568	0.0227762	-2.61564
SLC29A4	-0.540321	1.7953	-2.8152	0.00572094	0.0227828	-2.61645
IL1F10	-0.54018	1.56224	-2.81405	0.00574009	0.0228447	-2.61941
FAM120C	-0.486338	1.72536	-2.81285	0.00576025	0.022899	-2.62251
APOL6	-0.484657	1.51264	-2.8128	0.00576099	0.022899	-2.62263
ZNF845	-0.555717	1.96971	-2.81195	0.00577524	0.0229323	-2.62482
FGFR1OP2	-0.408485	1.68075	-2.81187	0.00577661	0.0229323	-2.62503
UBQLN1	-0.478892	1.7578	-2.81114	0.00578898	0.0229669	-2.62692
UNC119B	-0.498874	1.43981	-2.81066	0.00579708	0.0229707	-2.62816
ELMOD2	-0.460489	1.56008	-2.81065	0.00579719	0.0229707	-2.62817
FAM241A	-0.454465	1.72587	-2.81005	0.00580724	0.0229961	-2.62971
DNM2	0.484442	2.93942	2.80835	0.00583611	0.023096	-2.6341
KIF5B	-0.482264	1.72941	-2.80775	0.00584617	0.0231213	-2.63562
SNRPD1	-0.435109	1.71395	-2.80738	0.0058526	0.0231322	-2.63659
METTL26	-0.403475	1.86688	-2.80705	0.00585815	0.0231397	-2.63743
TRMT13	-0.436242	1.73213	-2.8061	0.0058743	0.023189	-2.63987
NFATC2	-0.538588	1.67839	-2.80447	0.00590229	0.0232849	-2.64407
TXNDC11	-0.52819	1.47446	-2.80362	0.00591685	0.0233278	-2.64625
PMPCA	-0.449967	1.68999	-2.80322	0.00592369	0.0233323	-2.64728
MPRIP	-0.402673	1.99343	-2.80308	0.005926	0.0233323	-2.64762
MTIF3	-0.420121	1.74132	-2.80291	0.00592906	0.0233323	-2.64808
KDM7A	-0.441776	1.61649	-2.80126	0.00595739	0.0234292	-2.65229
C1GALT1	-0.474526	1.66547	-2.79969	0.00598465	0.0235218	-2.65633
RAB11B	-0.425437	1.99621	-2.79912	0.00599452	0.0235409	-2.65779
RALGDS	-0.378066	2.08543	-2.7989	0.00599835	0.0235409	-2.65836
ARRDC4	-0.49656	1.814	-2.79877	0.0060007	0.0235409	-2.6587
DHPS	-0.46244	1.62728	-2.79792	0.00601552	0.0235844	-2.66088
ELOA3P	-0.681242	1.72006	-2.79693	0.00603271	0.0236372	-2.66341
SLC2A1	0.707548	2.73538	2.79507	0.00606538	0.0237505	-2.66818
SETX	-0.42744	1.65779	-2.79475	0.00607087	0.0237572	-2.66898
PTGDS	-0.470386	1.94675	-2.79429	0.0060791	0.0237747	-2.67018
THBD	-0.455429	1.65004	-2.7939	0.00608587	0.0237865	-2.67117
TRIM65	-0.418889	1.72372	-2.79367	0.00608994	0.0237877	-2.67176
ACSF3	-0.455085	1.69341	-2.79284	0.00610459	0.0238302	-2.67388
POLE3	-0.49634	1.4493	-2.79189	0.00612134	0.0238662	-2.67631
PPIF	0.448271	2.60358	2.79187	0.00612186	0.0238662	-2.67638
SBF1	-0.439752	1.45693	-2.79168	0.00612516	0.0238662	-2.67686
FAM83H	0.529197	2.52392	2.79082	0.00614043	0.023911	-2.67906
CCNF	-0.509219	1.55094	-2.78887	0.00617514	0.0240313	-2.68404
GBF1	-0.423282	1.6045	-2.78821	0.00618695	0.0240625	-2.68573
DCAF11	-0.495919	1.51646	-2.78794	0.00619169	0.0240661	-2.68641
DNASE1L1	-0.437158	1.70802	-2.7874	0.00620148	0.0240893	-2.6878
OMA1	-0.447697	1.55055	-2.78619	0.00622314	0.0241586	-2.69088
ZNF519	-0.440345	1.77808	-2.78564	0.00623301	0.024172	-2.69229
NUDT15	-0.450639	1.5641	-2.78558	0.00623424	0.024172	-2.69246
ZNF623	-0.420823	1.91678	-2.78441	0.00625526	0.0242306	-2.69543
ZC3HC1	-0.417044	1.83522	-2.78429	0.00625739	0.0242306	-2.69574
PLCL2	-0.56968	1.72434	-2.78379	0.00626649	0.0242306	-2.69702
RBL2	-0.439968	1.63648	-2.78342	0.00627315	0.0242306	-2.69796
RPS20	0.72022	4.24032	2.7832	0.00627723	0.0242306	-2.69853
HOOK3	-0.393802	2.00133	-2.78313	0.00627844	0.0242306	-2.6987
MLLT1	-0.459545	1.61104	-2.78306	0.00627965	0.0242306	-2.69887
EPN2	-0.455149	1.90337	-2.78304	0.00628002	0.0242306	-2.69893
BPNT2	-0.416448	1.61662	-2.78165	0.00630536	0.0243135	-2.70248
TFE3	-0.476332	1.73144	-2.77938	0.00634677	0.0244583	-2.70827
LANCL1	-0.489188	1.45234	-2.7788	0.00635733	0.0244839	-2.70974
NUDT4	-0.532632	1.52856	-2.77842	0.00636443	0.0244839	-2.71072
COMMD1	-0.477581	1.63262	-2.77838	0.00636505	0.0244839	-2.71081
GPS2	-0.467256	1.65394	-2.77791	0.00637372	0.0245024	-2.71201
AFF1	-0.441716	1.78831	-2.77561	0.00641608	0.0246418	-2.71786
SART3	-0.447701	1.72117	-2.77552	0.00641779	0.0246418	-2.7181
MMP3	-0.653971	1.70161	-2.77453	0.00643604	0.0246939	-2.72061
VN1R4	-0.463975	1.69788	-2.77437	0.00643916	0.0246939	-2.72104
PUM2	-0.440646	1.54279	-2.77333	0.0064584	0.0247517	-2.72367
UBE2B	-0.401488	2.07962	-2.77296	0.0064653	0.0247517	-2.72461
FRMD6	-0.368843	1.96216	-2.77292	0.00646598	0.0247517	-2.72471
OSBPL8	-0.459947	1.61855	-2.7713	0.00649626	0.0248397	-2.72883
XAF1	-0.509902	1.91408	-2.77127	0.00649685	0.0248397	-2.72891
RGS10	-0.509049	1.96206	-2.7696	0.00652824	0.0249447	-2.73317
ZBTB7B	0.459849	2.95818	2.76909	0.00653766	0.0249656	-2.73444
CCNT2	-0.474668	1.60946	-2.76872	0.00654465	0.0249772	-2.73539
PIAS1	-0.396313	1.81646	-2.76781	0.00656188	0.0250278	-2.73771
CLDN16	-0.575182	1.56419	-2.76717	0.00657391	0.0250586	-2.73932
ZNF625	-0.432843	1.97406	-2.76669	0.00658306	0.0250735	-2.74055
SQOR	-0.431341	1.6187	-2.76655	0.00658577	0.0250735	-2.74092
ECI1	-0.458704	1.69405	-2.76588	0.00659841	0.0251019	-2.74261
IRF1	-0.534117	2.07543	-2.76573	0.00660115	0.0251019	-2.74298
DRAM1	-0.525027	1.56977	-2.76543	0.00660692	0.0251087	-2.74375
CIITA	-0.477048	2.40061	-2.76496	0.00661579	0.0251273	-2.74493
RCOR1	-0.441883	1.65493	-2.76454	0.00662379	0.0251426	-2.746
HNRNPA1	0.554006	3.52272	2.76355	0.00664268	0.0251991	-2.74851
ZG16B	-0.467739	1.69001	-2.76263	0.00666024	0.0252506	-2.75084
TLR2	-0.490083	1.88945	-2.76203	0.00667177	0.0252791	-2.75237
VMP1	-0.399136	1.62847	-2.7616	0.00668006	0.0252954	-2.75347
MRPS14	-0.422758	1.81056	-2.76117	0.00668824	0.0253112	-2.75455
CBLC	0.420803	2.39775	2.75989	0.00671301	0.0253897	-2.75781
STX16	-0.379733	1.89933	-2.75927	0.00672483	0.0254192	-2.75936
WDR82	-0.445077	1.56309	-2.75903	0.00672953	0.0254218	-2.75998
USP6NL	-0.53122	1.37696	-2.75775	0.00675425	0.0254909	-2.76321
PRORP	-0.492547	1.62056	-2.75767	0.00675589	0.0254909	-2.76343
TRIP11	-0.433299	1.68559	-2.75743	0.00676043	0.0254928	-2.76402
COA8	-0.431764	1.72356	-2.75647	0.00677903	0.0255477	-2.76644
HCFC1R1	-0.448899	1.89908	-2.75439	0.00681966	0.0256855	-2.77172
WASHC2A	-0.398577	1.78282	-2.75398	0.00682763	0.0257002	-2.77275
LYNX1	-0.474354	1.67412	-2.75347	0.00683759	0.0257224	-2.77403
ABCB8	-0.506466	1.57855	-2.75311	0.00684464	0.0257336	-2.77494
ATP5MF	0.485219	3.39617	2.75275	0.00685182	0.0257452	-2.77587
ERBB2	0.634451	3.48934	2.7521	0.00686462	0.025755	-2.77751
MOG	-0.545003	1.69474	-2.752	0.00686649	0.025755	-2.77775
VPS4A	-0.366517	1.88191	-2.75199	0.00686664	0.025755	-2.77777
PLSCR3	-0.452569	1.73079	-2.75147	0.00687688	0.0257781	-2.77909
P2RY2	-0.477664	1.52354	-2.751	0.00688623	0.0257954	-2.78028
EEF1AKNMT	-0.440573	1.69586	-2.75063	0.00689361	0.0257954	-2.78123
FAM193B	-0.435639	1.90408	-2.75062	0.00689373	0.0257954	-2.78125
H2BC10	0.462344	2.22174	2.75006	0.00690472	0.0258004	-2.78265
EXOC3	-0.458889	1.77302	-2.74988	0.00690834	0.0258004	-2.78311
KCNJ12	-0.498324	1.61367	-2.74972	0.00691157	0.0258004	-2.78352
NOC4L	-0.451721	1.63935	-2.74968	0.00691227	0.0258004	-2.78361
RPS15	0.581668	3.72327	2.74946	0.00691663	0.0258004	-2.78417
ARID2	-0.455493	1.51067	-2.74931	0.00691957	0.0258004	-2.78455
SLC35E4	-0.600386	1.71492	-2.74903	0.00692519	0.0258061	-2.78526
TIPARP	-0.457816	1.43495	-2.74876	0.00693063	0.0258112	-2.78595
TMEM223	-0.512998	1.76693	-2.74778	0.00694995	0.0258579	-2.78841
LTA4H	-0.525841	1.49651	-2.74771	0.00695136	0.0258579	-2.78859
METAP2	-0.441598	1.59827	-2.74739	0.0069577	0.0258663	-2.78939
PCMTD1	-0.416931	1.74381	-2.74579	0.00698971	0.0259591	-2.79344
PRR7	-0.426196	1.84442	-2.74569	0.00699171	0.0259591	-2.79369
SLC6A5	-0.506074	1.73958	-2.74552	0.00699499	0.0259591	-2.79411
GPR107	-0.397341	1.74786	-2.74472	0.00701106	0.0260035	-2.79613
XRCC2	-0.555893	2.06193	-2.7441	0.00702362	0.0260262	-2.79771
MPPE1	-0.409064	1.86434	-2.74401	0.00702544	0.0260262	-2.79793
AGAP9	-0.425181	2.2602	-2.74281	0.00704949	0.0261001	-2.80095
SNX1	-0.422096	1.57554	-2.74233	0.00705921	0.0261207	-2.80216
RCAN3	-0.472138	1.50726	-2.74081	0.00708981	0.0262186	-2.80598
CAMK4	-0.521008	1.94963	-2.73932	0.00712011	0.0263153	-2.80974
C1orf21	-0.408352	1.72638	-2.73754	0.00715637	0.0264121	-2.81421
FAM90A1	-0.491219	1.60544	-2.73751	0.00715698	0.0264121	-2.81429
ANKRD28	-0.388702	1.99428	-2.73742	0.00715886	0.0264121	-2.81452
SECISBP2L	-0.450592	1.65544	-2.73663	0.00717491	0.0264518	-2.81649
NCOR2	-0.448607	1.7647	-2.73649	0.00717797	0.0264518	-2.81687
ZNF419	-0.414212	1.7185	-2.73569	0.00719429	0.0264964	-2.81887
RPL13	0.709357	4.84795	2.73546	0.00719904	0.0264985	-2.81945
TRIM74	-0.441313	1.67034	-2.73426	0.0072236	0.0265734	-2.82245
H3C12	-0.515099	1.61897	-2.73307	0.00724825	0.0266486	-2.82545
SRC	0.455264	2.38169	2.73265	0.00725702	0.0266579	-2.82652
OSCAR	-0.617755	1.47201	-2.73254	0.0072592	0.0266579	-2.82678
RRAGC	-0.456521	1.58202	-2.73194	0.00727159	0.0266878	-2.82829
MXI1	-0.429065	1.62695	-2.73134	0.00728415	0.0267184	-2.82981
AAGAB	-0.457883	1.57896	-2.73037	0.00730423	0.0267765	-2.83223
CPEB3	-0.443386	1.86433	-2.72937	0.00732501	0.0268371	-2.83473
ASCC3	-0.421408	1.62465	-2.72831	0.00734726	0.0268879	-2.83741
H1-2	0.613374	3.66677	2.7283	0.00734737	0.0268879	-2.83742
SMAD1	-0.498956	1.48837	-2.72707	0.00737325	0.0269479	-2.84052
NUDC	-0.420184	1.67207	-2.72697	0.00737535	0.0269479	-2.84077
MAP3K3	-0.43067	1.79006	-2.72682	0.00737845	0.0269479	-2.84114
SEM1	0.46852	3.26816	2.72671	0.00738081	0.0269479	-2.84142
CMTM2	-0.525509	1.64636	-2.72578	0.00740023	0.0269897	-2.84373
CDK5RAP1	-0.467838	1.53302	-2.72576	0.00740081	0.0269897	-2.8438
RSU1	-0.458605	1.91453	-2.72535	0.00740941	0.0270055	-2.84483
MOB1B	-0.438844	2.16565	-2.72492	0.0074184	0.0270226	-2.84589
TMEM107	-0.450371	1.74236	-2.72442	0.0074289	0.0270354	-2.84714
FCHSD1	-0.486593	1.70441	-2.72435	0.00743046	0.0270354	-2.84732
SLC9A7	-0.471852	1.52582	-2.72283	0.00746258	0.0271367	-2.85112
CLK3	-0.451111	1.55012	-2.72225	0.00747507	0.0271544	-2.85259
RNMT	-0.444728	1.62661	-2.72204	0.00747949	0.0271544	-2.85311
PMPCB	-0.414858	1.78759	-2.722	0.00748035	0.0271544	-2.85322
OR8G1	-0.524308	1.8068	-2.72133	0.0074946	0.0271905	-2.85489
FUCA1	-0.492061	1.46199	-2.72093	0.00750311	0.0271948	-2.85589
HGH1	-0.413116	1.81164	-2.72081	0.00750561	0.0271948	-2.85618
METRN	-0.501633	1.75636	-2.72053	0.00751157	0.0271948	-2.85688
CBL	-0.447286	1.85295	-2.72047	0.00751299	0.0271948	-2.85705
CDCA2	-0.476161	1.54603	-2.71914	0.00754136	0.0272744	-2.86037
TNNT2	-0.512405	1.58616	-2.71903	0.0075436	0.0272744	-2.86063
RPL38	0.649044	3.49384	2.71875	0.00754978	0.0272811	-2.86135
SPTAN1	-0.43723	2.2251	-2.71843	0.00755659	0.0272901	-2.86214
LRIG3	-0.475476	1.51492	-2.71783	0.00756936	0.0273206	-2.86363
GYS1	-0.442442	1.58065	-2.71754	0.00757568	0.0273233	-2.86436
BMP2	-0.434228	1.78337	-2.7174	0.00757875	0.0273233	-2.86472
CYFIP2	-0.502587	1.64646	-2.71689	0.00758964	0.0273418	-2.86598
RPL11	0.630963	4.14704	2.71661	0.00759575	0.0273418	-2.86669
CCL16	-0.487237	2.04604	-2.71656	0.00759688	0.0273418	-2.86682
ARHGEF7	-0.488052	1.78868	-2.71531	0.0076238	0.0274231	-2.86994
LTB	-0.702866	1.95024	-2.71349	0.00766314	0.0275489	-2.87447
SEPTIN8	-0.435471	1.58009	-2.71322	0.00766914	0.0275544	-2.87516
ZNF274	-0.459839	1.56483	-2.71285	0.00767715	0.0275544	-2.87608
ROGDI	-0.434326	1.8692	-2.7128	0.00767834	0.0275544	-2.87621
KAT6A	-0.415528	1.68575	-2.71262	0.0076821	0.0275544	-2.87664
ACSL4	-0.472585	1.81768	-2.71162	0.00770397	0.0276172	-2.87914
EID1	-0.473922	1.77315	-2.71101	0.00771725	0.0276491	-2.88066
RPL34	0.618569	4.20249	2.71059	0.00772655	0.0276667	-2.88172
TEDC2	-0.50445	1.73288	-2.71004	0.00773845	0.0276937	-2.88307
TBK1	-0.410364	1.66609	-2.70922	0.00775646	0.0277424	-2.88512
EGR1	-0.575304	2.92127	-2.70886	0.00776447	0.0277553	-2.88603
RIOK3	-0.421459	1.80739	-2.70836	0.00777553	0.0277792	-2.88728
IGBP1	-0.464284	1.55069	-2.70804	0.00778254	0.0277885	-2.88807
MEMO1	-0.43185	1.75772	-2.70595	0.00782865	0.0279328	-2.89327
CFAP58	-0.505961	1.63219	-2.70581	0.0078318	0.0279328	-2.89362
E2F6	-0.413867	1.84818	-2.70538	0.00784126	0.027938	-2.89468
KLF3	-0.412619	1.57991	-2.70535	0.00784208	0.027938	-2.89478
EFNB3	-0.50175	1.80935	-2.7043	0.00786545	0.0280054	-2.89739
PRCC	-0.406527	1.67073	-2.70352	0.00788277	0.0280513	-2.89933
SAFB2	-0.422341	1.65902	-2.70327	0.00788829	0.0280551	-2.89994
COQ7	-0.4823	1.48497	-2.70277	0.00789959	0.0280659	-2.9012
STX7	-0.42961	1.81944	-2.70274	0.00790019	0.0280659	-2.90127
CABP5	-0.499831	1.72954	-2.70239	0.00790801	0.0280779	-2.90214
KIAA0930	-0.387577	2.10326	-2.70184	0.00792027	0.0281056	-2.9035
RPL19	0.640073	3.96906	2.70115	0.00793576	0.0281404	-2.90522
OPTN	-0.445617	1.87487	-2.70101	0.00793897	0.0281404	-2.90557
TMEM86B	-0.443252	1.82907	-2.70079	0.00794389	0.028142	-2.90612
MAPK1IP1L	-0.410631	1.66801	-2.70003	0.00796086	0.0281863	-2.908
FNBP4	-0.429562	1.74163	-2.69982	0.00796566	0.0281876	-2.90853
UNC50	-0.414368	1.60595	-2.69953	0.00797224	0.028195	-2.90925
HUS1	-0.3652	1.82755	-2.69911	0.0079816	0.0282006	-2.91028
RPSA	0.641387	4.38156	2.69906	0.00798273	0.0282006	-2.91041
FMR1	-0.42091	1.67484	-2.69814	0.00800349	0.0282581	-2.91269
IL4R	-0.495708	1.60718	-2.69786	0.00800998	0.0282652	-2.9134
LRATD2	0.44608	2.76171	2.69751	0.00801776	0.0282769	-2.91426
CKS2	-0.430047	2.00219	-2.69718	0.0080253	0.0282877	-2.91508
MCMBP	-0.465675	1.49358	-2.69672	0.00803578	0.0283089	-2.91623
PHC2	-0.438362	1.66754	-2.6955	0.00806337	0.0283902	-2.91924
FRYL	-0.404002	1.70633	-2.69476	0.0080802	0.0284336	-2.92108
PTCRA	-0.598204	1.75319	-2.69433	0.00809004	0.0284525	-2.92215
TGDS	-0.439722	2.1397	-2.69149	0.00815526	0.0286659	-2.9292
PAK2	-0.431934	1.69657	-2.69055	0.00817682	0.0287257	-2.93152
TMEM30A	0.528074	6.02946	2.68886	0.00821591	0.028847	-2.93572
TROAP	-0.407993	1.51374	-2.68737	0.0082504	0.028952	-2.9394
CXCL9	-0.507798	2.61124	-2.68705	0.00825782	0.0289559	-2.94019
HEATR5B	-0.420027	1.53161	-2.68693	0.00826068	0.0289559	-2.94049
AP2A2	-0.407287	1.80849	-2.68652	0.00827025	0.0289734	-2.94151
RFC5	-0.437116	1.65864	-2.68622	0.00827722	0.0289768	-2.94225
CHMP2A	-0.397628	1.64634	-2.68608	0.00828039	0.0289768	-2.94258
SP140L	-0.393143	1.88046	-2.68509	0.00830366	0.0290421	-2.94505
FAM181B	-0.482464	1.79495	-2.68454	0.00831654	0.0290711	-2.94641
FARSA	-0.429938	1.81713	-2.68345	0.00834191	0.0291437	-2.94909
SARNP	-0.428008	1.55699	-2.68274	0.00835873	0.0291863	-2.95085
NF1	-0.388462	1.64769	-2.67963	0.00843205	0.029413	-2.95852
UBQLN2	-0.467765	1.80573	-2.67959	0.00843295	0.029413	-2.95862
ANKRD52	-0.451824	1.49408	-2.67933	0.00843927	0.0294187	-2.95928
S100A16	0.547813	2.64387	2.67884	0.00845082	0.0294386	-2.96048
YAF2	-0.422653	1.83776	-2.67859	0.00845679	0.0294386	-2.9611
IFI30	-0.678023	3.60709	-2.67836	0.00846235	0.0294386	-2.96168
MAPK8IP2	-0.468719	1.84532	-2.6783	0.00846359	0.0294386	-2.9618
PROX1	-0.576621	1.56877	-2.6773	0.00848739	0.0295051	-2.96427
TCAF1	-0.383977	1.9502	-2.67623	0.00851298	0.0295778	-2.96691
ATXN3	-0.438438	1.5975	-2.67536	0.00853383	0.029634	-2.96906
RNF103	-0.43284	1.57756	-2.67474	0.00854875	0.0296553	-2.97059
TSGA10	-0.462878	1.79964	-2.67471	0.00854937	0.0296553	-2.97066
ERBIN	-0.427462	1.82537	-2.67424	0.00856079	0.0296659	-2.97183
EXOSC10	-0.381011	1.79524	-2.6742	0.0085618	0.0296659	-2.97193
UBAC2	-0.426793	2.08256	-2.67381	0.00857118	0.0296821	-2.97289
POC1B	-0.487721	1.5626	-2.67327	0.00858414	0.0297107	-2.97422
RPP30	-0.501095	1.71231	-2.67267	0.00859861	0.0297445	-2.9757
CALR	0.607622	4.20622	2.67155	0.00862566	0.0298217	-2.97845
NIPAL2	-0.445541	1.43573	-2.67099	0.00863908	0.0298518	-2.97982
RNF19A	-0.562243	1.42804	-2.67002	0.00866272	0.0299171	-2.98222
SCAMP5	-0.473297	1.60789	-2.66941	0.00867754	0.029952	-2.98372
RBMS1	-0.403134	1.77313	-2.66917	0.00868338	0.0299558	-2.98431
TAPBPL	-0.476534	1.70306	-2.66807	0.00871009	0.0300315	-2.987
H2BC5	0.458838	2.86172	2.6661	0.00875831	0.0301577	-2.99185
PEX13	-0.40921	1.70823	-2.66606	0.00875945	0.0301577	-2.99196
VSIG10	-0.422535	2.01243	-2.66599	0.00876101	0.0301577	-2.99212
HJURP	-0.462812	1.64808	-2.66578	0.00876619	0.0301591	-2.99264
COQ3	-0.490668	1.71125	-2.6651	0.00878299	0.0302005	-2.99432
PDCD5	0.390199	3.54318	2.66194	0.0088611	0.0304403	-3.00208
MRPS11	-0.441309	1.65872	-2.66141	0.00887421	0.0304403	-3.00338
ANAPC16	-0.384259	1.9649	-2.66135	0.00887575	0.0304403	-3.00353
CNFN	-0.469101	1.56861	-2.66119	0.00887965	0.0304403	-3.00392
HTATIP2	-0.38121	1.83039	-2.66115	0.00888049	0.0304403	-3.004
TMEM109	-0.441141	1.39608	-2.66111	0.00888163	0.0304403	-3.00411
GP5	-0.487721	1.71219	-2.66076	0.00889027	0.0304534	-3.00497
MFF	-0.418935	1.67671	-2.65931	0.0089265	0.0305609	-3.00853
SMURF2	-0.448746	1.60593	-2.65874	0.00894075	0.0305898	-3.00993
SPPL2A	-0.37062	1.84245	-2.65858	0.00894462	0.0305898	-3.01031
CEPT1	-0.45776	1.34602	-2.65691	0.00898656	0.0307143	-3.01441
RPP25L	-0.44419	1.58353	-2.65674	0.00899073	0.0307143	-3.01482
R3HCC1L	-0.425482	1.98651	-2.65637	0.00900012	0.0307298	-3.01574
TPI1	0.506368	3.18596	2.65586	0.009013	0.0307571	-3.01699
NUP88	-0.43681	1.64435	-2.65542	0.00902394	0.0307677	-3.01805
SP1	-0.367887	2.12966	-2.65535	0.00902584	0.0307677	-3.01824
ZBTB1	-0.426845	1.46085	-2.65439	0.00904999	0.0308334	-3.02058
DBP	-0.499439	1.51573	-2.65395	0.0090611	0.0308499	-3.02166
TAF1B	-0.42542	2.05943	-2.6535	0.00907258	0.0308499	-3.02277
RPL35A	0.67544	4.1573	2.65344	0.00907397	0.0308499	-3.0229
MBNL1	-0.391198	1.74336	-2.65343	0.00907436	0.0308499	-3.02294
MDH1	-0.383176	1.73774	-2.6528	0.00909028	0.0308874	-3.02448
GJB3	-0.444657	1.56013	-2.65172	0.0091176	0.0309636	-3.02711
BAG3	-0.428887	1.6992	-2.65133	0.00912772	0.0309813	-3.02808
MSL2	-0.412121	1.56653	-2.65013	0.00915834	0.0310685	-3.03101
SHLD2	-0.40924	1.6314	-2.64876	0.00919323	0.0311702	-3.03435
CENPT	-0.412422	1.72912	-2.64822	0.0092071	0.0311969	-3.03567
DDHD2	-0.462474	1.56596	-2.64792	0.0092149	0.0311969	-3.03641
KMT5B	-0.426702	1.76542	-2.64788	0.00921591	0.0311969	-3.03651
KAT2A	-0.424078	1.6861	-2.64752	0.00922506	0.0312111	-3.03738
RPS5	0.633689	3.56448	2.64722	0.00923277	0.0312205	-3.03811
ISY1	-0.417738	1.56203	-2.64515	0.00928624	0.0313798	-3.04317
SSR1	-0.459027	1.80958	-2.64483	0.00929461	0.0313798	-3.04396
PREX1	-0.430542	2.1411	-2.64482	0.00929478	0.0313798	-3.04397
ZMAT5	-0.411732	1.74824	-2.64305	0.00934063	0.0315178	-3.04828
PLEKHA8	-0.417972	1.65501	-2.64281	0.00934681	0.0315218	-3.04886
EED	-0.460022	1.69811	-2.64229	0.00936044	0.0315509	-3.05014
CLCA1	-0.539427	1.85382	-2.64195	0.00936936	0.0315641	-3.05097
MAL2	0.570064	2.31808	2.64089	0.00939709	0.0316324	-3.05356
ARL4D	-0.457228	1.51264	-2.64079	0.00939963	0.0316324	-3.0538
DUSP6	-0.436725	1.94384	-2.6405	0.00940712	0.0316408	-3.0545
SETD5	-0.410275	1.68725	-2.63951	0.00943302	0.0316998	-3.05691
ASB6	-0.497299	1.60044	-2.63939	0.00943637	0.0316998	-3.05722
ENO1	0.677694	3.35077	2.63926	0.00943973	0.0316998	-3.05753
MREG	-0.468302	1.37185	-2.63805	0.00947163	0.0317901	-3.06048
LRRFIP1	-0.379488	1.77906	-2.63664	0.0095087	0.0318976	-3.0639
PLCG1	-0.441694	1.55833	-2.63615	0.00952168	0.0319241	-3.0651
MMD	-0.513205	1.6644	-2.63552	0.00953823	0.0319476	-3.06662
PLCD3	-0.441758	1.50097	-2.6355	0.00953879	0.0319476	-3.06667
PYCR1	-0.428406	1.89866	-2.63458	0.00956332	0.0319995	-3.06892
MMP24OS	-0.42722	1.83293	-2.63454	0.00956442	0.0319995	-3.06902
CREB3L2	-0.396101	1.7329	-2.63434	0.00956963	0.032	-3.0695
ARIH1	-0.347574	2.01939	-2.63384	0.00958309	0.0320281	-3.07073
SERPINE1	-0.50296	2.00808	-2.63336	0.00959562	0.032053	-3.07187
LSM6	-0.442867	1.47449	-2.63194	0.00963363	0.0321622	-3.07533
ATAD3A	0.402582	2.89666	2.63176	0.00963847	0.0321622	-3.07577
MAPK14	-0.395735	2.07468	-2.6312	0.00965349	0.0321837	-3.07714
SMIM15	-0.3805	1.96981	-2.63101	0.0096585	0.0321837	-3.07759
STX18	-0.590126	1.94484	-2.63083	0.00966331	0.0321837	-3.07803
CYTH3	-0.491985	1.4943	-2.63076	0.0096653	0.0321837	-3.07821
TBC1D16	-0.413162	1.73898	-2.6289	0.00971533	0.0323333	-3.08272
SPATS2L	-0.41777	2.0705	-2.62858	0.00972395	0.0323449	-3.0835
ZNF260	-0.471972	1.61773	-2.62819	0.00973449	0.032363	-3.08445
HPS4	-0.384997	1.80889	-2.62764	0.0097492	0.0323948	-3.08577
USP40	-0.427798	1.62747	-2.62695	0.00976793	0.03244	-3.08745
TTC4	-0.398469	1.96521	-2.62331	0.00986681	0.0327512	-3.09626
DOK3	-0.435285	1.8141	-2.6229	0.00987822	0.0327707	-3.09727
MRPL35	-0.408903	1.72259	-2.62272	0.00988305	0.0327707	-3.0977
BMERB1	-0.425663	2.3147	-2.62243	0.009891	0.0327798	-3.09841
SERPINB6	-0.360406	1.85954	-2.62206	0.00990117	0.0327944	-3.0993
TXNRD1	-0.415689	1.82519	-2.62189	0.00990576	0.0327944	-3.09971
PDSS1	-0.493391	1.60866	-2.62169	0.00991114	0.032795	-3.10019
ELF1	-0.422107	1.54656	-2.62148	0.00991704	0.0327973	-3.10071
FBRS	0.444907	3.56772	2.62097	0.009931	0.0328263	-3.10194
SMIM30	-0.425672	1.70436	-2.6205	0.00994387	0.0328517	-3.10307
GTF2IRD2B	-0.414136	1.76622	-2.61984	0.009962	0.0328944	-3.10466
CFLAR	-0.406927	1.99018	-2.61954	0.00997039	0.0329006	-3.1054
CRYBG1	-0.450267	1.49368	-2.61922	0.00997929	0.0329006	-3.10618
TLR1	-0.490013	1.74849	-2.61908	0.00998318	0.0329006	-3.10652
CASTOR2	-0.413272	1.94387	-2.61902	0.0099847	0.0329006	-3.10665
CREG1	-0.552715	1.44501	-2.61738	0.01003	0.0330227	-3.11061
SLC25A43	-0.449443	1.49786	-2.61722	0.0100347	0.0330227	-3.11102
SMARCD2	-0.442601	1.5496	-2.61694	0.0100423	0.0330227	-3.11168
ACTN1	-0.49754	2.19911	-2.61693	0.0100426	0.0330227	-3.11171
DENR	-0.407979	1.75699	-2.61606	0.0100668	0.0330847	-3.11381
QKI	-0.437368	1.84678	-2.61518	0.0100912	0.033148	-3.11594
ATAD2	-0.370882	1.74704	-2.61388	0.0101277	0.0332503	-3.11909
IVNS1ABP	-0.388551	2.23166	-2.61333	0.0101431	0.0332838	-3.12042
GRPEL2	-0.445754	1.64441	-2.61272	0.0101602	0.0333226	-3.12189
LMTK2	-0.482674	1.57023	-2.61172	0.0101881	0.0333914	-3.12429
ZPR1	-0.41169	1.5318	-2.61159	0.0101918	0.0333914	-3.1246
ENC1	-0.479065	1.94226	-2.61086	0.0102126	0.0334421	-3.12638
PNO1	0.451908	3.07012	2.61049	0.0102229	0.0334587	-3.12727
EIF4G2	0.547641	3.45812	2.60962	0.0102474	0.0335214	-3.12936
S100A9	1.02698	4.13356	2.60906	0.0102633	0.0335563	-3.13072
PLXNA2	-0.481615	1.64434	-2.60802	0.0102927	0.033635	-3.13322
PIGS	-0.394378	1.78337	-2.60776	0.0103002	0.0336421	-3.13386
CCDC6	-0.364956	2.0993	-2.60683	0.0103266	0.0337107	-3.13609
USP18	-0.465653	2.00183	-2.60623	0.0103436	0.0337488	-3.13753
PRRC1	-0.370609	1.90829	-2.60463	0.0103894	0.0338651	-3.14139
TMEM94	-0.440606	1.59318	-2.60461	0.01039	0.0338651	-3.14144
H4C9	-0.469526	1.75115	-2.60362	0.0104184	0.0339298	-3.14383
CHMP7	-0.433969	1.74341	-2.60354	0.0104205	0.0339298	-3.144
MIB2	-0.461867	1.45514	-2.60234	0.0104551	0.0340212	-3.1469
HBP1	-0.403145	1.76389	-2.6021	0.010462	0.0340212	-3.14748
SMARCA2	-0.385215	2.29811	-2.602	0.0104648	0.0340212	-3.1477
RAET1L	-0.500922	1.48235	-2.60181	0.0104703	0.0340218	-3.14817
ZNF616	-0.449522	1.79039	-2.60088	0.0104971	0.0340912	-3.1504
CALCOCO2	-0.391233	1.63483	-2.59958	0.0105347	0.0341959	-3.15352
FRA10AC1	-0.373967	1.81289	-2.59922	0.0105453	0.0342126	-3.1544
CYTH1	-0.398345	1.66849	-2.59839	0.0105693	0.034273	-3.15639
FRAT2	-0.426124	1.87686	-2.59802	0.01058	0.0342901	-3.15727
COP1	-0.348444	1.71968	-2.59769	0.0105899	0.0342914	-3.15808
SHKBP1	-0.38924	1.68656	-2.59764	0.0105913	0.0342914	-3.1582
RNASE1	-0.546333	2.52035	-2.5965	0.0106243	0.0343663	-3.16092
DDAH2	-0.448942	1.61702	-2.59647	0.0106253	0.0343663	-3.161
TRNT1	-0.483552	1.46228	-2.59604	0.0106379	0.0343896	-3.16204
POLR2C	-0.427311	1.58875	-2.59451	0.0106827	0.0345165	-3.1657
SPDYE2	-0.495361	1.75674	-2.59421	0.0106914	0.0345165	-3.16642
ADAMTSL5	-0.474204	1.58187	-2.59414	0.0106936	0.0345165	-3.16659
AFG3L2	-0.421682	1.52701	-2.59364	0.0107084	0.0345468	-3.16781
DUSP1	-0.388672	2.86441	-2.59231	0.0107475	0.0346553	-3.17099
AMFR	-0.410072	1.50633	-2.59175	0.010764	0.0346772	-3.17233
MAGED1	-0.522507	1.85566	-2.59154	0.0107701	0.0346772	-3.17282
CCDC47	0.420993	4.04062	2.59152	0.0107708	0.0346772	-3.17288
MAPKAPK3	-0.40204	1.85373	-2.58808	0.010873	0.0349884	-3.18112
DRD5	-0.460608	1.73067	-2.58785	0.0108798	0.0349924	-3.18166
UMPS	-0.449617	1.62812	-2.58748	0.0108908	0.03501	-3.18255
RCAN1	-0.458402	1.6128	-2.58638	0.0109239	0.0350985	-3.18519
TMCC1	-0.40164	1.75253	-2.58565	0.0109457	0.0351507	-3.18693
ZDHHC8	-0.359575	1.9578	-2.58527	0.0109571	0.0351697	-3.18785
HSD17B12	-0.378948	1.82773	-2.58421	0.010989	0.0352541	-3.19038
GDAP2	-0.425989	1.46367	-2.58288	0.0110289	0.0353642	-3.19355
RPL39	0.661578	3.34201	2.58253	0.0110395	0.0353801	-3.19438
IRGQ	-0.387471	1.70414	-2.58207	0.0110534	0.0354068	-3.19548
BNIP3	-0.473833	1.77393	-2.58166	0.0110659	0.0354288	-3.19647
CD276	-0.374799	1.96162	-2.58135	0.0110752	0.0354354	-3.1972
MT1M	-0.43414	2.24394	-2.58122	0.0110792	0.0354354	-3.19751
NAPA	-0.431133	1.6366	-2.58067	0.011096	0.0354712	-3.19883
RPS26	0.519881	4.08694	2.58027	0.011108	0.0354764	-3.19978
HLTF	-0.482466	1.27406	-2.58025	0.0111088	0.0354764	-3.19984
KRTAP9-1	-0.490244	1.74243	-2.57874	0.0111548	0.0355885	-3.20345
DDB2	-0.462149	1.71055	-2.57862	0.0111585	0.0355885	-3.20373
TSTD1	0.435489	2.42575	2.57854	0.0111608	0.0355885	-3.20392
TMF1	-0.40566	1.7376	-2.57744	0.0111946	0.0356781	-3.20655
TDG	-0.377278	1.83705	-2.57544	0.0112558	0.0358552	-3.21131
NADK	-0.387004	1.76612	-2.5748	0.0112757	0.0359003	-3.21284
SPAG8	-0.500095	1.87505	-2.57309	0.0113284	0.0360499	-3.21691
APOBEC3F	-0.484645	1.70774	-2.572	0.0113621	0.0361391	-3.2195
C6orf132	-0.434871	1.66586	-2.57158	0.0113753	0.0361629	-3.22051
ANKZF1	-0.491085	1.37533	-2.56886	0.0114599	0.0364137	-3.22698
TBC1D9B	-0.399074	1.91666	-2.56754	0.0115012	0.0365265	-3.23011
ARHGAP35	-0.407432	1.81913	-2.56693	0.0115204	0.036569	-3.23156
CSNK2A2	-0.381876	1.78063	-2.56584	0.0115546	0.0366592	-3.23415
CAPRIN2	-0.472922	1.61503	-2.56522	0.0115742	0.0367031	-3.23563
USF1	-0.435743	1.70131	-2.56314	0.0116402	0.0368936	-3.24058
PFDN4	-0.407712	1.75606	-2.56284	0.0116496	0.0368967	-3.24128
S1PR2	-0.439279	1.7329	-2.56262	0.0116565	0.0368967	-3.2418
STX1B	-0.461219	2.12211	-2.56255	0.0116587	0.0368967	-3.24196
C1QTNF6	-0.473522	1.55856	-2.56231	0.0116664	0.0369029	-3.24254
CD58	-0.43756	1.64843	-2.56191	0.011679	0.0369242	-3.24348
[truncated: 4,321 more rows]

## Sheet: Stroma DE
	logFC	AveExpr	t	P.Value	adj.P.Val	B
TAGLN	2.05962	3.48369	9.4384	4.51784e-16	1.70502e-12	25.7684
COL1A2	2.8644	4.04503	9.40564	5.39563e-16	1.70502e-12	25.6
COL4A1	1.99383	2.62123	8.98846	5.13893e-15	1.0826e-11	23.4614
COL1A1	2.63481	3.90762	8.71734	2.20409e-14	3.48245e-11	22.079
SPARC	2.38495	2.61715	8.33055	1.73295e-13	2.19044e-10	20.1202
COL3A1	2.50854	3.20556	7.94281	1.33966e-12	1.41111e-09	18.177
VIM	1.99695	3.23034	7.65304	6.07094e-12	5.4812e-09	16.741
COL6A3	1.68125	2.18155	7.30418	3.65862e-11	2.81038e-08	15.0345
COL4A2	1.76534	2.15126	7.26635	4.43816e-11	2.81038e-08	14.851
POSTN	1.94191	2.26871	7.26596	4.44681e-11	2.81038e-08	14.8491
FN1	1.74025	2.5884	7.068	1.21449e-10	6.97779e-08	13.8948
BGN	1.76808	1.8067	7.02731	1.49127e-10	7.85401e-08	13.6999
PDLIM7	1.10827	2.47501	6.76219	5.61814e-10	2.73128e-07	12.4407
COL5A1	1.64446	2.11561	6.73808	6.33208e-10	2.85848e-07	12.3271
TPM2	1.45521	2.47294	6.44427	2.68195e-09	1.12999e-06	10.9578
COL6A2	1.8549	2.88809	6.42067	3.00803e-09	1.1417e-06	10.849
EMILIN1	1.33973	2.00648	6.41641	3.07104e-09	1.1417e-06	10.8293
ZEB2	1.25097	1.67467	6.23206	7.47591e-09	2.62487e-06	9.98616
AEBP1	1.50786	2.01706	6.20031	8.70375e-09	2.89514e-06	9.8421
TIMP2	1.39507	2.56424	6.11788	1.28949e-08	4.07478e-06	9.46982
THBS1	1.38345	2.26293	6.07179	1.60468e-08	4.80456e-06	9.26278
SFRP2	1.48229	1.94252	6.06305	1.67247e-08	4.80456e-06	9.2236
SULF1	1.34103	1.74819	6.01359	2.11267e-08	5.80525e-06	9.00244
RARRES2	1.24104	2.48234	5.97711	2.50864e-08	6.60609e-06	8.83987
HTRA1	1.26757	1.88775	5.8681	4.17835e-08	1.05629e-05	8.35726
CCN1	1.12163	2.06014	5.85868	4.36575e-08	1.06121e-05	8.31577
THBS2	1.24442	2.24802	5.75843	6.94806e-08	1.62636e-05	7.87649
LUM	1.61371	2.47669	5.7349	7.74403e-08	1.74794e-05	7.77399
ACTA2	1.36988	1.92131	5.66065	1.0889e-07	2.36845e-05	7.45201
SPON2	1.32506	2.04747	5.65366	1.12426e-07	2.36845e-05	7.42183
CALD1	1.19109	2.21121	5.58394	1.54472e-07	3.14923e-05	7.12184
KRT19	-1.67036	4.00591	-5.56329	1.69651e-07	3.35061e-05	7.03337
A2M	1.24061	2.10808	5.55117	1.79225e-07	3.43243e-05	6.98156
CDH1	-1.10397	2.42261	-5.54202	1.86807e-07	3.47242e-05	6.94245
PLVAP	1.2373	1.64727	5.52221	2.04299e-07	3.68906e-05	6.85799
CTHRC1	1.05518	1.71165	5.3994	3.54562e-07	6.22453e-05	6.33807
THY1	1.3154	1.6623	5.36884	4.06265e-07	6.93945e-05	6.20977
GREM1	1.21217	1.93546	5.24619	6.98612e-07	0.00011619	5.69918
TIMP1	1.33862	3.19282	5.23002	7.49969e-07	0.000121533	5.63241
TNS1	1.05247	1.51057	5.22414	7.69563e-07	0.000121591	5.60813
MMP11	1.20989	1.73803	5.19526	8.7319e-07	0.000134599	5.48925
ISLR	1.0323	1.61248	5.18643	9.075e-07	0.000136557	5.45299
KRT8	-1.48474	3.74611	-5.15311	1.04922e-06	0.000151251	5.31649
PECAM1	1.04025	1.83406	5.15228	1.05302e-06	0.000151251	5.31309
IGFBP7	1.372	3.01347	5.11007	1.26453e-06	0.000177596	5.14096
ANXA8	-1.14589	2.69218	-5.10194	1.30982e-06	0.000179958	5.10788
TACSTD2	-1.46398	3.59243	-5.04674	1.66157e-06	0.000223428	4.88433
ESRP1	-0.882194	3.09401	-5.03381	1.75639e-06	0.000229739	4.83218
CDH11	1.04659	1.99774	5.03054	1.7812e-06	0.000229739	4.81901
DCN	1.48415	2.30457	5.00065	2.0243e-06	0.000255871	4.69885
MMP2	1.22342	2.06798	4.96791	2.32758e-06	0.000284205	4.56777
LGALS1	1.24364	2.66912	4.96682	2.33839e-06	0.000284205	4.56342
LAD1	-0.956887	2.33562	-4.93977	2.62325e-06	0.000309242	4.45553
KLF5	-1.085	2.60744	-4.93807	2.64225e-06	0.000309242	4.44876
COL6A1	1.42932	3.12998	4.92376	2.80747e-06	0.000320973	4.39185
MYL9	1.05884	2.52815	4.9207	2.84406e-06	0.000320973	4.3797
ADAM12	1.07983	1.65959	4.88683	3.28151e-06	0.000363845	4.24549
MYH11	1.07224	1.87826	4.87955	3.38372e-06	0.000368708	4.21673
ITGA11	1.12091	1.57937	4.85436	3.76187e-06	0.000402967	4.11739
TPSAB1	1.10287	2.07612	4.83729	4.04108e-06	0.00042566	4.05028
COL16A1	0.822037	2.1548	4.81587	4.42015e-06	0.000457956	3.96625
LAMA4	1.01828	1.56381	4.80611	4.60393e-06	0.000469304	3.92808
HSPG2	0.977888	2.41832	4.78354	5.0581e-06	0.000507416	3.83994
LSR	-0.894705	2.35522	-4.73165	6.27297e-06	0.000619456	3.63838
LRRC32	1.09913	1.75383	4.72098	6.55582e-06	0.000637427	3.5971
COL15A1	1.03286	1.42632	4.699	7.17764e-06	0.000687314	3.5123
SPINT2	-1.06008	2.91678	-4.69315	7.35274e-06	0.000693572	3.48975
ID3	0.934227	2.04514	4.63225	9.43679e-06	0.000870562	3.25639
MXRA8	0.985057	2.18401	4.6305	9.50456e-06	0.000870562	3.2497
ACTG2	1.23064	1.85862	4.6086	1.03916e-05	0.000928057	3.16631
FBN1	0.951953	1.66604	4.60779	1.0426e-05	0.000928057	3.16322
PLEKHO1	0.943863	1.58556	4.56614	1.23454e-05	0.00108365	3.00536
TIMP3	0.956366	1.9455	4.55827	1.27446e-05	0.00110337	2.97564
JUP	-1.04413	2.87595	-4.55352	1.29914e-05	0.00110737	2.95773
MKNK2	-0.77293	2.29637	-4.55068	1.31413e-05	0.00110737	2.94702
JCHAIN	1.37397	1.96029	4.52785	1.44078e-05	0.00119812	2.86113
H3C15	-1.0762	4.11086	-4.51547	1.51431e-05	0.00124292	2.81467
IGLL5	1.76972	2.68813	4.51052	1.54473e-05	0.00125163	2.79612
SFRP4	1.05577	1.73464	4.49725	1.6292e-05	0.00130336	2.74644
DPYSL3	0.904316	1.71116	4.4926	1.65983e-05	0.00131127	2.72906
COL5A2	0.878655	3.21404	4.46375	1.8627e-05	0.0014509	2.62153
NREP	1.01493	1.55948	4.4611	1.8825e-05	0.0014509	2.61166
SERPINF1	0.935307	2.05189	4.40597	2.34324e-05	0.00178425	2.40762
SRC	-0.743142	2.38169	-4.36505	2.75366e-05	0.0020579	2.25733
CLDN4	-0.988718	2.77316	-4.36376	2.76774e-05	0.0020579	2.25258
EMP3	0.778776	1.97448	4.32363	3.23925e-05	0.00238047	2.10619
BMP1	0.846449	1.77533	4.27534	3.90957e-05	0.00284006	1.9313
FXYD3	-1.4083	3.91482	-4.24465	4.40284e-05	0.00316204	1.8209
CCND2	0.914106	1.87183	4.22096	4.82393e-05	0.00339327	1.73607
MAOA	-0.75966	1.85201	-4.22051	4.83219e-05	0.00339327	1.73448
H2AZ1	-0.747255	3.80676	-4.19566	5.31634e-05	0.00369223	1.64585
PERP	-1.20624	2.77577	-4.15959	6.10229e-05	0.004192	1.51793
ARRB2	0.767229	1.6826	4.1511	6.30298e-05	0.00428331	1.48793
VCAN	1.03674	1.58708	4.13829	6.61753e-05	0.00442187	1.44277
SLC2A1	-1.07736	2.73538	-4.13713	6.64679e-05	0.00442187	1.43868
H3C13	-0.983501	3.49944	-4.13054	6.81529e-05	0.00446857	1.41548
SDC1	-0.921734	2.91674	-4.12888	6.85841e-05	0.00446857	1.40964
KLF2	0.81526	1.7733	4.12311	7.00997e-05	0.00447975	1.38938
ANTXR1	0.934937	2.14285	4.12283	7.01733e-05	0.00447975	1.3884
CAPN1	-0.740678	2.47404	-4.11284	7.28793e-05	0.0045229	1.35334
PKN3	0.909365	1.81183	4.11265	7.29322e-05	0.0045229	1.35267
FASN	-0.826317	2.62224	-4.11242	7.29962e-05	0.0045229	1.35186
PDLIM3	0.908098	1.75908	4.10534	7.49766e-05	0.00460051	1.32706
STMN1	-0.691896	2.49026	-4.09409	7.82315e-05	0.00475407	1.2877
MYLK	0.776521	1.88275	4.07555	8.38912e-05	0.00502729	1.22302
SFN	-1.06183	2.5483	-4.0742	8.43185e-05	0.00502729	1.21831
CCN2	0.995024	1.6402	4.07133	8.52318e-05	0.00503425	1.20834
PIM2	0.851046	1.68224	4.06463	8.74061e-05	0.00511487	1.18502
PDGFRB	0.936518	1.58492	4.06032	8.88294e-05	0.00515048	1.17007
FAM20C	0.819923	2.01992	4.0394	9.60741e-05	0.00551989	1.09753
CRISPLD2	0.901116	1.44469	4.02932	9.97593e-05	0.00567999	1.06271
DUSP1	0.622014	2.86441	4.02607	0.000100978	0.00569802	1.05148
KIAA1522	-0.700798	2.15494	-4.02146	0.000102731	0.00574564	1.03557
PDPN	0.798713	2.18306	4.01115	0.000106752	0.00587205	1.00006
TINAGL1	-0.850745	2.48134	-4.00889	0.000107654	0.00587205	0.99228
FBL	-0.713451	2.80568	-4.00858	0.000107778	0.00587205	0.991218
RGS3	0.633282	2.27076	4.00043	0.000111093	0.00597922	0.963218
SERINC2	-0.77777	2.69062	-3.99715	0.000112456	0.00597922	0.951944
HSP90AA1	-0.888158	3.25916	-3.99684	0.000112583	0.00597922	0.950897
CNN1	0.759413	2.05374	3.97581	0.000121713	0.00641022	0.87885
DKK3	0.791359	1.62118	3.96369	0.00012729	0.00664854	0.837467
CSNK2A3	-0.674738	2.29139	-3.95432	0.000131766	0.00682591	0.805554
NDUFA13	-0.590125	2.31709	-3.94462	0.000136564	0.00694528	0.772533
FOXF1	0.89	1.66017	3.94439	0.000136679	0.00694528	0.771759
RGS16	0.674228	2.51976	3.94181	0.000137983	0.00694528	0.762991
IGHG4	1.93193	5.17215	3.94086	0.000138466	0.00694528	0.759765
IGHA1	1.56727	3.00293	3.93342	0.000142302	0.00702829	0.734541
FSTL1	0.806195	1.90674	3.93334	0.000142345	0.00702829	0.734263
PRDX2	-0.631204	2.55508	-3.92901	0.000144627	0.00708561	0.719586
AGPAT4	0.898023	1.97537	3.92183	0.00014849	0.00721892	0.695261
ADAM19	0.846147	1.47147	3.91035	0.000154868	0.00747148	0.656469
SDC4	-0.689164	2.44903	-3.89555	0.000163478	0.00782711	0.606571
ITGA3	-0.800904	2.28074	-3.88346	0.000170846	0.00811841	0.565925
CD9	-1.05729	3.17447	-3.87461	0.000176437	0.00832149	0.536247
IGFBP5	0.934523	2.11263	3.85323	0.000190677	0.00892652	0.46473
LCP2	0.813203	1.79805	3.81637	0.000217832	0.0101228	0.342148
H4C15	-0.885565	3.9949	-3.81058	0.000222422	0.0102606	0.322957
HTRA3	0.795029	1.71794	3.80721	0.000225129	0.0102858	0.311826
SELENOM	0.684905	1.91985	3.80282	0.000228707	0.0102858	0.297318
RPS19	-1.10263	4.92948	-3.80258	0.000228909	0.0102858	0.296506
IGHG2	1.93394	4.66729	3.80169	0.000229641	0.0102858	0.293572
RTF2	-0.511942	2.40803	-3.79992	0.000231105	0.0102858	0.287726
LMCD1	0.780081	1.64537	3.79404	0.000236031	0.0104308	0.268323
GSTP1	-1.00121	4.13867	-3.79212	0.000237665	0.0104308	0.261981
ERO1A	-0.740534	2.39553	-3.77252	0.00025493	0.0111114	0.197499
MGP	1.19907	2.29033	3.76465	0.000262199	0.01135	0.171657
SYNGR2	-0.687666	2.62538	-3.75899	0.000267538	0.0115023	0.153133
KRT17	-1.2189	3.21933	-3.72476	0.000302136	0.0128618	0.0414309
CHI3L1	0.922974	1.7468	3.72374	0.000303229	0.0128618	0.038115
NHP2	-0.555395	2.46035	-3.71856	0.000308843	0.012915	0.0212773
MFGE8	0.726522	1.8741	3.71853	0.000308879	0.012915	0.0211697
ST14	-0.666705	2.23328	-3.71694	0.000310614	0.012915	0.0160278
SCD	-0.736122	2.23907	-3.70661	0.000322166	0.0132392	-0.0174858
ROMO1	-0.522293	2.6089	-3.70374	0.000325441	0.0132392	-0.0267642
MFNG	0.700162	2.05222	3.70356	0.000325647	0.0132392	-0.0273459
UBALD2	-0.607285	2.569	-3.70257	0.000326791	0.0132392	-0.0305623
VWF	0.718095	1.67828	3.69199	0.000339199	0.0136544	-0.0647503
NID1	0.762262	1.62553	3.68097	0.000352599	0.014104	-0.100283
HEG1	0.656844	2.18814	3.66959	0.000366976	0.0145867	-0.136924
ITGB4	-0.747835	2.74025	-3.66648	0.000370999	0.0146545	-0.146917
ANXA5	0.775427	2.06903	3.66272	0.000375917	0.0147565	-0.158987
PPL	-0.652684	1.83472	-3.65491	0.000386323	0.0149825	-0.184008
WIPF1	0.707933	1.88462	3.65484	0.000386415	0.0149825	-0.184226
KRT18	-0.916127	3.82613	-3.65291	0.00038903	0.0149919	-0.190405
PPP1CB	-0.649621	3.50985	-3.64432	0.000400882	0.015355	-0.2179
CD93	0.714031	1.65803	3.63644	0.000412057	0.0156879	-0.24308
COX6A1	-0.715718	2.87327	-3.61562	0.000442985	0.0167644	-0.30934
IL6ST	0.621452	1.8908	3.6042	0.000460872	0.0171978	-0.345563
PPDPF	-0.886273	3.00627	-3.6013	0.00046552	0.0171978	-0.354743
C4B	0.689585	1.74671	3.60101	0.000465994	0.0171978	-0.355674
MAL2	-0.809994	2.31808	-3.601	0.000466012	0.0171978	-0.355711
LHFPL6	0.780542	1.5774	3.59974	0.00046804	0.0171978	-0.359683
SPINT1	-0.629779	1.91383	-3.59605	0.000474065	0.0172386	-0.371383
SDC2	0.781713	1.57522	3.59572	0.000474607	0.0172386	-0.372428
PTPRF	-0.681279	2.38738	-3.58946	0.000484971	0.0175144	-0.392186
PLXND1	0.757854	1.88429	3.58206	0.000497518	0.0178654	-0.415542
SH3PXD2B	0.65554	1.58022	3.58037	0.000500427	0.0178683	-0.420871
H2BC10	-0.628245	2.22174	-3.57004	0.000518549	0.0184114	-0.453389
ATP2A3	0.807627	1.61011	3.56543	0.000526832	0.018601	-0.467873
CERK	0.665674	1.68087	3.55946	0.000537746	0.0188809	-0.486609
HSP90AB1	-0.793238	3.88578	-3.55663	0.000542991	0.0189597	-0.495477
CLDN7	-0.719518	2.81737	-3.55387	0.00054816	0.019035	-0.504133
SNRPG	-0.587624	2.98758	-3.53161	0.000591544	0.0204293	-0.57369
KCTD12	0.628132	2.09424	3.52073	0.000613931	0.0210872	-0.607595
PLPP3	0.657207	1.75283	3.51135	0.00063384	0.0215892	-0.636714
ELN	0.762008	1.76362	3.51064	0.000635379	0.0215892	-0.638926
RCN3	0.731073	2.00817	3.50599	0.000645504	0.021816	-0.653348
ZNF707	0.690329	1.66933	3.50258	0.000653018	0.0219525	-0.663904
MYADM	0.74572	1.85303	3.50017	0.000658374	0.0219802	-0.671354
SNCG	-1.09346	2.9233	-3.49909	0.000660796	0.0219802	-0.674703
FKBP10	0.711328	2.00924	3.4843	0.000694743	0.0229883	-0.720376
UQCRHL	-0.653658	3.45761	-3.4772	0.000711635	0.0234247	-0.742272
FAM83A	-0.725206	1.7915	-3.46257	0.00074764	0.0244823	-0.787238
SH3PXD2A	0.675108	1.65302	3.45625	0.000763702	0.0248794	-0.806597
IGHG3	1.77962	4.50225	3.44414	0.000795429	0.0257584	-0.843656
TNFRSF21	-0.763168	2.86155	-3.44286	0.000798838	0.0257584	-0.847549
TPM1	0.695761	2.74361	3.43418	0.000822428	0.0263845	-0.874036
LOXL2	0.712677	1.65357	3.41936	0.000864207	0.0275848	-0.919116
DEPDC1	0.637048	1.66182	3.41363	0.000880913	0.0279767	-0.936528
HNRNPAB	-0.6432	2.53828	-3.40638	0.000902454	0.0284544	-0.958493
SYNPO	0.59275	1.73479	3.40482	0.000907137	0.0284544	-0.963199
PALM2AKAP2	0.601101	1.91595	3.40405	0.000909461	0.0284544	-0.965525
COX8A	-0.587524	3.48927	-3.40151	0.000917201	0.0285552	-0.973228
H2AC19	-0.852911	4.16852	-3.39757	0.000929277	0.0287894	-0.985117
TSPAN1	-0.627186	1.97347	-3.39413	0.000939982	0.028979	-0.995526
UBE2I	-0.508926	2.32069	-3.38743	0.000961106	0.0294863	-1.01572
FAM83H	-0.675237	2.52392	-3.38438	0.000970901	0.029643	-1.02493
RPL22	-0.740871	4.30308	-3.38264	0.000976491	0.0296703	-1.03015
SRD5A1	0.566767	2.97478	3.37758	0.000993	0.029898	-1.04537
IGHG1	1.70124	4.23114	3.37661	0.000996191	0.029898	-1.04829
COMP	0.709869	1.73683	3.37601	0.000998177	0.029898	-1.0501
S100A16	-0.724074	2.64387	-3.37367	0.00100596	0.0299889	-1.05714
RAB5IF	-0.607858	2.40311	-3.36945	0.00102009	0.0302675	-1.06981
PRMT1	-0.582983	2.93125	-3.36698	0.00102842	0.030372	-1.0772
RAB25	-0.639827	2.05118	-3.36428	0.00103764	0.0305017	-1.0853
CSGALNACT2	0.594787	1.58661	3.36037	0.00105113	0.0306928	-1.09702
ELF3	-0.669463	2.44952	-3.35958	0.00105385	0.0306928	-1.09937
CYTH2	-0.545223	2.21651	-3.35717	0.00106228	0.0307963	-1.1066
NPDC1	0.641819	1.70137	3.35327	0.00107602	0.0310523	-1.11826
COL12A1	0.781874	1.4943	3.34907	0.00109099	0.0312842	-1.1308
PJA2	0.528812	1.97959	3.34825	0.00109396	0.0312842	-1.13326
SOCS3	0.653488	1.72872	3.34345	0.00111136	0.0316387	-1.14758
S100A9	-1.3742	4.13356	-3.3332	0.0011494	0.032575	-1.17811
PEBP1	-0.607351	2.93617	-3.33178	0.00115478	0.0325812	-1.18233
F11R	-0.673756	2.07723	-3.32653	0.0011748	0.0329989	-1.19792
SNRPF	-0.468144	2.4397	-3.32498	0.00118077	0.0330197	-1.20251
SCN9A	0.993986	1.76209	3.32118	0.00119556	0.0332861	-1.2138
SLC25A39	-0.528173	1.99305	-3.31129	0.00123483	0.0340405	-1.24308
NDFIP2	-0.518583	1.79961	-3.31104	0.00123584	0.0340405	-1.24382
STAB1	0.669133	1.58631	3.3103	0.00123882	0.0340405	-1.246
LAPTM5	0.768051	1.76775	3.30867	0.00124546	0.0340748	-1.25085
MCAM	0.701271	1.98707	3.2945	0.00130431	0.0355311	-1.29266
DHCR24	-0.572008	2.15012	-3.26228	0.00144794	0.0392747	-1.38719
NFIX	0.630967	1.57296	3.2572	0.0014719	0.039754	-1.40203
PRDX1	-0.754707	3.25882	-3.25329	0.00149057	0.0400868	-1.41343
MYO1F	0.657349	1.84826	3.24757	0.0015183	0.0406596	-1.43009
MSN	0.800982	1.94372	3.24308	0.00154043	0.0410781	-1.44316
RAC2	0.567543	1.92764	3.24168	0.00154734	0.0410891	-1.44721
RPS7	-0.79234	4.27535	-3.23248	0.00159379	0.0421328	-1.47393
BMP8A	0.571649	2.37263	3.23127	0.00159998	0.0421328	-1.47743
BCAM	-0.700792	2.04159	-3.22623	0.00162606	0.0426419	-1.49203
UBE2S	-0.686544	1.94795	-3.22255	0.00164535	0.0429516	-1.50268
GPRC5A	-0.622996	1.8276	-3.22121	0.00165246	0.0429516	-1.50657
MRPL12	-0.489071	2.23834	-3.22011	0.00165826	0.0429516	-1.50974
TMEM167B	0.513639	1.74248	3.21383	0.00169192	0.0436446	-1.52788
IGKC	1.62852	4.41882	3.20865	0.00172019	0.0441934	-1.54283
NEK6	0.623853	1.81337	3.20634	0.00173292	0.0443402	-1.54948
H2AC11	-0.658436	2.94232	-3.2029	0.00175202	0.0446482	-1.55937
TP63	-0.670978	2.45604	-3.19703	0.00178515	0.0452908	-1.57627
FCGR2C	0.615955	1.77706	3.1959	0.00179157	0.0452908	-1.57951
LAMB1	0.646925	1.80389	3.18832	0.00183529	0.0462113	-1.60125
RPL18	-0.834118	4.41465	-3.18456	0.00185737	0.0464297	-1.61203
CSTB	-0.902169	3.2624	-3.18434	0.00185866	0.0464297	-1.61266
PPP1R18	0.594028	1.57518	3.17997	0.00188466	0.0468939	-1.62518
SEC14L1	0.60809	1.6266	3.17632	0.00190659	0.0472535	-1.63561
ZNF532	0.522717	2.0077	3.17355	0.00192339	0.0473318	-1.64351
SERPING1	0.674271	2.00635	3.17333	0.00192473	0.0473318	-1.64414
HLA-DPB1	0.76574	2.05277	3.17163	0.00193516	0.047404	-1.64901
TRAM2	0.548978	1.66287	3.16923	0.00194988	0.0475802	-1.65584
EIF4G1	-0.632334	3.25778	-3.1674	0.00196124	0.0476732	-1.66107
PCNX1	0.492642	1.76983	3.15151	0.00206218	0.0499347	-1.70626
CLEC5A	0.597365	1.96441	3.14511	0.00210425	0.0505391	-1.72444
CLIC4	0.568771	1.99494	3.14332	0.0021161	0.0505391	-1.7295
VAMP8	-0.6059	3.2354	-3.14214	0.00212398	0.0505391	-1.73284
RBM6	0.473786	2.12412	3.14102	0.00213149	0.0505391	-1.73602
LAMB2	0.643466	1.85067	3.14052	0.00213482	0.0505391	-1.73742
LRP1	0.584734	2.11602	3.14048	0.00213512	0.0505391	-1.73755
RGL1	0.61818	1.81195	3.13361	0.00218171	0.0514492	-1.75697
PDCL	0.574671	1.58703	3.13031	0.00220445	0.0517924	-1.7663
HES1	-0.479746	2.19688	-3.12833	0.00221817	0.0519215	-1.77187
ACP5	0.71132	1.53338	3.12491	0.00224214	0.052289	-1.78154
CRYAB	0.588702	1.56316	3.12359	0.00225142	0.0523124	-1.78525
ACTN4	-0.608256	3.42031	-3.1214	0.00226688	0.0524787	-1.79141
ARHGAP18	0.621156	1.59373	3.1201	0.00227616	0.0525013	-1.79508
LOXL1	0.617643	1.95995	3.11259	0.00233028	0.0535542	-1.8162
HIP1	0.601141	1.54145	3.11129	0.00233972	0.0535763	-1.81984
ANPEP	0.654861	1.66706	3.10959	0.0023522	0.0536676	-1.82462
CTSL	0.559732	2.27038	3.10172	0.0024107	0.0546374	-1.84669
PPA1	-0.548244	2.29605	-3.10136	0.00241342	0.0546374	-1.8477
LPAR1	0.518995	1.93357	3.1004	0.00242064	0.0546374	-1.85038
SERPINH1	0.597305	2.47187	3.09718	0.00244511	0.0548283	-1.85942
SLC6A6	0.573745	1.67317	3.097	0.00244645	0.0548283	-1.85991
CFH	0.656816	1.64389	3.09374	0.00247137	0.0551784	-1.86901
HNRNPU	-0.638367	3.51979	-3.09268	0.00247954	0.0551784	-1.87197
TYROBP	0.603691	1.67778	3.08892	0.00250877	0.055633	-1.88249
PABPC1	-0.892954	5.32439	-3.08462	0.00254253	0.055781	-1.89449
CENPX	-0.500613	2.23679	-3.08433	0.00254476	0.055781	-1.89528
SIPA1L3	-0.477374	2.12947	-3.08426	0.00254531	0.055781	-1.89547
GSTK1	-0.521126	2.46112	-3.08321	0.00255362	0.055781	-1.8984
C3	0.68629	1.47597	3.08246	0.00255957	0.055781	-1.90049
PCNA	-0.55305	2.5671	-3.08063	0.00257415	0.055906	-1.90559
TNKS1BP1	-0.496305	1.99992	-3.07869	0.0025897	0.0560511	-1.91099
DENND3	0.56184	1.66409	3.07294	0.0026363	0.056822	-1.92699
H2AC12	-0.580081	2.20368	-3.07208	0.0026433	0.056822	-1.92937
ATP2C1	-0.491538	2.3846	-3.06648	0.00268954	0.0574323	-1.94493
MPZL2	-0.662176	1.80679	-3.0646	0.00270521	0.0574323	-1.95014
TLR3	0.565791	2.08163	3.06451	0.00270597	0.0574323	-1.95039
ATP6V1B2	0.525308	1.85781	3.06223	0.00272516	0.0574323	-1.95673
AKT2	-0.465946	2.2629	-3.06192	0.00272778	0.0574323	-1.95759
PDZK1	0.660903	1.99261	3.06157	0.0027307	0.0574323	-1.95855
ATP5ME	-0.561439	2.88997	-3.0604	0.00274057	0.0574323	-1.96178
LYZ	0.781312	2.22812	3.05812	0.00275998	0.0574323	-1.96811
ADCY7	0.560948	1.86591	3.05754	0.00276493	0.0574323	-1.96972
EZR	-0.619653	2.69484	-3.05723	0.00276754	0.0574323	-1.97056
RBPMS	0.610519	1.82513	3.05643	0.0027744	0.0574323	-1.97278
TMEM176B	0.655176	1.6677	3.05569	0.00278074	0.0574323	-1.97483
ITGB2	0.62964	1.5119	3.05278	0.0028058	0.0577442	-1.98287
HSPA1B	-0.606929	2.39908	-3.05062	0.00282456	0.0577442	-1.98884
LSP1	0.667758	1.93776	3.04996	0.00283029	0.0577442	-1.99066
B4GALT7	0.587306	1.80048	3.04972	0.00283239	0.0577442	-1.99132
TNFSF13	0.580884	1.73494	3.0457	0.00286771	0.0582763	-2.00243
CLDN5	0.535045	1.62272	3.04433	0.00287981	0.0583346	-2.0062
EIF6	-0.486862	2.22557	-3.04175	0.00290273	0.0585668	-2.0133
H2AX	-0.501356	2.13916	-3.04096	0.00290981	0.0585668	-2.01548
CLDN1	-0.792542	2.20836	-3.03755	0.00294051	0.0589969	-2.02489
CTTN	-0.607799	2.89366	-3.03502	0.00296343	0.0592686	-2.03184
PPIAL4A	-0.621795	4.15552	-3.03116	0.00299875	0.0597859	-2.04245
RAD21	-0.497259	2.23967	-3.02671	0.00303996	0.0604167	-2.05467
NRP1	0.61808	1.68515	3.02312	0.00307359	0.0608938	-2.06452
KRT13	-1.21561	2.96589	-3.01945	0.00310825	0.061388	-2.07455
PLXNC1	0.687216	1.48717	3.01789	0.00312318	0.0614906	-2.07884
MCM4	-0.525963	2.08015	-3.01047	0.00319476	0.062401	-2.09911
C1QA	0.760637	1.88309	3.01013	0.00319809	0.062401	-2.10005
DDOST	-0.513879	2.54858	-3.01003	0.00319904	0.062401	-2.10031
GMFG	0.557185	1.89363	3.00851	0.00321395	0.062499	-2.10447
NNMT	0.649657	1.74624	3.00627	0.00323598	0.0627344	-2.11058
NECTIN1	-0.609643	2.43157	-3.00512	0.00324735	0.0627622	-2.11372
SGCD	0.550144	1.72852	2.99973	0.00330116	0.0636077	-2.12841
TCERG1	0.550337	1.61549	2.99715	0.00332714	0.0636946	-2.13542
C3AR1	0.551226	1.83369	2.99651	0.00333372	0.0636946	-2.13719
USP11	0.535275	1.70688	2.99629	0.00333591	0.0636946	-2.13777
PHF3	0.472126	1.74999	2.99504	0.00334863	0.063745	-2.14118
H3C2	-0.672511	3.21008	-2.99404	0.0033588	0.0637466	-2.14389
SLC25A5	-0.663342	3.21836	-2.99199	0.00337981	0.0637993	-2.14946
EVL	0.527568	2.57446	2.9918	0.00338177	0.0637993	-2.14998
TM7SF3	-0.527016	2.05607	-2.98704	0.00343108	0.064537	-2.16291
AIF1	0.609454	1.73651	2.98538	0.00344833	0.064669	-2.16739
RBMS2	0.544788	1.90171	2.97995	0.00350567	0.0655498	-2.18212
PKP3	-0.52417	2.1498	-2.97494	0.00355921	0.066263	-2.19566
C1QB	0.617239	2.97123	2.97443	0.00356478	0.066263	-2.19706
MAT2B	0.512621	1.88783	2.97222	0.00358866	0.0665112	-2.20302
GADD45B	0.571702	1.63557	2.97101	0.00360184	0.0665604	-2.20629
ATXN1	0.460661	2.58726	2.96831	0.00363138	0.0668974	-2.21358
DDR1	-0.517693	2.20236	-2.96741	0.00364125	0.0668974	-2.21601
RALBP1	-0.552373	2.02337	-2.95418	0.00378956	0.0692933	-2.25163
LTBP3	0.55154	1.64364	2.95383	0.00379359	0.0692933	-2.25258
RPL28	-0.892654	4.11016	-2.94895	0.00384973	0.0699872	-2.26568
IQGAP1	-0.498118	2.17488	-2.9486	0.00385372	0.0699872	-2.26661
IRF8	0.654885	1.67566	2.94726	0.00386933	0.0700692	-2.27021
LAPTM4B	-0.579377	2.42681	-2.94295	0.00391985	0.0707814	-2.28178
GFUS	-0.472876	1.80741	-2.93873	0.00396984	0.0714798	-2.29307
IL1RN	-0.577316	1.53883	-2.93519	0.00401213	0.072036	-2.30252
TUBB4B	-0.488019	3.29206	-2.93054	0.00406854	0.0728418	-2.31496
HLA-DRA	0.906043	3.33742	2.92922	0.00408458	0.0729224	-2.31846
FRG1	0.468964	2.29287	2.92708	0.00411084	0.0731846	-2.32417
ANKRD36	0.489558	2.8965	2.92549	0.0041305	0.0732027	-2.32842
FBXO32	0.500814	1.75711	2.92512	0.00413503	0.0732027	-2.3294
MAPK13	-0.532969	1.82227	-2.922	0.00417378	0.0736825	-2.33771
STEAP2	0.53427	1.75145	2.9172	0.00423414	0.0745397	-2.35049
DSP	-0.674184	2.37449	-2.91476	0.00426511	0.074719	-2.35698
HMGA1	-0.61439	3.10146	-2.91453	0.00426797	0.074719	-2.35758
H2BC18	-0.551343	2.81427	-2.91023	0.00432308	0.0754747	-2.369
GNA15	-0.504703	2.04504	-2.90609	0.00437668	0.0762	-2.37996
EIF3C	-0.526985	3.22493	-2.90357	0.00440967	0.0765634	-2.38664
NRP2	0.567382	1.52016	2.90205	0.00442965	0.0766997	-2.39067
BAIAP2L1	-0.512426	1.77868	-2.90092	0.00444465	0.0767491	-2.39367
RAB31	0.508396	1.65107	2.8985	0.00447667	0.0769456	-2.40006
WHRN	0.515042	1.80829	2.89734	0.00449212	0.0769456	-2.40312
OLFML3	0.573067	1.8842	2.89731	0.00449255	0.0769456	-2.40321
SIAH1	0.505681	1.77171	2.89521	0.0045206	0.0772168	-2.40875
JAK1	0.522458	1.51475	2.89324	0.00454719	0.0774616	-2.41396
TRAF3IP3	0.732406	2.92171	2.89194	0.00456474	0.0775514	-2.41738
PLP2	-0.591752	3.50928	-2.89098	0.00457783	0.0775654	-2.41993
SLC9A3R2	0.562033	1.92284	2.8807	0.00471938	0.0796033	-2.447
ATP5F1E	-0.468691	2.14239	-2.88042	0.00472329	0.0796033	-2.44774
RPL41	-0.616194	5.18547	-2.87826	0.0047536	0.0799009	-2.45342
EHF	-0.566711	2.20422	-2.87258	0.00483405	0.0808381	-2.46833
ESRP2	-0.487291	1.89976	-2.87252	0.00483494	0.0808381	-2.46849
FOXQ1	-0.582098	1.60847	-2.86958	0.00487704	0.0813268	-2.47619
COX6B1	-0.606018	3.11653	-2.86846	0.00489314	0.0813807	-2.47912
VPS52	0.544605	1.53057	2.86704	0.00491371	0.0815082	-2.48284
AGRN	-0.520531	2.67782	-2.86378	0.00496123	0.0817744	-2.49139
CBLC	-0.46561	2.39775	-2.86333	0.00496774	0.0817744	-2.49256
ARHGAP45	0.566464	1.66929	2.86328	0.00496857	0.0817744	-2.4927
FCGR3A	0.624144	1.66012	2.86127	0.00499809	0.0819139	-2.49796
TPI1	-0.57927	3.18596	-2.85896	0.00503207	0.0819139	-2.50398
RPS24	-0.781857	3.87588	-2.85889	0.00503314	0.0819139	-2.50417
PATJ	-0.471412	1.90848	-2.8588	0.00503455	0.0819139	-2.50441
RASA4	0.562062	1.99075	2.8583	0.00504185	0.0819139	-2.5057
ARL6IP1	-0.491461	2.74027	-2.85567	0.00508108	0.0823396	-2.51258
EGFL7	0.524805	1.74128	2.8539	0.00510755	0.0825569	-2.51719
ILK	0.472087	1.90688	2.85196	0.00513683	0.0826163	-2.52226
CSTA	-0.726225	2.61457	-2.85192	0.00513738	0.0826163	-2.52236
EPPK1	-0.515786	1.8068	-2.84876	0.00518528	0.0828002	-2.53059
SORBS3	0.538526	1.4763	2.84875	0.00518549	0.0828002	-2.53063
ABR	0.482782	2.04266	2.84858	0.00518811	0.0828002	-2.53107
ST6GALNAC6	0.487606	1.80839	2.84725	0.0052084	0.0828556	-2.53454
ETS1	0.62069	1.74713	2.84663	0.00521781	0.0828556	-2.53614
COX10	0.493748	1.6545	2.84405	0.00525746	0.0831504	-2.54285
DPP7	0.475831	1.97611	2.84371	0.00526268	0.0831504	-2.54373
EWSR1	-0.503754	2.57406	-2.84149	0.00529708	0.0833291	-2.54951
C1S	0.681861	2.07232	2.84079	0.00530795	0.0833291	-2.55133
MXD4	0.437359	2.05404	2.83996	0.00532092	0.0833291	-2.55349
RFLNB	0.550969	1.78478	2.83959	0.00532674	0.0833291	-2.55446
SPTAN1	0.485124	2.2251	2.82964	0.00548397	0.085577	-2.58025
KRT5	-1.3925	3.69733	-2.82674	0.00553069	0.0860935	-2.58776
SEC24D	0.441197	1.8804	2.82218	0.00560482	0.0870331	-2.59956
SLC16A11	0.598192	2.22848	2.82008	0.00563919	0.0873522	-2.60497
NT5E	0.584036	2.16127	2.81686	0.00569239	0.0879607	-2.61329
OLFM2	0.527284	1.88692	2.81218	0.00577036	0.0889481	-2.62533
GPANK1	0.518815	1.81799	2.80887	0.00582628	0.0895915	-2.63387
S100P	-0.897187	3.09867	-2.8067	0.00586313	0.089609	-2.63945
DOK1	0.597265	1.87513	2.80588	0.00587706	0.089609	-2.64155
C1QC	0.582767	1.83222	2.80547	0.00588413	0.089609	-2.64262
RPS21	-0.734281	3.84284	-2.80547	0.00588413	0.089609	-2.64262
TUSC3	-0.48314	1.56231	-2.80368	0.00591474	0.0898585	-2.64721
EVPL	-0.593958	1.95141	-2.79952	0.00598661	0.0905879	-2.65789
NDUFB9	-0.460022	2.41961	-2.79833	0.0060073	0.0905879	-2.66094
PLXNB1	-0.44934	2.08818	-2.79805	0.00601223	0.0905879	-2.66167
MOGAT3	0.603351	1.78097	2.7976	0.00602008	0.0905879	-2.66282
S100A2	-1.01262	2.9947	-2.79589	0.00604987	0.0908199	-2.66719
FGF17	0.591652	1.78692	2.79425	0.00607863	0.0909579	-2.67138
MRC1	0.592235	1.66289	2.79373	0.00608785	0.0909579	-2.67272
PTEN	0.532142	1.55981	2.79058	0.0061437	0.0915759	-2.6808
KIRREL1	0.549474	1.65917	2.78823	0.00618559	0.091624	-2.68681
SPI1	0.563719	1.79989	2.78768	0.0061953	0.091624	-2.6882
MXRA7	0.523941	1.74644	2.78744	0.00619963	0.091624	-2.68881
PAG1	0.562684	1.61836	2.78715	0.00620492	0.091624	-2.68957
COX4I1	-0.46446	3.30441	-2.77986	0.00633689	0.0933546	-2.70817
PAM	0.564469	1.45475	2.77865	0.00635903	0.0934629	-2.71125
B3GNT3	-0.578164	1.60676	-2.7772	0.00638572	0.0935195	-2.71495
DNM2	-0.511968	2.93942	-2.77683	0.00639247	0.0935195	-2.71588
SOX18	0.569889	1.82867	2.7758	0.00641157	0.0935823	-2.71852
GRHL2	-0.492481	1.88814	-2.77284	0.00646648	0.0940352	-2.72605
SLC46A3	0.462097	2.06232	2.77252	0.00647236	0.0940352	-2.72685
S100A11	-0.939568	5.07049	-2.76313	0.00664963	0.0963892	-2.75071
SEMA4B	-0.48058	2.62604	-2.75925	0.00672423	0.0972475	-2.76056
PPP4R3A	0.453423	2.29189	2.75836	0.00674133	0.0972721	-2.7628
HEXA	0.409135	1.91146	2.75427	0.00682093	0.0980609	-2.77316
ADGRE2	0.569716	1.52953	2.75395	0.00682719	0.0980609	-2.77397
GSN	0.475671	1.89728	2.75243	0.00685693	0.0980609	-2.7778
ATP5MF	-0.518113	3.39617	-2.75238	0.00685806	0.0980609	-2.77795
SPATA24	0.556024	1.84983	2.75074	0.0068903	0.0982996	-2.78209
NECTIN4	-0.576368	1.98978	-2.74916	0.00692157	0.0985232	-2.78608
TXNDC15	0.507447	1.6146	2.74192	0.00706625	0.100357	-2.80432
IRF6	-0.569859	1.68508	-2.73957	0.00711402	0.100809	-2.81026
P4HB	-0.630811	3.54374	-2.73692	0.00716794	0.101168	-2.81692
HNRNPL	-0.461137	2.46331	-2.73675	0.00717142	0.101168	-2.81735
C19orf33	-0.692924	2.47396	-2.73562	0.00719463	0.10127	-2.82019
INSR	0.626131	1.66594	2.73178	0.00727383	0.102157	-2.82984
ZNF217	-0.530986	2.04456	-2.7286	0.00733994	0.10279	-2.83781
PSME4	-0.467914	2.21031	-2.72805	0.00735144	0.10279	-2.83919
SYT16	0.579394	1.62078	2.72689	0.00737576	0.102902	-2.8421
ATXN7	0.523539	1.50408	2.7246	0.00742401	0.103173	-2.84785
OR5L1	0.572091	1.78579	2.72381	0.00744066	0.103173	-2.84982
H3C7	-0.595828	2.14822	-2.72365	0.00744412	0.103173	-2.85023
ADGRL1	0.548528	1.76771	2.72109	0.00749853	0.1037	-2.85664
APCDD1	0.623987	1.59166	2.71939	0.00753485	0.103972	-2.86089
STAU1	-0.42395	1.95491	-2.71863	0.00755113	0.103972	-2.8628
NFYA	-0.549798	4.45132	-2.7165	0.00759692	0.104375	-2.86812
GIPC1	-0.492246	2.57777	-2.71503	0.00762857	0.104534	-2.87178
CAVIN1	0.543237	1.78581	2.71443	0.00764159	0.104534	-2.87328
SOX4	-0.551455	2.70466	-2.71225	0.00768897	0.104955	-2.87872
SGPL1	-0.489888	2.03426	-2.70821	0.0077777	0.105938	-2.88881
HSPB1	-0.81687	3.93471	-2.70704	0.00780341	0.106059	-2.89172
NR4A1	0.636896	1.89193	2.70446	0.00786071	0.106609	-2.89815
AK1	0.511591	1.62142	2.70055	0.00794796	0.107561	-2.90786
CYB5R3	0.42169	2.06586	2.69919	0.0079786	0.107745	-2.91125
AP1M2	-0.544213	1.79421	-2.69694	0.0080295	0.108201	-2.91684
PPP1R13L	-0.523291	1.63848	-2.69231	0.00813503	0.10939	-2.92831
RAN	-0.48896	2.70447	-2.69092	0.00816712	0.109441	-2.93177
LAMP1	-0.471846	2.94205	-2.69029	0.00818155	0.109441	-2.93333
SF3B3	-0.480976	2.30876	-2.68989	0.00819073	0.109441	-2.93431
TGFBI	0.684158	1.69208	2.68839	0.00822547	0.109673	-2.93803
KRT7	-1.0369	3.96962	-2.68749	0.00824644	0.109721	-2.94027
TUBB6	0.538167	2.35232	2.68649	0.00826979	0.109801	-2.94275
S100A14	-0.590746	2.07948	-2.68528	0.00829792	0.109943	-2.94574
CERCAM	0.529912	1.58397	2.6836	0.00833729	0.110234	-2.94989
SPOCK2	0.572011	1.57049	2.67577	0.00852272	0.11245	-2.96921
GFER	0.513781	1.67677	2.67492	0.00854306	0.112484	-2.97131
DDB1	-0.411958	2.4354	-2.67302	0.00858879	0.112794	-2.97599
RESF1	0.48857	1.61151	2.67246	0.00860235	0.112794	-2.97738
CCL3	0.448446	2.95575	2.67098	0.00863824	0.11303	-2.98103
NUTM2G	0.520669	1.71221	2.66937	0.00867724	0.113151	-2.98499
PRSS38	0.509515	1.92158	2.66844	0.00869989	0.113151	-2.98727
DPM1	-0.436444	2.1528	-2.66839	0.00870116	0.113151	-2.9874
SOD3	0.531736	1.98954	2.66504	0.00878326	0.113963	-2.99564
CCT4	-0.447899	2.42446	-2.66437	0.00879966	0.113963	-2.99728
H4C2	-0.514379	2.86226	-2.66358	0.00881926	0.113983	-2.99923
LBHD1	-0.418855	1.72842	-2.66097	0.00888378	0.114583	-3.00563
KLHL20	0.487125	1.737	2.65951	0.00892019	0.114791	-3.00921
H3C8	-0.509078	2.26825	-2.65861	0.00894254	0.114791	-3.01141
PGAM4	-0.468577	3.22528	-2.65785	0.00896168	0.114791	-3.01328
FERMT1	-0.502246	1.79646	-2.65696	0.00898391	0.114791	-3.01546
TRIM29	-0.581456	2.44196	-2.65669	0.00899075	0.114791	-3.01612
LXN	0.47623	1.88862	2.65546	0.00902182	0.114955	-3.01915
PDIA4	-0.522625	2.89056	-2.65281	0.00908878	0.115576	-3.02563
RPN1	-0.511484	2.47957	-2.65067	0.00914319	0.116034	-3.03087
ARHGAP1	0.474657	2.02019	2.64757	0.00922245	0.116805	-3.03843
IL32	0.627871	2.30365	2.64486	0.0092923	0.117455	-3.04504
APOE	0.615989	1.63033	2.6435	0.00932763	0.117666	-3.04837
CKS1B	-0.368897	3.07084	-2.64167	0.00937531	0.118032	-3.05283
ENTPD6	-0.464321	1.96358	-2.64009	0.00941675	0.118318	-3.0567
NDUFB4	-0.485437	2.18409	-2.63666	0.00950698	0.119214	-3.06505
HDAC5	0.444103	1.66253	2.63178	0.00963661	0.120601	-3.07691
HLA-DPA1	0.672371	2.31713	2.63029	0.00967655	0.120861	-3.08053
S100A6	-0.919515	5.4649	-2.62642	0.00978085	0.121893	-3.08991
SREBF1	-0.500943	1.77002	-2.62564	0.00980198	0.121893	-3.0918
ABI3	0.463036	2.22993	2.62509	0.00981698	0.121893	-3.09314
LY6D	-0.959287	2.60127	-2.62323	0.00986785	0.122284	-3.09766
MUC1	-0.585763	1.81665	-2.61933	0.00997498	0.122743	-3.10711
COPRS	0.44159	1.9182	2.61918	0.00997892	0.122743	-3.10746
TMOD1	0.492886	1.79252	2.61904	0.00998295	0.122743	-3.10781
RNASE1	0.587615	2.52035	2.61856	0.00999622	0.122743	-3.10897
TMEM117	0.443571	1.96661	2.61835	0.010002	0.122743	-3.10948
KCNJ11	0.47155	1.69571	2.6165	0.0100532	0.123132	-3.11394
CLEC11A	0.533091	1.75803	2.6156	0.0100782	0.1232	-3.11612
TGFB1	0.468031	1.96528	2.61471	0.0101031	0.123266	-3.11828
SP7	0.523375	1.75923	2.61244	0.0101667	0.123803	-3.12376
SENP7	0.453501	1.69871	2.61088	0.0102104	0.123973	-3.12751
COX6C	-0.555884	3.1511	-2.61055	0.0102199	0.123973	-3.12833
PTGDS	0.470885	1.94675	2.60804	0.0102909	0.124594	-3.13437
IL16	0.477525	2.18114	2.60451	0.0103915	0.125573	-3.14288
CD68	0.491143	2.57554	2.60335	0.0104248	0.125734	-3.14567
LPXN	0.495558	1.86944	2.60141	0.0104806	0.126167	-3.15034
PSTPIP1	0.45708	1.933	2.60056	0.0105051	0.126221	-3.15238
TPM3	-0.440105	3.32368	-2.59881	0.0105559	0.126591	-3.15659
ZNF548	0.409823	1.82707	2.59498	0.0106674	0.127686	-3.16577
CXADR	-0.424733	2.42762	-2.59406	0.0106945	0.127768	-3.16798
PRDM2	0.396682	1.81404	2.5919	0.0107583	0.128288	-3.17318
EIF1AX	-0.432696	2.03009	-2.59028	0.010806	0.128593	-3.17704
H2AC21	-0.497998	2.73311	-2.58966	0.0108246	0.128593	-3.17854
PTS	0.495014	1.68551	2.58835	0.0108635	0.128675	-3.18168
VPS28	-0.420971	2.44993	-2.58806	0.0108722	0.128675	-3.18237
EXOSC3	0.386072	2.22562	2.58634	0.0109236	0.129041	-3.18649
LRRTM4	0.447515	2.45737	2.5851	0.0109608	0.129104	-3.18946
LPAR6	0.463387	1.8784	2.5848	0.0109698	0.129104	-3.19017
RBM8A	-0.393575	2.83032	-2.57815	0.0111713	0.131232	-3.20605
TAGLN2	-0.633821	3.8187	-2.57571	0.0112459	0.131863	-3.21186
PSMD2	-0.500124	2.65188	-2.57201	0.0113602	0.132957	-3.22068
SRGN	0.531549	1.85689	2.5698	0.011429	0.13339	-3.22594
STING1	0.561189	1.48625	2.56947	0.0114395	0.13339	-3.22674
MECOM	-0.397735	1.99212	-2.5655	0.011564	0.134371	-3.23618
LAMA5	-0.520043	2.57766	-2.56543	0.0115661	0.134371	-3.23633
CLEC3B	0.486708	1.74914	2.56031	0.0117287	0.135793	-3.2485
PSG11	0.512972	1.74171	2.56022	0.0117315	0.135793	-3.24871
S100B	0.571947	1.5702	2.55914	0.0117658	0.135942	-3.25125
MPHOSPH6	-0.417939	2.07371	-2.55467	0.01191	0.137252	-3.26186
ADRM1	-0.429523	2.57862	-2.55427	0.0119227	0.137252	-3.26279
LFNG	0.473854	1.73759	2.55235	0.0119851	0.137484	-3.26734
RPN2	-0.533956	3.30868	-2.55217	0.0119911	0.137484	-3.26777
UBA1	-0.404974	2.31103	-2.55165	0.0120081	0.137484	-3.269
HNRNPM	-0.511619	2.22885	-2.55081	0.0120353	0.137546	-3.27097
ADSS2	-0.404975	2.15868	-2.54818	0.0121216	0.138283	-3.27719
SERP1	-0.482299	2.14793	-2.54396	0.012261	0.139621	-3.28715
IGFBP4	0.665107	3.58894	2.54069	0.0123703	0.140487	-3.29486
CCT3	-0.371064	2.34143	-2.53988	0.0123974	0.140487	-3.29677
SHTN1	0.507281	1.57633	2.53961	0.0124064	0.140487	-3.2974
FKBP4	-0.415585	2.24002	-2.53903	0.012426	0.140487	-3.29877
MNT	0.52479	1.70167	2.5348	0.0125689	0.141849	-3.30872
MEF2A	0.428629	1.99444	2.5341	0.0125928	0.141865	-3.31037
ABHD17A	0.3762	2.12538	2.52897	0.0127683	0.143587	-3.3224
ENO1	-0.692526	3.35077	-2.5233	0.0129649	0.145538	-3.33568
C6	0.437425	2.42373	2.52203	0.0130095	0.14578	-3.33866
OAF	0.502136	1.39412	2.52076	0.0130539	0.146019	-3.34163
MAGEA3	-0.45767	2.57082	-2.5191	0.0131125	0.146145	-3.34551
BDH2	0.421056	1.73389	2.51855	0.013132	0.146145	-3.3468
BAG5	-0.39692	1.84827	-2.51847	0.0131346	0.146145	-3.34698
NFIC	0.40448	2.30258	2.51643	0.013207	0.146574	-3.35175
H2BC4	-0.481263	3.18588	-2.51608	0.0132194	0.146574	-3.35257
STK24	-0.481759	2.41239	-2.51311	0.0133253	0.147206	-3.3595
POLR2J	-0.397754	2.22987	-2.51293	0.0133316	0.147206	-3.35991
NCOA6	-0.401686	1.85604	-2.51236	0.0133522	0.147206	-3.36124
RPS20	-0.697081	4.24032	-2.51187	0.0133697	0.147206	-3.36238
SNRPB	-0.467669	2.28081	-2.5071	0.013542	0.148805	-3.3735
BRF1	0.469778	1.71326	2.50621	0.0135743	0.148805	-3.37556
SIRT5	0.440303	1.65348	2.5059	0.0135855	0.148805	-3.37628
U2AF2	-0.390359	2.24491	-2.50351	0.0136728	0.148813	-3.38184
TFG	-0.474414	2.63561	-2.50337	0.013678	0.148813	-3.38217
ODF3L2	0.502129	1.73935	2.50327	0.0136817	0.148813	-3.3824
XG	0.479331	1.67182	2.50267	0.0137039	0.148813	-3.38381
CFD	0.499298	1.79749	2.50248	0.0137108	0.148813	-3.38424
SMARCC1	-0.392098	2.06666	-2.50179	0.0137361	0.148813	-3.38585
EN1	0.559717	1.91752	2.50123	0.0137568	0.148813	-3.38715
CYP4B1	-0.572599	1.92429	-2.50056	0.0137814	0.148813	-3.3887
RPL7	-0.629884	4.93448	-2.5001	0.0137982	0.148813	-3.38976
YWHAZ	-0.592826	3.85638	-2.4975	0.0138949	0.149601	-3.39581
TBC1D2B	0.414331	1.67363	2.49576	0.0139596	0.150042	-3.39984
H4-16	-0.380836	2.19851	-2.49432	0.0140134	0.150364	-3.40317
TSTD1	-0.450482	2.42575	-2.49254	0.01408	0.150823	-3.40729
GABBR1	0.475954	1.77887	2.48947	0.0141959	0.151807	-3.41439
PKD1	0.399542	2.43331	2.4872	0.0142822	0.152472	-3.41964
ZBTB7B	-0.443631	2.95818	-2.48563	0.0143422	0.152854	-3.42328
ATP5F1B	-0.55804	3.42879	-2.48474	0.014376	0.152957	-3.42532
RGS1	0.540102	1.73313	2.4768	0.0146833	0.155964	-3.44364
TMPRSS4	-0.573945	2.03148	-2.47543	0.0147369	0.156271	-3.44679
GDF1	0.507167	2.04521	2.47272	0.0148435	0.157137	-3.45303
ZNF592	0.44547	1.70264	2.47171	0.014883	0.157292	-3.45533
COMT	-0.425657	1.90967	-2.46762	0.0150457	0.158674	-3.46474
ZNF888	-0.363833	2.31988	-2.46672	0.0150816	0.158674	-3.46679
APOC1	0.519946	2.04616	2.46653	0.0150891	0.158674	-3.46723
FABP5	-0.792602	3.30217	-2.46384	0.0151969	0.159542	-3.47339
STMP1	-0.394776	2.5801	-2.46173	0.0152823	0.160173	-3.47823
AKT1	-0.374715	1.88995	-2.45969	0.0153648	0.160771	-3.48289
NNT	0.432094	1.61312	2.4573	0.0154623	0.161523	-3.48836
STEAP1	0.460429	1.77762	2.45201	0.0156801	0.163529	-3.50045
KITLG	0.407312	2.07271	2.45111	0.0157172	0.163645	-3.50249
ENG	0.507037	1.81426	2.45031	0.0157506	0.163724	-3.50432
SSB	-0.426997	1.85396	-2.44821	0.0158381	0.164363	-3.50911
AHSA1	-0.420547	1.68502	-2.44745	0.0158699	0.164423	-3.51084
CIITA	0.453099	2.40061	2.4422	0.0160909	0.166133	-3.52279
SOGA3	0.482604	1.61608	2.4413	0.0161291	0.166133	-3.52483
CNN3	0.48149	2.84485	2.44114	0.0161359	0.166133	-3.5252
MAP2K6	0.427014	1.78618	2.44104	0.0161401	0.166133	-3.52542
RPL12	-0.552886	3.85822	-2.44042	0.0161665	0.166134	-3.52683
ARL4C	0.502638	1.75258	2.43737	0.0162968	0.166721	-3.53376
TK1	-0.383976	2.26604	-2.43723	0.0163026	0.166721	-3.53407
ATG4C	0.481353	1.74469	2.43723	0.0163028	0.166721	-3.53408
AK8	0.487471	2.20427	2.43565	0.0163706	0.167144	-3.53766
SNRNP70	-0.458243	2.50803	-2.43439	0.0164246	0.167324	-3.5405
RBMXL1	-0.345803	1.85364	-2.43367	0.0164561	0.167324	-3.54215
POLR2L	-0.442951	2.78436	-2.43248	0.0165074	0.167324	-3.54484
AHCY	-0.365076	2.2651	-2.43153	0.0165488	0.167324	-3.547
SLC39A14	0.556235	1.4484	2.43107	0.0165685	0.167324	-3.54803
NAXE	-0.420382	1.842	-2.43072	0.0165837	0.167324	-3.54882
ARID5A	0.525918	1.6805	2.43008	0.0166115	0.167324	-3.55026
TNFAIP2	-0.560109	2.66017	-2.43003	0.016614	0.167324	-3.55039
PDLIM4	0.509722	1.63596	2.42974	0.0166265	0.167324	-3.55104
RPS29	-0.58424	5.09549	-2.42844	0.0166835	0.16763	-3.55399
AGO3	0.403241	1.7784	2.42426	0.0168669	0.168696	-3.56342
ORAI3	0.440117	1.77779	2.42414	0.0168722	0.168696	-3.5637
ATAD3A	-0.398008	2.89666	-2.42363	0.016895	0.168696	-3.56486
MROH1	-0.412528	2.09674	-2.42339	0.0169055	0.168696	-3.5654
RPL39	-0.663989	3.34201	-2.423	0.016923	0.168696	-3.56628
RAB5C	-0.446327	3.16144	-2.42136	0.0169956	0.168953	-3.56998
PLBD1	-0.41286	1.77116	-2.42121	0.0170022	0.168953	-3.57031
SNX2	0.380528	1.95041	2.41908	0.0170971	0.169285	-3.57511
SOAT1	0.405918	1.89256	2.41895	0.0171032	0.169285	-3.57542
ABCA1	0.419342	1.8099	2.41866	0.017116	0.169285	-3.57606
TBC1D31	0.453117	1.57335	2.41717	0.0171827	0.169679	-3.57941
STIP1	-0.403607	2.42593	-2.41648	0.0172139	0.169722	-3.58098
EBP	-0.368164	2.55671	-2.41493	0.0172836	0.170144	-3.58446
ADGRG1	-0.44209	2.16881	-2.41265	0.0173867	0.170892	-3.58958
MBOAT7	-0.448661	1.96927	-2.4113	0.017448	0.171229	-3.59261
PTBP3	-0.446365	2.41592	-2.40535	0.0177212	0.173475	-3.60599
OTUB1	-0.352693	2.13449	-2.40471	0.0177503	0.173475	-3.6074
DLG5	-0.399653	2.14948	-2.40452	0.0177592	0.173475	-3.60783
RBIS	-0.387215	2.19242	-2.40375	0.0177949	0.173549	-3.60956
RPS5	-0.616585	3.56448	-2.40317	0.0178217	0.173549	-3.61086
RNF7	-0.384192	2.37971	-2.40194	0.0178788	0.173576	-3.61361
EIF2S2	-0.396611	2.2301	-2.40193	0.0178794	0.173576	-3.61364
EIF5A	-0.516064	3.39399	-2.39968	0.0179842	0.174098	-3.61867
ELOC	-0.40786	2.84419	-2.3996	0.0179883	0.174098	-3.61886
PIAS2	0.421907	1.78664	2.39788	0.0180687	0.174464	-3.6227
BICDL2	-0.421009	1.90419	-2.39761	0.0180813	0.174464	-3.6233
PALLD	0.459232	2.06323	2.39675	0.0181219	0.174589	-3.62523
RPSA	-0.61022	4.38156	-2.39262	0.0183171	0.176091	-3.63445
PLCL2	0.526704	1.72434	2.39228	0.0183336	0.176091	-3.63522
CHMP4B	-0.388385	2.08928	-2.39133	0.0183786	0.176226	-3.63733
RPS17	-0.612725	5.44939	-2.39025	0.0184302	0.176226	-3.63974
WASHC1	-0.421367	3.483	-2.39023	0.0184312	0.176226	-3.63979
SPRED1	0.404691	1.7319	2.38783	0.0185461	0.177057	-3.64513
PLEKHG2	0.468401	1.6349	2.38659	0.0186059	0.177359	-3.6479
ECM1	0.488234	1.77579	2.38391	0.0187352	0.177399	-3.65385
CDIP1	0.444638	1.77507	2.38387	0.0187376	0.177399	-3.65396
LBH	0.499592	1.58973	2.38386	0.018738	0.177399	-3.65398
FCGRT	0.461472	1.49491	2.38313	0.0187731	0.177399	-3.65558
TFRC	-0.464451	2.4098	-2.38278	0.0187905	0.177399	-3.65638
KIAA0754	0.48131	1.55078	2.38268	0.018795	0.177399	-3.65659
SLPI	-0.669048	2.52853	-2.38245	0.0188065	0.177399	-3.65711
ROPN1B	0.55365	1.53554	2.38168	0.0188439	0.177486	-3.65882
H2BC17	-0.412432	2.35269	-2.3809	0.0188818	0.177579	-3.66055
TSPY1	0.572481	1.76209	2.37896	0.0189768	0.177965	-3.66486
ZNF519	0.405301	1.77808	2.37891	0.0189792	0.177965	-3.66496
STAT2	0.349577	2.49937	2.37791	0.0190286	0.178071	-3.6672
RPL37	-0.631662	5.19695	-2.37753	0.0190469	0.178071	-3.66802
PLD6	0.444421	1.96069	2.37326	0.0192581	0.179602	-3.67749
EHD2	0.450467	1.67037	2.37307	0.0192674	0.179602	-3.67791
ZNF32	0.389492	1.89652	2.37161	0.0193401	0.180014	-3.68114
ZNF138	0.38369	2.10335	2.36905	0.0194682	0.18094	-3.68681
RPLP0	-0.638376	4.70614	-2.36699	0.0195722	0.181639	-3.69138
RASA3	0.491851	1.52541	2.36562	0.0196409	0.181838	-3.69438
HLA-DRB1	0.566509	4.58362	2.36542	0.0196512	0.181838	-3.69483
NUCKS1	-0.338523	3.43882	-2.35984	0.0199351	0.184196	-3.70714
TAF1B	0.406305	2.05943	2.35738	0.0200617	0.185016	-3.71257
VDR	0.45583	2.06752	2.35634	0.0201155	0.185016	-3.71486
VGLL4	0.432875	1.60573	2.3562	0.0201228	0.185016	-3.71517
IFITM3	0.611675	3.22337	2.35584	0.0201413	0.185016	-3.71596
RAB32	0.453462	1.48048	2.35528	0.0201702	0.185016	-3.71719
HNRNPA1	-0.50792	3.52272	-2.35409	0.0202319	0.185313	-3.71981
HNRNPA2B1	-0.543066	4.12006	-2.35338	0.0202685	0.185379	-3.72136
DNAJC16	0.420574	1.78826	2.34794	0.0205534	0.187714	-3.73332
SNAPC2	0.402754	2.02747	2.34717	0.0205936	0.187809	-3.73499
NDUFB3	-0.372919	1.90317	-2.34484	0.0207171	0.188451	-3.74011
RPL24	-0.656599	4.26095	-2.34441	0.0207397	0.188451	-3.74105
CYB5R1	-0.424806	1.70075	-2.34415	0.0207535	0.188451	-3.74162
H3-3B	-0.496292	4.551	-2.34207	0.0208641	0.189183	-3.74617
ZNF45	0.454974	1.51394	2.34062	0.0209416	0.18944	-3.74934
PPIF	-0.405245	2.60358	-2.33993	0.0209785	0.18944	-3.75085
PKM	-0.591471	4.102	-2.33986	0.0209823	0.18944	-3.75101
IL17RA	0.435512	1.65387	2.33913	0.0210217	0.189525	-3.75261
DYNLL2	-0.391863	1.69634	-2.33806	0.0210792	0.189589	-3.75495
CD14	0.462955	1.5503	2.33788	0.0210888	0.189589	-3.75534
HMGN1	-0.432504	3.48484	-2.3366	0.0211577	0.189939	-3.75813
POLR2I	-0.38943	2.0826	-2.33496	0.0212464	0.19016	-3.76171
MCM2	-0.377197	1.91385	-2.33442	0.0212757	0.19016	-3.76289
ST20	0.502225	1.90734	2.33402	0.0212975	0.19016	-3.76377
TOB1	-0.444091	2.47605	-2.33347	0.0213274	0.19016	-3.76497
CHCHD2	-0.410122	2.50688	-2.33337	0.0213329	0.19016	-3.76519
SIK1	-0.390231	2.02533	-2.32946	0.0215465	0.191534	-3.77371
RPL14	-0.553189	3.6008	-2.32892	0.0215763	0.191534	-3.77489
RPL30	-0.740719	5.22749	-2.32889	0.0215779	0.191534	-3.77495
HLF	0.534596	1.84033	2.32832	0.0216091	0.191542	-3.77619
HLA-DMB	0.423234	2.49824	2.32491	0.0217971	0.192921	-3.7836
THAP4	0.401359	1.84159	2.32364	0.0218678	0.192921	-3.78637
PREX1	0.406761	2.1411	2.3235	0.0218756	0.192921	-3.78667
UQCR11	-0.456913	2.74262	-2.3233	0.0218868	0.192921	-3.78711
RPL10A	-0.547268	2.90974	-2.32095	0.0220179	0.193806	-3.79221
ALKBH5	0.388903	1.97381	2.32007	0.0220669	0.19382	-3.79411
TCOF1	0.379048	2.21483	2.3198	0.0220819	0.19382	-3.7947
SFPQ	-0.500068	3.07585	-2.31928	0.0221114	0.19382	-3.79584
GID8	-0.380218	1.98417	-2.31705	0.022237	0.194651	-3.80067
RAB43	-0.39275	1.81777	-2.31603	0.0222942	0.194882	-3.80287
CST1	0.621334	1.66893	2.31513	0.0223452	0.195057	-3.80482
USP17L12	0.467861	3.78759	2.31415	0.0224012	0.195277	-3.80696
FLNA	0.63452	3.00871	2.31226	0.0225085	0.195569	-3.81104
EIF4EBP1	-0.390796	2.12642	-2.31193	0.0225273	0.195569	-3.81175
TBC1D12	0.404752	1.90789	2.31193	0.0225276	0.195569	-3.81176
GOLIM4	0.372954	1.82692	2.31065	0.0226007	0.195824	-3.81453
ALDOA	-0.670417	4.69047	-2.30949	0.0226671	0.195824	-3.81704
NDRG1	-0.683942	2.64368	-2.30926	0.0226799	0.195824	-3.81752
SLC29A4	0.478077	1.7953	2.30925	0.0226808	0.195824	-3.81755
SDC3	0.437637	1.67022	2.30865	0.022715	0.195851	-3.81884
TSC22D3	0.390958	1.90738	2.30762	0.0227747	0.195917	-3.82108
ITGB6	-0.45175	1.46146	-2.30744	0.0227846	0.195917	-3.82145
GLIPR1	0.509905	1.32463	2.3062	0.0228562	0.196265	-3.82413
CALU	0.422966	2.40938	2.30499	0.0229267	0.196367	-3.82676
DVL1	-0.355547	2.49102	-2.30493	0.0229301	0.196367	-3.82688
ALOX5AP	0.454816	1.70495	2.30427	0.0229681	0.196425	-3.82829
H2AC1	0.451839	1.63731	2.30359	0.023008	0.196495	-3.82978
KRT27	0.469592	1.62762	2.30306	0.0230384	0.196495	-3.8309
SCRIB	-0.374155	2.69366	-2.30208	0.0230956	0.196527	-3.83302
ZNF358	0.363412	1.88996	2.30173	0.0231159	0.196527	-3.83377
RPL34	-0.564868	4.20249	-2.3014	0.0231355	0.196527	-3.83449
FBXO8	0.40607	1.6082	2.30008	0.0232127	0.196919	-3.83733
OSCAR	0.559343	1.47201	2.29909	0.0232704	0.196952	-3.83945
CLTA	-0.40215	2.35709	-2.29895	0.023279	0.196952	-3.83977
CREBBP	0.349178	1.85841	2.29769	0.0233528	0.197099	-3.84246
TMEM158	0.548165	1.60577	2.29759	0.0233587	0.197099	-3.84268
TMED2	-0.441464	2.11424	-2.29658	0.0234187	0.197114	-3.84487
ANKDD1A	0.453355	1.66015	2.29651	0.0234229	0.197114	-3.84502
MACF1	0.37946	2.4018	2.29443	0.0235457	0.197884	-3.84948
HNMT	0.410439	2.23957	2.29284	0.02364	0.198413	-3.85289
ZFYVE26	0.402503	1.5711	2.2918	0.0237019	0.198669	-3.85512
IRAK1	-0.37328	2.18214	-2.29084	0.0237596	0.198888	-3.85719
COL9A2	0.467146	1.67504	2.28803	0.023928	0.200033	-3.86321
APLP2	-0.462141	2.90044	-2.28656	0.0240166	0.200486	-3.86636
CPEB3	0.400395	1.86433	2.28608	0.0240456	0.200486	-3.86738
PFKL	-0.39266	2.49519	-2.28489	0.0241175	0.200625	-3.86993
HDAC7	0.329643	2.39975	2.28476	0.0241258	0.200625	-3.87022
ATF3	0.420878	1.73263	2.28003	0.0244136	0.202751	-3.88032
TXNDC5	0.445953	2.29628	2.27874	0.0244929	0.203143	-3.88308
JAK3	0.4678	1.90881	2.27718	0.0245891	0.203674	-3.88642
FAT3	0.448249	2.00655	2.27609	0.0246558	0.203959	-3.88872
SRGAP2B	0.377934	2.23032	2.27387	0.0247937	0.204832	-3.89347
FAM98A	0.358376	1.72994	2.27208	0.0249047	0.20548	-3.89727
ETS2	-0.424184	2.00806	-2.27103	0.0249706	0.205755	-3.89952
MED13L	0.377226	1.87211	2.2678	0.0251729	0.207152	-3.90638
PLK1	-0.432906	1.70634	-2.2669	0.0252294	0.207208	-3.90829
MDFIC	0.428708	1.6672	2.26665	0.0252453	0.207208	-3.90882
COX7A2	-0.403605	2.29562	-2.26588	0.025294	0.207339	-3.91046
KRT16	-0.771729	2.22735	-2.26474	0.0253663	0.207662	-3.91289
CD1E	0.432576	1.92442	2.26257	0.0255039	0.208518	-3.91749
SPATS2L	0.38689	2.0705	2.26133	0.0255829	0.208673	-3.92012
ENSA	-0.38306	2.45655	-2.26074	0.0256208	0.208673	-3.92137
BLCAP	-0.403028	2.07461	-2.26072	0.0256219	0.208673	-3.92141
RPS27L	0.373514	1.92062	2.25974	0.0256841	0.208679	-3.92347
ID2	0.408279	1.86432	2.25967	0.0256887	0.208679	-3.92362
CAMK4	0.463157	1.94963	2.25916	0.0257217	0.208679	-3.92472
FAAH2	0.38958	1.95636	2.25853	0.0257619	0.208737	-3.92604
ADIRF	-0.82514	3.22553	-2.25622	0.0259109	0.209407	-3.93094
PDIA6	-0.466426	2.87333	-2.25585	0.0259344	0.209407	-3.93171
NME1	-0.355979	2.38039	-2.2557	0.025944	0.209407	-3.93203
RPS27A	-0.595554	3.96155	-2.25409	0.0260485	0.209983	-3.93544
H2AC20	-0.397584	2.18741	-2.25135	0.0262267	0.21115	-3.94123
TGFBR1	0.461851	1.89444	2.24925	0.0263638	0.211984	-3.94566
DISC1	0.438483	1.63139	2.24868	0.0264014	0.211993	-3.94687
CXCR4	0.312515	2.58592	2.24821	0.026432	0.211993	-3.94785
GOLM2	0.389211	2.21634	2.24702	0.0265105	0.212352	-3.95037
NACA	-0.627192	2.40625	-2.24643	0.0265491	0.212392	-3.9516
IFI27	-0.691759	2.58624	-2.24485	0.0266536	0.21296	-3.95494
SERTAD1	0.383002	2.02228	2.24372	0.0267283	0.213099	-3.95731
GTF2H1	0.392976	1.71372	2.24266	0.0267989	0.213099	-3.95955
ANKH	0.457974	1.58412	2.24203	0.0268403	0.213099	-3.96086
SRPX2	0.439921	1.70631	2.24192	0.0268476	0.213099	-3.96109
BIRC2	0.380714	1.73515	2.2419	0.0268495	0.213099	-3.96115
KLHL32	0.491482	1.69798	2.24154	0.0268734	0.213099	-3.96191
VPS37A	0.427316	1.56375	2.23991	0.0269821	0.213242	-3.96533
GGCT	-0.368943	1.98899	-2.23986	0.0269853	0.213242	-3.96543
MAST2	0.361308	1.9581	2.23975	0.0269927	0.213242	-3.96566
PDCD4	0.392518	3.87305	2.23924	0.0270267	0.213245	-3.96673
ARHGEF40	0.435839	1.7445	2.23863	0.0270674	0.213299	-3.96801
MAP7D1	0.427511	1.97267	2.23687	0.0271859	0.213676	-3.97171
SLC6A17	0.452683	1.7194	2.23639	0.0272183	0.213676	-3.97272
NFATC2	0.463779	1.67839	2.23634	0.0272219	0.213676	-3.97283
EFCC1	0.444219	1.93991	2.23591	0.0272505	0.213676	-3.97372
NFIB	0.400112	1.65018	2.23501	0.0273115	0.213889	-3.97562
FBXO7	0.412353	1.50716	2.23223	0.0274999	0.215098	-3.98145
SLC39A8	0.46359	1.44183	2.22968	0.0276736	0.216189	-3.98678
FDX1	-0.390063	1.79593	-2.22817	0.0277772	0.216731	-3.98995
PDCD1	0.435567	2.75547	2.22765	0.0278126	0.216739	-3.99103
GOLGA6A	0.45604	2.05902	2.22679	0.0278716	0.216931	-3.99282
PSMC5	-0.321502	2.31975	-2.22555	0.0279572	0.21733	-3.99542
SYPL1	-0.410879	2.17959	-2.22481	0.0280081	0.217459	-3.99696
GPI	-0.453762	2.5822	-2.22323	0.0281172	0.217818	-4.00025
H2BC5	-0.412263	2.86172	-2.22314	0.0281234	0.217818	-4.00044
PSIP1	0.435312	1.50592	2.21901	0.0284115	0.219513	-4.00907
COMMD6	-0.334154	2.0699	-2.219	0.0284116	0.219513	-4.00907
CCL2	0.46829	1.83639	2.21735	0.0285278	0.220141	-4.01253
HNRNPF	-0.356151	2.42716	-2.2143	0.0287424	0.221526	-4.01887
LAMC1	0.414617	1.98905	2.21332	0.0288112	0.221787	-4.02089
PROM2	-0.416705	1.90008	-2.21261	0.0288621	0.221908	-4.02238
PSMB4	-0.498305	2.31276	-2.21126	0.0289579	0.222206	-4.02518
SLIRP	-0.360546	1.84464	-2.2109	0.0289833	0.222206	-4.02593
H2BS1	-0.46598	3.46907	-2.20992	0.0290531	0.222206	-4.02796
VEGFA	-0.46684	2.06963	-2.20903	0.0291167	0.222206	-4.02981
R3HCC1L	0.381429	1.98651	2.20885	0.0291298	0.222206	-4.03019
HES7	0.431544	1.79955	2.20871	0.0291394	0.222206	-4.03047
CHKB	0.322269	1.97301	2.2081	0.0291831	0.222206	-4.03174
KLHDC4	0.419098	1.63661	2.20797	0.0291924	0.222206	-4.03201
CCND1	-0.468105	2.4408	-2.20746	0.0292287	0.222206	-4.03306
ABHD11	-0.344148	1.82287	-2.20669	0.0292841	0.222206	-4.03466
VAMP2	0.377684	1.94635	2.20664	0.0292876	0.222206	-4.03476
STRA6	0.470899	1.54893	2.20574	0.0293524	0.222422	-4.03663
AQP3	-0.614275	2.72758	-2.20527	0.0293864	0.222422	-4.03761
LRCH4	0.383072	2.85088	2.20364	0.0295042	0.222828	-4.04099
HCK	0.419549	1.63699	2.20355	0.0295106	0.222828	-4.04117
BRD2	-0.373194	2.10843	-2.2026	0.029579	0.222872	-4.04313
LAIR2	0.447449	1.72089	2.20249	0.029587	0.222872	-4.04335
RNPS1	-0.350617	2.50212	-2.20026	0.0297491	0.223826	-4.04797
KCTD10	0.359728	1.77819	2.19623	0.0300441	0.225777	-4.05631
ATP5MC1	-0.396511	2.56263	-2.19484	0.0301457	0.226271	-4.05916
TMBIM6	-0.465348	3.54956	-2.19416	0.0301959	0.22638	-4.06056
EFNB3	0.438801	1.80935	2.19282	0.0302948	0.226852	-4.06332
GPRC5C	-0.375619	1.96523	-2.19133	0.0304053	0.22741	-4.0664
HSPE1	-0.388447	2.60279	-2.18892	0.0305846	0.228276	-4.07136
FGFR3	-0.491453	1.86	-2.1888	0.0305933	0.228276	-4.0716
BRD4	-0.374187	2.24252	-2.18717	0.0307156	0.228919	-4.07497
SPDYE11	0.469822	2.01003	2.18611	0.0307948	0.229238	-4.07714
SNAP25	0.473785	1.63786	2.18248	0.0310681	0.230782	-4.08459
GNG5	-0.355934	2.86397	-2.18239	0.0310753	0.230782	-4.08479
TBCA	-0.332134	2.50498	-2.18131	0.0311565	0.230878	-4.08699
SYPL2	0.47192	1.5823	2.18125	0.0311613	0.230878	-4.08711
MPHOSPH9	0.367917	1.69863	2.17933	0.0313072	0.231459	-4.09106
SLFN5	0.355686	1.98424	2.17926	0.0313129	0.231459	-4.09121
ACTR1B	0.349532	1.75546	2.17735	0.0314583	0.232262	-4.09511
ACTL6A	-0.322747	2.37087	-2.17665	0.031512	0.232387	-4.09655
ADAMTS4	0.492309	1.64765	2.17515	0.0316266	0.232961	-4.09961
PDXK	-0.423626	2.81952	-2.17139	0.0319168	0.234825	-4.10731
COX5B	-0.406118	2.24594	-2.16957	0.0320576	0.235396	-4.11101
SOD2	0.472241	2.6181	2.16942	0.0320689	0.235396	-4.11131
MAPT	0.599269	1.60696	2.16795	0.0321834	0.235882	-4.11431
PCID2	-0.321669	2.13829	-2.16738	0.0322279	0.235882	-4.11547
PRPF31	-0.379028	1.82262	-2.16695	0.0322619	0.235882	-4.11636
ZNF580	0.392839	1.74118	2.1665	0.0322972	0.235882	-4.11728
ITSN1	0.349918	1.85329	2.16557	0.0323699	0.235882	-4.11918
ATG13	0.379516	1.80638	2.16543	0.0323808	0.235882	-4.11946
CPLX2	0.372514	2.78841	2.16523	0.0323965	0.235882	-4.11987
NEO1	0.366191	2.06081	2.16371	0.0325159	0.236317	-4.12296
IL1R1	0.438282	1.98494	2.16352	0.032531	0.236317	-4.12335
CYB5A	-0.40933	2.5907	-2.16114	0.0327183	0.237034	-4.12819
RPL8	-0.532914	3.87392	-2.16113	0.0327195	0.237034	-4.12822
YBX3	-0.420424	2.92261	-2.16047	0.032771	0.237034	-4.12954
PRDM1	0.502012	1.73993	2.16036	0.0327797	0.237034	-4.12976
LMNA	-0.416935	2.88627	-2.15653	0.0330844	0.238964	-4.13755
ALCAM	0.427664	1.64165	2.15427	0.0332652	0.239683	-4.14213
LPP	0.382783	1.76701	2.15379	0.033304	0.239683	-4.14311
ADARB1	0.425452	2.69332	2.1535	0.0333271	0.239683	-4.14369
RUNX1	0.367139	2.11685	2.1534	0.0333357	0.239683	-4.14391
CREBL2	0.340846	2.0819	2.15291	0.033375	0.239693	-4.1449
USP17L15	0.462109	2.30021	2.15154	0.0334854	0.240213	-4.14767
JPT1	-0.41931	2.87585	-2.15035	0.0335813	0.240628	-4.15008
HSPB2	0.457587	1.58202	2.14752	0.0338109	0.24161	-4.15581
PRM2	0.41809	1.82803	2.14731	0.033828	0.24161	-4.15623
GJB2	-0.538572	2.78717	-2.14725	0.033833	0.24161	-4.15635
ADIPOR1	-0.413974	1.46111	-2.14646	0.0338974	0.241797	-4.15795
ALDH2	0.424077	1.98538	2.14486	0.0340275	0.242252	-4.16117
STXBP2	-0.353526	1.98178	-2.14452	0.034056	0.242252	-4.16187
NSD2	-0.356957	2.03127	-2.14427	0.0340763	0.242252	-4.16237
ERRFI1	-0.382339	1.85509	-2.14339	0.0341483	0.242491	-4.16415
FCER1G	0.383898	1.68709	2.1429	0.0341882	0.242502	-4.16513
ARHGEF5	-0.338718	1.82215	-2.14143	0.0343094	0.243089	-4.1681
GPATCH3	0.356432	1.72209	2.13921	0.0344926	0.244113	-4.17257
MIDEAS	0.361449	1.65406	2.13842	0.034558	0.24428	-4.17416
PPIL4	0.386812	1.5767	2.13799	0.0345935	0.24428	-4.17502
NET1	-0.347407	2.30538	-2.13737	0.0346451	0.244371	-4.17627
FOSL2	-0.382794	3.00777	-2.13543	0.0348071	0.245241	-4.18019
PKN1	0.372101	1.76883	2.13357	0.0349623	0.24606	-4.18392
PCYOX1L	0.389615	1.75728	2.13176	0.0351142	0.246346	-4.18756
H4C4	-0.401434	2.89607	-2.13173	0.0351167	0.246346	-4.18762
ZZEF1	0.341986	1.95148	2.13169	0.03512	0.246346	-4.18769
ST6GAL1	0.427931	1.87026	2.12949	0.0353056	0.247374	-4.19212
SH3GLB2	-0.372464	1.93632	-2.1286	0.0353809	0.247627	-4.1939
AKT1S1	0.373367	1.50374	2.12686	0.035528	0.248382	-4.19738
MYL12B	-0.509477	3.26311	-2.12624	0.0355806	0.248475	-4.19862
WDR7	0.394176	1.84786	2.12539	0.0356533	0.248707	-4.20033
MMP14	0.451458	2.80263	2.12403	0.0357693	0.249242	-4.20306
CTNNA1	-0.365111	2.22932	-2.1213	0.0360031	0.250594	-4.20851
PPP1R7	-0.361133	1.76817	-2.11888	0.0362114	0.251383	-4.21335
ABITRAM	0.311341	2.19759	2.11878	0.03622	0.251383	-4.21355
GLO1	-0.37387	1.51848	-2.11785	0.0363006	0.251383	-4.21541
C19orf48	-0.338271	1.83916	-2.11763	0.0363192	0.251383	-4.21584
LILRB2	0.410033	1.81599	2.11756	0.0363258	0.251383	-4.21599
RPS10	-0.501694	3.58067	-2.11722	0.036355	0.251383	-4.21666
TRIM8	0.396523	1.76793	2.11631	0.0364335	0.25165	-4.21847
GALE	-0.346746	1.67558	-2.11579	0.0364788	0.251688	-4.21951
NOMO3	-0.347597	2.9439	-2.11326	0.0366998	0.252937	-4.22457
TKT	-0.39692	2.5629	-2.11216	0.0367952	0.253318	-4.22674
SAR1B	0.351873	1.59224	2.11122	0.0368782	0.25335	-4.22862
ECHS1	-0.394544	2.24649	-2.11119	0.0368801	0.25335	-4.22867
EFNA2	0.418071	1.79132	2.11038	0.0369517	0.253567	-4.23029
TRAF4	-0.344571	1.87429	-2.10935	0.0370423	0.253912	-4.23234
BCLAF1	0.382867	1.76343	2.10762	0.0371944	0.254528	-4.23577
SLC31A1	0.373634	1.71914	2.10742	0.0372126	0.254528	-4.23618
TENT2	0.375203	1.63459	2.10615	0.037325	0.254684	-4.2387
UQCRB	-0.442218	2.95842	-2.10569	0.0373654	0.254684	-4.2396
KRT15	-0.739876	2.73251	-2.1056	0.0373738	0.254684	-4.23979
CCL5	0.410951	1.73396	2.10534	0.0373966	0.254684	-4.2403
FAM162A	-0.383959	2.12418	-2.10417	0.037501	0.25512	-4.24263
SRA1	0.369047	1.52414	2.10255	0.0376451	0.255637	-4.24584
ABCG1	0.379972	1.80204	2.10217	0.037679	0.255637	-4.24659
H2AC4	-0.400836	1.76004	-2.10193	0.0377001	0.255637	-4.24706
RNF111	0.366033	1.59326	2.1015	0.0377389	0.255637	-4.24792
CLRN1	0.439658	1.8368	2.10056	0.0378233	0.255935	-4.24979
PTGES3	-0.483114	2.80482	-2.09979	0.0378923	0.256015	-4.25131
RALY	-0.35796	2.29047	-2.09952	0.0379161	0.256015	-4.25184
POGLUT3	0.350494	1.76752	2.09715	0.0381301	0.257185	-4.25654
PLPP2	-0.373386	1.66274	-2.09595	0.0382383	0.25764	-4.25891
PNISR	0.360828	2.07803	2.0951	0.038315	0.257778	-4.26058
PGD	-0.338051	2.34746	-2.09442	0.0383767	0.257778	-4.26193
PDS5B	0.36701	1.79877	2.09437	0.0383812	0.257778	-4.26202
CD8A	0.381312	2.2376	2.0934	0.0384696	0.257925	-4.26395
SMARCA2	0.334598	2.29811	2.09323	0.0384846	0.257925	-4.26427
PLEKHA4	0.372435	1.79952	2.09265	0.0385379	0.258008	-4.26543
RPS28	-0.510974	4.27254	-2.09125	0.0386654	0.258488	-4.26819
PTK2B	0.408552	1.47727	2.09097	0.0386914	0.258488	-4.26875
ZDHHC20	-0.291806	2.04117	-2.08893	0.0388778	0.258832	-4.27276
CALML3	-0.531372	2.20568	-2.08841	0.0389258	0.258832	-4.27379
CSE1L	-0.361558	2.04349	-2.08785	0.038977	0.258832	-4.27489
TAB2	0.341663	1.80224	2.08784	0.0389776	0.258832	-4.2749
MCTP1	0.427343	1.62909	2.08781	0.0389812	0.258832	-4.27498
LTB	0.583675	1.95024	2.08772	0.0389887	0.258832	-4.27514
DR1	0.3028	1.88773	2.08633	0.0391173	0.259019	-4.27789
HDGF	-0.36198	2.65669	-2.08552	0.0391918	0.259019	-4.27947
IRF2BP2	0.321525	2.17395	2.08536	0.0392069	0.259019	-4.2798
DDRGK1	-0.323499	2.45678	-2.08516	0.0392253	0.259019	-4.28019
NDUFA4	-0.323581	2.37121	-2.08491	0.0392486	0.259019	-4.28068
IFI35	0.376828	1.77781	2.08475	0.0392627	0.259019	-4.28098
BABAM2	0.302144	2.00592	2.0837	0.0393607	0.259138	-4.28306
ADGRA3	0.363905	1.72026	2.08368	0.0393627	0.259138	-4.2831
REEP4	-0.32997	1.81293	-2.07689	0.0399964	0.263036	-4.29642
LRRFIP2	0.327301	1.67275	2.07525	0.0401509	0.263508	-4.29964
PLPP5	0.392725	1.55761	2.07483	0.0401904	0.263508	-4.30046
NR2F6	-0.371054	2.06733	-2.0748	0.0401932	0.263508	-4.30052
CLIC2	0.374436	1.74424	2.07308	0.0403563	0.264176	-4.30389
ARFGEF1	-0.324002	1.75653	-2.07219	0.0404405	0.264176	-4.30563
RHOC	0.379004	2.72076	2.07209	0.0404501	0.264176	-4.30582
H4C1	-0.304381	2.73021	-2.07196	0.0404625	0.264176	-4.30608
EIF3M	-0.322537	2.01867	-2.06961	0.0406862	0.265363	-4.31067
ATXN7L3B	-0.377186	1.59306	-2.06842	0.0407994	0.265827	-4.31299
SPAG11A	0.358959	1.86718	2.0668	0.0409555	0.266317	-4.31617
GTF2H2C	0.332506	1.71996	2.06676	0.040959	0.266317	-4.31624
MLKL	0.397711	1.49125	2.06462	0.0411648	0.267087	-4.32041
RPL32	-0.557454	4.59857	-2.0641	0.0412152	0.267087	-4.32143
HLA-F	0.438807	2.53187	2.06384	0.0412398	0.267087	-4.32193
LAYN	0.39579	1.71283	2.06377	0.0412463	0.267087	-4.32206
PRDX5	-0.372472	2.65327	-2.06268	0.0413522	0.267498	-4.32419
TTLL3	0.370294	1.88434	2.06084	0.0415306	0.268378	-4.32777
LCE2D	-0.36118	2.19154	-2.06009	0.0416036	0.268575	-4.32923
EGR1	0.472253	2.92127	2.05799	0.0418085	0.269622	-4.33332
CACYBP	-0.332532	2.00663	-2.05701	0.0419038	0.269961	-4.33522
CHIC2	0.390272	1.47288	2.05586	0.042017	0.270415	-4.33746
SNURF	0.414232	2.68584	2.05477	0.0421233	0.270823	-4.33956
GRB7	-0.375869	1.72292	-2.05426	0.0421735	0.270871	-4.34055
ELOB	-0.392624	3.21431	-2.05374	0.0422253	0.270928	-4.34157
HMGB3	-0.32856	1.94929	-2.05309	0.0422888	0.27106	-4.34282
CES2	0.341002	1.86757	2.04817	0.0427771	0.273635	-4.35236
MAP3K6	0.344513	1.78817	2.04817	0.0427771	0.273635	-4.35236
TBC1D9	0.396227	1.70549	2.04746	0.0428477	0.273809	-4.35373
MAP3K3	0.35006	1.79006	2.04676	0.0429177	0.27398	-4.35509
HPS6	0.360541	1.87417	2.04463	0.0431306	0.274921	-4.3592
CRP	0.426866	1.88528	2.04425	0.0431687	0.274921	-4.35993
HNRNPA3	-0.372787	2.50318	-2.04317	0.0432777	0.274921	-4.36203
CD46	-0.364349	2.47419	-2.04309	0.0432859	0.274921	-4.36218
CPNE1	-0.364102	2.29346	-2.0427	0.0433249	0.274921	-4.36293
C1R	0.487828	1.91887	2.04236	0.0433596	0.274921	-4.3636
ERH	-0.333792	2.56335	-2.04226	0.0433697	0.274921	-4.36379
MTDH	-0.381454	2.10746	-2.04068	0.043529	0.275654	-4.36683
H3-3A	-0.472983	3.74799	-2.03965	0.0436325	0.276034	-4.3688
RAPGEFL1	-0.401091	2.14305	-2.03772	0.0438293	0.276732	-4.37254
TNFAIP3	0.408632	1.69661	2.0377	0.0438306	0.276732	-4.37256
FOXO1	0.363753	1.60444	2.03671	0.0439321	0.277097	-4.37448
EIF1AY	0.466694	1.60132	2.03616	0.0439883	0.277174	-4.37554
SLC30A7	0.32718	1.63313	2.03566	0.0440391	0.277218	-4.3765
ERBB3	-0.401535	2.01966	-2.03495	0.0441119	0.27738	-4.37787
DMTF1	0.376321	1.56844	2.03435	0.0441734	0.27738	-4.37903
MEIKIN	0.393593	1.97271	2.03412	0.0441964	0.27738	-4.37946
PRXL2A	-0.35007	2.0164	-2.03326	0.044285	0.277535	-4.38112
SRSF2	-0.34953	3.19746	-2.03302	0.044309	0.277535	-4.38157
SHQ1	0.39824	1.57262	2.03245	0.0443679	0.277629	-4.38267
ENC1	0.401857	1.94226	2.02876	0.0447484	0.279733	-4.38975
ZNF248	0.402469	1.56769	2.02456	0.0451847	0.281693	-4.39779
TRIM28	-0.38341	2.78426	-2.02434	0.0452084	0.281693	-4.39823
MICAL1	0.42877	1.72214	2.02386	0.0452584	0.281693	-4.39914
CSRP2	0.32815	2.35293	2.02319	0.0453286	0.281693	-4.40043
THEMIS2	0.428765	2.46585	2.02238	0.0454134	0.281693	-4.40197
SRP9	-0.339002	2.77779	-2.02221	0.0454306	0.281693	-4.40229
ITFG2	0.350315	1.7678	2.0219	0.0454633	0.281693	-4.40288
GATA3	-0.428012	2.20633	-2.02127	0.0455297	0.281693	-4.40409
TOMM70	-0.335327	1.62678	-2.02085	0.0455736	0.281693	-4.40489
AOC3	0.398895	1.79032	2.02079	0.0455801	0.281693	-4.40501
RHOV	-0.377798	1.58794	-2.02074	0.0455851	0.281693	-4.4051
C15orf39	0.395448	1.64223	2.02063	0.0455969	0.281693	-4.40531
EIF3H	-0.389842	2.44969	-2.01805	0.0458689	0.282817	-4.41024
H2BC8	-0.412724	2.89997	-2.01764	0.0459125	0.282817	-4.41102
MOB3A	0.399008	1.46827	2.01715	0.0459646	0.282817	-4.41196
PIP4K2A	0.391462	1.56079	2.01701	0.0459795	0.282817	-4.41223
WFDC2	-0.46024	2.23567	-2.01679	0.0460025	0.282817	-4.41265
RIMBP3B	0.428103	1.78549	2.01545	0.0461446	0.283119	-4.4152
RPS18	-0.605673	4.7835	-2.0152	0.0461713	0.283119	-4.41568
STYXL1	-0.351376	1.85213	-2.01506	0.0461861	0.283119	-4.41594
SVBP	0.350667	1.75652	2.01413	0.0462857	0.283455	-4.41772
PTDSS1	-0.33045	1.91215	-2.01286	0.0464207	0.283688	-4.42013
NPM1	-0.448985	4.52399	-2.01254	0.046455	0.283688	-4.42075
QSOX1	-0.361436	2.14169	-2.01215	0.0464964	0.283688	-4.42148
ARF6	-0.358661	2.36692	-2.01209	0.0465033	0.283688	-4.4216
TRBC1	0.427915	1.79007	2.01015	0.0467116	0.284399	-4.4253
EFEMP2	0.528753	1.90266	2.00977	0.0467517	0.284399	-4.42601
RAB2A	-0.324099	2.72683	-2.00974	0.0467548	0.284399	-4.42607
CAST	-0.338903	2.35691	-2.00605	0.0471529	0.286545	-4.43308
SORL1	-0.365753	2.07017	-2.0038	0.0473977	0.287756	-4.43736
RIT2	0.460892	1.74642	1.99904	0.0479175	0.290632	-4.44637
HECTD3	0.334453	1.67228	1.99619	0.0482309	0.291445	-4.45175
LCE3A	0.368658	2.11536	1.99609	0.0482418	0.291445	-4.45194
NME2	-0.438927	3.28958	-1.99564	0.0482917	0.291445	-4.45279
DGKH	-0.348834	1.75669	-1.99556	0.0483001	0.291445	-4.45293
PILRA	0.385096	1.80132	1.99532	0.0483271	0.291445	-4.45339
YTHDF1	0.340355	1.57329	1.99531	0.0483282	0.291445	-4.45341
GLIS2	0.385915	1.63157	1.9926	0.0486287	0.292812	-4.45853
ALS2CL	-0.335998	1.85434	-1.99243	0.0486477	0.292812	-4.45885
RNF144B	0.333655	1.5628	1.99201	0.0486939	0.292812	-4.45963
FAM168A	0.325746	1.76116	1.99104	0.0488024	0.293186	-4.46147
ANKRD28	0.306646	1.99428	1.99016	0.0489011	0.293499	-4.46314
GNAI3	-0.305531	2.614	-1.98933	0.0489928	0.293501	-4.46468
IDS	0.324519	1.69514	1.98932	0.0489943	0.293501	-4.46471
SRSF9	-0.352811	3.50499	-1.98884	0.0490478	0.293544	-4.46561
DDX51	0.353639	1.84039	1.98822	0.0491176	0.293683	-4.46678
LDHA	-0.536935	2.66364	-1.98681	0.0492763	0.294354	-4.46944
TPD52	-0.361562	2.07118	-1.98607	0.0493587	0.294568	-4.47082
KLRF1	0.445457	1.47165	1.98373	0.0496228	0.295864	-4.47522
CELSR2	0.3224	2.74569	1.98322	0.0496804	0.295929	-4.47618
SMAD4	0.369257	1.86166	1.98229	0.0497862	0.296215	-4.47793
ID1	-0.51575	2.62312	-1.98162	0.0498624	0.296215	-4.47919
CYFIP2	0.396828	1.64646	1.98121	0.0499092	0.296215	-4.47996
SRPK1	-0.319522	2.11529	-1.98085	0.0499495	0.296215	-4.48063
TGM2	0.467829	2.28431	1.98073	0.0499628	0.296215	-4.48085
NAT8	0.335217	2.36807	1.97994	0.0500527	0.29647	-4.48233
BTBD7	0.398127	1.50489	1.97739	0.0503442	0.297917	-4.48711
DUSP14	0.429594	1.57944	1.97671	0.0504218	0.298097	-4.48838
TUT7	0.313926	1.84434	1.97575	0.050532	0.298469	-4.49018
DUT	0.340455	1.80044	1.97474	0.050648	0.29866	-4.49207
CYS1	0.406573	1.93661	1.97465	0.0506588	0.29866	-4.49224
ITGA5	0.434641	1.58804	1.97341	0.0508022	0.299106	-4.49457
TBX3	-0.382313	1.83651	-1.97312	0.0508349	0.299106	-4.4951
DMXL2	0.37284	1.71053	1.97276	0.0508764	0.299106	-4.49577
DSC2	-0.444182	1.51607	-1.9704	0.05115	0.300435	-4.50018
LDHC	0.376463	2.06886	1.96864	0.0513542	0.301355	-4.50346
EIF3K	-0.324998	2.73399	-1.96792	0.0514386	0.301569	-4.50481
COPS6	-0.362665	1.6717	-1.96699	0.0515467	0.301783	-4.50654
RYK	-0.320405	1.98256	-1.96645	0.0516096	0.301783	-4.50754
RPLP1	-0.55813	5.48659	-1.96613	0.0516474	0.301783	-4.50815
FKBP9	0.36338	2.02902	1.96597	0.0516661	0.301783	-4.50844
GORAB	0.348222	1.71797	1.96333	0.0519757	0.303105	-4.51336
HECA	0.351982	1.78162	1.96322	0.0519883	0.303105	-4.51356
CD24	-0.485936	2.17539	-1.96274	0.0520453	0.303158	-4.51446
CALHM6	0.421782	1.53692	1.96136	0.0522083	0.303827	-4.51703
VEGFB	0.340886	2.01636	1.96092	0.0522603	0.30385	-4.51784
CHAF1A	-0.329639	1.7189	-1.96024	0.0523402	0.304035	-4.5191
ADSL	0.360227	1.54142	1.95894	0.0524937	0.304606	-4.52151
PLOD1	0.358844	1.84204	1.9584	0.0525587	0.304606	-4.52252
PRAC1	0.363097	2.02021	1.95819	0.0525831	0.304606	-4.5229
CEP55	-0.366541	1.7294	-1.9572	0.0527005	0.304991	-4.52474
PDIA3	-0.368791	3.42845	-1.95682	0.0527461	0.304991	-4.52545
TSPAN13	-0.34061	1.8022	-1.95523	0.0529353	0.305806	-4.52839
KRT6A	-0.898097	2.6758	-1.95463	0.0530071	0.30594	-4.5295
DDX3X	-0.371468	3.24191	-1.95226	0.053291	0.307298	-4.53389
SNRPN	0.328528	1.92909	1.95077	0.0534711	0.308056	-4.53666
PSMD8	-0.343735	2.79516	-1.94851	0.0537439	0.309345	-4.54083
USP17L11	0.46069	3.30506	1.94756	0.0538582	0.309722	-4.54258
EBNA1BP2	-0.355765	2.04468	-1.94647	0.0539912	0.310204	-4.5446
EBF1	0.376656	2.12133	1.94551	0.0541072	0.310588	-4.54636
SYNCRIP	-0.350617	2.28095	-1.94444	0.0542379	0.311056	-4.54834
LGALS3BP	-0.379324	3.05217	-1.9417	0.0545734	0.312538	-4.55339
GNL1	0.341652	1.68458	1.94152	0.0545952	0.312538	-4.55372
SLC36A4	0.392108	2.84781	1.93956	0.0548362	0.31304	-4.55733
PSMD12	-0.300897	1.79894	-1.93945	0.0548494	0.31304	-4.55753
STX4	0.298551	2.58621	1.93869	0.0549424	0.31304	-4.55892
YWHAQ	-0.415366	2.64329	-1.93855	0.0549604	0.31304	-4.55919
SLC6A5	0.387353	1.73958	1.93822	0.0550011	0.31304	-4.55979
CHMP1A	-0.312371	2.13968	-1.93799	0.0550291	0.31304	-4.56021
PDP1	-0.312171	1.98244	-1.93799	0.0550296	0.31304	-4.56022
TMBIM4	0.307972	1.71981	1.93735	0.0551083	0.313206	-4.56139
USP14	-0.328596	2.06805	-1.93691	0.0551628	0.313233	-4.5622
CLTC	-0.397579	2.7587	-1.93648	0.0552155	0.313251	-4.56298
UBL5	-0.384151	3.18654	-1.93421	0.0554974	0.314477	-4.56715
CRIP2	0.393289	2.11798	1.93366	0.0555657	0.314477	-4.56816
HNRNPDL	-0.376438	2.90256	-1.93329	0.0556118	0.314477	-4.56884
PF4	-0.41214	1.66275	-1.9328	0.0556733	0.314477	-4.56974
F2	0.463232	1.45203	1.93268	0.0556879	0.314477	-4.56996
PABPC4	-0.372491	2.4164	-1.93234	0.0557302	0.314477	-4.57058
TFDP1	-0.320418	2.03183	-1.9318	0.0557975	0.314577	-4.57157
SLC39A6	-0.302977	2.04797	-1.92794	0.0562808	0.317018	-4.57863
CORO1A	0.400283	1.86577	1.92748	0.056339	0.317064	-4.57947
CRK	0.290672	2.2398	1.92663	0.056446	0.317383	-4.58102
GART	-0.301221	1.94785	-1.92565	0.0565695	0.317795	-4.58281
ANAPC11	-0.381853	1.71213	-1.9246	0.0567035	0.318265	-4.58475
COX7C	-0.331046	2.6083	-1.92393	0.0567871	0.318451	-4.58595
MICAL2	0.379305	1.5991	1.922	0.0570333	0.319241	-4.58949
RABGAP1	0.333249	1.65292	1.92165	0.0570778	0.319241	-4.59013
EMP2	-0.320479	2.36304	-1.92163	0.0570795	0.319241	-4.59015
NLE1	0.37805	1.6932	1.92121	0.057133	0.319258	-4.59092
E2F1	-0.293194	1.96013	-1.92047	0.057228	0.319415	-4.59227
MAPKAPK2	0.278055	2.62508	1.92012	0.0572719	0.319415	-4.5929
CGRRF1	0.323074	2.07113	1.91951	0.0573503	0.319415	-4.59402
PPP1R14B	-0.348275	2.97021	-1.91913	0.0573985	0.319415	-4.59471
CD1B	0.395563	2.00617	1.9187	0.0574538	0.319415	-4.59549
CEP83	0.355982	1.64343	1.91862	0.0574644	0.319415	-4.59565
NOTCH1	0.394946	1.55938	1.91693	0.0576803	0.320276	-4.59871
CNPY3	0.349829	1.7565	1.9164	0.0577486	0.320276	-4.59968
FRYL	0.311672	1.70633	1.91623	0.0577713	0.320276	-4.6
AHCTF1	-0.335737	1.66469	-1.91516	0.057908	0.320752	-4.60193
SPIN1	0.329773	1.60346	1.91403	0.0580547	0.321284	-4.60399
EIF2AK1	-0.303471	2.10806	-1.91285	0.0582065	0.321841	-4.60613
CNOT8	0.303618	1.90302	1.9114	0.0583951	0.322359	-4.60877
WWP2	0.33374	1.66033	1.91067	0.0584897	0.322359	-4.61009
CEMIP	0.404499	1.69665	1.91056	0.058504	0.322359	-4.61029
TMC4	-0.349436	1.65644	-1.9105	0.0585117	0.322359	-4.6104
GAK	-0.308098	2.20097	-1.91016	0.0585551	0.322359	-4.611
TECR	-0.305504	2.06072	-1.90798	0.0588397	0.323644	-4.61496
XPC	0.402873	1.66594	1.90515	0.0592106	0.325237	-4.62009
LIPE	0.427438	2.76838	1.90498	0.0592323	0.325237	-4.62038
MRPL36	-0.345726	1.78905	-1.90458	0.059285	0.325244	-4.62111
SMPDL3A	0.407147	1.72985	1.90347	0.0594318	0.325767	-4.62313
IL17F	0.394366	2.11817	1.90201	0.0596234	0.3263	-4.62575
CYP17A1	0.35822	1.75115	1.90192	0.0596353	0.3263	-4.62591
DDX53	0.379685	2.06021	1.90155	0.059684	0.3263	-4.62658
SLC23A2	-0.381684	1.76078	-1.90109	0.059745	0.326351	-4.62741
RNF187	0.361498	1.9729	1.89908	0.0600121	0.327298	-4.63105
TP53	0.289818	1.79743	1.899	0.0600219	0.327298	-4.63118
TRIM59	0.318823	1.67754	1.89531	0.0605136	0.329695	-4.63783
ATP5MC3	-0.38479	2.9359	-1.89419	0.0606633	0.329984	-4.63984
CYBA	-0.368212	3.06671	-1.89414	0.060671	0.329984	-4.63995
GFM1	-0.365135	1.68759	-1.89335	0.060776	0.33027	-4.64135
RNPEPL1	0.33865	1.78513	1.89186	0.0609768	0.330817	-4.64404
PYCR1	0.333064	1.89866	1.89079	0.0611215	0.330817	-4.64597
ARL2	0.33038	2.95975	1.89051	0.0611582	0.330817	-4.64646
FKBP1A	-0.39433	3.31361	-1.89031	0.0611862	0.330817	-4.64683
PPP1R16A	-0.356787	1.63393	-1.8903	0.0611872	0.330817	-4.64684
SNX5	-0.310099	2.34748	-1.88971	0.0612663	0.330817	-4.6479
CDK11A	0.310294	2.01561	1.88969	0.0612688	0.330817	-4.64793
ILF3	-0.339771	2.34094	-1.8895	0.0612954	0.330817	-4.64828
YME1L1	-0.302436	2.0514	-1.889	0.0613625	0.330897	-4.64917
DDT	-0.322838	2.55543	-1.88816	0.0614769	0.331231	-4.65069
KIFC2	-0.33299	2.35923	-1.88738	0.0615824	0.331517	-4.65208
VPS35	-0.324131	2.21521	-1.88643	0.0617114	0.331855	-4.65379
UQCRC2	-0.317117	2.19884	-1.88526	0.0618705	0.331855	-4.65588
SERPINA7	0.396219	2.04151	1.88496	0.0619107	0.331855	-4.65641
PTCRA	0.453185	1.75319	1.8847	0.0619462	0.331855	-4.65688
PSMB3	-0.287382	2.19398	-1.88467	0.0619502	0.331855	-4.65693
DUSP9	0.3662	2.07041	1.88372	0.0620801	0.331855	-4.65863
GSK3B	-0.305282	1.89685	-1.88359	0.0620984	0.331855	-4.65887
GPALPP1	0.310099	1.92969	1.88328	0.0621406	0.331855	-4.65942
CDK9	0.286184	2.13803	1.88326	0.0621427	0.331855	-4.65945
PFDN2	-0.329459	2.50956	-1.88306	0.0621702	0.331855	-4.65981
CYC1	-0.312926	2.25025	-1.88258	0.0622365	0.331928	-4.66068
NDUFV1	-0.299108	2.09847	-1.8819	0.0623295	0.332055	-4.66189
RPL26	-0.493622	3.99329	-1.88164	0.0623653	0.332055	-4.66236
ZNF146	-0.351848	1.66596	-1.8808	0.06248	0.332385	-4.66385
PRIMA1	0.389501	2.16793	1.87975	0.0626252	0.332878	-4.66574
RBP1	0.354874	1.64144	1.87853	0.0627923	0.333424	-4.6679
HIGD2A	0.302279	2.04093	1.87823	0.0628336	0.333424	-4.66844
ERMP1	-0.333069	1.62274	-1.87784	0.0628877	0.333431	-4.66914
TGFB1I1	0.347794	2.00936	1.87634	0.0630957	0.334254	-4.67182
SLC25A27	0.37665	1.62883	1.87507	0.0632717	0.334905	-4.67408
ZNF852	0.335699	1.97223	1.87191	0.063711	0.336948	-4.6797
XPO1	-0.313891	1.83643	-1.87121	0.0638089	0.337184	-4.68095
TMEM230	-0.29946	2.19465	-1.86845	0.0641951	0.338942	-4.68585
LASP1	-0.313903	2.51932	-1.86753	0.0643258	0.338975	-4.6875
MRPS5	0.287347	1.72915	1.86672	0.0644396	0.338975	-4.68893
WDR55	0.329659	1.73726	1.86633	0.0644947	0.338975	-4.68963
FAM181B	0.36364	1.79495	1.8663	0.0644981	0.338975	-4.68967
MCRIP1	0.30652	1.90058	1.86625	0.0645052	0.338975	-4.68976
WDFY1	0.348805	1.40989	1.86612	0.0645233	0.338975	-4.68998
TUFM	-0.310885	1.9365	-1.86426	0.0647863	0.339248	-4.69328
BMERB1	0.327818	2.3147	1.86404	0.0648178	0.339248	-4.69368
WWP1	0.354365	1.55506	1.86384	0.0648464	0.339248	-4.69404
NDUFB10	-0.291551	2.37353	-1.8637	0.0648664	0.339248	-4.69429
CGN	-0.348994	1.85715	-1.86289	0.0649803	0.339248	-4.69571
RPL36	-0.42285	4.30268	-1.86265	0.0650145	0.339248	-4.69613
SRSF1	-0.390527	2.16637	-1.86225	0.0650711	0.339248	-4.69684
OSTF1	-0.299035	1.7851	-1.86128	0.0652103	0.339248	-4.69857
PIK3R1	0.305522	2.36242	1.86095	0.0652561	0.339248	-4.69914
PRKDC	-0.287721	2.2532	-1.86055	0.0653133	0.339248	-4.69985
MICAL3	0.400584	1.41564	1.86015	0.0653708	0.339248	-4.70057
APEH	-0.378077	1.56518	-1.86008	0.0653809	0.339248	-4.70069
GANAB	-0.345229	2.24918	-1.85985	0.0654128	0.339248	-4.70109
RPL36A	-0.438679	3.16814	-1.85961	0.0654477	0.339248	-4.70152
ERP29	-0.311382	2.32592	-1.85948	0.065466	0.339248	-4.70174
MEA1	-0.327682	1.51991	-1.85946	0.0654689	0.339248	-4.70178
PPP2R1A	-0.322205	2.63148	-1.85933	0.0654877	0.339248	-4.70201
H1-3	-0.322118	2.68842	-1.85847	0.0656101	0.339603	-4.70353
HLA-DQB1	0.419313	2.35885	1.85792	0.0656898	0.339738	-4.70451
MDK	-0.509745	2.84422	-1.85709	0.0658082	0.339813	-4.70597
PTPN6	0.261655	2.08906	1.85702	0.0658187	0.339813	-4.7061
SLC35B3	0.322858	1.60841	1.85568	0.0660113	0.339813	-4.70847
PGBD5	0.385402	1.64087	1.85564	0.066017	0.339813	-4.70854
MAPK4	0.371942	1.71421	1.85502	0.0661052	0.339813	-4.70962
SIDT2	0.331875	1.68269	1.85494	0.0661172	0.339813	-4.70976
ADD3	0.31256	1.87698	1.85483	0.0661337	0.339813	-4.70997
C9	0.341989	2.13675	1.85437	0.0661998	0.339813	-4.71077
KTN1	-0.308014	2.36649	-1.85412	0.0662348	0.339813	-4.7112
DOCK5	0.346472	1.70904	1.8534	0.0663398	0.339813	-4.71248
RPL7L1	-0.25553	2.37125	-1.853	0.0663977	0.339813	-4.71319
NFKB2	0.336107	2.34113	1.85228	0.0665016	0.339813	-4.71446
ELOA	0.314061	1.7354	1.85201	0.0665408	0.339813	-4.71493
RPS26	-0.403392	4.08694	-1.85142	0.0666256	0.339813	-4.71597
BST2	-0.452313	2.53148	-1.85141	0.0666273	0.339813	-4.71599
SERINC1	0.272875	2.80271	1.85074	0.066725	0.339813	-4.71717
SPACA3	0.388798	1.82619	1.85024	0.0667971	0.339813	-4.71805
C19orf81	0.349291	1.96182	1.85024	0.0667977	0.339813	-4.71805
MAP3K8	0.363609	1.49299	1.84958	0.0668933	0.339813	-4.71921
NAA38	0.314628	2.10147	1.84947	0.0669088	0.339813	-4.7194
PRNP	-0.424672	2.00357	-1.84944	0.0669138	0.339813	-4.71946
RGS14	0.317895	2.35196	1.84929	0.0669347	0.339813	-4.71971
MZT2A	-0.352743	1.65572	-1.84925	0.0669411	0.339813	-4.71979
ARF3	-0.35832	2.12167	-1.84706	0.06726	0.341158	-4.72363
PDAP1	-0.342195	1.88812	-1.84639	0.0673578	0.34138	-4.72481
ANKRD20A1	0.351754	2.70395	1.84472	0.0676023	0.342345	-4.72774
ACTN1	0.3796	2.19911	1.84419	0.067681	0.34242	-4.72868
NQO1	-0.393493	1.51377	-1.84388	0.0677254	0.34242	-4.72921
EIF3I	-0.307142	2.21382	-1.84204	0.0679968	0.343517	-4.73244
STIMATE	0.356069	1.52292	1.84045	0.0682313	0.344388	-4.73523
SCAMP1	0.291349	1.77795	1.8401	0.0682824	0.344388	-4.73583
COQ8B	0.33928	1.70903	1.83976	0.0683327	0.344388	-4.73643
FAM25A	0.393351	1.6653	1.83831	0.0685488	0.34477	-4.73898
CCL16	0.357743	2.04604	1.83764	0.0686483	0.34477	-4.74015
IGHM	0.556094	1.9523	1.83762	0.0686514	0.34477	-4.74019
CUL4A	-0.294914	1.8252	-1.83759	0.068655	0.34477	-4.74023
UBE2J1	0.295579	1.91567	1.83713	0.0687235	0.34477	-4.74103
UPK1B	-0.439991	1.92536	-1.83705	0.0687358	0.34477	-4.74118
ARAF	0.319466	1.66051	1.83579	0.0689226	0.344934	-4.74337
MFSD12	0.288124	1.81849	1.83565	0.0689445	0.344934	-4.74363
F3	-0.421665	1.58652	-1.83547	0.0689713	0.344934	-4.74394
CDK12	-0.316205	2.06439	-1.83536	0.0689868	0.344934	-4.74412
BSG	-0.366364	2.99053	-1.83294	0.0693497	0.346474	-4.74836
SLC16A1	0.33784	1.8023	1.83039	0.0697322	0.34811	-4.7528
YWHAB	-0.290575	2.70125	-1.82937	0.0698855	0.3486	-4.75457
TRPC4AP	-0.271178	2.12437	-1.82651	0.0703183	0.350044	-4.75955
PPT2	0.339298	1.59654	1.82636	0.0703401	0.350044	-4.7598
PSMG1	0.328404	1.60948	1.82604	0.070389	0.350044	-4.76036
TMEM123	-0.323309	2.09516	-1.82567	0.0704449	0.350044	-4.761
ACVR1	0.313583	1.7092	1.82524	0.0705101	0.350044	-4.76175
AP2A2	0.30046	1.80849	1.82468	0.0705955	0.350044	-4.76272
ZNF552	-0.346051	1.6753	-1.82458	0.0706107	0.350044	-4.7629
POLR2E	-0.355489	2.38629	-1.82453	0.0706181	0.350044	-4.76298
NPFF	0.327508	1.73172	1.82361	0.0707586	0.350466	-4.76458
KCNJ10	0.376065	2.03311	1.82198	0.0710073	0.351422	-4.76741
TMEM250	0.28527	2.02122	1.82152	0.0710784	0.351499	-4.76822
CD164	-0.35065	1.79008	-1.8211	0.0711414	0.351536	-4.76893
ZFP82	0.329717	2.4873	1.82023	0.0712755	0.351601	-4.77045
TBCCD1	0.30675	1.59213	1.81991	0.071325	0.351601	-4.77101
RPL27	-0.363455	4.42981	-1.81974	0.0713502	0.351601	-4.77129
BZW2	-0.300801	1.76693	-1.81954	0.0713815	0.351601	-4.77164
NSMCE1	0.275611	1.68282	1.8192	0.0714328	0.351601	-4.77222
FNTA	0.286252	1.79205	1.81882	0.0714922	0.351619	-4.77289
PLAU	0.379327	1.94412	1.81747	0.0716995	0.352365	-4.77523
LIMS3	0.367128	1.9913	1.81607	0.0719155	0.353122	-4.77765
UQCRC1	-0.357114	2.1287	-1.81554	0.0719973	0.353122	-4.77856
BCL2L11	0.368589	1.60245	1.81538	0.0720213	0.353122	-4.77883
CPSF6	-0.493484	1.91382	-1.81481	0.0721095	0.353281	-4.77982
BIRC5	-0.30172	2.89883	-1.81426	0.0721952	0.35342	-4.78077
C1orf122	-0.30353	1.71695	-1.81391	0.0722498	0.35342	-4.78138
ITM2B	-0.496547	3.07646	-1.81321	0.0723576	0.353668	-4.78258
HBS1L	0.332794	1.62219	1.81286	0.0724123	0.353668	-4.78319
PSG2	0.331944	1.73259	1.81103	0.0726964	0.354266	-4.78634
PREP	0.298746	1.97092	1.81078	0.0727356	0.354266	-4.78677
TMEM86B	0.322758	1.82907	1.81075	0.072741	0.354266	-4.78683
LCE3E	0.399591	1.63653	1.81063	0.072759	0.354266	-4.78703
SELENOP	0.383193	1.73357	1.81015	0.0728335	0.354356	-4.78786
PLCXD1	-0.367799	1.69365	-1.80686	0.0733484	0.356522	-4.79352
EGFR	-0.385102	1.77032	-1.80648	0.0734092	0.356522	-4.79419
GYPC	0.339542	2.51299	1.80589	0.0735009	0.356522	-4.79519
ERN1	0.308838	1.69785	1.80587	0.0735045	0.356522	-4.79523
FCHSD1	0.350225	1.70441	1.80534	0.0735883	0.356655	-4.79615
SERBP1	-0.353003	2.48642	-1.80369	0.0738478	0.35756	-4.79898
CST2	0.425299	1.87784	1.80344	0.0738881	0.35756	-4.79941
FAM131C	0.396811	1.61155	1.80152	0.0741913	0.358752	-4.8027
HAS3	-0.350856	1.49691	-1.80112	0.0742548	0.358784	-4.80339
FZD9	0.432107	1.44062	1.80011	0.0744143	0.359182	-4.80511
ADGRE5	0.338995	1.55395	1.79988	0.0744508	0.359182	-4.80551
C1QTNF6	0.359898	1.55856	1.79936	0.074534	0.359309	-4.8064
PNRC1	0.351599	2.101	1.7982	0.0747195	0.359929	-4.8084
CCT5	-0.294047	2.23076	-1.79613	0.0750493	0.360985	-4.81194
SPCS1	-0.294575	2.58182	-1.79585	0.0750937	0.360985	-4.81241
ELMO2	0.313465	1.69974	1.79575	0.07511	0.360985	-4.81259
LYSMD3	0.301113	1.82948	1.79381	0.0754214	0.362206	-4.81591
CCDC71L	0.32876	1.85267	1.79339	0.0754884	0.362252	-4.81662
DSG2	-0.331177	1.63366	-1.79269	0.0756011	0.362266	-4.81781
TMEM238	-0.299959	2.10433	-1.79227	0.0756687	0.362266	-4.81853
TGIF1	-0.298151	2.31229	-1.79189	0.0757301	0.362266	-4.81918
OTOP1	0.340305	1.88625	1.79177	0.0757503	0.362266	-4.8194
CTAG2	0.416977	1.46318	1.79155	0.0757854	0.362266	-4.81977
HBA1	0.317729	2.42586	1.79124	0.0758351	0.362266	-4.82029
CTNND2	0.466761	3.86987	1.79082	0.0759029	0.362316	-4.82101
IKZF2	0.340269	1.56904	1.79003	0.0760301	0.36254	-4.82235
MARF1	0.304603	1.85504	1.78982	0.0760645	0.36254	-4.82272
VDAC2	-0.319476	2.28323	-1.78876	0.0762367	0.363087	-4.82453
FAM193B	0.308081	1.90408	1.78806	0.0763489	0.363286	-4.82571
GMPS	-0.280789	2.07567	-1.78779	0.0763934	0.363286	-4.82618
JTB	-0.298823	2.26628	-1.7857	0.0767334	0.364628	-4.82973
MRM2	0.31034	1.8127	1.78451	0.0769274	0.364868	-4.83176
INCENP	-0.328291	1.63115	-1.78429	0.0769631	0.364868	-4.83213
PTMA	-0.510049	4.72914	-1.78389	0.0770296	0.364868	-4.83282
MRTO4	-0.324375	1.53652	-1.78383	0.0770392	0.364868	-4.83292
ATP6V0C	-0.335154	2.9132	-1.78362	0.0770727	0.364868	-4.83327
RNASEK	0.282964	2.2076	1.78285	0.0771984	0.36519	-4.83458
TMEM26	0.377624	2.18471	1.78095	0.0775098	0.366389	-4.8378
LAMB3	-0.363026	1.70915	-1.77869	0.0778819	0.367793	-4.84163
ITPR2	0.360247	1.49781	1.77793	0.0780083	0.367793	-4.84293
TTC19	0.290736	2.09755	1.7775	0.0780791	0.367793	-4.84366
HIBCH	-0.282889	1.94886	-1.77732	0.0781085	0.367793	-4.84396
IL3	0.364465	1.8247	1.77712	0.078142	0.367793	-4.8443
TPP1	0.279518	2.24228	1.77698	0.0781648	0.367793	-4.84453
NIBAN2	-0.288698	2.24562	-1.77668	0.0782141	0.367793	-4.84504
AZIN1	-0.307945	2.41341	-1.77587	0.0783487	0.368152	-4.84642
ZNF684	0.315999	1.60651	1.77488	0.0785137	0.368653	-4.8481
PTK6	-0.286103	2.31906	-1.77397	0.0786652	0.36909	-4.84964
FAM114A1	0.316786	1.54645	1.77201	0.0789913	0.370247	-4.85295
ESYT2	0.275398	1.75647	1.77174	0.0790359	0.370247	-4.8534
ZNF598	0.290678	1.81337	1.77103	0.0791538	0.370247	-4.85459
MOB1B	0.310143	2.16565	1.77095	0.0791679	0.370247	-4.85473
TSGA10	0.332671	1.79964	1.77051	0.079241	0.370247	-4.85547
CLU	0.390854	2.10935	1.77038	0.0792634	0.370247	-4.8557
DDX58	0.311416	1.83635	1.76917	0.0794661	0.370752	-4.85774
PET100	-0.277347	2.4167	-1.7688	0.0795283	0.370752	-4.85836
LGMN	0.301355	2.22665	1.76824	0.0796228	0.370752	-4.85931
TPD52L2	-0.315777	2.10592	-1.76802	0.079659	0.370752	-4.85968
MAF1	-0.284432	1.7439	-1.76799	0.0796647	0.370752	-4.85973
ERAP1	0.323806	1.66071	1.76717	0.0798015	0.371115	-4.8611
TPMT	0.305659	1.58438	1.76645	0.0799239	0.371411	-4.86233
SNRPD2	-0.31877	2.63598	-1.76359	0.0804068	0.37327	-4.86714
TUBA1C	-0.497338	4.40642	-1.76338	0.080442	0.37327	-4.86749
ITPA	-0.304225	2.12066	-1.76217	0.0806479	0.373896	-4.86953
LRRC14	0.299487	1.87219	1.76159	0.0807449	0.373896	-4.87049
HACD2	-0.297765	1.72091	-1.76154	0.0807543	0.373896	-4.87058
LY6E	-0.378216	2.63112	-1.75995	0.0810248	0.374873	-4.87325
SLC35C2	0.284526	1.85427	1.75953	0.0810962	0.374929	-4.87395
LSM3	-0.301225	2.11872	-1.75853	0.0812661	0.37544	-4.87562
CNOT6L	0.303366	1.66469	1.75789	0.0813761	0.375592	-4.8767
CASP1	0.316267	1.77748	1.75712	0.0815083	0.375592	-4.878
POLR2K	-0.270832	1.86877	-1.75693	0.0815401	0.375592	-4.87831
TNRC6B	0.31179	1.55711	1.75662	0.081593	0.375592	-4.87883
SP100	0.267234	2.67998	1.7563	0.0816484	0.375592	-4.87937
RFK	0.340321	1.5518	1.75626	0.0816557	0.375592	-4.87944
FCHO2	0.316358	1.62697	1.75572	0.0817483	0.375745	-4.88034
POLR2H	-0.262059	2.41294	-1.75504	0.0818641	0.376004	-4.88147
SMIM15	0.275081	1.96981	1.75066	0.0826197	0.378931	-4.8888
EDF1	-0.306887	2.93687	-1.75026	0.082689	0.378931	-4.88946
GRINA	-0.281953	1.97965	-1.74966	0.0827941	0.378931	-4.89048
OAT	0.355053	1.57408	1.7495	0.0828208	0.378931	-4.89073
HELQ	0.329385	1.8189	1.74939	0.0828413	0.378931	-4.89093
MRPS26	-0.315723	1.92226	-1.74907	0.0828959	0.378931	-4.89145
RCC2	-0.381772	2.27561	-1.74893	0.0829212	0.378931	-4.8917
P3H4	0.31928	1.97963	1.74838	0.0830168	0.379094	-4.89262
SEMA4C	0.300083	1.77132	1.74781	0.0831146	0.379267	-4.89355
DYNLL1	-0.34917	2.88284	-1.74598	0.0834336	0.380448	-4.8966
LUZP1	0.367242	1.48624	1.74377	0.0838206	0.381937	-4.90029
CYCS	-0.296524	2.4166	-1.74217	0.0841011	0.382922	-4.90295
HIF1A	-0.349286	2.02892	-1.74133	0.0842491	0.382922	-4.90434
CD74	0.640042	5.27899	1.74114	0.0842818	0.382922	-4.90465
LAMTOR2	-0.277906	2.19082	-1.74101	0.0843054	0.382922	-4.90488
DST	-0.347712	2.33985	-1.74081	0.0843398	0.382922	-4.9052
ARPC1A	-0.326032	1.93328	-1.74034	0.0844243	0.383031	-4.906
GP5	0.346155	1.71219	1.73963	0.0845485	0.383319	-4.90717
AFAP1L2	0.401256	1.57687	1.7388	0.0846946	0.383706	-4.90854
DAXX	0.288176	2.2311	1.73818	0.0848042	0.383761	-4.90957
EPN1	-0.284974	2.07577	-1.73805	0.0848283	0.383761	-4.90979
CELSR3	0.348555	1.86625	1.73737	0.0849483	0.38403	-4.91092
HEMK1	0.367614	1.60244	1.73571	0.0852436	0.384839	-4.91368
TSPYL2	0.267179	1.93913	1.73552	0.0852759	0.384839	-4.91398
CAPNS1	-0.376377	2.94487	-1.73491	0.0853848	0.384839	-4.91499
NEURL3	0.371945	1.64892	1.73484	0.0853967	0.384839	-4.9151
TBCB	-0.265425	2.71912	-1.73465	0.0854317	0.384839	-4.91543
ITPKB	0.29643	1.74249	1.7343	0.0854936	0.384843	-4.916
RPL11	-0.436933	4.14704	-1.73249	0.085816	0.386019	-4.91899
MANF	-0.29514	2.11265	-1.7321	0.0858869	0.386063	-4.91965
FUS	-0.29201	3.46945	-1.73033	0.0862027	0.387208	-4.92256
RNF10	-0.34853	1.77195	-1.72943	0.0863641	0.387564	-4.92405
PHTF2	0.360926	1.50194	1.7291	0.0864239	0.387564	-4.9246
HOOK3	0.266795	2.00133	1.72886	0.086466	0.387564	-4.92499
CMC1	-0.263163	1.77003	-1.7277	0.0866758	0.388027	-4.92691
RPL38	-0.447846	3.49384	-1.72761	0.0866921	0.388027	-4.92706
NUTM2F	0.334786	1.90444	1.72721	0.0867631	0.38807	-4.92771
BTNL3	0.375292	1.97687	1.72589	0.0870023	0.388763	-4.92989
TPX2	-0.282598	1.98742	-1.72531	0.0871065	0.388763	-4.93084
PDLIM1	-0.346753	2.64926	-1.72509	0.0871468	0.388763	-4.93121
HMGB1	-0.360859	3.31497	-1.72499	0.0871641	0.388763	-4.93137
RUVBL1	-0.287056	1.90914	-1.72373	0.0873933	0.389449	-4.93345
PRRX1	0.369738	1.57053	1.72346	0.0874411	0.389449	-4.93388
CRYZL1	0.27427	2.04798	1.72295	0.0875339	0.389587	-4.93472
B3GNTL1	0.384121	1.68893	1.72258	0.0876009	0.389611	-4.93533
SLC66A3	0.306601	1.62032	1.72171	0.0877599	0.390044	-4.93677
AAMP	-0.265261	2.40109	-1.71855	0.0883364	0.39233	-4.94196
PRKCSH	-0.263308	2.50259	-1.7165	0.0887124	0.392527	-4.94532
UBE2D3	-0.335691	2.41668	-1.71638	0.0887335	0.392527	-4.94551
EIF4A3	-0.278172	2.30433	-1.71625	0.0887577	0.392527	-4.94573
BEX3	-0.295223	2.49178	-1.71621	0.0887656	0.392527	-4.9458
CCNG2	-0.323371	2.22	-1.71588	0.0888258	0.392527	-4.94634
PLPP7	0.337487	2.32644	1.71587	0.0888274	0.392527	-4.94635
THAP3	0.282198	1.83848	1.7156	0.0888766	0.392527	-4.94679
IARS2	-0.274557	2.02363	-1.7155	0.088896	0.392527	-4.94696
ITPR3	-0.311346	1.58607	-1.71526	0.0889396	0.392527	-4.94735
ETV6	0.333299	1.62797	1.71463	0.089056	0.392766	-4.94839
TPM4	0.399517	3.23361	1.71272	0.0894073	0.393954	-4.9515
ATP5MC2	-0.409977	5.17325	-1.71222	0.0894998	0.393954	-4.95232
RPS2	-0.498675	5.10712	-1.71215	0.0895126	0.393954	-4.95244
DACH1	0.376771	1.65067	1.71182	0.0895747	0.393954	-4.95299
SLC10A3	-0.304499	1.5361	-1.71093	0.0897388	0.394401	-4.95443
MDH2	-0.298409	2.20824	-1.70981	0.0899474	0.394928	-4.95627
CAPG	-0.289172	2.56546	-1.70961	0.0899836	0.394928	-4.95659
XKR6	0.346993	2.93785	1.709	0.0900976	0.394944	-4.95759
ABCC5	-0.305188	1.57285	-1.70886	0.0901228	0.394944	-4.95781
GPR141	-0.435264	3.20281	-1.70842	0.0902051	0.394944	-4.95853
CSNK1G2	0.24574	2.4621	1.70781	0.0903191	0.394944	-4.95953
GBP5	0.39771	1.62682	1.70761	0.0903555	0.394944	-4.95985
AURKAIP1	0.269321	2.82593	1.70749	0.0903783	0.394944	-4.96005
RPS15	-0.392743	3.72327	-1.70724	0.0904247	0.394944	-4.96046
DCXR	-0.26989	1.8099	-1.70647	0.0905687	0.3953	-4.96172
RNF121	0.25904	1.86197	1.705	0.0908438	0.396227	-4.96411
WBP11	0.305767	1.64132	1.70424	0.0909861	0.396574	-4.96535
IGSF6	0.360441	1.80454	1.70383	0.0910625	0.396621	-4.96602
SRPRB	-0.30626	1.73506	-1.70351	0.0911224	0.396621	-4.96654
INPP5D	0.337192	1.59966	1.70227	0.0913547	0.397359	-4.96855
OTUD5	0.302838	1.59958	1.70179	0.0914459	0.397482	-4.96934
DAP3	-0.262076	1.98984	-1.70115	0.0915662	0.397503	-4.97037
ACAA1	-0.309647	1.86553	-1.70094	0.0916055	0.397503	-4.97071
GLYR1	-0.280212	1.68876	-1.70059	0.0916721	0.397503	-4.97129
NELFCD	-0.264329	1.85117	-1.70043	0.0917023	0.397503	-4.97155
EPDR1	0.31842	2.03809	1.70002	0.0917795	0.397565	-4.97221
NDUFS8	-0.305083	2.0613	-1.69919	0.091935	0.397806	-4.97355
GSX2	0.338865	1.61051	1.69874	0.0920208	0.397806	-4.97429
TOPORS	0.30409	1.6636	1.69872	0.0920242	0.397806	-4.97432
DRD5	0.327891	1.73067	1.69835	0.0920949	0.39784	-4.97492
RNF166	0.349072	1.52974	1.69729	0.092295	0.398432	-4.97664
BCR	-0.287194	1.73106	-1.69659	0.0924272	0.398731	-4.97777
ZIC3	0.314522	3.15361	1.69587	0.0925643	0.39905	-4.97894
CBX5	0.282981	2.20402	1.69438	0.0928482	0.4	-4.98135
ASXL2	0.293548	1.61988	1.69297	0.0931165	0.400795	-4.98363
EEF1E1	-0.269604	1.7321	-1.69275	0.0931596	0.400795	-4.98399
BCAP31	-0.297257	2.36735	-1.69189	0.0933239	0.401141	-4.98538
DRG2	0.289828	1.61357	1.69166	0.0933669	0.401141	-4.98575
MFSD10	-0.331712	1.54679	-1.69062	0.0935663	0.401661	-4.98743
BTAF1	0.29862	1.61819	1.69035	0.0936187	0.401661	-4.98787
ENAH	0.258793	1.77882	1.68973	0.0937383	0.401661	-4.98888
TFAP2B	0.343955	1.7884	1.68971	0.093742	0.401661	-4.98891
RASSF7	-0.29775	1.67789	-1.68913	0.093852	0.401859	-4.98983
TBC1D13	0.297475	1.72109	1.68816	0.0940397	0.402118	-4.99141
NME3	-0.277287	1.77474	-1.68771	0.0941265	0.402118	-4.99214
MTAP	0.341366	2.14504	1.6871	0.0942427	0.402118	-4.99311
CDKN2D	0.285116	1.93393	1.68702	0.0942582	0.402118	-4.99324
RPS3	-0.434952	4.81661	-1.687	0.0942631	0.402118	-4.99328
NDRG2	-0.360969	1.71993	-1.68633	0.0943922	0.402118	-4.99436
GRAMD1A	0.34348	1.61641	1.68627	0.0944026	0.402118	-4.99444
TMEM14C	-0.280846	2.10773	-1.68618	0.0944214	0.402118	-4.9946
ATP8B2	0.34527	1.79814	1.68373	0.094895	0.403863	-4.99854
CBWD2	-0.256365	2.55349	-1.68226	0.0951809	0.404807	-5.00091
HDAC2	-0.292826	1.73873	-1.68136	0.095356	0.405077	-5.00236
MIER1	0.286747	1.60553	1.681	0.0954253	0.405077	-5.00293
TMSB10	-0.510822	5.13784	-1.68094	0.0954367	0.405077	-5.00303
RPS15A	-0.407778	3.57233	-1.68054	0.0955151	0.405138	-5.00367
UBE2C	-0.305122	2.08146	-1.67933	0.095752	0.405279	-5.00562
ELK1	-0.271516	2.15441	-1.67928	0.0957614	0.405279	-5.0057
HSF1	-0.26319	1.93239	-1.67909	0.0957986	0.405279	-5.006
PIK3CG	0.391297	1.85436	1.67862	0.0958901	0.405279	-5.00676
MOK	0.315704	1.54916	1.67855	0.0959041	0.405279	-5.00687
TMEM94	0.308241	1.59318	1.67827	0.0959575	0.405279	-5.00731
UBA6	-0.276315	1.79278	-1.67807	0.0959973	0.405279	-5.00763
DYNLT3	-0.274979	2.31283	-1.67722	0.0961641	0.405625	-5.009
ASPH	-0.29562	2.69176	-1.677	0.0962076	0.405625	-5.00936
LMAN2L	0.253585	1.87463	1.67634	0.0963363	0.405626	-5.01041
ATP1B3	-0.350112	2.52929	-1.67629	0.0963456	0.405626	-5.01048
MT1E	0.425212	1.4362	1.67602	0.0964003	0.405626	-5.01093
PACS1	0.266908	1.8246	1.67507	0.0965868	0.405823	-5.01245
ISG15	-0.300942	2.33006	-1.67489	0.0966217	0.405823	-5.01273
ECH1	-0.307983	2.68146	-1.6748	0.0966399	0.405823	-5.01288
SEMA3C	-0.291047	1.86458	-1.67374	0.0968485	0.406429	-5.01458
YBX1	-0.444826	3.64092	-1.67285	0.0970236	0.406894	-5.016
RALGAPA1	0.314673	1.7125	1.67238	0.0971166	0.407014	-5.01675
ITCH	-0.324754	1.50543	-1.67121	0.0973476	0.40745	-5.01862
GPATCH11	0.347065	1.74731	1.6712	0.0973497	0.40745	-5.01863
TLR2	0.322775	1.88945	1.67013	0.0975626	0.408071	-5.02035
CXXC1	0.255084	2.17771	1.66798	0.097989	0.409584	-5.02378
H1-10	-0.284739	2.11264	-1.66734	0.0981155	0.409841	-5.02479
SP3	-0.263998	2.13448	-1.66699	0.0981864	0.409867	-5.02536
BHLHE23	0.381961	1.62864	1.66572	0.0984403	0.410599	-5.02738
EMC3	-0.247046	2.07106	-1.66546	0.0984919	0.410599	-5.0278
MROH6	-0.335685	1.56249	-1.66473	0.0986367	0.410932	-5.02895
SP140L	0.265324	1.88046	1.66407	0.0987685	0.41121	-5.03
LAT	0.307285	2.19203	1.66357	0.0988698	0.411361	-5.0308
MRPS34	-0.255114	1.71735	-1.66208	0.0991677	0.412329	-5.03316
PTPRA	-0.266678	2.34263	-1.66171	0.0992424	0.412368	-5.03375
ZC3HC1	0.271442	1.83522	1.66082	0.0994222	0.412844	-5.03517
OCIAD2	-0.316264	2.49396	-1.66044	0.0994976	0.412886	-5.03577
HSPA8	-0.37758	3.14923	-1.65915	0.0997583	0.413514	-5.03782
PARVA	0.290882	1.86653	1.65891	0.0998065	0.413514	-5.0382
C15orf48	0.395498	4.22821	1.65872	0.0998453	0.413514	-5.0385
CD99	0.318396	2.56422	1.65647	0.100302	0.414691	-5.04208
CXCL9	0.340277	2.61124	1.65609	0.100379	0.414691	-5.04268
PSEN1	0.272762	2.0898	1.65574	0.100449	0.414691	-5.04323
TTC14	0.304773	1.47376	1.65486	0.100627	0.414691	-5.04462
HOMER1	0.329449	1.77102	1.65475	0.10065	0.414691	-5.04479
DDX54	-0.273513	1.8304	-1.65464	0.100673	0.414691	-5.04497
SAMHD1	0.369425	1.93406	1.65441	0.10072	0.414691	-5.04534
HERPUD1	0.287105	2.4401	1.65401	0.1008	0.414691	-5.04596
DRAP1	-0.265449	2.74635	-1.65394	0.100814	0.414691	-5.04607
HPCAL1	0.301619	1.72162	1.65353	0.100898	0.414691	-5.04672
SLC12A4	0.250467	1.99446	1.65348	0.100909	0.414691	-5.04681
CTNND1	-0.307871	2.51303	-1.65344	0.100917	0.414691	-5.04687
MAP2K3	-0.303645	1.8802	-1.65133	0.101348	0.416192	-5.05021
DBN1	0.299451	1.68924	1.64916	0.101792	0.417599	-5.05363
RARRES1	-0.492864	2.3078	-1.64901	0.101823	0.417599	-5.05387
TRMT112	-0.244646	2.36143	-1.64762	0.102108	0.418497	-5.05606
MBD4	0.262168	1.69027	1.6471	0.102216	0.418668	-5.05688
CRNKL1	-0.298193	1.58456	-1.64624	0.102394	0.419033	-5.05824
PABIR2	-0.257777	1.94052	-1.64593	0.102456	0.419033	-5.05872
CYP2W1	0.399562	4.89713	1.64553	0.10254	0.419033	-5.05936
C5orf15	0.228896	2.28758	1.64538	0.10257	0.419033	-5.05959
UBE2E1	-0.324648	2.34453	-1.64475	0.102701	0.419294	-5.06058
RBM39	-0.268422	2.59945	-1.64406	0.102844	0.419608	-5.06167
PPP1R37	-0.276865	2.31481	-1.64268	0.103129	0.420498	-5.06383
PASK	0.323745	2.14578	1.64175	0.103322	0.420796	-5.0653
CYP2D7	0.321221	1.78502	1.64154	0.103366	0.420796	-5.06563
RNF181	-0.328441	3.22483	-1.6405	0.103582	0.420796	-5.06726
BRK1	-0.290834	2.36667	-1.64032	0.103619	0.420796	-5.06754
UNC45A	-0.253238	1.79955	-1.64019	0.103646	0.420796	-5.06774
SNCB	0.317783	2.20042	1.64011	0.103663	0.420796	-5.06787
ADM	-0.309596	1.78202	-1.64009	0.103668	0.420796	-5.06791
GRHL3	-0.320253	1.91203	-1.6394	0.103811	0.421106	-5.06898
MAD2L1BP	0.323349	1.42874	1.63648	0.104421	0.423191	-5.07356
GRIN2C	0.29837	1.91165	1.6363	0.104459	0.423191	-5.07384
RPP30	0.333248	1.71231	1.63473	0.104787	0.424035	-5.0763
RIOK2	0.351688	2.76543	1.63467	0.104801	0.424035	-5.0764
ORM2	0.305164	1.92276	1.63408	0.104924	0.424217	-5.07732
GDAP1L1	0.337177	1.70918	1.63351	0.105044	0.424217	-5.0782
CCDC61	0.348164	2.84376	1.6335	0.105047	0.424217	-5.07823
MRPL57	-0.264592	1.91375	-1.63289	0.105175	0.424462	-5.07918
TXN	-0.309588	2.77153	-1.63223	0.105315	0.424754	-5.08021
STAT5B	0.272909	1.72157	1.63114	0.105545	0.425409	-5.08191
EOGT	0.32857	1.48995	1.62966	0.105857	0.426396	-5.08422
THRAP3	-0.253874	2.20687	-1.62918	0.105959	0.426535	-5.08497
ARL6IP5	0.271891	1.92145	1.62851	0.1061	0.426833	-5.08601
FOXA1	-0.352761	1.76555	-1.62772	0.10627	0.427103	-5.08725
OVOL1	-0.26416	1.71142	-1.62756	0.106303	0.427103	-5.08749
RANBP1	-0.271705	2.35244	-1.6272	0.106379	0.427139	-5.08806
AQP2	0.353886	2.30351	1.62576	0.106685	0.428095	-5.09029
MCM5	-0.279001	1.79454	-1.62492	0.106866	0.428377	-5.09161
GNB2	-0.333048	2.64306	-1.6248	0.106891	0.428377	-5.09179
SS18	0.242877	2.12183	1.6244	0.106975	0.428444	-5.09241
PKP4	-0.273866	1.74463	-1.6232	0.107232	0.429201	-5.09428
IGHMBP2	0.274827	2.37118	1.62277	0.107324	0.429296	-5.09494
ZFP91	-0.260016	1.88455	-1.62164	0.107567	0.429815	-5.09671
DUX5	0.283608	2.58978	1.62153	0.10759	0.429815	-5.09687
NSDHL	-0.276868	1.5827	-1.6188	0.108177	0.431777	-5.10111
SNX30	0.270456	1.76643	1.61862	0.108217	0.431777	-5.1014
CHRFAM7A	0.315327	2.03494	1.61821	0.108305	0.431852	-5.10202
ACBD6	0.288198	1.63726	1.61765	0.108426	0.432003	-5.10289
FZD1	0.333716	1.76229	1.6174	0.108479	0.432003	-5.10328
CXCL1	-0.37556	1.97489	-1.61707	0.108552	0.432019	-5.1038
H4C13	-0.288833	2.53528	-1.61663	0.108645	0.432119	-5.10446
NAPRT	-0.273978	1.90091	-1.61621	0.108737	0.432211	-5.10512
MRPS21	-0.254214	2.1945	-1.61508	0.108981	0.43291	-5.10686
ATP6V1E1	0.268265	2.14433	1.61357	0.10931	0.433739	-5.10921
SLC38A2	-0.332985	2.60428	-1.61333	0.109362	0.433739	-5.10957
RPL19	-0.4156	3.96906	-1.61317	0.109396	0.433739	-5.10982
DBNDD2	0.301316	1.92271	1.61266	0.109507	0.433745	-5.11061
KRTAP19-1	0.275226	1.81535	1.61239	0.109565	0.433745	-5.11102
SLC44A2	-0.268193	2.13135	-1.61205	0.10964	0.433745	-5.11155
UBE2D2	-0.253942	1.81776	-1.61191	0.109672	0.433745	-5.11178
TMEM213	0.267071	1.92809	1.61115	0.109836	0.434123	-5.11294
UBR7	0.27423	1.52174	1.60906	0.110292	0.435571	-5.11616
DGLUCY	0.310909	1.5733	1.60884	0.11034	0.435571	-5.1165
CRTAP	0.265616	1.84064	1.60819	0.110483	0.435862	-5.1175
HARS2	0.302923	1.38178	1.60763	0.110605	0.436074	-5.11836
FAM3C	-0.287099	3.85988	-1.60651	0.110853	0.436778	-5.1201
FA2H	0.324464	1.75672	1.6053	0.111118	0.437548	-5.12195
UBE4A	0.26645	1.61229	1.60496	0.111194	0.437575	-5.12248
DYNC1H1	-0.282643	3.103	-1.60432	0.111333	0.437852	-5.12345
GIT1	-0.23502	2.02634	-1.60328	0.111564	0.438484	-5.12506
NDUFA1	-0.317874	2.46295	-1.60262	0.11171	0.438786	-5.12607
SPPL3	0.2806	1.63597	1.60081	0.11211	0.439542	-5.12884
PLGRKT	0.285712	1.7187	1.60075	0.112125	0.439542	-5.12894
SEPTIN11	0.322645	1.91162	1.60054	0.112171	0.439542	-5.12927
CISD1	0.29828	1.61845	1.60026	0.112231	0.439542	-5.12968
MRPL43	0.261726	2.14927	1.6	0.112291	0.439542	-5.13009
TSC22D2	-0.271382	1.79481	-1.59987	0.11232	0.439542	-5.13029
ZNF335	0.301522	1.47866	1.59909	0.112492	0.439944	-5.13148
FASTKD1	0.292446	1.81789	1.59801	0.112734	0.440098	-5.13314
EGF	0.319078	1.79347	1.59729	0.112892	0.440098	-5.13423
OR4F4	0.296946	1.81247	1.59727	0.112899	0.440098	-5.13428
LAMC2	-0.400507	2.05528	-1.59695	0.11297	0.440098	-5.13477
KRTAP12-3	0.325157	2.04094	1.59674	0.113017	0.440098	-5.13509
YES1	-0.272244	2.09559	-1.59649	0.113073	0.440098	-5.13547
IPO5	0.235143	2.41924	1.59646	0.113078	0.440098	-5.13551
MYO9B	0.253154	1.98229	1.59641	0.113089	0.440098	-5.13558
NDUFB2	-0.272112	2.60333	-1.59509	0.113385	0.44098	-5.13761
PPP4C	-0.245369	2.40704	-1.59413	0.113599	0.441541	-5.13907
PCBP2	-0.393336	3.38485	-1.59348	0.113745	0.441578	-5.14006
TAOK1	-0.257218	2.41447	-1.59347	0.113748	0.441578	-5.14008
FKBP11	0.244448	1.96374	1.59306	0.113839	0.441657	-5.1407
TRA2B	-0.292242	2.51499	-1.59233	0.114003	0.442024	-5.14182
COG3	0.287183	1.56059	1.59002	0.114523	0.443376	-5.14534
CT47B1	0.415382	4.66484	1.58989	0.114554	0.443376	-5.14555
RELT	0.337921	1.55739	1.58985	0.114562	0.443376	-5.1456
TAF11	0.278875	1.60509	1.58901	0.114751	0.443522	-5.14688
WLS	0.270074	1.68255	1.58895	0.114764	0.443522	-5.14697
MAPKAPK3	0.268341	1.85373	1.58867	0.114827	0.443522	-5.14739
SPANXA1	-0.446794	5.66328	-1.58804	0.11497	0.443522	-5.14835
ATP5PD	-0.297057	2.52666	-1.58788	0.115007	0.443522	-5.1486
MBNL2	-0.270558	1.93001	-1.58755	0.115081	0.443522	-5.1491
TNC	0.415524	2.29996	1.58751	0.115091	0.443522	-5.14917
SARS1	-0.259561	2.26863	-1.58709	0.115185	0.443615	-5.1498
ERGIC3	-0.281932	2.14226	-1.58669	0.115276	0.443692	-5.1504
METRN	0.318406	1.75636	1.58536	0.115578	0.444585	-5.15243
SMCP	0.347907	1.57667	1.58365	0.115968	0.445605	-5.15503
PIPOX	0.31585	1.70474	1.58327	0.116054	0.445605	-5.1556
KRTCAP2	-0.239151	3.0506	-1.58281	0.116159	0.445605	-5.1563
EML3	0.294681	1.55016	1.58242	0.116249	0.445605	-5.1569
SRSF3	-0.27402	2.44446	-1.58216	0.116308	0.445605	-5.1573
RNF122	0.305138	1.69908	1.58204	0.116334	0.445605	-5.15747
LPCAT4	-0.249992	2.16106	-1.58203	0.116337	0.445605	-5.15748
LRMDA	0.321939	1.78909	1.58088	0.116601	0.446347	-5.15924
NABP1	0.277683	1.61755	1.57965	0.116882	0.44715	-5.16109
JOSD1	0.273702	1.62341	1.57898	0.117036	0.447468	-5.16211
ARL2BP	0.25417	1.76159	1.57865	0.11711	0.447481	-5.1626
PCMTD1	0.26144	1.74381	1.57767	0.117337	0.448079	-5.1641
MPC2	0.247653	1.91327	1.57691	0.117511	0.448474	-5.16524
MAN2C1	0.284273	1.62618	1.57616	0.117684	0.448859	-5.16637
CDC37L1	0.299178	1.65946	1.57534	0.117874	0.449315	-5.16762
ATF6B	-0.24587	2.01707	-1.57473	0.118014	0.449577	-5.16853
GAA	0.290042	1.93709	1.57428	0.118117	0.449699	-5.16921
ANKLE2	-0.256417	2.16807	-1.57354	0.11829	0.450086	-5.17033
EGLN3	-0.348021	1.71763	-1.57313	0.118384	0.450172	-5.17095
APH1A	-0.273114	1.86895	-1.57174	0.118707	0.451128	-5.17305
SRRT	-0.226415	1.98806	-1.57134	0.1188	0.451168	-5.17365
IGF1R	0.288798	1.9367	1.57092	0.118895	0.451168	-5.17427
EBI3	0.332776	3.0542	1.57077	0.118931	0.451168	-5.1745
MRPS18B	0.284442	1.7611	1.57002	0.119106	0.451298	-5.17563
TMEM107	0.282913	1.74236	1.56973	0.119174	0.451298	-5.17607
DELE1	0.265312	2.17558	1.5697	0.11918	0.451298	-5.17611
EPCAM	-0.281501	1.76239	-1.56933	0.119266	0.451352	-5.17666
SEM1	-0.293779	3.26816	-1.56848	0.119465	0.451698	-5.17795
ZNF208	-0.257539	2.38452	-1.56793	0.119592	0.451698	-5.17877
ARF1	-0.303862	3.04904	-1.56779	0.119625	0.451698	-5.17898
SLC1A5	-0.298686	2.09576	-1.56708	0.119792	0.451698	-5.18006
SLMAP	0.257579	2.06745	1.56704	0.119802	0.451698	-5.18012
TRAK1	-0.28568	2.00123	-1.56646	0.119936	0.451698	-5.18098
MLXIP	0.286228	1.59159	1.56641	0.119947	0.451698	-5.18105
AK2	-0.256748	2.52729	-1.56639	0.119954	0.451698	-5.1811
KIAA1614	0.339003	1.61014	1.56619	0.12	0.451698	-5.18139
ARRDC4	0.302958	1.814	1.56421	0.120464	0.452996	-5.18437
RHOBTB2	0.321047	1.6497	1.56388	0.120542	0.452996	-5.18486
NONO	-0.295392	2.20241	-1.5638	0.12056	0.452996	-5.18498
GNL3	-0.285744	2.75694	-1.56306	0.120735	0.453213	-5.18609
DYM	0.286478	1.55391	1.56294	0.120761	0.453213	-5.18626
RAB11FIP1	-0.293126	1.73571	-1.56138	0.121131	0.45433	-5.18861
VDAC1	-0.291421	2.65756	-1.56065	0.121301	0.454549	-5.18969
URB1	-0.270523	1.7529	-1.56052	0.121333	0.454549	-5.18989
TMEM42	0.3025	1.93798	1.56007	0.121439	0.454677	-5.19057
ATG4B	-0.269208	1.77467	-1.55906	0.121678	0.455302	-5.19208
CLK2	0.206582	2.15345	1.55762	0.12202	0.45631	-5.19423
SOX12	0.322378	1.68925	1.55682	0.122208	0.456744	-5.19542
FAM83B	-0.273217	1.66342	-1.55642	0.122305	0.456836	-5.19603
SULT1C4	0.263202	2.70555	1.5552	0.122594	0.457538	-5.19784
PPARG	-0.320281	1.84897	-1.55502	0.122638	0.457538	-5.19811
MPZL3	0.308659	1.69675	1.55442	0.122781	0.457802	-5.19901
PGM1	0.292195	1.75663	1.55406	0.122865	0.457848	-5.19954
TOMM22	-0.262423	1.81455	-1.5535	0.123	0.457854	-5.20038
IFITM1	0.401817	2.28694	1.55298	0.123124	0.457854	-5.20115
PNP	0.258132	1.74972	1.55292	0.123137	0.457854	-5.20123
SERINC5	-0.270867	2.06533	-1.55284	0.123157	0.457854	-5.20136
GNAQ	0.258197	1.61959	1.55248	0.123243	0.457905	-5.20189
TM6SF2	0.358043	1.71681	1.55131	0.123522	0.458671	-5.20363
HAGHL	0.301307	1.72722	1.55077	0.123653	0.458889	-5.20444
RPL21	-0.361678	4.38093	-1.55002	0.123832	0.459203	-5.20555
FXR1	-0.252832	2.13786	-1.54981	0.123883	0.459203	-5.20587
GABARAPL1	0.305869	1.77811	1.54775	0.124378	0.460766	-5.20893
TAF15	-0.256969	2.16833	-1.54691	0.12458	0.461244	-5.21017
ORAI1	0.247296	1.7659	1.54484	0.125081	0.462829	-5.21325
DPM2	0.229746	1.69147	1.54441	0.125185	0.462942	-5.21388
LCP1	0.31563	1.85124	1.544	0.125284	0.463037	-5.21449
PARP6	0.264498	1.80956	1.54254	0.125639	0.463807	-5.21666
UQCRQ	-0.285309	2.99616	-1.54248	0.125652	0.463807	-5.21674
COLEC10	0.322255	1.78863	1.54223	0.125712	0.463807	-5.21711
OTUD7A	0.359311	1.70789	1.5412	0.125963	0.46446	-5.21863
HRK	0.307762	2.20407	1.54051	0.12613	0.464807	-5.21965
CFLAR	0.260486	1.99018	1.54018	0.126211	0.464834	-5.22014
CXorf66	0.319273	1.68219	1.5397	0.126329	0.464998	-5.22086
TRIT1	0.288373	1.53992	1.53849	0.126624	0.46581	-5.22264
INTS1	0.26172	1.60652	1.53786	0.126778	0.46588	-5.22357
DDX47	-0.231363	2.45629	-1.53781	0.12679	0.46588	-5.22364
U2SURP	-0.277339	1.68045	-1.53736	0.126899	0.466008	-5.2243
DOCK9	-0.256287	1.62446	-1.53664	0.127076	0.466219	-5.22537
PRSS53	0.282758	1.78199	1.53653	0.127104	0.466219	-5.22553
PERM1	0.302935	1.83123	1.53603	0.127227	0.466399	-5.22627
AMOTL1	0.292702	1.72891	1.53521	0.127428	0.466693	-5.22748
DOC2B	0.251533	2.06651	1.5351	0.127455	0.466693	-5.22764
FLOT2	-0.253337	2.11902	-1.53461	0.127574	0.466862	-5.22836
ACER2	-0.40709	1.73752	-1.53411	0.127698	0.467042	-5.2291
CTSW	0.28315	2.27232	1.53286	0.128005	0.46762	-5.23094
HGH1	0.253951	1.81164	1.53249	0.128097	0.46762	-5.23149
NDUFS1	0.285679	1.55103	1.53233	0.128135	0.46762	-5.23172
GORASP1	0.265634	1.70045	1.53226	0.128152	0.46762	-5.23181
UBALD1	0.265088	1.8874	1.53192	0.128236	0.467659	-5.23232
PHF2	0.279113	1.67893	1.53149	0.128343	0.467779	-5.23295
DNAJC2	-0.248377	1.65412	-1.53117	0.128421	0.467793	-5.23342
ILF2	-0.301604	1.84763	-1.53051	0.128585	0.467809	-5.23439
RPL35A	-0.423483	4.1573	-1.53043	0.128604	0.467809	-5.23451
PRKACA	0.260696	1.9159	1.53019	0.128665	0.467809	-5.23487
MRPS2	0.256743	1.88922	1.52975	0.128774	0.467809	-5.23551
AIP	0.265553	1.6474	1.5289	0.128984	0.467809	-5.23676
ADI1	-0.266352	1.95228	-1.5286	0.129057	0.467809	-5.23719
TYR	0.284675	1.94167	1.52848	0.129088	0.467809	-5.23737
MYH9	0.353064	4.15787	1.52846	0.129091	0.467809	-5.2374
NDUFAB1	-0.267111	2.00096	-1.52846	0.129092	0.467809	-5.2374
MAPK8	0.284366	1.61077	1.52792	0.129226	0.467837	-5.23819
NPRL3	0.264621	1.83234	1.52783	0.129247	0.467837	-5.23832
TCEA1	-0.245496	1.68453	-1.52473	0.13002	0.47021	-5.24287
MAT2A	-0.239077	1.97537	-1.52448	0.130081	0.47021	-5.24323
SNRPD3	-0.336995	2.55103	-1.5243	0.130126	0.47021	-5.24349
PIANP	0.336147	1.55358	1.52338	0.130356	0.470689	-5.24484
MICOS10	-0.279645	2.67856	-1.52303	0.130444	0.470689	-5.24535
NBR1	0.23156	1.93821	1.52288	0.130482	0.470689	-5.24557
ZNF417	-0.284926	2.74371	-1.5224	0.130601	0.470849	-5.24627
PRPS1	0.243	2.07387	1.5221	0.130678	0.470858	-5.24672
RBM42	-0.239866	1.84247	-1.52159	0.130804	0.471042	-5.24745
MIEF1	0.273734	1.65751	1.52108	0.130933	0.47124	-5.24821
THAP6	0.262714	1.57917	1.52034	0.131118	0.47151	-5.24928
CCT6A	-0.270881	2.64459	-1.51991	0.131227	0.47151	-5.24991
KPNA2	-0.27395	2.07868	-1.51967	0.131286	0.47151	-5.25026
PGM2	-0.262754	1.71545	-1.51959	0.131307	0.47151	-5.25038
UPP1	-0.27846	1.99447	-1.51915	0.131418	0.471642	-5.25102
AK4	-0.265829	1.72723	-1.51821	0.131654	0.472221	-5.25239
SDR39U1	0.246078	1.79972	1.51786	0.131743	0.472271	-5.2529
MC1R	0.274738	1.89016	1.51731	0.131881	0.472499	-5.2537
EHMT1	0.227411	1.90526	1.51657	0.132068	0.472737	-5.25478
NUP210	0.313882	1.87856	1.51557	0.132321	0.472737	-5.25624
SEMA3F	-0.296746	1.90173	-1.51543	0.132356	0.472737	-5.25644
EIF4H	-0.267376	2.48048	-1.5153	0.132387	0.472737	-5.25662
BOLA2B	-0.270609	2.78266	-1.51499	0.132466	0.472737	-5.25707
NR2F2	0.298181	1.60658	1.51486	0.1325	0.472737	-5.25727
ANO1	0.397218	1.51745	1.51476	0.132525	0.472737	-5.25741
SNX33	0.260195	1.61388	1.51468	0.132546	0.472737	-5.25753
TMEM223	0.308309	1.76693	1.51391	0.132739	0.473105	-5.25864
PAWR	-0.263854	1.58927	-1.51368	0.132799	0.473105	-5.25899
FAM120C	0.28592	1.72536	1.51314	0.132935	0.473322	-5.25976
PACSIN2	-0.269491	1.71397	-1.51273	0.13304	0.473432	-5.26037
DEDD2	-0.275502	1.56372	-1.51113	0.133446	0.47356	-5.26269
MLEC	0.208973	2.79194	1.511	0.133479	0.47356	-5.26287
MCCC1	-0.246893	1.63839	-1.5109	0.133506	0.47356	-5.26303
INPPL1	0.213401	2.15817	1.51084	0.13352	0.47356	-5.26311
DTX3L	-0.248467	1.7311	-1.51079	0.133534	0.47356	-5.26318
TNS4	-0.330858	1.77445	-1.51036	0.133643	0.47356	-5.26381
SKI	0.270696	1.96897	1.51006	0.133718	0.47356	-5.26424
SNX31	-0.31438	1.82478	-1.50987	0.133769	0.47356	-5.26452
RRP36	0.273691	1.58891	1.50971	0.133809	0.47356	-5.26475
PPWD1	0.260905	1.747	1.50964	0.133826	0.47356	-5.26485
TMEM159	-0.287517	2.05013	-1.50871	0.134063	0.474133	-5.26619
STX16	0.227013	1.89933	1.5084	0.134142	0.474149	-5.26664
HLA-G	0.305701	1.82959	1.50751	0.134371	0.474388	-5.26794
TBC1D16	0.258057	1.73898	1.50737	0.134406	0.474388	-5.26814
YY1	-0.263331	1.8136	-1.50726	0.134435	0.474388	-5.2683
USP40	0.267216	1.62747	1.50678	0.134556	0.474551	-5.26899
C19orf53	-0.235667	2.48239	-1.50574	0.134823	0.474967	-5.27049
NIPA2	0.241333	1.81559	1.50564	0.13485	0.474967	-5.27064
TSEN34	-0.248951	2.11147	-1.50508	0.134993	0.474967	-5.27145
CD151	-0.330399	2.61182	-1.50461	0.135115	0.474967	-5.27213
CXCL17	-0.334741	1.76839	-1.50451	0.13514	0.474967	-5.27228
TLR1	0.306164	1.74849	1.50416	0.13523	0.474967	-5.27278
CLK1	0.228714	1.97728	1.50415	0.135231	0.474967	-5.27279
GDI1	0.261588	1.8252	1.50348	0.135405	0.474967	-5.27377
KPNA3	0.304327	2.59756	1.5033	0.13545	0.474967	-5.27402
PRPF6	-0.236824	2.07067	-1.5032	0.135476	0.474967	-5.27416
TEAD2	0.268156	1.95272	1.50289	0.135556	0.474967	-5.27461
SEPTIN9	-0.270339	2.63023	-1.50281	0.135576	0.474967	-5.27472
H3C12	0.308757	1.61897	1.50217	0.135741	0.474996	-5.27565
IRGQ	0.245378	1.70414	1.50194	0.135801	0.474996	-5.27598
FBXW4	0.251476	1.68947	1.50191	0.13581	0.474996	-5.27603
NDUFA10	-0.232635	2.22382	-1.50011	0.136274	0.476355	-5.27862
FAM90A1	0.293479	1.60544	1.49909	0.136538	0.476863	-5.28009
H2AC13	-0.31307	2.76034	-1.49897	0.13657	0.476863	-5.28027
NOP56	-0.263068	2.44692	-1.4986	0.136666	0.476936	-5.2808
ZNF783	0.245163	2.05097	1.49768	0.136903	0.477499	-5.28212
ZBTB38	0.240493	2.15574	1.49722	0.137023	0.47755	-5.28278
SENP1	0.24693	1.7633	1.49705	0.137069	0.47755	-5.28303
EIF3A	-0.25562	3.32961	-1.49573	0.137411	0.478478	-5.28492
CLCN7	0.248251	1.87318	1.49488	0.137633	0.478988	-5.28615
NDUFC1	-0.251465	2.00855	-1.49344	0.138009	0.48003	-5.28821
GPN1	0.233525	1.99427	1.49249	0.138257	0.480436	-5.28958
RAB1B	-0.260139	2.55394	-1.49236	0.138291	0.480436	-5.28976
LPAR2	-0.237805	2.0985	-1.49128	0.138575	0.480436	-5.29131
AP3D1	-0.248609	2.02468	-1.49095	0.138661	0.480436	-5.29179
SSBP1	-0.249587	2.30108	-1.49092	0.138668	0.480436	-5.29183
SLC3A2	-0.249002	2.18279	-1.49092	0.138669	0.480436	-5.29183
DHRS2	-0.435909	3.42149	-1.49069	0.138729	0.480436	-5.29216
CSNK1D	-0.198275	2.70454	-1.49041	0.138801	0.480436	-5.29255
GLS	0.276585	2.26656	1.49014	0.138873	0.480436	-5.29294
COX17	-0.243933	2.12675	-1.49009	0.138885	0.480436	-5.29301
TMEM63B	-0.262442	1.65309	-1.48975	0.138975	0.480438	-5.2935
SCGB3A1	0.374408	1.5521	1.48951	0.139038	0.480438	-5.29384
SLC50A1	-0.221436	2.18548	-1.48907	0.139154	0.480501	-5.29447
KDSR	-0.284323	1.74795	-1.48886	0.139209	0.480501	-5.29477
CFL1	-0.394928	4.898	-1.48844	0.139319	0.48062	-5.29537
TMEM263	0.230945	1.76006	1.48758	0.139547	0.481144	-5.29661
HIPK1	0.308362	1.44176	1.48687	0.139734	0.481285	-5.29762
PI4K2B	0.249921	1.6651	1.48663	0.139798	0.481285	-5.29797
TRAPPC9	-0.23023	1.98725	-1.48656	0.139816	0.481285	-5.29807
AGPS	-0.231724	2.15754	-1.48593	0.139981	0.481589	-5.29896
GLTP	-0.270743	2.62243	-1.48352	0.140621	0.483527	-5.3024
MKI67	-0.275533	1.68489	-1.48297	0.140767	0.483703	-5.30319
MYBL2	-0.259503	1.87463	-1.48258	0.140869	0.483703	-5.30374
PGGT1B	0.274964	1.62499	1.48246	0.140902	0.483703	-5.30391
STMN3	0.269021	1.92568	1.48148	0.141161	0.484242	-5.30531
VPS33A	0.285441	1.58542	1.48125	0.141223	0.484242	-5.30564
RND3	-0.273171	2.04951	-1.48086	0.141328	0.484242	-5.30619
ATP1B1	-0.263794	3.38804	-1.48072	0.141365	0.484242	-5.3064
DYNLT1	-0.246417	2.41293	-1.48033	0.141468	0.484332	-5.30694
PRAMEF10	0.261451	1.7656	1.47975	0.141623	0.48439	-5.30778
ZFAND5	0.232311	2.20877	1.47953	0.141681	0.48439	-5.30808
CCDC186	0.290734	1.44825	1.4794	0.141715	0.48439	-5.30826
RTRAF	0.269165	1.71719	1.47883	0.141869	0.484472	-5.30908
GM2A	-0.270905	2.04134	-1.47842	0.141977	0.484472	-5.30966
CD2AP	-0.231015	2.02266	-1.47832	0.142004	0.484472	-5.3098
KNTC1	0.274664	1.62104	1.47817	0.142045	0.484472	-5.31002
METTL9	-0.250878	2.2385	-1.47786	0.142126	0.484487	-5.31045
APRT	-0.266093	1.95879	-1.47746	0.142234	0.484591	-5.31102
SHC1	0.266832	2.30138	1.47707	0.142339	0.484688	-5.31158
NBAS	0.271069	1.68779	1.47663	0.142456	0.48475	-5.3122
TRIB1	-0.268537	1.6273	-1.47643	0.14251	0.48475	-5.31249
PSCA	-0.60973	3.13967	-1.47552	0.142754	0.485269	-5.31378
CNBP	-0.291035	2.6591	-1.47529	0.142816	0.485269	-5.31411
H2AC17	-0.264261	2.14345	-1.47403	0.143153	0.486151	-5.31588
SLC35A4	0.262152	1.55254	1.47366	0.143252	0.486228	-5.31641
RNF24	0.241352	1.77655	1.47302	0.143424	0.48655	-5.31731
ZMYM1	0.270067	1.64844	1.47232	0.143615	0.486935	-5.31831
RARG	-0.270451	1.85006	-1.47098	0.143976	0.487747	-5.32021
SMC4	-0.274498	1.47911	-1.47079	0.144028	0.487747	-5.32048
MFSD6	0.266183	1.49279	1.47057	0.144086	0.487747	-5.32078
MON2	0.21979	1.93492	1.46952	0.144372	0.48837	-5.32228
YWHAG	-0.245303	2.25004	-1.46932	0.144425	0.48837	-5.32255
KIAA1143	0.250176	2.1301	1.46892	0.144533	0.488474	-5.32311
MT1HL1	0.30567	1.74548	1.4684	0.144674	0.488691	-5.32385
RSAD1	0.28349	1.60607	1.46772	0.144857	0.489048	-5.32481
GZMB	0.274079	1.94266	1.46675	0.145123	0.489064	-5.32618
LLGL2	-0.248244	1.68061	-1.46652	0.145183	0.489064	-5.3265
MUC5AC	0.297992	1.60786	1.46643	0.145208	0.489064	-5.32663
TSR3	-0.228954	1.89148	-1.46603	0.145318	0.489064	-5.3272
WDHD1	0.289085	1.59492	1.46569	0.145411	0.489064	-5.32768
ALG2	0.275049	1.42611	1.46555	0.145449	0.489064	-5.32787
SLK	-0.271523	1.63409	-1.46544	0.145478	0.489064	-5.32803
PLAC8	0.287331	1.91251	1.46543	0.145481	0.489064	-5.32804
RPL29	-0.378707	3.55701	-1.46425	0.145804	0.48968	-5.32971
MAF	0.339075	2.34984	1.46419	0.145819	0.48968	-5.32979
CADPS2	0.266306	1.68801	1.46361	0.145978	0.489951	-5.33061
ZDHHC5	-0.258763	1.93873	-1.46276	0.146209	0.490468	-5.3318
TRMT13	0.248742	1.73213	1.46228	0.146341	0.490547	-5.33248
GLE1	0.251253	1.79402	1.46185	0.146458	0.490547	-5.33308
FAF2	0.237472	1.72266	1.4616	0.146526	0.490547	-5.33343
RNF220	0.247369	1.79409	1.46154	0.146543	0.490547	-5.33352
GTF2I	-0.240042	2.4393	-1.46104	0.146679	0.49074	-5.33421
ZNF362	0.25278	1.77304	1.46056	0.146812	0.490927	-5.33489
SLC36A1	0.27032	1.84111	1.4584	0.147404	0.49257	-5.33792
MGAT1	-0.269391	2.33078	-1.4582	0.147459	0.49257	-5.3382
COX14	-0.223001	2.03538	-1.45742	0.147675	0.49303	-5.3393
CCDC88C	0.267305	1.73035	1.45614	0.148028	0.493946	-5.34109
TXNIP	0.320327	3.03941	1.45498	0.148346	0.494749	-5.34271
HINT1	-0.325663	2.88314	-1.45454	0.14847	0.494899	-5.34333
NUP107	-0.29079	1.87318	-1.45417	0.14857	0.494974	-5.34384
KHSRP	-0.215607	2.6771	-1.45362	0.148723	0.495031	-5.34461
BCL7B	-0.235473	1.66506	-1.45328	0.148818	0.495031	-5.34509
ERBB2	-0.365431	3.48934	-1.45326	0.148823	0.495031	-5.34511
TMEM184B	0.27372	1.67064	1.45201	0.149171	0.495519	-5.34687
DZIP1L	0.25338	2.06051	1.45187	0.149208	0.495519	-5.34706
PAIP2B	0.272855	1.9759	1.45176	0.14924	0.495519	-5.34721
SH3BP4	0.2798	1.56212	1.4516	0.149283	0.495519	-5.34743
KLF10	0.25715	1.5874	1.45077	0.149515	0.495631	-5.3486
SRRD	0.229396	2.05034	1.45059	0.149566	0.495631	-5.34885
INTS6L	0.224869	2.23135	1.4505	0.149589	0.495631	-5.34897
ZBTB17	0.293067	1.58111	1.45034	0.149634	0.495631	-5.3492
FADS3	0.288396	1.62014	1.45007	0.149709	0.495631	-5.34957
TMEM231	0.289822	1.6011	1.44967	0.149822	0.495745	-5.35013
PRR13	-0.208881	2.54332	-1.44882	0.150058	0.495844	-5.35132
SUPT4H1	-0.224584	1.87413	-1.44872	0.150084	0.495844	-5.35145
TMEM160	-0.241196	2.02155	-1.44852	0.150141	0.495844	-5.35173
MARCHF2	0.265734	1.91398	1.44843	0.150165	0.495844	-5.35185
LYNX1	0.272317	1.67412	1.44706	0.150548	0.496849	-5.35376
ALG10B	0.271737	2.05821	1.44628	0.150766	0.497307	-5.35484
PPP6C	0.238217	1.85278	1.44585	0.150889	0.497452	-5.35545
H1-4	-0.369514	2.7877	-1.44433	0.151313	0.498592	-5.35756
CTDSP1	0.229027	1.98693	1.44192	0.151993	0.500366	-5.36091
ORMDL2	-0.213919	2.08508	-1.44185	0.15201	0.500366	-5.361
DPH1	0.226063	2.12848	1.44012	0.152498	0.501576	-5.3634
TMEM18	0.293065	1.53223	1.43996	0.152544	0.501576	-5.36362
SNN	-0.230486	2.12874	-1.43971	0.152616	0.501576	-5.36398
MAPKAP1	0.266795	1.51416	1.43888	0.152849	0.50208	-5.36512
ITGAX	0.265063	1.85831	1.43652	0.153517	0.503872	-5.36838
DLD	-0.243031	1.6872	-1.4364	0.153553	0.503872	-5.36856
PIM1	-0.260017	2.11324	-1.43478	0.154011	0.504884	-5.37078
CNDP2	-0.258255	2.18316	-1.4346	0.154064	0.504884	-5.37104
MCM3AP	0.227247	1.76746	1.43447	0.154101	0.504884	-5.37122
LARP4	-0.256243	1.5082	-1.43334	0.154422	0.50509	-5.37277
NBL1	0.337575	3.48503	1.43301	0.154518	0.50509	-5.37324
VOPP1	0.268943	1.82228	1.43294	0.154536	0.50509	-5.37332
HNRNPK	-0.273667	2.3946	-1.43281	0.154574	0.50509	-5.37351
PIK3CD	0.291247	1.65645	1.43261	0.154632	0.50509	-5.37379
FCHSD2	0.273666	1.68328	1.43256	0.154644	0.50509	-5.37384
FKBP3	-0.247086	2.06909	-1.43198	0.15481	0.505184	-5.37465
CDKN1A	-0.266454	1.95912	-1.4319	0.154833	0.505184	-5.37476
PKMYT1	-0.290162	3.37095	-1.43102	0.155086	0.505616	-5.37598
RPL15	-0.361471	4.46473	-1.43076	0.15516	0.505616	-5.37633
IZUMO1R	0.309052	1.73365	1.4306	0.155205	0.505616	-5.37655
GALNT3	-0.277461	1.60682	-1.42987	0.155413	0.506034	-5.37755
TNFSF10	-0.341117	2.51112	-1.42911	0.155633	0.506489	-5.3786
LTBP4	0.237005	2.17142	1.42702	0.156231	0.508174	-5.38147
IFI30	0.393268	3.60709	1.42649	0.156384	0.508408	-5.38219
ARPC4	-0.245167	2.56991	-1.42481	0.156869	0.509724	-5.38451
MRPL49	-0.220944	1.81452	-1.42403	0.157095	0.50995	-5.38558
KRTCAP3	-0.259175	1.56482	-1.42378	0.157167	0.50995	-5.38592
CAPN15	-0.253869	2.05017	-1.42364	0.157206	0.50995	-5.3861
ARHGAP23	-0.242822	1.97388	-1.42338	0.157282	0.50995	-5.38646
H2BU1	-0.240418	2.11173	-1.42317	0.157342	0.50995	-5.38675
RSU1	0.261382	1.91453	1.42222	0.157619	0.510576	-5.38806
RALA	-0.22828	1.78118	-1.42163	0.157789	0.510576	-5.38886
SEC11A	-0.231419	2.32173	-1.42116	0.157925	0.510576	-5.3895
POLD2	-0.213818	1.94017	-1.42103	0.157963	0.510576	-5.38968
NDUFB1	-0.251378	2.26618	-1.42065	0.158072	0.510576	-5.3902
THEM5	-0.216916	2.69045	-1.41968	0.158355	0.510576	-5.39153
NDUFB6	0.213851	2.42218	1.41887	0.158591	0.510576	-5.39264
DGCR2	-0.219468	1.7495	-1.4187	0.15864	0.510576	-5.39287
SETD3	0.235614	1.6591	1.41793	0.158863	0.510576	-5.39391
PRSS22	-0.270372	2.041	-1.41782	0.158895	0.510576	-5.39406
XAF1	0.285061	1.91408	1.41777	0.15891	0.510576	-5.39413
RPLP2	-0.347057	5.07104	-1.41774	0.15892	0.510576	-5.39418
ESCO2	0.272606	1.95455	1.4177	0.158932	0.510576	-5.39424
SUMO1	-0.22886	1.81465	-1.41749	0.158992	0.510576	-5.39452
TMEM154	-0.260055	1.62709	-1.417	0.159135	0.510576	-5.39519
PAXX	0.246555	2.41466	1.41684	0.15918	0.510576	-5.3954
BTN2A1	0.296212	1.66611	1.41637	0.159318	0.510576	-5.39604
SHMT2	-0.255866	2.03011	-1.41625	0.159355	0.510576	-5.39621
ZNF655	0.233187	1.75085	1.41614	0.159387	0.510576	-5.39636
PGK1	-0.324037	2.75247	-1.41611	0.159396	0.510576	-5.3964
YJU2	0.22544	1.99954	1.41598	0.159434	0.510576	-5.39658
PIGC	0.246953	1.76256	1.41555	0.159558	0.510576	-5.39716
GOT2	-0.252893	1.8344	-1.41506	0.159701	0.510576	-5.39782
GOLGA7	0.249599	1.96392	1.41479	0.159781	0.510576	-5.3982
ZMIZ1	0.22033	1.83805	1.41449	0.159869	0.510576	-5.39861
OAZ1	-0.324829	3.19355	-1.41398	0.160017	0.510576	-5.3993
SF3B4	-0.26567	1.59195	-1.41392	0.160036	0.510576	-5.39939
RNF225	0.289324	1.75353	1.41351	0.160156	0.510576	-5.39994
CHD7	-0.261882	1.59256	-1.41344	0.160177	0.510576	-5.40004
FAM241A	0.2502	1.72587	1.4133	0.160216	0.510576	-5.40022
MBD2	-0.25558	2.52096	-1.41281	0.160363	0.510576	-5.4009
DUSP3	0.257038	1.61763	1.41277	0.160371	0.510576	-5.40094
PPIA	-0.387828	3.88592	-1.41257	0.160431	0.510576	-5.40121
ZC3H15	-0.245234	1.76849	-1.41256	0.160435	0.510576	-5.40123
ERLEC1	0.227423	1.9556	1.41255	0.160437	0.510576	-5.40124
DNAJC21	-0.226838	1.88828	-1.41253	0.160444	0.510576	-5.40128
BPIFA3	0.311691	1.69969	1.41214	0.160559	0.510686	-5.40181
IFIT2	0.27968	1.82266	1.41139	0.160779	0.510981	-5.40283
IFI6	-0.331711	2.05125	-1.41121	0.160832	0.510981	-5.40307
TAF4	0.230031	1.77055	1.411	0.160894	0.510981	-5.40336
ZNF664	-0.22285	1.78172	-1.41023	0.161119	0.511014	-5.40439
TSPO	-0.248212	1.74089	-1.41017	0.161137	0.511014	-5.40448
HELZ2	-0.222532	1.97687	-1.41	0.161188	0.511014	-5.40471
OPA1	-0.275998	1.38344	-1.40951	0.161331	0.511014	-5.40537
TBC1D3C	-0.254832	3.21475	-1.40951	0.161331	0.511014	-5.40537
TP53I13	0.25219	2.15068	1.40931	0.16139	0.511014	-5.40564
QKI	0.256795	1.84678	1.40892	0.161507	0.511015	-5.40618
SELENOT	-0.225003	2.16428	-1.40876	0.161552	0.511015	-5.40639
MDM4	0.2356	1.62083	1.4053	0.162577	0.513781	-5.41108
[truncated: 4,321 more rows]

## Sheet: Immune Infiltrate DE
	logFC	AveExpr	t	P.Value	adj.P.Val	B
CCDC137	-1.55122	4.11543	-7.34309	3.14207e-11	1.98579e-07	14.97
TLN1	1.48001	1.36421	6.18459	9.64203e-09	3.04688e-05	9.66096
OSTC	1.24893	1.52673	5.67736	1.02968e-07	0.00021692	7.46885
PLEKHG5	1.13171	1.50138	5.53975	1.92358e-07	0.000303925	6.89123
ACBD6	1.09759	1.63726	5.47951	2.52236e-07	0.000318826	6.64089
PKN2	1.18053	1.38329	5.40207	3.56541e-07	0.000339185	6.32133
FLYWCH2	1.20369	1.54402	5.39032	3.7568e-07	0.000339185	6.27306
RIC1	1.10358	1.44105	5.31589	5.22411e-07	0.000412705	5.96879
PITPNB	0.972907	1.62143	5.23831	7.34682e-07	0.00045774	5.65429
DCK	1.05115	1.75135	5.23683	7.39477e-07	0.00045774	5.6483
ELN	1.28883	1.76362	5.21978	7.967e-07	0.00045774	5.57958
SORBS3	1.10976	1.4763	5.15568	1.05319e-06	0.000532715	5.32234
GLIPR1	1.29807	1.32463	5.14654	1.09577e-06	0.000532715	5.28581
H3-3B	-1.23108	4.551	-5.083	1.44182e-06	0.000650881	5.03302
TCF7L2	1.07477	1.57407	5.06676	1.54612e-06	0.000651432	4.96871
PHF20L1	1.0795	1.58861	5.03224	1.79275e-06	0.000708135	4.83246
SDC3	1.08483	1.67022	4.9973	2.08125e-06	0.000749452	4.69514
RAPGEF1	1.0451	1.54043	4.96535	2.38427e-06	0.000749452	4.57008
TRIM44	1.08429	1.45125	4.94745	2.57236e-06	0.000749452	4.50025
SNX19	1.22781	1.40115	4.94405	2.60972e-06	0.000749452	4.48699
CDC26	1.10812	1.47971	4.94096	2.64407e-06	0.000749452	4.47496
UBE2G1	0.983675	1.64836	4.93853	2.6714e-06	0.000749452	4.4655
VPS53	1.12964	1.41678	4.93363	2.72744e-06	0.000749452	4.44641
LARP7	1.02359	1.57442	4.91196	2.98889e-06	0.000787073	4.36224
STING1	1.22929	1.48625	4.88955	3.28491e-06	0.000795308	4.27543
RARS1	1.00811	1.5156	4.88192	3.39199e-06	0.000795308	4.24595
CNOT7	1.06792	1.59187	4.87428	3.50272e-06	0.000795308	4.21643
RCOR1	0.983522	1.65493	4.87287	3.52352e-06	0.000795308	4.21099
PTPRCAP	1.18854	1.74549	4.83656	4.10256e-06	0.000817524	4.07119
COG5	0.958206	1.54606	4.83525	4.1251e-06	0.000817524	4.06615
EIF2A	1.00646	1.4661	4.8331	4.16248e-06	0.000817524	4.05787
INO80E	0.917864	1.68483	4.828	4.2521e-06	0.000817524	4.0383
GPR180	0.974598	1.70195	4.82564	4.29417e-06	0.000817524	4.02926
RUFY3	1.12341	1.46723	4.80599	4.66088e-06	0.000817524	3.95399
TNS1	1.11415	1.51057	4.79144	4.95192e-06	0.000817524	3.89837
IKBKB	0.900241	1.73338	4.77276	5.35141e-06	0.000817524	3.82715
WIPF1	1.0654	1.88462	4.76275	5.57801e-06	0.000817524	3.78908
DPP9	0.932904	1.63556	4.75983	5.64598e-06	0.000817524	3.77796
RAB31	0.961081	1.65107	4.74777	5.93492e-06	0.000817524	3.73215
KLHDC2	0.978222	1.54718	4.74126	6.0967e-06	0.000817524	3.70747
LAPTM5	1.27398	1.76775	4.74089	6.10614e-06	0.000817524	3.70606
NDUFA9	0.957457	1.61646	4.73864	6.16304e-06	0.000817524	3.69754
HIPK1	1.13621	1.44176	4.73635	6.22162e-06	0.000817524	3.68886
TCERG1	1.00373	1.61549	4.73101	6.36025e-06	0.000817524	3.66864
SPRED1	0.923437	1.7319	4.71862	6.69367e-06	0.000817524	3.62176
KMT2C	0.929444	1.63171	4.7156	6.77746e-06	0.000817524	3.61035
VRK3	0.941734	1.56621	4.71479	6.80007e-06	0.000817524	3.6073
TGFBR1	1.12054	1.89444	4.71478	6.80048e-06	0.000817524	3.60724
RBPJ	0.968969	1.69728	4.71057	6.91945e-06	0.000817524	3.59133
FZD1	1.12471	1.76229	4.70826	6.98553e-06	0.000817524	3.58261
DPM3	0.972403	1.62279	4.70586	7.05476e-06	0.000817524	3.57357
EPS15	0.825634	1.67992	4.69948	7.24208e-06	0.000817524	3.54953
PANK3	0.940029	1.52429	4.69781	7.29205e-06	0.000817524	3.54322
HIP1	1.04968	1.54145	4.6932	7.43159e-06	0.000817524	3.52584
JAK1	0.980046	1.51475	4.69187	7.47222e-06	0.000817524	3.52084
GFM2	0.967047	1.80761	4.69179	7.47461e-06	0.000817524	3.52055
ZMIZ1	0.843195	1.83805	4.68935	7.5499e-06	0.000817524	3.51135
MAPKAP1	1.0059	1.51416	4.68781	7.59777e-06	0.000817524	3.50556
SYNPO	0.943519	1.73479	4.68672	7.63195e-06	0.000817524	3.50144
ADIPOR1	1.04545	1.46111	4.68084	7.81805e-06	0.000823502	3.47935
DNMT1	0.985033	1.66977	4.66925	8.19823e-06	0.000845511	3.43581
LRRTM1	1.15517	1.67855	4.6664	8.29457e-06	0.000845511	3.4251
WBP11	0.968504	1.64132	4.66237	8.43237e-06	0.000845914	3.40999
MAPT	1.49438	1.60696	4.65059	8.84839e-06	0.000873779	3.36585
TLK1	0.89807	1.49099	4.64542	9.03713e-06	0.000874805	3.3465
NIPAL2	0.984387	1.43573	4.64273	9.13689e-06	0.000874805	3.33644
LAMA4	1.14085	1.56381	4.63878	9.28527e-06	0.000874805	3.32168
ANKRD36B	-1.12877	5.29578	-4.6354	9.41413e-06	0.000874805	3.30904
VCAN	1.349	1.58708	4.63186	9.55087e-06	0.000874805	3.29583
YTHDF1	0.914384	1.57329	4.62758	9.71857e-06	0.000876631	3.27988
LAMC1	1.00477	1.98905	4.62433	9.84823e-06	0.000876631	3.26773
B4GALT7	1.0313	1.80048	4.61399	1.02712e-05	0.000893789	3.2292
SACM1L	0.930721	1.7063	4.60907	1.04784e-05	0.000893789	3.2109
STEAP1	1.00413	1.77762	4.60763	1.05397e-05	0.000893789	3.20556
USP17L17	1.53298	1.72276	4.60441	1.06786e-05	0.000893789	3.19357
MICAL3	1.15215	1.41564	4.60281	1.07481e-05	0.000893789	3.18762
MTIF3	0.87966	1.74132	4.59223	1.12192e-05	0.000920847	3.14833
PPFIA1	0.894097	2.01098	4.57878	1.18471e-05	0.000940104	3.09846
ASCC3	0.901882	1.62465	4.5754	1.20102e-05	0.000940104	3.08593
GLG1	0.950306	1.3645	4.5744	1.20588e-05	0.000940104	3.08224
RASA3	1.10448	1.52541	4.56594	1.24782e-05	0.000940104	3.05093
EIF2S3	1.0665	1.49295	4.56534	1.25086e-05	0.000940104	3.0487
BLZF1	0.910731	1.59067	4.56149	1.27045e-05	0.000940104	3.03447
GNA12	0.961131	1.58646	4.56087	1.27362e-05	0.000940104	3.03219
RUSF1	1.05932	1.43451	4.55751	1.29098e-05	0.000940104	3.01979
PPIL4	0.957696	1.5767	4.55499	1.30421e-05	0.000940104	3.01046
HLA-DPB1	1.28027	2.05277	4.54996	1.33091e-05	0.000940104	2.99191
FAM117B	0.955638	1.65563	4.54823	1.34022e-05	0.000940104	2.98553
GABRP	1.49448	1.25987	4.5465	1.34957e-05	0.000940104	2.97916
GAPVD1	1.06646	1.54434	4.5461	1.35178e-05	0.000940104	2.97767
ABI2	0.932196	1.65892	4.54363	1.36529e-05	0.000940104	2.96857
AHDC1	0.912221	1.49161	4.54109	1.37932e-05	0.000940104	2.95921
PHC3	0.91219	1.55541	4.54036	1.38338e-05	0.000940104	2.95651
SH3PXD2A	1.0287	1.65302	4.52307	1.48294e-05	0.00098267	2.89291
OAF	1.04911	1.39412	4.52211	1.48867e-05	0.00098267	2.88938
HNRNPCL4	0.986578	1.85325	4.52061	1.49766e-05	0.00098267	2.88387
TGFBI	1.34175	1.69208	4.51749	1.51652e-05	0.00098267	2.87242
BCL2L13	0.998832	1.56213	4.5163	1.52376e-05	0.00098267	2.86806
DCTN3	0.871363	1.66141	4.50894	1.56936e-05	0.00100185	2.84109
SFI1	1.04487	1.52909	4.49996	1.62681e-05	0.00102814	2.8082
DCTN2	0.976307	1.53549	4.49249	1.67615e-05	0.00102828	2.78086
CCN2	1.28099	1.6402	4.48768	1.7087e-05	0.00102828	2.76327
CCDC88C	0.959254	1.73035	4.48542	1.72422e-05	0.00102828	2.755
SESN3	1.01301	1.69849	4.485	1.72707e-05	0.00102828	2.75349
CLCC1	0.87956	1.63921	4.47652	1.78656e-05	0.00102828	2.72252
UBXN7	0.9252	1.60145	4.47532	1.7951e-05	0.00102828	2.71816
AGPAT2	0.9787	1.64019	4.47326	1.80993e-05	0.00102828	2.71063
WASHC5	0.909395	1.54082	4.47125	1.82452e-05	0.00102828	2.70329
KLHL20	0.954373	1.737	4.47044	1.83036e-05	0.00102828	2.70037
CNP	0.859217	1.69366	4.46886	1.84197e-05	0.00102828	2.69459
NPEPL1	0.948228	1.43685	4.4685	1.84459e-05	0.00102828	2.69329
DOCK7	0.971874	1.50865	4.46836	1.84564e-05	0.00102828	2.69277
ATP13A1	0.837918	1.57133	4.46748	1.85211e-05	0.00102828	2.68957
OTUD5	0.92627	1.59958	4.46694	1.8561e-05	0.00102828	2.6876
APOBEC3A_B	-0.99108	4.57917	-4.4626	1.88841e-05	0.00102828	2.67182
COL15A1	1.14568	1.42632	4.46259	1.8885e-05	0.00102828	2.67178
SRSF9	-0.922211	3.50499	-4.46059	1.90363e-05	0.00102828	2.66448
TIMM10B	0.88307	1.61876	4.45671	1.93321e-05	0.00103542	2.65039
INTS8	1.02322	1.55562	4.45287	1.96301e-05	0.00104254	2.6364
NUP188	0.949072	1.55515	4.45001	1.98539e-05	0.00104564	2.62604
CDK5RAP1	0.978886	1.53302	4.44459	2.0286e-05	0.00105957	2.60636
MIDEAS	0.87498	1.65406	4.44186	2.05075e-05	0.00106236	2.59643
LCP2	1.10464	1.79805	4.43574	2.10114e-05	0.00107325	2.57425
SAR1B	0.861492	1.59224	4.43519	2.10574e-05	0.00107325	2.57225
FBN1	1.06893	1.66604	4.42714	2.17403e-05	0.00109919	2.54308
HELZ	0.979011	1.59445	4.42288	2.21097e-05	0.00110899	2.52769
PIP4K2A	1.00193	1.56079	4.41881	2.2469e-05	0.00111651	2.51295
TGOLN2	0.858839	1.80718	4.41366	2.29315e-05	0.00111651	2.49434
USP39	1.03751	1.41971	4.41338	2.29565e-05	0.00111651	2.49334
LPP	0.915564	1.76701	4.41327	2.29662e-05	0.00111651	2.49296
UFL1	0.893385	1.48378	4.40924	2.33354e-05	0.00111804	2.47839
IFI44L	0.999621	1.50451	4.40907	2.33514e-05	0.00111804	2.47776
ZFYVE26	0.902724	1.5711	4.40249	2.39661e-05	0.00113884	2.45402
CD14	1.01844	1.5503	4.39831	2.43642e-05	0.00114408	2.43898
FSTL1	1.05434	1.90674	4.39754	2.44385e-05	0.00114408	2.4362
NFIX	0.994196	1.57296	4.38877	2.52977e-05	0.00116838	2.40464
ITGA5	1.13169	1.58804	4.38848	2.53271e-05	0.00116838	2.40358
ZNF598	0.839427	1.81337	4.38183	2.59993e-05	0.00118191	2.37966
SIAH1	0.893963	1.77171	4.38116	2.60678e-05	0.00118191	2.37725
CKAP2	0.890701	1.47447	4.38005	2.61816e-05	0.00118191	2.37327
PSG2	0.936531	1.73259	4.36937	2.73043e-05	0.00121228	2.33494
CXCL8	1.15844	1.61697	4.36925	2.73174e-05	0.00121228	2.3345
DENR	0.873394	1.75699	4.3682	2.74297e-05	0.00121228	2.33075
STRAP	0.915531	1.68417	4.36378	2.79108e-05	0.00122397	2.31488
ATF7IP	0.938418	1.56588	4.36222	2.80816e-05	0.00122397	2.30931
CREB1	0.778196	1.80908	4.35672	2.86948e-05	0.00124213	2.28959
HGSNAT	0.919012	1.61568	4.34784	2.97098e-05	0.00127403	2.25786
NIPA2	0.813843	1.81559	4.34677	2.98349e-05	0.00127403	2.25403
WDR82	0.902674	1.56309	4.34162	3.04427e-05	0.00129126	2.23562
SNW1	0.864314	1.84051	4.33881	3.07787e-05	0.00129179	2.22561
NRP2	0.993473	1.52016	4.3377	3.09131e-05	0.00129179	2.22163
SLC44A1	0.890072	1.60215	4.33642	3.10683e-05	0.00129179	2.21706
C17orf49	0.791751	1.75552	4.33083	3.17537e-05	0.00130116	2.19715
CHTOP	0.960702	1.58084	4.32708	3.22223e-05	0.00130116	2.18378
G3BP2	0.878784	1.55161	4.32634	3.23162e-05	0.00130116	2.18113
SEC16A	0.804143	1.83717	4.32629	3.23217e-05	0.00130116	2.18097
MRPL37	1.0057	1.47008	4.32628	3.23231e-05	0.00130116	2.18093
DHX35	0.953797	1.475	4.32446	3.25535e-05	0.00130214	2.17445
NOTCH2	0.81713	1.43504	4.32263	3.27876e-05	0.00130325	2.16792
CASP8AP2	0.886096	1.64128	4.31834	3.33405e-05	0.00131006	2.15266
SLC7A8	1.06612	1.49761	4.31809	3.33733e-05	0.00131006	2.15176
CDC123	0.85118	1.52116	4.31472	3.38137e-05	0.00131915	2.1398
CHRAC1	0.817401	1.68301	4.30884	3.45973e-05	0.00134144	2.11891
SMPD2	1.05712	1.53291	4.30507	3.51091e-05	0.00135299	2.10551
WWP1	0.958966	1.55506	4.30198	3.55332e-05	0.00136103	2.09456
WDFY1	0.941548	1.40989	4.2965	3.62983e-05	0.00138196	2.07513
APIP	0.941304	1.56427	4.29328	3.67565e-05	0.00139102	2.0637
KLF10	0.891238	1.5874	4.29063	3.71366e-05	0.00139703	2.05432
CNNM3	0.899531	1.75415	4.28856	3.74364e-05	0.00139703	2.04698
ARHGEF1	1.10868	1.51503	4.28622	3.77775e-05	0.00139703	2.03871
ERN1	0.858598	1.69785	4.28547	3.78881e-05	0.00139703	2.03605
NCOR1	0.983218	1.39864	4.28457	3.80205e-05	0.00139703	2.03287
GBP5	1.17178	1.62682	4.28019	3.86718e-05	0.00139982	2.01738
IL17RA	0.934666	1.65387	4.27968	3.87479e-05	0.00139982	2.01559
COX20	0.845598	1.90927	4.2785	3.8925e-05	0.00139982	2.01143
PLA2R1	0.886613	1.64013	4.27812	3.89824e-05	0.00139982	2.01009
FBXO11	0.784208	1.87053	4.27131	4.00249e-05	0.00142621	1.98603
ZNF692	0.950133	1.59949	4.27039	4.01686e-05	0.00142621	1.98276
ATP2B1	0.88542	1.67802	4.26495	4.10225e-05	0.00144701	1.96359
CTSO	1.03409	1.70891	4.26376	4.12124e-05	0.00144701	1.95938
NRP1	1.02367	1.68515	4.26178	4.15288e-05	0.00145007	1.95241
MRPS34	0.76475	1.71735	4.25609	4.24515e-05	0.00147414	1.93239
ZUP1	0.921559	1.52527	4.25085	4.33196e-05	0.00149606	1.91394
WASF2	0.994929	1.60749	4.24607	4.41257e-05	0.00151562	1.89714
RNF145	0.985739	1.3952	4.24021	4.51352e-05	0.00153654	1.87653
DDHD2	0.955309	1.56596	4.23971	4.52208e-05	0.00153654	1.8748
TOM1L1	0.916251	1.58329	4.23532	4.59925e-05	0.00154469	1.85939
CHCHD5	0.858912	1.64089	4.23455	4.61294e-05	0.00154469	1.85668
PI4KA	0.788932	1.62441	4.23419	4.61941e-05	0.00154469	1.85541
NUDC	0.841978	1.67207	4.22751	4.73969e-05	0.00157399	1.83199
TCEAL4	0.758112	1.68051	4.22612	4.76505e-05	0.00157399	1.82713
NREP	1.13115	1.55948	4.22287	4.825e-05	0.00157399	1.81574
ZNF736	0.912083	1.63652	4.22282	4.82583e-05	0.00157399	1.81559
SEC14L1	0.950198	1.6266	4.22224	4.83667e-05	0.00157399	1.81354
PSMD13	0.922704	1.45592	4.22118	4.85645e-05	0.00157399	1.80983
TNC	1.30156	2.29996	4.21893	4.89862e-05	0.00157702	1.80195
TTYH3	-0.780989	3.49006	-4.21802	4.91572e-05	0.00157702	1.79878
SLC31A1	0.877609	1.71914	4.21365	4.99897e-05	0.00159563	1.78349
WARS1	1.10916	1.54745	4.21206	5.02951e-05	0.00159731	1.77794
CASP1	0.889796	1.77748	4.20637	5.1404e-05	0.00162437	1.75808
TEAD1	0.891547	1.56512	4.20405	5.18642e-05	0.00163075	1.74997
EHD4	0.811056	1.61263	4.19546	5.35978e-05	0.00165949	1.72003
WDHD1	0.973767	1.59492	4.19501	5.36917e-05	0.00165949	1.71844
OAZ2	1.03309	1.4622	4.19486	5.37209e-05	0.00165949	1.71795
TXNDC17	1.04673	1.49113	4.19434	5.38285e-05	0.00165949	1.71612
MYO19	0.875384	1.62563	4.1896	5.48148e-05	0.0016767	1.6996
GOLIM4	0.793867	1.82692	4.18911	5.49172e-05	0.0016767	1.6979
ATG13	0.862074	1.80638	4.18377	5.60492e-05	0.00170303	1.67933
BAZ2A	0.86162	1.51581	4.18198	5.64332e-05	0.00170478	1.67311
SPI1	0.995488	1.79989	4.17987	5.68903e-05	0.00170478	1.66577
SHOC2	1.03877	1.46486	4.17856	5.71748e-05	0.00170478	1.66123
CHMP2A	0.799809	1.64634	4.17851	5.71856e-05	0.00170478	1.66106
MTF2	0.86351	1.57231	4.17374	5.82361e-05	0.00172794	1.6445
PTPN18	0.88705	1.53753	4.17098	5.8853e-05	0.00173517	1.63491
SOCS5	0.895061	1.65346	4.1702	5.90287e-05	0.00173517	1.63219
EOGT	0.990131	1.48995	4.16834	5.94478e-05	0.0017394	1.62576
CSHL1	1.18548	1.40018	4.16534	6.01322e-05	0.00174565	1.61534
RBM34	0.871283	1.5456	4.16498	6.02138e-05	0.00174565	1.61411
BGN	1.23607	1.8067	4.16171	6.09701e-05	0.0017595	1.60275
JMJD7	1.03576	1.43663	4.15951	6.14814e-05	0.00176539	1.59516
TASOR2	-0.844034	4.94636	-4.15844	6.17329e-05	0.00176539	1.59144
SNX33	0.840064	1.61388	4.15718	6.20284e-05	0.00176585	1.5871
BTN2A1	1.02187	1.66611	4.14258	6.5569e-05	0.00183707	1.53661
MT1E	1.24135	1.4362	4.1421	6.56885e-05	0.00183707	1.53495
NUP43	0.981983	1.40702	4.14208	6.56924e-05	0.00183707	1.5349
RPL8	-1.20623	3.87392	-4.14172	6.5782e-05	0.00183707	1.53366
METTL2B	0.784968	1.73884	4.13995	6.62265e-05	0.00183707	1.52753
PMEPA1	0.975617	1.51781	4.13742	6.68647e-05	0.00183707	1.51881
SRGN	1.00909	1.85689	4.13557	6.73366e-05	0.00183707	1.51242
BAG3	0.865961	1.6992	4.13555	6.73403e-05	0.00183707	1.51237
DHPS	0.888278	1.62728	4.13554	6.73446e-05	0.00183707	1.51231
FBXO3	0.798193	1.64621	4.13518	6.74366e-05	0.00183707	1.51107
PAPOLA	0.936502	1.92638	4.13279	6.8049e-05	0.00184579	1.50285
PPP1R9B	0.841869	1.78733	4.13155	6.83698e-05	0.00184657	1.49857
RNF19A	1.12592	1.42804	4.1219	7.09142e-05	0.00188903	1.46535
PDGFRB	1.12297	1.58492	4.12167	7.09752e-05	0.00188903	1.46457
GRAMD1A	0.990516	1.61641	4.12103	7.11496e-05	0.00188903	1.46234
GLRX5	0.78869	1.62354	4.11966	7.15178e-05	0.00188903	1.45765
RGS1	1.06071	1.73313	4.11943	7.15794e-05	0.00188903	1.45686
SETD1B	0.887143	1.60391	4.11886	7.17351e-05	0.00188903	1.45489
COG7	0.822305	1.66834	4.1177	7.20501e-05	0.00188945	1.45091
PEX3	0.89993	1.65497	4.11568	7.26035e-05	0.00189609	1.44395
SETD5	0.827641	1.68725	4.11241	7.35042e-05	0.00191171	1.43274
TRIM33	0.891854	1.51769	4.11081	7.39497e-05	0.00191431	1.42725
BCKDHB	0.911175	1.56242	4.10969	7.42649e-05	0.00191431	1.42339
TSEN54	0.956858	1.5619	4.10881	7.45125e-05	0.00191431	1.42036
FARP2	0.853873	1.6045	4.10651	7.51606e-05	0.00192314	1.41249
TBC1D2B	0.802242	1.67363	4.10304	7.61513e-05	0.00193879	1.40059
ENOSF1	0.819429	1.57481	4.10223	7.6386e-05	0.00193879	1.39779
GOLGB1	0.866038	1.44325	4.09987	7.70687e-05	0.0019483	1.38971
ADGRE5	0.910248	1.55395	4.09589	7.8232e-05	0.00195031	1.3761
CFH	1.02727	1.64389	4.09576	7.82722e-05	0.00195031	1.37563
ECI1	0.883156	1.69405	4.09557	7.83278e-05	0.00195031	1.37498
APCDD1	1.11031	1.59166	4.09291	7.91171e-05	0.00195031	1.36587
CDK13	0.826128	1.56655	4.09191	7.94138e-05	0.00195031	1.36247
LBR	0.841694	1.58979	4.09115	7.96429e-05	0.00195031	1.35986
OSTM1	0.945077	1.63301	4.09046	7.98506e-05	0.00195031	1.35749
GIGYF2	0.87364	1.59507	4.08975	8.0063e-05	0.00195031	1.35508
EIF2AK2	0.846288	1.68393	4.0888	8.03508e-05	0.00195031	1.35182
HCK	0.918709	1.63699	4.08785	8.06387e-05	0.00195031	1.34857
E4F1	0.844352	1.69392	4.08594	8.12208e-05	0.00195031	1.34203
TENT2	0.858521	1.63459	4.0857	8.12937e-05	0.00195031	1.34122
SENP1	0.793376	1.7633	4.08171	8.25204e-05	0.00195031	1.32761
SGK3	0.960191	1.4335	4.08165	8.25416e-05	0.00195031	1.32738
VSNL1	0.960404	1.46801	4.08089	8.27756e-05	0.00195031	1.32481
LTBP2	1.14656	1.25135	4.08061	8.28642e-05	0.00195031	1.32384
PPME1	0.823551	1.66279	4.08045	8.29142e-05	0.00195031	1.32329
SLC25A32	0.899026	1.42305	4.07976	8.31276e-05	0.00195031	1.32095
APOL6	0.915652	1.51264	4.07931	8.32689e-05	0.00195031	1.31941
CLCA2	1.23362	1.8138	4.07866	8.34724e-05	0.00195031	1.31719
SETD7	0.877716	1.78049	4.07779	8.37456e-05	0.00195031	1.31423
FAM53B	0.784688	1.91801	4.07649	8.41558e-05	0.00195031	1.30979
MKRN1	0.906214	1.61128	4.07427	8.4862e-05	0.00195031	1.3022
LANCL1	0.933677	1.45234	4.07353	8.50961e-05	0.00195031	1.2997
RPS16	-1.16734	5.24289	-4.0732	8.52018e-05	0.00195031	1.29857
DOCK9	0.800827	1.62446	4.07284	8.53194e-05	0.00195031	1.29732
GSTO1	0.884868	1.75473	4.07225	8.55078e-05	0.00195031	1.29531
DENND5A	1.02088	1.37136	4.07138	8.57888e-05	0.00195031	1.29233
DBT	0.889459	1.64869	4.06909	8.65265e-05	0.00196003	1.28456
MSL2	0.820245	1.56653	4.06616	8.74829e-05	0.00196817	1.27457
GOLGA3	0.791883	1.71155	4.06586	8.75823e-05	0.00196817	1.27354
AK3	0.807532	1.8452	4.06507	8.78409e-05	0.00196817	1.27087
PNOC	0.988673	2.01344	4.06391	8.82258e-05	0.00196817	1.2669
NABP1	0.842935	1.61755	4.06325	8.84432e-05	0.00196817	1.26466
ZNF141	0.83416	1.739	4.06212	8.88191e-05	0.0019696	1.26081
GTF3C5	0.844159	1.75907	4.06022	8.94532e-05	0.00197673	1.25435
NUP205	0.886434	1.52835	4.05853	9.00223e-05	0.00198237	1.24859
TRPC4AP	0.708441	2.12437	4.0527	9.20079e-05	0.00201906	1.22878
RAB10	0.768062	1.63241	4.04788	9.3683e-05	0.00204871	1.21241
PSMF1	0.863368	1.72793	4.04658	9.41393e-05	0.00205159	1.208
MDM4	0.799591	1.62083	4.0413	9.60143e-05	0.00208526	1.19009
DRG2	0.817102	1.61357	4.03976	9.65688e-05	0.00209012	1.18487
TINF2	0.800437	1.74135	4.03533	9.81798e-05	0.00211763	1.16985
PARN	0.862712	1.70959	4.03443	9.85098e-05	0.00211763	1.16681
TMEM181	0.92926	1.62569	4.03163	9.95439e-05	0.00212643	1.15733
HMOX2	0.90766	1.58862	4.0315	9.95922e-05	0.00212643	1.15689
HIF1A	0.95623	2.02892	4.02919	0.000100452	0.00213757	1.14909
PRELID3B	-0.883947	4.64519	-4.02447	0.000102235	0.00216821	1.13312
MVP	0.784315	1.88759	4.02098	0.000103572	0.00218451	1.12134
TPD52L1	0.969946	1.56185	4.02037	0.000103809	0.00218451	1.11926
STAB1	0.961717	1.58631	4.01977	0.000104041	0.00218451	1.11724
TTLL12	0.838292	1.62837	4.01859	0.0001045	0.00218688	1.11325
ABLIM1	0.877288	1.47975	4.01565	0.000105649	0.00220364	1.10333
NegProbe-WTX	0.995913	1.0857	4.01132	0.00010736	0.00221789	1.08875
PUM2	0.830921	1.54279	4.01132	0.000107362	0.00221789	1.08873
ZKSCAN1	0.841222	1.6844	4.01107	0.00010746	0.00221789	1.0879
OLFML3	0.938917	1.8842	4.01038	0.000107736	0.00221789	1.08558
FOXO3	0.839202	1.62038	4.00906	0.000108266	0.00222157	1.08113
MIER1	0.80758	1.60553	4.00629	0.000109387	0.0022373	1.07179
MED4	0.739312	1.75983	4.00427	0.00011021	0.00224422	1.06499
C1GALT1C1	0.829155	1.57972	4.0037	0.000110444	0.00224422	1.06306
CCDC85C	0.930491	1.68093	4.00286	0.00011079	0.00224422	1.06023
MRC1	1.00477	1.66289	4.00039	0.000111809	0.00224512	1.05193
DGCR8	0.800946	1.61563	4.00028	0.000111856	0.00224512	1.05154
AFF1	0.830288	1.78831	4.00017	0.000111901	0.00224512	1.05118
LMNB2	0.850745	1.50925	3.99915	0.000112327	0.00224653	1.04774
MTRNR2L5	1.05501	1.60538	3.9967	0.000113352	0.00225988	1.0395
C1QC	0.983251	1.83222	3.99516	0.000113998	0.00226563	1.03434
RIC8A	0.885039	1.48951	3.98948	0.000116426	0.00228576	1.01523
TMEM109	0.860615	1.39608	3.98939	0.000116465	0.00228576	1.01493
UBR5	0.796298	1.73538	3.98866	0.000116777	0.00228576	1.01251
UQCRHL	-0.887568	3.45761	-3.98841	0.000116886	0.00228576	1.01166
TMEM30A	-1.02061	6.02946	-3.98732	0.000117361	0.00228576	1.00799
BCCIP	0.764554	1.66327	3.98676	0.000117604	0.00228576	1.00611
CDK10	0.9378	1.4445	3.98564	0.000118091	0.00228576	1.00236
ATR	0.784106	1.52775	3.98553	0.000118137	0.00228576	1.00201
MIA3	0.744999	1.75606	3.98483	0.000118446	0.00228576	0.999641
SMIM10L1	0.798754	1.61497	3.98442	0.000118628	0.00228576	0.998249
ARIH2	0.780471	1.55332	3.98309	0.000119212	0.00228903	0.993799
NNMT	1.02028	1.74624	3.98195	0.000119715	0.00228903	0.989977
INO80D	0.88359	1.71222	3.98039	0.000120409	0.00228903	0.984743
SLC35F6	0.976398	1.48421	3.98011	0.000120533	0.00228903	0.98381
MAPK1	0.814291	1.58882	3.97994	0.000120609	0.00228903	0.983236
C3	1.05061	1.47597	3.97839	0.000121299	0.00229524	0.978062
ABCG1	0.850804	1.80204	3.97661	0.000122102	0.00229707	0.972081
MINK1	0.828154	1.63101	3.97599	0.00012238	0.00229707	0.970019
UBR7	0.80128	1.52174	3.97488	0.000122887	0.00229707	0.966278
EEF2KMT	0.929696	1.73422	3.97437	0.000123118	0.00229707	0.964573
CTPS1	0.859102	1.5593	3.97375	0.0001234	0.00229707	0.962501
GPR107	0.749731	1.74786	3.9727	0.000123879	0.00229707	0.95899
DUSP6	0.855046	1.94384	3.97256	0.00012394	0.00229707	0.95854
PCSK9	1.0363	1.45152	3.9712	0.000124566	0.00230191	0.953979
RNF111	0.817924	1.59326	3.96813	0.000125986	0.00232138	0.943699
OTUD6B	0.813404	1.64433	3.96731	0.000126369	0.00232166	0.940951
ARID2	0.857622	1.51067	3.96632	0.00012683	0.00232323	0.937653
SLC30A9	0.842851	1.73119	3.96555	0.00012719	0.00232323	0.935087
VSIG10	0.818135	2.01243	3.96397	0.000127933	0.00233008	0.929805
PALLD	0.899349	2.06323	3.9608	0.000129436	0.00234714	0.91922
DHX36	0.74374	1.77117	3.96044	0.000129613	0.00234714	0.917985
AAGAB	0.866192	1.57896	3.95813	0.00013072	0.00236044	0.910275
CUX1	0.748471	1.92961	3.95566	0.000131912	0.0023715	0.902052
ARL2BP	0.753056	1.76159	3.95531	0.000132084	0.0023715	0.900876
ACO2	0.829349	1.59232	3.95292	0.000133249	0.00238565	0.892917
HEBP1	0.759332	1.80244	3.95098	0.000134206	0.002396	0.886434
ANAPC13	0.789386	1.77094	3.94984	0.000134772	0.00239932	0.882623
CREBZF	0.817543	1.74026	3.94509	0.000137145	0.00242278	0.86681
RAB35	0.704332	1.68926	3.94444	0.000137474	0.00242278	0.864643
CYB5B	0.848705	1.79089	3.94438	0.000137504	0.00242278	0.864443
MRPL2	0.808185	1.60521	3.94382	0.000137786	0.00242278	0.862588
SETD3	0.775511	1.6591	3.94339	0.000138007	0.00242278	0.861139
LRP1	0.87009	2.11602	3.94247	0.000138473	0.00242424	0.85808
ELF2	0.807528	1.70945	3.94106	0.000139191	0.00243008	0.853399
NPDC1	0.894147	1.70137	3.93966	0.000139909	0.00243588	0.848739
USP11	0.832605	1.70688	3.93283	0.000143462	0.00248852	0.82603
SMU1	0.753983	1.77042	3.93197	0.000143916	0.00248852	0.823166
LARP4	0.832933	1.5082	3.93138	0.000144224	0.00248852	0.821233
UBE2H	0.823504	1.66394	3.93017	0.000144865	0.00248852	0.817219
UBE2W	0.893237	1.52991	3.93011	0.000144901	0.00248852	0.81699
ARHGEF2	0.83215	1.69574	3.92888	0.000145555	0.00248957	0.812911
TXNDC15	0.862082	1.6146	3.92851	0.00014575	0.00248957	0.811702
GNAI1	0.867506	1.46147	3.92627	0.000146952	0.00250334	0.804263
MRPL23	0.817611	1.64673	3.92518	0.000147539	0.00250657	0.800657
GNG10	0.842511	1.54074	3.92367	0.000148358	0.00251373	0.795646
ENG	0.963621	1.81426	3.92198	0.000149281	0.00251933	0.79003
CSTF1	0.821439	1.48348	3.9216	0.000149486	0.00251933	0.788786
TMEM158	1.11188	1.60577	3.92019	0.000150263	0.00251933	0.784091
PTK7	0.896602	1.53237	3.92015	0.000150283	0.00251933	0.783973
RSRC2	0.823561	1.69458	3.91649	0.000152311	0.00254648	0.771839
HSD17B8	0.921558	1.65469	3.91531	0.000152967	0.00254648	0.767947
C1orf52	0.81282	1.69248	3.91469	0.000153318	0.00254648	0.765874
STK38L	0.794633	1.67759	3.91434	0.000153514	0.00254648	0.764717
ARL4D	0.883239	1.51264	3.91127	0.000155244	0.00256433	0.754576
DYM	0.850347	1.55391	3.911	0.000155402	0.00256433	0.753655
PGAP2	0.799586	1.60268	3.91011	0.000155903	0.00256591	0.750737
UBR4	0.779778	1.6084	3.90527	0.000158688	0.00260496	0.734713
CRAT	0.86587	1.52152	3.90291	0.000160062	0.0026207	0.726914
MRPL11	0.788074	1.67757	3.89993	0.000161809	0.00264246	0.71709
CDYL	0.862427	1.65176	3.89704	0.000163525	0.00266317	0.707544
CS	0.816618	1.57497	3.89638	0.00016392	0.00266317	0.705365
MRPL52	0.76173	1.71285	3.8893	0.000168203	0.00272575	0.682026
TRNAU1AP	0.897555	1.42422	3.88715	0.000169521	0.00273111	0.674966
C9orf78	0.868632	1.51452	3.88636	0.000170009	0.00273111	0.672366
FBXL8	1.14683	1.50826	3.8863	0.000170047	0.00273111	0.672165
ANKRD52	0.856023	1.49408	3.88585	0.000170328	0.00273111	0.670672
ETV6	0.897037	1.62797	3.88467	0.000171061	0.00273111	0.666784
TSPYL1	0.870448	1.65698	3.88456	0.000171126	0.00273111	0.666441
MEAF6	0.751456	1.71621	3.88371	0.000171657	0.00273149	0.663637
GMPR2	0.767927	1.84376	3.88314	0.000172015	0.00273149	0.661757
P2RY2	0.882031	1.52354	3.88092	0.000173413	0.00273508	0.654436
CAT	0.80582	1.72459	3.88008	0.000173941	0.00273508	0.651684
NDUFA7	0.738638	1.75415	3.87961	0.000174237	0.00273508	0.650149
TRABD	0.863336	1.68364	3.87948	0.00017432	0.00273508	0.649716
ADGRA3	0.803936	1.72026	3.87935	0.000174405	0.00273508	0.649275
NDUFA5	0.737977	1.80396	3.87551	0.000176853	0.00276661	0.636671
CIAPIN1	0.793398	1.75458	3.87354	0.000178122	0.00277501	0.630204
FCGR3A	1.00502	1.66012	3.87282	0.000178588	0.00277501	0.627838
RFLNB	0.892931	1.78478	3.87264	0.000178707	0.00277501	0.627237
KIAA0513	0.847036	1.59676	3.87049	0.000180106	0.00278219	0.620185
NEK7	0.685311	1.6307	3.87033	0.000180211	0.00278219	0.619659
HMGN1	-0.850842	3.48484	-3.8699	0.00018049	0.00278219	0.618259
POLR1D	0.808006	1.70172	3.86849	0.000181419	0.0027847	0.613619
VPS52	0.873096	1.53057	3.86832	0.000181534	0.0027847	0.613045
CLEC10A	1.05604	1.79872	3.86759	0.000182009	0.00278522	0.610682
RPF2	0.861834	1.5617	3.86502	0.000183719	0.00280459	0.602229
NSMF	1.02115	1.91886	3.86264	0.000185312	0.00281891	0.594423
AGPAT1	0.788138	1.52378	3.86228	0.000185548	0.00281891	0.593269
PIGR	0.936363	1.90947	3.85907	0.00018772	0.00283989	0.582749
ITFG1	0.828204	1.51081	3.85818	0.000188325	0.00283989	0.57984
INTS6	0.848287	1.51231	3.85797	0.000188468	0.00283989	0.579153
UBR1	0.832719	1.53502	3.8576	0.000188727	0.00283989	0.577915
ZEB2	0.920731	1.67467	3.85675	0.000189304	0.00284181	0.575154
WDR5	0.701222	1.75127	3.85464	0.000190756	0.00285508	0.568246
RAB32	0.882199	1.48048	3.85416	0.000191092	0.00285508	0.566657
IRGC	0.936815	1.67357	3.84998	0.000194003	0.00288937	0.55299
TRIM22	0.892495	1.54251	3.84955	0.000194301	0.00288937	0.551604
ANKRD17	0.824731	1.62055	3.84758	0.000195692	0.00290322	0.545157
TRAF7	0.714422	1.95123	3.8463	0.000196597	0.00290982	0.540985
NFIB	0.817376	1.65018	3.84239	0.000199398	0.00294438	0.528203
CLDN5	0.801987	1.62272	3.84091	0.000200462	0.0029532	0.523392
LYZ	1.16904	2.22812	3.8379	0.000202658	0.00297254	0.513546
FCHSD2	0.871969	1.68328	3.83782	0.000202716	0.00297254	0.513289
CDC42EP4	0.845048	1.79388	3.83575	0.000204236	0.00297731	0.50654
ATP6V1A	0.802412	1.70465	3.83467	0.000205028	0.00297731	0.503044
HLA-DMA	1.00276	1.49064	3.83449	0.000205162	0.00297731	0.502453
FOXN3	0.781361	1.74877	3.83437	0.000205253	0.00297731	0.502054
TMCO4	0.781267	1.83154	3.83418	0.000205397	0.00297731	0.501421
CCNK	0.798268	1.79711	3.8313	0.000207541	0.00299555	0.492036
TMA7	-1.07301	7.09541	-3.83121	0.000207603	0.00299555	0.491768
GPCPD1	0.897802	1.67611	3.82905	0.00020923	0.00300286	0.484715
FCHO2	0.820095	1.62697	3.8283	0.000209792	0.00300286	0.48229
HS2ST1	0.673473	1.75099	3.82704	0.00021075	0.00300286	0.478174
CIBAR1	0.890975	1.626	3.82701	0.000210775	0.00300286	0.478071
VWF	0.885693	1.67828	3.82671	0.000211003	0.00300286	0.477091
OLA1	0.92972	1.65143	3.82596	0.00021157	0.00300286	0.47467
MRPS10	0.842466	1.6042	3.82557	0.000211866	0.00300286	0.473408
C12orf29	0.833291	1.66768	3.82551	0.00021191	0.00300286	0.473216
TNK2	0.755335	1.7023	3.8241	0.000212989	0.00301139	0.468628
SLC35B3	0.790483	1.60841	3.82274	0.000214035	0.00301442	0.464204
SELENON	0.782891	1.73439	3.82207	0.000214558	0.00301442	0.462001
PPP3CB	0.785703	1.58431	3.82192	0.000214671	0.00301442	0.461527
MOV10	0.710981	1.80717	3.82058	0.00021571	0.00301442	0.457166
CD93	0.892816	1.65803	3.81992	0.000216223	0.00301442	0.455017
BAZ1A	0.82825	1.54169	3.81981	0.000216304	0.00301442	0.454683
CAPN15	0.80974	2.05017	3.81893	0.000216991	0.00301442	0.451815
ERG28	0.737404	1.66271	3.81889	0.00021702	0.00301442	0.451698
DEFA1B	0.884834	1.73503	3.81747	0.000218133	0.00302324	0.447078
ASCC2	0.835264	1.52659	3.8144	0.000220554	0.00303523	0.437109
PLEKHM1	0.768593	1.72567	3.81394	0.000220917	0.00303523	0.435622
GLRX3	0.849655	1.49404	3.8137	0.000221115	0.00303523	0.434816
DESI2	0.963051	1.27509	3.81204	0.000222434	0.00303523	0.429442
ZCCHC8	0.960696	1.54398	3.81181	0.000222621	0.00303523	0.428684
SNTB2	0.857815	1.49153	3.81122	0.000223093	0.00303523	0.426771
UBFD1	0.826739	1.7988	3.81119	0.000223115	0.00303523	0.426685
TNFAIP8	0.811869	1.58261	3.81095	0.00022331	0.00303523	0.425894
DISC1	0.884667	1.63139	3.81067	0.000223531	0.00303523	0.425002
EFEMP2	1.19615	1.90266	3.80958	0.000224409	0.00303523	0.421462
FAM102A	0.802777	1.64442	3.80943	0.000224531	0.00303523	0.420973
PON2	0.879591	1.54179	3.80912	0.000224779	0.00303523	0.419973
CAV1	0.997349	1.68908	3.80849	0.000225285	0.00303523	0.417944
PACSIN2	0.806855	1.71397	3.80786	0.000225803	0.00303523	0.415872
ATP6V1B2	0.776463	1.85781	3.80736	0.000226202	0.00303523	0.414278
AK1	0.858282	1.62142	3.80616	0.000227177	0.00304186	0.410393
SH3D19	0.788138	1.5121	3.80511	0.000228035	0.00304532	0.406989
ZBTB1	0.800564	1.46085	3.80467	0.000228399	0.00304532	0.405548
SLC35A4	0.804756	1.55254	3.80299	0.000229782	0.00305369	0.400101
TMBIM4	0.717935	1.71981	3.80273	0.000229993	0.00305369	0.399269
LSP1	0.992267	1.93776	3.80153	0.000230986	0.00306044	0.395383
UCHL5	0.742256	1.71255	3.80075	0.000231635	0.00306262	0.392849
ESD	0.807141	1.72354	3.79796	0.000233957	0.00308354	0.383844
RNF13	0.759389	1.52004	3.79768	0.000234193	0.00308354	0.382935
BTBD10	0.783788	1.74874	3.79703	0.000234741	0.00308433	0.380823
ZNF714	0.817126	1.5489	3.79627	0.000235382	0.00308634	0.378363
HES7	0.882961	1.79955	3.79385	0.000237433	0.00309268	0.370532
ABCF1	0.809917	1.52732	3.79336	0.000237847	0.00309268	0.368959
THAP5	0.810294	1.4886	3.79314	0.000238035	0.00309268	0.368247
TIPARP	0.828721	1.43495	3.79232	0.000238734	0.00309268	0.365599
GSN	0.77954	1.89728	3.79221	0.000238829	0.00309268	0.36524
SF3B5	0.776997	1.67077	3.79206	0.000238959	0.00309268	0.36475
PIAS2	0.793669	1.78664	3.79121	0.000239688	0.00309268	0.362002
PIGG	0.826547	1.48674	3.7911	0.000239781	0.00309268	0.361651
HNRNPH2	0.832674	1.43877	3.78579	0.000244378	0.00314453	0.344511
ZXDC	0.876098	1.49815	3.78531	0.000244796	0.00314453	0.34297
SSR1	0.860127	1.80958	3.78445	0.000245552	0.00314785	0.340186
ITPRIPL2	0.81059	1.51024	3.78336	0.000246514	0.00315379	0.336658
NCK1	0.795593	1.68043	3.7824	0.000247357	0.00315817	0.333579
SNX6	0.782793	1.54146	3.7811	0.000248513	0.00316653	0.329374
LRRC47	0.819071	1.74355	3.77946	0.000249973	0.00317874	0.324085
RNF144B	0.752512	1.5628	3.77703	0.000252154	0.00320003	0.316248
FBXW4	0.751791	1.68947	3.77448	0.000254459	0.0032228	0.308041
DKK3	0.89822	1.62118	3.77384	0.000255035	0.00322364	0.306
RBP1	0.849137	1.64144	3.77259	0.000256177	0.00323162	0.301967
ZBTB17	0.908509	1.58111	3.77064	0.000257964	0.00324768	0.295697
PHF2	0.818144	1.67893	3.76892	0.000259551	0.00325805	0.290164
SCYL1	0.733009	1.73854	3.76863	0.000259819	0.00325805	0.289233
PIM2	0.941094	1.68224	3.76792	0.000260478	0.00325984	0.286949
SLC16A1	0.827984	1.8023	3.76527	0.000262951	0.00327793	0.278426
EFNA2	0.889371	1.79132	3.76526	0.000262961	0.00327793	0.278393
TROAP	0.74894	1.51374	3.76395	0.00026419	0.00328291	0.274185
DCUN1D1	0.770723	1.78468	3.76373	0.000264399	0.00328291	0.273475
CRYAB	0.845162	1.56316	3.76272	0.00026535	0.00328826	0.270235
EMP3	0.807108	1.97448	3.76179	0.000266232	0.00329273	0.267243
ZFYVE9	0.897086	1.54067	3.76072	0.000267244	0.0032988	0.26382
HECTD4	0.806815	1.65867	3.75842	0.00026944	0.00331708	0.25644
SH2D3A	0.817067	1.66517	3.75779	0.000270052	0.00331708	0.254394
MCCC1	0.7305	1.63839	3.75753	0.0002703	0.00331708	0.253568
JCHAIN	1.36356	1.96029	3.75669	0.000271108	0.00332055	0.250875
MRPS5	0.687097	1.72915	3.75524	0.000272513	0.0033313	0.246213
EMC7	0.746263	1.75021	3.75394	0.00027377	0.00334021	0.242064
ATP13A3	0.703055	1.6071	3.75217	0.000275504	0.00335489	0.23637
FANCI	0.920876	1.4802	3.75001	0.000277627	0.00337218	0.229449
EIF4G3	0.716695	1.95324	3.74964	0.000277992	0.00337218	0.228267
RNMT	0.803693	1.62661	3.74689	0.000280719	0.00339769	0.219466
MMP24OS	0.796017	1.83293	3.74644	0.00028117	0.00339769	0.218018
LXN	0.800523	1.88862	3.74582	0.000281792	0.00339871	0.216027
PLK1	0.852775	1.70634	3.74441	0.000283199	0.00340918	0.211535
PLXND1	0.945291	1.88429	3.74242	0.000285207	0.00342682	0.205166
USP9X	0.862317	1.65822	3.73979	0.000287881	0.00344845	0.196756
ARL13B	0.898293	1.53309	3.73936	0.000288317	0.00344845	0.195392
ADAMTS4	1.01102	1.64765	3.73904	0.000288644	0.00344845	0.19437
CBS	-0.794312	3.29548	-3.73578	0.000292001	0.00347921	0.183947
TRIP10	0.72803	1.78036	3.73548	0.000292319	0.00347921	0.182965
EBAG9	0.743946	1.63203	3.73303	0.000294867	0.00350294	0.175144
EIF2B4	0.752402	1.64886	3.73202	0.000295922	0.00350392	0.171926
SCRN2	0.919919	1.43951	3.73189	0.000296059	0.00350392	0.171508
SLC40A1	0.864763	1.51696	3.73107	0.000296914	0.00350747	0.16891
MARCKS	-0.824245	4.11748	-3.72862	0.000299499	0.0035103	0.161098
GYS1	0.797228	1.58065	3.72822	0.000299928	0.0035103	0.159808
PPP1R18	0.830725	1.57518	3.72809	0.000300062	0.0035103	0.159408
TSC22D3	0.752466	1.90738	3.72801	0.000300155	0.0035103	0.159126
SRA1	0.779795	1.52414	3.7272	0.000301013	0.0035103	0.156555
GLO1	0.784323	1.51848	3.72711	0.000301104	0.0035103	0.156284
CD82	0.842832	1.63042	3.72694	0.000301291	0.0035103	0.155725
THYN1	0.8114	1.59299	3.72594	0.000302354	0.0035103	0.15255
RAB3GAP1	0.818866	1.99727	3.72573	0.000302586	0.0035103	0.15186
PDLIM4	0.93327	1.63596	3.72464	0.000303747	0.0035103	0.14841
LAGE3	0.82142	1.76043	3.72412	0.000304315	0.0035103	0.146726
GGNBP2	0.747102	1.78321	3.72409	0.000304346	0.0035103	0.146633
BICD2	0.809431	1.64908	3.72406	0.000304374	0.0035103	0.14655
SDCBP	0.79586	2.0688	3.72271	0.000305827	0.00352063	0.142259
NUS1	0.836925	1.75383	3.72081	0.000307893	0.0035234	0.136195
TANC1	0.785781	1.4752	3.72005	0.000308718	0.0035234	0.133784
ERBIN	0.78035	1.82537	3.72003	0.000308739	0.0035234	0.133722
NUCKS1	-0.634129	3.43882	-3.72001	0.000308766	0.0035234	0.133644
HLA-DQB1	1.00352	2.35885	3.71993	0.000308855	0.0035234	0.133383
ZNF684	0.789536	1.60651	3.71884	0.000310044	0.00352825	0.129923
RPL27	-0.88681	4.42981	-3.71852	0.000310397	0.00352825	0.128898
C1R	1.06186	1.91887	3.71739	0.000311634	0.00353596	0.125313
TACC1	0.827733	1.83291	3.7164	0.000312729	0.00354202	0.122156
SLC7A5	0.792851	1.72311	3.71408	0.000315305	0.00356481	0.114766
GPATCH3	0.737198	1.72209	3.7131	0.000316392	0.00357071	0.111666
AHCTF1	0.776003	1.66469	3.71216	0.000317441	0.00357434	0.108684
PEX26	0.763956	1.66482	3.71174	0.000317919	0.00357434	0.107328
RPP25L	0.814405	1.58353	3.7113	0.00031841	0.00357434	0.105939
B3GAT3	0.71496	2.27667	3.71048	0.000319334	0.00357835	0.103328
PAWR	0.770954	1.58927	3.70893	0.00032108	0.00359155	0.0984183
NUDT3	0.758271	1.65017	3.70771	0.000322463	0.00359714	0.0945459
MITD1	0.766139	1.55231	3.70749	0.000322718	0.00359714	0.0938356
PLEKHG2	0.868468	1.6349	3.70515	0.000325384	0.00361248	0.0864257
HIBADH	0.90429	1.38151	3.70502	0.000325539	0.00361248	0.0859982
CRNKL1	0.800683	1.58456	3.70456	0.000326067	0.00361248	0.084538
SPIN1	0.761047	1.60346	3.70429	0.000326381	0.00361248	0.0836705
ZNF623	0.736295	1.91678	3.70298	0.000327884	0.00362277	0.0795344
FEZ2	0.836928	1.51022	3.70118	0.000329967	0.00363943	0.0738312
NME3	0.724487	1.77474	3.7	0.000331351	0.00364201	0.0700612
LRRC58	0.73251	1.63993	3.69999	0.000331353	0.00364201	0.0700559
PLAAT4	0.99219	1.38659	3.69701	0.000334857	0.00367413	0.0605846
CCNF	0.888582	1.55094	3.69399	0.00033843	0.00370689	0.0510304
RBM26	0.724606	1.65259	3.6891	0.000344297	0.0037554	0.035558
C1QA	1.11598	1.88309	3.68847	0.000345055	0.0037554	0.0335774
GDAP1L1	0.910148	1.70918	3.68845	0.000345082	0.0037554	0.0335081
COX6B1	-0.93171	3.11653	-3.68821	0.000345378	0.0037554	0.0327353
LTBP1	0.899525	1.52688	3.68778	0.000345901	0.0037554	0.0313726
CALHM6	0.948318	1.53692	3.68735	0.000346424	0.0037554	0.0300143
C4orf46	0.999468	2.33828	3.68676	0.000347135	0.00375667	0.0281681
FZD5	0.810998	1.48982	3.6852	0.000349045	0.00376229	0.0232304
SPIN2A	0.783925	1.77578	3.68506	0.000349216	0.00376229	0.0227877
TAP2	0.813251	1.84916	3.68488	0.00034944	0.00376229	0.0222111
ALOX12	0.900817	1.66006	3.6838	0.000350771	0.00377019	0.0187898
EIF2B5	0.732876	1.71548	3.6812	0.000353988	0.00379304	0.0105722
FASTKD1	0.804335	1.81789	3.68042	0.000354954	0.00379304	0.00811988
ANPEP	0.92692	1.66706	3.68029	0.000355116	0.00379304	0.00770918
MOB3A	0.870034	1.46827	3.67991	0.000355592	0.00379304	0.00650521
HP1BP3	0.808093	1.79717	3.67954	0.000356054	0.00379304	0.00533738
JUN	0.859038	1.66596	3.6786	0.00035723	0.00379304	0.00236765
PLEKHG3	0.777177	1.47538	3.67842	0.000357449	0.00379304	0.00181859
PHC2	0.786392	1.66754	3.67822	0.000357698	0.00379304	0.00119094
SHTN1	0.876875	1.57633	3.6716	0.000366105	0.00387344	-0.019712
MIF	-1.031	4.0778	-3.67069	0.000367269	0.00387344	-0.0225697
MDH1	0.69601	1.73774	3.67069	0.000367272	0.00387344	-0.0225758
ACP5	1.00007	1.53338	3.67009	0.000368046	0.00387344	-0.0244692
AHCYL1	1.14599	1.86513	3.66985	0.000368345	0.00387344	-0.0252007
PRRC1	0.684493	1.90829	3.66864	0.000369919	0.00388353	-0.0290368
ATXN7	0.842144	1.50408	3.66651	0.000372679	0.00390602	-0.0357246
SMIM30	0.781757	1.70436	3.66543	0.000374087	0.00391428	-0.039116
VAMP8	-0.844458	3.2354	-3.66318	0.000377049	0.00393876	-0.0462117
FANCC	0.867072	1.69876	3.66164	0.000379087	0.00395352	-0.051061
VDR	0.846456	2.06752	3.65961	0.000381777	0.00397297	-0.0574206
MAPK8	0.813941	1.61077	3.65929	0.00038221	0.00397297	-0.0584393
NRG1	1.03803	1.82005	3.65833	0.000383494	0.00397784	-0.0614563
PLCG1	0.805315	1.55833	3.658	0.000383937	0.00397784	-0.062494
DCBLD1	0.756137	1.7728	3.65411	0.000389188	0.0040243	-0.0747111
RIMBP3B	0.928942	1.78549	3.65374	0.000389695	0.0040243	-0.0758816
GDF1	0.896118	2.04521	3.65108	0.000393323	0.00405337	-0.0842141
TCEA1	0.701299	1.68453	3.65074	0.000393793	0.00405337	-0.0852879
MARCHF2	0.800287	1.91398	3.64949	0.000395521	0.00406454	-0.0892256
MEX3C	0.78803	1.64993	3.64764	0.000398079	0.00407703	-0.0950227
RNF103	0.776234	1.57756	3.64725	0.000398614	0.00407703	-0.0962291
DLG1	0.737192	1.63507	3.64721	0.000398671	0.00407703	-0.0963594
MAP9	0.820564	1.64534	3.64543	0.000401161	0.00409586	-0.101957
TES	0.802575	1.65233	3.64412	0.000402986	0.00410717	-0.106038
UBL7	0.753334	1.71708	3.64344	0.000403947	0.00410717	-0.108178
TMEM245	0.902241	1.49357	3.64325	0.000404219	0.00410717	-0.108784
DUOX1	0.848964	1.62356	3.6422	0.000405694	0.00411555	-0.112059
FCER1G	0.779742	1.68709	3.64169	0.00040642	0.0041163	-0.113665
CALM1	0.74824	1.62017	3.64034	0.000408329	0.00411962	-0.117879
GJB3	0.802713	1.56013	3.6402	0.000408532	0.00411962	-0.118326
SH3PXD2B	0.796768	1.58022	3.63989	0.000408975	0.00411962	-0.119299
ZNRF3	0.884371	1.66823	3.63962	0.000409354	0.00411962	-0.120133
MED27	0.783449	1.82374	3.6382	0.000411378	0.00413281	-0.124566
SLC20A2	0.838377	1.74083	3.63744	0.00041247	0.00413281	-0.12695
TIMM9	0.820963	1.5441	3.63733	0.000412627	0.00413281	-0.127291
U2SURP	0.783942	1.68045	3.63493	0.000416099	0.00416099	-0.134822
PRRC2B	0.68549	1.82596	3.63389	0.0004176	0.0041694	-0.138058
ORMDL3	0.758148	1.57849	3.63321	0.000418596	0.00417269	-0.1402
NCAPD2	0.745401	1.65442	3.63276	0.00041925	0.00417269	-0.141602
FAM169B	0.807017	1.80287	3.63153	0.000421037	0.00418389	-0.145425
LTBP3	0.810854	1.64364	3.63045	0.000422619	0.00419302	-0.148796
PGAP6	0.791114	1.60671	3.62982	0.000423549	0.00419565	-0.150771
PMPCA	0.768455	1.68999	3.62884	0.000424998	0.0042002	-0.153841
CEACAM1	1.08732	1.61374	3.62861	0.000425337	0.0042002	-0.154557
SNX1	0.735581	1.57554	3.62779	0.000426553	0.00420364	-0.157124
UBA5	0.777485	1.8272	3.62748	0.000427016	0.00420364	-0.158097
PEX11B	0.809444	1.57874	3.62468	0.000431188	0.00423811	-0.166834
CPD	0.656132	1.68057	3.62245	0.000434536	0.00426439	-0.173784
FURIN	0.844144	1.7627	3.62115	0.000436503	0.00427705	-0.177842
SUCLG2	0.706431	1.87376	3.61992	0.00043836	0.00428142	-0.181656
RNASEH2C	0.703104	1.79465	3.6192	0.000439468	0.00428142	-0.183924
CCN1	0.829274	2.06014	3.61906	0.000439671	0.00428142	-0.184339
LIG1	0.72961	1.64584	3.61884	0.000440012	0.00428142	-0.185036
RPL7	-1.09373	4.93448	-3.61863	0.000440336	0.00428142	-0.185697
GCLC	0.794781	1.72114	3.61755	0.000441987	0.00429087	-0.18906
B3GALNT2	0.784518	1.47519	3.61681	0.000443112	0.0042952	-0.191344
BMP1	0.857252	1.77533	3.61605	0.000444285	0.00429838	-0.193718
KITLG	0.71789	2.07271	3.61566	0.000444893	0.00429838	-0.194946
PLXNC1	0.986882	1.48717	3.61467	0.00044641	0.00429838	-0.198004
SAFB2	0.743651	1.65902	3.61453	0.000446633	0.00429838	-0.198453
MAVS	0.738768	1.72029	3.6144	0.000446841	0.00429838	-0.198871
CDR2L	0.697315	1.81057	3.61356	0.00044813	0.00430423	-0.201459
ACTR1A	0.725909	1.52118	3.61311	0.000448831	0.00430441	-0.202862
KCNK1	0.934715	1.3974	3.61054	0.000452849	0.00433637	-0.210868
USP12	0.736731	1.55764	3.6097	0.000454164	0.00434139	-0.213472
METTL5	0.726386	1.69057	3.60903	0.000455217	0.00434139	-0.215553
KCNJ12	0.862861	1.61367	3.60874	0.000455687	0.00434139	-0.216479
CCDC47	-0.770429	4.04062	-3.60846	0.00045612	0.00434139	-0.217333
GET3	0.733561	1.63413	3.60672	0.000458879	0.00435811	-0.222749
BDH2	0.720662	1.73389	3.60648	0.000459257	0.00435811	-0.223488
TMEM183A	0.78888	1.60475	3.60536	0.000461044	0.00435871	-0.226976
HSPA4L	0.756978	1.62274	3.60509	0.000461472	0.00435871	-0.22781
COLGALT1	0.755392	1.83008	3.60491	0.000461761	0.00435871	-0.228372
ZNF776	0.920466	2.06456	3.60471	0.000462078	0.00435871	-0.228987
ZNF655	0.709244	1.75085	3.6042	0.000462895	0.00435991	-0.230575
EHD2	0.81899	1.67037	3.60353	0.000463973	0.00436356	-0.232664
SYPL2	0.934378	1.5823	3.60236	0.000465852	0.00437472	-0.236293
VPS13D	0.768538	1.67692	3.60188	0.000466625	0.00437548	-0.237782
TNFAIP1	0.772899	1.82043	3.59939	0.000470654	0.00440671	-0.245501
AK4	0.753554	1.72723	3.59747	0.000473784	0.00442946	-0.251452
H4C9	0.85305	1.75115	3.59495	0.000477931	0.00446163	-0.259277
NLRC5	0.808038	1.53108	3.59434	0.000478941	0.00446447	-0.261173
LTA4H	0.907825	1.49651	3.59331	0.000480641	0.00447372	-0.264353
PDLIM3	0.953172	1.75908	3.59266	0.00048173	0.00447562	-0.266384
SVBP	0.748273	1.75652	3.59234	0.000482263	0.00447562	-0.267377
NSMCE1	0.649621	1.68282	3.59165	0.000483404	0.00447964	-0.269499
KAT6A	0.724648	1.68575	3.58965	0.000486759	0.00449289	-0.275707
CDC42BPA	0.896733	1.53254	3.58954	0.000486933	0.00449289	-0.276029
LUZP1	0.906337	1.48624	3.5892	0.000487509	0.00449289	-0.277089
IGHM	1.30519	1.9523	3.58862	0.00048849	0.00449289	-0.278893
BTBD7	0.865788	1.50489	3.58775	0.000489957	0.00449289	-0.281585
RNF38	0.765502	1.54782	3.58764	0.000490134	0.00449289	-0.28191
ST6GALNAC6	0.734982	1.80839	3.58754	0.0004903	0.00449289	-0.282214
RBM47	0.743886	1.77111	3.58727	0.00049077	0.00449289	-0.283073
BTBD3	0.874039	1.67249	3.58699	0.000491232	0.00449289	-0.283919
ITGA11	0.993591	1.57937	3.58563	0.000493546	0.0045025	-0.288136
SLC35E4	1.03447	1.71492	3.58539	0.000493949	0.0045025	-0.28887
RGP1	0.779924	1.70403	3.58445	0.000495555	0.0045025	-0.291783
C1D	0.67413	1.65088	3.5844	0.000495638	0.0045025	-0.291933
TRIM59	0.721167	1.67754	3.58428	0.000495845	0.0045025	-0.292308
WASHC4	0.720698	1.70152	3.58364	0.000496937	0.00450594	-0.294282
YTHDC1	0.772139	1.74508	3.5831	0.000497873	0.00450796	-0.295971
SELENOO	0.764381	1.60318	3.58069	0.00050202	0.00452907	-0.303414
FOXJ3	0.729833	1.57131	3.58058	0.000502211	0.00452907	-0.303756
RBM23	0.73862	1.63782	3.58026	0.000502753	0.00452907	-0.304724
IDUA	0.789777	1.72008	3.58008	0.000503071	0.00452907	-0.305292
DBI	-0.774298	3.42902	-3.57896	0.00050501	0.00454006	-0.308745
ATF7	0.776834	1.62487	3.57541	0.000511214	0.00458931	-0.319701
LPGAT1	0.750002	1.47519	3.57447	0.000512877	0.0045977	-0.322614
RIPK4	0.817722	1.46099	3.57248	0.000516401	0.00461765	-0.328758
LETM1	0.645493	1.77546	3.57183	0.000517554	0.00461765	-0.330759
HADH	0.755317	1.53819	3.57169	0.000517801	0.00461765	-0.331188
AGAP9	0.730474	2.2602	3.57157	0.000518025	0.00461765	-0.331575
ARHGAP35	0.744614	1.81913	3.56769	0.000524972	0.00466727	-0.343526
SPPL2B	0.810111	1.54473	3.56731	0.000525654	0.00466727	-0.344691
F2	1.02687	1.45203	3.56723	0.000525807	0.00466727	-0.344951
LUC7L	0.760805	1.91028	3.56569	0.000528591	0.00466894	-0.34969
KCNK4	-1.18303	5.50458	-3.5656	0.00052875	0.00466894	-0.349958
HECA	0.765632	1.78162	3.56536	0.000529185	0.00466894	-0.350697
TIMELESS	0.876359	1.54011	3.56522	0.000529437	0.00466894	-0.351124
ELOA3P	1.14912	1.72006	3.56487	0.000530076	0.00466894	-0.352205
KRT18	-1.07409	3.82613	-3.56466	0.000530462	0.00466894	-0.352858
RUFY2	0.771577	1.58454	3.56427	0.000531166	0.00466894	-0.354049
ZPR1	0.739418	1.5318	3.56352	0.000532537	0.00467449	-0.35636
CRIP1	0.874089	2.04216	3.56162	0.000536018	0.00469852	-0.362204
KLF2	0.844389	1.7733	3.56096	0.000537243	0.00470274	-0.364252
CYTH1	0.718061	1.66849	3.55966	0.000539632	0.00471711	-0.368231
CHIC2	0.809443	1.47288	3.55669	0.00054516	0.00475885	-0.377371
SEPTIN10	0.710058	1.63033	3.55546	0.000547462	0.00476548	-0.38115
DTX2	0.808648	1.47973	3.5554	0.000547569	0.00476548	-0.381325
ZNRD2	0.709565	1.56169	3.55508	0.000548181	0.00476548	-0.382327
PRDM1	0.992122	1.73993	3.55449	0.000549283	0.00476667	-0.384128
ZNF207	0.749755	2.29328	3.5542	0.000549826	0.00476667	-0.385014
SCYL2	0.750589	1.49845	3.55359	0.00055099	0.00476691	-0.386911
PLPP5	0.806325	1.55761	3.55313	0.000551852	0.00476691	-0.388312
LMBRD1	0.726678	1.61908	3.55299	0.000552117	0.00476691	-0.388742
ZNF219	0.855171	1.49382	3.55252	0.000552998	0.004768	-0.390171
KRT7	-1.65008	3.96962	-3.55184	0.000554295	0.00477268	-0.392273
NDUFS1	0.793457	1.55103	3.55012	0.000557577	0.00479111	-0.397565
HMGCS1	0.794659	1.85448	3.54992	0.000557952	0.00479111	-0.398168
LRRC32	0.99235	1.75383	3.54782	0.000561971	0.00481285	-0.404604
SLC30A7	0.68226	1.63313	3.5478	0.000562007	0.00481285	-0.404662
SNX9	0.719272	1.63584	3.54668	0.000564176	0.00482132	-0.408115
ICAM1	0.885788	1.54672	3.54603	0.000565431	0.00482132	-0.410106
EPS8	0.790717	1.51672	3.54566	0.000566135	0.00482132	-0.411223
KNTC1	0.789871	1.62104	3.54556	0.00056633	0.00482132	-0.411531
ARAF	0.739085	1.66051	3.54531	0.00056681	0.00482132	-0.412291
SPAG9	0.791267	1.6928	3.54492	0.000567583	0.0048214	-0.413512
XIAP	0.689133	1.58834	3.54231	0.000572668	0.00485807	-0.421507
EXOC7	0.716093	1.86081	3.54163	0.000573997	0.00486282	-0.423586
TNKS	0.740902	1.70573	3.54093	0.000575375	0.00486465	-0.425735
DMXL2	0.802558	1.71053	3.54073	0.000575753	0.00486465	-0.426323
TNFRSF21	-0.942605	2.86155	-3.54011	0.00057699	0.0048686	-0.428248
COX10	0.736207	1.6545	3.53945	0.000578278	0.00486942	-0.430246
NDUFB5	0.751544	1.69843	3.53928	0.000578629	0.00486942	-0.43079
NSMCE2	0.73211	1.68447	3.53889	0.000579401	0.00486943	-0.431984
FYTTD1	0.828096	1.66258	3.53793	0.000581303	0.00487748	-0.434922
CSGALNACT2	0.750383	1.58661	3.53735	0.000582457	0.00487748	-0.436699
MRPS22	0.706766	1.76847	3.53713	0.000582876	0.00487748	-0.437345
RALGAPB	0.756805	1.44267	3.53685	0.000583446	0.00487748	-0.43822
BRD8	0.805201	1.65214	3.53645	0.000584242	0.00487769	-0.439442
HECTD3	0.708927	1.67228	3.53271	0.00059174	0.00493377	-0.45087
SNX13	0.665494	1.58557	3.5318	0.000593577	0.00493516	-0.453648
INSR	0.972791	1.66594	3.53159	0.000594008	0.00493516	-0.454298
UBAP2	0.735564	1.62648	3.53147	0.000594249	0.00493516	-0.454662
WDR90	0.767149	1.62919	3.53093	0.00059534	0.00493773	-0.456305
NAPA	0.776619	1.6366	3.52952	0.000598212	0.00495504	-0.460617
ZKSCAN8	0.780959	1.8483	3.52814	0.000601047	0.00496815	-0.464854
NUDT4	0.894854	1.52856	3.52778	0.000601776	0.00496815	-0.465941
SOGA1	0.744975	1.59963	3.5276	0.000602153	0.00496815	-0.466501
TNFRSF14	0.788656	1.7509	3.52693	0.000603526	0.00497299	-0.468542
IFT22	0.814756	1.53313	3.525	0.000607513	0.00499932	-0.474441
GOSR2	0.799906	1.58672	3.52422	0.000609127	0.00500609	-0.476818
FAAP100	0.773429	1.53891	3.52338	0.000610858	0.0050138	-0.479361
RCOR3	0.669558	1.5726	3.52191	0.000613929	0.00503247	-0.483853
DNTTIP1	0.769547	1.52001	3.52077	0.000616327	0.00504558	-0.487345
LGALS9C	0.778412	1.94789	3.52008	0.000617758	0.00505075	-0.489422
NDUFS3	0.699713	1.74864	3.51911	0.000619808	0.00505858	-0.49239
SNX17	0.64481	1.9536	3.51887	0.000620316	0.00505858	-0.493124
HMGCR	0.861087	1.42845	3.51684	0.000624622	0.00508713	-0.49932
MREG	0.823567	1.37185	3.51593	0.000626552	0.00509628	-0.502083
PIK3R3	0.779554	1.87508	3.51526	0.000627981	0.00509714	-0.504124
FAM50A	0.640198	1.8542	3.51478	0.000629005	0.00509714	-0.505583
GJA1	0.99129	1.38449	3.51475	0.000629078	0.00509714	-0.505687
TMEM50A	0.84094	1.58927	3.51396	0.000630762	0.00510182	-0.508081
ILK	0.696878	1.90688	3.51372	0.00063127	0.00510182	-0.508802
CENPT	0.721453	1.72912	3.51221	0.000634514	0.0051177	-0.513393
CFL1	-1.12158	4.898	-3.51206	0.000634854	0.0051177	-0.513872
ASF1A	0.828636	1.47786	3.51102	0.00063709	0.00512275	-0.517022
GNG12	0.735074	1.94289	3.51056	0.000638085	0.00512275	-0.518419
C8orf74	0.801616	1.80071	3.51042	0.000638395	0.00512275	-0.518855
REXO2	0.837388	1.53046	3.51027	0.000638722	0.00512275	-0.519313
MARCHF5	0.713937	1.61307	3.50942	0.000640555	0.00513066	-0.521879
KAT6B	0.715676	1.68503	3.50904	0.000641399	0.00513066	-0.523057
SLC25A11	0.76815	1.60272	3.50869	0.000642144	0.00513066	-0.524098
SNRPE	0.719428	1.78795	3.50621	0.000647582	0.00515471	-0.531648
TMEM167B	0.671105	1.74248	3.50578	0.000648524	0.00515471	-0.53295
MAMSTR	0.840406	1.74091	3.50564	0.000648846	0.00515471	-0.533395
CENATAC	0.885265	1.32049	3.50541	0.00064934	0.00515471	-0.534076
OSBPL2	0.573188	2.04253	3.50531	0.000649557	0.00515471	-0.534375
MCRIP2	0.904867	1.59469	3.50491	0.000650437	0.00515471	-0.535587
ARL6IP6	0.797205	1.57473	3.50467	0.000650982	0.00515471	-0.536338
OSBPL1A	0.782602	1.61785	3.50435	0.00065168	0.00515471	-0.537296
SQOR	0.722181	1.6187	3.50283	0.000655044	0.00517485	-0.541907
EIF2B1	0.691556	1.87433	3.50191	0.000657087	0.00518406	-0.544695
BIRC2	0.712954	1.73515	3.50157	0.000657851	0.00518406	-0.545735
ANKRD13A	0.717437	1.63657	3.50113	0.000658833	0.00518534	-0.54707
CEMIP	0.890711	1.69665	3.49993	0.000661529	0.00520008	-0.550726
RPS9	-1.11359	4.36956	-3.49956	0.000662353	0.00520009	-0.551841
KRTCAP3	0.764444	1.56482	3.49908	0.000663431	0.00520209	-0.553297
ATG3	0.684782	1.77276	3.49859	0.000664535	0.00520348	-0.554784
PPHLN1	0.6471	1.80438	3.49827	0.000665254	0.00520348	-0.555753
TSFM	0.723936	1.81289	3.4956	0.0006713	0.00524427	-0.563851
ITFG2	0.726173	1.7678	3.49394	0.000675083	0.00526731	-0.568881
ADK	0.696509	1.66502	3.49346	0.000676176	0.00526934	-0.57033
TMEM170A	0.72938	1.69193	3.49279	0.00067772	0.00527486	-0.57237
KIDINS220	0.734201	1.59191	3.49218	0.000679127	0.00527848	-0.574227
NPRL3	0.725526	1.83234	3.49186	0.000679864	0.00527848	-0.575198
CCSER2	0.700723	1.90972	3.49117	0.000681432	0.00527848	-0.577259
GOLGA5	0.737614	1.73999	3.49096	0.000681918	0.00527848	-0.577897
H2BC21	0.893988	1.71775	3.49077	0.00068236	0.00527848	-0.578478
TYROBP	0.819446	1.67778	3.48989	0.000684394	0.00528438	-0.581141
POLR2C	0.757911	1.58875	3.48944	0.000685435	0.00528438	-0.582501
TNFSF13	0.799355	1.73494	3.48936	0.000685632	0.00528438	-0.582759
SBF1	0.726602	1.45693	3.48488	0.000696082	0.00535839	-0.596294
CXXC5	0.833924	1.55662	3.48398	0.000698202	0.00536448	-0.599016
GTF2IRD2B	0.726577	1.76622	3.48383	0.000698571	0.00536448	-0.599489
RCAN3	0.793878	1.50726	3.48319	0.000700083	0.00536957	-0.601423
TTC14	0.77017	1.47376	3.48235	0.000702058	0.00537819	-0.603943
DGKA	0.757995	1.83919	3.48149	0.000704106	0.00538735	-0.60655
RNF170	0.711475	1.64829	3.48089	0.000705531	0.00539173	-0.608359
ATF3	0.771566	1.73263	3.48035	0.000706834	0.00539516	-0.61001
LONP1	0.802751	1.65	3.479	0.000710049	0.00541316	-0.61407
PROX1	0.9908	1.56877	3.47759	0.000713434	0.00543241	-0.618324
ORAI3	0.758099	1.77779	3.47721	0.000714353	0.00543286	-0.619476
HARS2	0.787053	1.38178	3.47679	0.000715379	0.00543413	-0.620759
ARMC6	0.760362	1.53968	3.47543	0.000718663	0.00544798	-0.624857
MYO18A	0.764096	1.57404	3.4749	0.000719945	0.00544798	-0.626451
C15orf39	0.817367	1.64223	3.4748	0.000720193	0.00544798	-0.62676
ARFGAP3	0.799036	1.55278	3.47461	0.00072065	0.00544798	-0.627327
SRRM1	0.666879	1.7668	3.4733	0.000723844	0.00546558	-0.631282
PGGT1B	0.773773	1.62499	3.47272	0.000725257	0.00546972	-0.633026
PBXIP1	0.722163	1.61657	3.47147	0.000728327	0.00548632	-0.636804
MAN2C1	0.751726	1.62618	3.47054	0.000730612	0.00549699	-0.639607
CHKB	0.606188	1.97301	3.46975	0.000732555	0.00549779	-0.641981
SEC22A	0.748167	1.71347	3.46953	0.000733106	0.00549779	-0.642654
PFKP	0.813631	1.79241	3.46944	0.000733328	0.00549779	-0.642925
USP6NL	0.884965	1.37696	3.46819	0.000736418	0.00551441	-0.646686
MFF	0.721429	1.67671	3.46688	0.000739668	0.00553219	-0.650624
SNAPC1	0.811629	2.1849	3.46566	0.000742718	0.00554844	-0.654304
PGBD5	0.865608	1.64087	3.46447	0.000745694	0.00556409	-0.657879
LARP1	0.748642	1.56914	3.46395	0.000746996	0.00556723	-0.659439
MRTFB	0.651696	1.812	3.46305	0.000749257	0.00557751	-0.662142
POC1B	0.835309	1.5626	3.4621	0.000751661	0.00558226	-0.665006
TRAM2	0.719989	1.66287	3.46197	0.000751995	0.00558226	-0.665404
CEACAM5	0.871852	1.85586	3.46175	0.000752545	0.00558226	-0.666057
PIK3R2	0.676953	1.95693	3.46072	0.000755164	0.00559512	-0.669163
H2AZ1	-0.740135	3.80676	-3.45984	0.000757403	0.00559822	-0.67181
FCGRT	0.805468	1.49491	3.45969	0.000757774	0.00559822	-0.672248
ZNF335	0.783947	1.47866	3.45897	0.000759633	0.00559822	-0.67444
ADM	0.784797	1.78202	3.45881	0.000760027	0.00559822	-0.674903
LFNG	0.771679	1.73759	3.4587	0.00076031	0.00559822	-0.675236
NENF	0.658661	1.72122	3.45776	0.000762719	0.00559822	-0.678064
MGRN1	0.706209	1.58313	3.4573	0.000763904	0.00559822	-0.679451
SENP6	0.646027	1.65286	3.45721	0.000764135	0.00559822	-0.679722
ZFP41	0.761853	1.60442	3.4567	0.000765451	0.00559822	-0.681261
SLX1A	0.67577	1.80846	3.45632	0.000766412	0.00559822	-0.682382
TSPO	0.730657	1.74089	3.45621	0.000766705	0.00559822	-0.682724
LRCOL1	0.784589	1.82947	3.45606	0.000767098	0.00559822	-0.683181
DEPDC1	0.775193	1.66182	3.45602	0.000767184	0.00559822	-0.683282
DENND3	0.759214	1.66409	3.45565	0.000768151	0.00559822	-0.684408
ZSWIM6	0.681983	1.83245	3.45537	0.000768869	0.00559822	-0.685243
HLF	0.955234	1.84033	3.45443	0.000771298	0.00560306	-0.688062
RBMS1	0.689335	1.77313	3.45443	0.000771308	0.00560306	-0.688074
QSER1	0.724177	1.50892	3.45268	0.00077585	0.00562959	-0.693323
PRKX	0.783783	1.76348	3.45137	0.000779263	0.00564787	-0.697247
ACTR1B	0.664472	1.75546	3.45033	0.000781984	0.00565745	-0.700363
HIKESHI	0.809738	1.51048	3.45	0.000782864	0.00565745	-0.701367
SLC25A3	-0.830437	3.53363	-3.44984	0.000783271	0.00565745	-0.701832
MACROH2A2	0.753544	1.7621	3.44828	0.000787379	0.00566664	-0.706507
SGSM2	0.687793	1.59662	3.44806	0.000787973	0.00566664	-0.707182
PHLPP1	0.81492	1.57411	3.44762	0.000789141	0.00566664	-0.708505
SLC25A43	0.782133	1.49786	3.44748	0.000789495	0.00566664	-0.708905
SERPINB1	0.859629	1.68406	3.44732	0.000789936	0.00566664	-0.709405
ALDH7A1	0.810312	1.68645	3.44712	0.00079047	0.00566664	-0.710009
BRD7	0.783402	1.62315	3.44698	0.000790819	0.00566664	-0.710403
VPS4A	0.606923	1.88191	3.4463	0.000792639	0.00567325	-0.712458
CDCA8	0.764545	1.48995	3.44492	0.00079631	0.00569308	-0.716588
DUSP3	0.753126	1.61763	3.44394	0.000798936	0.00570539	-0.719529
SETX	0.697669	1.65779	3.44329	0.000800679	0.00571139	-0.721477
HAPLN3	0.841833	1.48787	3.4422	0.0008036	0.00571989	-0.724731
ZGPAT	0.735703	1.68448	3.44167	0.000805026	0.00571989	-0.726315
NUDT9	0.741701	1.54657	3.44166	0.00080505	0.00571989	-0.726341
CIAO1	0.708372	1.78689	3.4412	0.000806291	0.00571989	-0.727718
TAB2	0.675923	1.80224	3.44117	0.000806396	0.00571989	-0.727834
CAMTA1	0.611629	1.92348	3.44061	0.000807904	0.00572416	-0.729504
EPHX1	0.709198	1.74777	3.43713	0.000817361	0.00578011	-0.739901
CT47A10	0.750305	1.81629	3.43703	0.00081763	0.00578011	-0.740195
SUPT4H1	0.638967	1.87413	3.43649	0.000819115	0.00578114	-0.741816
UBL4A	0.764078	1.53038	3.43628	0.000819703	0.00578114	-0.742458
GADD45B	0.79535	1.63557	3.4358	0.000821002	0.00578114	-0.743872
CCDC186	0.812421	1.44825	3.43565	0.000821433	0.00578114	-0.744342
IDE	0.716797	1.62977	3.43489	0.000823509	0.00578929	-0.746596
TLCD3A	0.742409	1.66169	3.43276	0.000829403	0.0058215	-0.752967
SMAD1	0.831961	1.48837	3.43236	0.000830509	0.0058215	-0.754157
DPYSL3	0.831557	1.71116	3.43209	0.000831281	0.0058215	-0.754987
ATXN3	0.743966	1.5975	3.43191	0.000831774	0.0058215	-0.755517
MAT2B	0.710122	1.88783	3.42629	0.000847536	0.00592526	-0.772285
NOSIP	0.69765	1.66697	3.4249	0.000851481	0.00594626	-0.776432
PIGN	0.727903	1.72709	3.42431	0.000853156	0.00595018	-0.778187
ANO1	1.08322	1.51745	3.42404	0.000853926	0.00595018	-0.778992
C15orf48	-0.984115	4.22821	-3.42326	0.000856159	0.00595917	-0.781325
GDI1	0.715752	1.8252	3.42257	0.000858126	0.00595974	-0.783374
PEX13	0.694649	1.70823	3.42247	0.000858411	0.00595974	-0.78367
GOLM1	0.798114	1.43784	3.42211	0.000859449	0.00595974	-0.78475
CYB561A3	0.715652	1.72789	3.42191	0.000860013	0.00595974	-0.785336
YTHDF2	0.691327	1.64984	3.42144	0.000861382	0.00596269	-0.786755
MED25	0.91041	1.48912	3.42064	0.000863674	0.00597201	-0.789129
ATG9A	0.75069	1.53827	3.41975	0.000866246	0.00598254	-0.791783
LSM14B	0.645199	1.58667	3.41946	0.000867089	0.00598254	-0.792652
ESRP1	-0.720285	3.09401	-3.4187	0.000869287	0.00599116	-0.794913
NADSYN1	0.7366	1.54397	3.4175	0.000872764	0.00599957	-0.798477
ARHGEF18	0.756532	1.69414	3.41729	0.000873375	0.00599957	-0.799101
ERP44	0.725626	1.86605	3.41705	0.000874085	0.00599957	-0.799827
POLR3D	0.818557	1.47848	3.41697	0.000874305	0.00599957	-0.800052
CRYBG1	0.776399	1.49368	3.41562	0.000878261	0.00602019	-0.804083
ZNF669	0.669493	1.73164	3.41454	0.000881422	0.00603531	-0.80729
PLXNA2	0.833804	1.64434	3.41421	0.00088239	0.0060354	-0.80827
SNX14	0.783529	1.69152	3.41378	0.000883657	0.00603753	-0.809551
C5orf51	0.75415	1.76097	3.41188	0.000889266	0.00606602	-0.815199
CYB561D2	0.690679	1.86797	3.41161	0.000890063	0.00606602	-0.815999
ARL2	-0.716821	2.95975	-3.41139	0.000890707	0.00606602	-0.816645
SNAPC3	0.746459	1.71927	3.41004	0.000894719	0.00608678	-0.820656
GPR160	0.659447	1.76048	3.40967	0.000895847	0.00608791	-0.821781
PCSK7	0.66764	1.76767	3.40906	0.000897653	0.00609363	-0.823579
OPTN	0.744472	1.87487	3.40751	0.000902295	0.00611857	-0.828182
C3orf52	0.723449	1.73831	3.40652	0.000905259	0.00612655	-0.831109
MMP12	1.02972	1.49804	3.40647	0.00090541	0.00612655	-0.831258
ZNF639	0.756943	1.59675	3.40545	0.0009085	0.00613681	-0.834299
NDUFAF6	0.718865	1.55564	3.40533	0.00090887	0.00613681	-0.834662
RPRD1A	0.78229	1.51423	3.40478	0.000910522	0.00614141	-0.836283
ZC3H14	0.67419	1.79435	3.40328	0.000915076	0.00616225	-0.840736
AMFR	0.71141	1.50633	3.40268	0.000916912	0.00616225	-0.842525
IDH3B	0.758026	1.73481	3.40244	0.000917629	0.00616225	-0.843222
CIC	0.792126	1.70098	3.4023	0.000918071	0.00616225	-0.843651
ZNF707	0.807588	1.66933	3.40216	0.000918488	0.00616225	-0.844056
MAP3K7	0.71224	1.84776	3.40024	0.00092437	0.00618933	-0.849753
ZG16B	0.763445	1.69001	3.4002	0.000924482	0.00618933	-0.849861
DTD2	0.764911	1.73027	3.39861	0.000929391	0.00620963	-0.854587
ILVBL	0.739342	1.39895	3.39858	0.00092948	0.00620963	-0.854672
XRCC2	0.913152	2.06193	3.39727	0.000933531	0.00623011	-0.858552
VOPP1	0.767538	1.82228	3.39681	0.000934949	0.00623299	-0.859907
AGO1	0.66129	1.90294	3.39618	0.000936911	0.00623949	-0.861777
GEMIN7	0.702334	1.74035	3.39468	0.000941586	0.00626403	-0.866218
FAF2	0.662411	1.72266	3.3926	0.000948124	0.00630089	-0.872391
HOMER1	0.81349	1.77102	3.39124	0.000952408	0.00632271	-0.876412
LAMB1	0.828831	1.80389	3.38948	0.000957966	0.00635294	-0.881603
THAP3	0.670022	1.83848	3.38854	0.00096096	0.00636611	-0.884386
SQLE	0.737654	1.4463	3.38738	0.000964677	0.00637721	-0.88783
AFF4	0.69398	1.69113	3.38679	0.00096657	0.00637721	-0.889578
INCENP	0.750147	1.63115	3.38639	0.000967838	0.00637721	-0.890747
HMOX1	0.835254	1.70615	3.38622	0.000968369	0.00637721	-0.891236
EOMES	0.799104	1.69398	3.38619	0.00096849	0.00637721	-0.891348
VPS13C	0.675004	1.77738	3.38612	0.00096869	0.00637721	-0.891532
ANKRD12	0.743017	1.52858	3.38554	0.000970576	0.00638025	-0.893267
CLK3	0.743607	1.55012	3.38535	0.000971171	0.00638025	-0.893814
DDX24	0.74608	1.57834	3.38485	0.000972778	0.00638059	-0.895288
DCTN4	0.741157	1.47511	3.38457	0.0009737	0.00638059	-0.896133
ZBTB44	0.74981	1.56313	3.38422	0.000974837	0.00638059	-0.897174
FEM1B	0.716822	1.68256	3.38382	0.000976106	0.00638059	-0.898334
KDM2B	0.731841	1.65312	3.38369	0.000976527	0.00638059	-0.898718
PGP	0.664229	1.86938	3.38346	0.000977281	0.00638059	-0.899407
DHX34	0.726458	1.72527	3.38122	0.000984563	0.0064215	-0.906027
PRCC	0.673222	1.67073	3.38036	0.000987367	0.00643315	-0.908563
MLXIP	0.743627	1.59159	3.37983	0.000989095	0.00643722	-0.910122
MMP1	1.07908	1.89232	3.37859	0.000993154	0.00643722	-0.913774
FAT1	0.857981	1.60843	3.37857	0.000993221	0.00643722	-0.913834
IRX3	0.921958	1.49748	3.37803	0.000994992	0.00643722	-0.915422
RBL2	0.70845	1.63648	3.37801	0.000995058	0.00643722	-0.915482
MFN1	0.758187	1.54912	3.37798	0.00099516	0.00643722	-0.915573
EBNA1BP2	0.743347	2.04468	3.37747	0.000996833	0.00643722	-0.917071
PCNX1	0.634315	1.76983	3.37734	0.000997259	0.00643722	-0.917452
SLC66A3	0.723962	1.62032	3.37718	0.000997784	0.00643722	-0.917921
RTCA	0.764247	1.55237	3.37707	0.000998177	0.00643722	-0.918272
BET1L	0.737325	1.61638	3.37581	0.00100231	0.00645732	-0.92196
METTL26	0.643552	1.86688	3.37505	0.00100486	0.00646713	-0.924223
ENDOD1	0.859154	1.32167	3.37422	0.00100761	0.00646968	-0.926658
UEVLD	0.701374	1.81792	3.37377	0.0010091	0.00646968	-0.92798
LRRFIP1	0.642231	1.77906	3.37364	0.00100953	0.00646968	-0.928357
IGHA1	1.62654	3.00293	3.37363	0.00100957	0.00646968	-0.928387
ATAD2	0.632659	1.74704	3.37284	0.0010122	0.00646968	-0.93071
IKZF2	0.77249	1.56904	3.37284	0.00101222	0.00646968	-0.930731
RRN3	0.624633	1.77786	3.37253	0.00101325	0.00646968	-0.931633
KLHDC4	0.771232	1.63661	3.37231	0.00101398	0.00646968	-0.932273
RTL8A	0.662882	1.60499	3.37159	0.0010164	0.00646968	-0.934398
GRPEL2	0.761313	1.64441	3.37159	0.0010164	0.00646968	-0.934403
GLIS2	0.786883	1.63157	3.37129	0.00101743	0.00646968	-0.935302
PPWD1	0.701204	1.747	3.37125	0.00101754	0.00646968	-0.935402
RPL32	-1.09942	4.59857	-3.36885	0.00102563	0.00650792	-0.942456
SARAF	0.750183	1.79797	3.36858	0.00102656	0.00650792	-0.943271
CCDC50	0.719179	1.58965	3.36842	0.0010271	0.00650792	-0.943741
PCF11	0.737214	1.72624	3.36825	0.00102767	0.00650792	-0.944235
NBPF26	0.729522	1.96045	3.36785	0.00102903	0.0065087	-0.945407
CYP17A1	0.764238	1.75115	3.36761	0.00102986	0.0065087	-0.946127
RPS19BP1	0.809259	1.65556	3.3667	0.00103293	0.00652159	-0.948781
HEATR5B	0.697151	1.53161	3.36626	0.00103446	0.00652472	-0.950098
CTDSPL	0.755256	1.58342	3.36521	0.00103802	0.00653133	-0.953162
DIP2B	0.640014	1.87383	3.36509	0.00103844	0.00653133	-0.953527
BCLAF1	0.736239	1.76343	3.36486	0.00103924	0.00653133	-0.954211
PGS1	0.704446	1.64099	3.36474	0.00103964	0.00653133	-0.954552
PGRMC1	0.825399	1.41711	3.36424	0.00104136	0.00653562	-0.956022
TUBG1	0.667953	1.77941	3.3623	0.00104805	0.00657112	-0.961735
UGP2	0.643454	1.90168	3.36194	0.0010493	0.0065724	-0.962791
DOCK5	0.757235	1.70904	3.36162	0.0010504	0.0065728	-0.963728
TCEAL9	0.751573	1.62697	3.36115	0.00105204	0.00657654	-0.965117
CNOT6L	0.698171	1.66469	3.3607	0.0010536	0.00657979	-0.966438
KLHDC7B	0.932821	1.47022	3.35934	0.00105833	0.00659605	-0.970427
RABGEF1	0.655449	1.46011	3.35887	0.00105994	0.00659605	-0.971788
KHDC4	0.71691	1.67637	3.35867	0.00106067	0.00659605	-0.972395
IDH3A	0.760142	1.63118	3.35859	0.00106094	0.00659605	-0.972629
ALG2	0.759605	1.42611	3.35845	0.00106142	0.00659605	-0.973029
VAC14	0.70476	1.47297	3.35692	0.00106679	0.00660905	-0.977521
TFDP2	0.669084	1.5833	3.35663	0.00106779	0.00660905	-0.978363
TACSTD2	-1.17739	3.59243	-3.35654	0.00106813	0.00660905	-0.978642
CEBPG	0.783031	1.56538	3.35637	0.00106872	0.00660905	-0.979135
SNX7	0.7071	1.68904	3.35621	0.0010693	0.00660905	-0.979619
TMEM179B	0.649842	1.78866	3.35607	0.00106979	0.00660905	-0.980025
SLC25A27	0.812801	1.62883	3.3548	0.00107426	0.00663019	-0.983741
IGHG2	2.0667	4.66729	3.35414	0.00107659	0.0066381	-0.985673
NAA15	0.662517	1.72841	3.35283	0.00108125	0.00666031	-0.989518
RAMAC	0.716274	1.69584	3.35195	0.00108437	0.00667304	-0.992085
COMP	0.850283	1.73683	3.35087	0.00108824	0.00669036	-0.995262
IGHG3	2.09685	4.50225	3.34989	0.00109176	0.00670546	-0.998136
MFSD10	0.79243	1.54679	3.34877	0.00109578	0.00672011	-1.00141
RABIF	0.704968	1.68315	3.34853	0.00109665	0.00672011	-1.00212
SPNS1	0.680608	1.85627	3.34784	0.00109914	0.00672011	-1.00414
SCAPER	0.708872	1.4664	3.34782	0.00109921	0.00672011	-1.00419
KIF5B	0.764114	1.72941	3.34775	0.00109946	0.00672011	-1.0044
THY1	0.990962	1.6623	3.34723	0.00110135	0.00672513	-1.00592
CALM3	-0.699241	3.4437	-3.34674	0.00110311	0.00672938	-1.00735
PRPS2	0.639962	1.86543	3.34575	0.00110671	0.00674487	-1.01025
CCND2	0.874536	1.87183	3.34487	0.00110993	0.00675796	-1.01284
LRIG3	0.776252	1.51492	3.3435	0.00111493	0.00678187	-1.01684
STARD7	0.656069	2.00881	3.34188	0.00112088	0.00680469	-1.02158
NUDT22	0.661566	1.75564	3.34179	0.00112119	0.00680469	-1.02183
MKLN1	0.744501	1.60033	3.3416	0.00112191	0.00680469	-1.0224
SIRT5	0.707142	1.65348	3.34064	0.00112545	0.00681486	-1.02521
TDG	0.647124	1.83705	3.34056	0.00112575	0.00681486	-1.02544
VMP1	0.640438	1.62847	3.34007	0.00112755	0.00681927	-1.02687
CASP10	0.738248	1.62294	3.33853	0.00113324	0.00684712	-1.03135
VPS26A	0.673288	1.69553	3.33787	0.0011357	0.00685541	-1.03328
PPP3R1	0.672712	1.92433	3.33718	0.00113829	0.00686449	-1.03531
FAM3C	-0.718501	3.85988	-3.33612	0.00114227	0.0068757	-1.03841
TRIP11	0.695874	1.68559	3.33609	0.00114235	0.0068757	-1.03848
DOK3	0.733359	1.8141	3.33581	0.00114341	0.0068757	-1.0393
RPA2	0.639973	1.76709	3.3353	0.00114531	0.00688058	-1.04078
IDS	0.654753	1.69514	3.33455	0.00114813	0.00689097	-1.04297
BTAF1	0.709589	1.61819	3.33317	0.00115334	0.00691565	-1.047
SLC12A6	0.763469	1.78577	3.33253	0.00115577	0.00692369	-1.04888
NUP98	0.721001	1.58819	3.33027	0.00116434	0.00696838	-1.05545
EPRS1	0.703031	1.64838	3.32941	0.00116762	0.00697495	-1.05795
ROCK2	0.676172	1.74757	3.32941	0.00116764	0.00697495	-1.05797
PHLDB3	0.833832	1.64078	3.32851	0.0011711	0.00697723	-1.0606
PLEKHM2	0.752367	1.91738	3.3285	0.00117112	0.00697723	-1.06062
PPM1A	0.733792	1.57853	3.32821	0.00117222	0.00697723	-1.06146
ETF1	0.76812	1.53831	3.32816	0.00117244	0.00697723	-1.06162
C3AR1	0.738012	1.83369	3.327	0.0011769	0.00699718	-1.065
ZCRB1	0.814669	1.49978	3.32668	0.00117813	0.00699793	-1.06593
NDST1	0.706376	1.87772	3.32556	0.00118245	0.00701699	-1.06919
MTHFD2	0.701231	1.74126	3.32471	0.00118574	0.00702991	-1.07166
GPS2	0.742881	1.65394	3.32381	0.00118922	0.00703745	-1.07427
MMP3	1.04227	1.70161	3.32373	0.00118952	0.00703745	-1.0745
LMCD1	0.825067	1.64537	3.32352	0.00119035	0.00703745	-1.07512
AGAP1	0.702726	1.69172	3.32317	0.00119174	0.00703905	-1.07615
VEGFB	0.695932	2.01636	3.32179	0.00119712	0.00706423	-1.08016
KCTD20	0.649149	1.60557	3.32059	0.00120182	0.00708107	-1.08364
ZBTB4	0.665661	1.58223	3.32011	0.0012037	0.00708107	-1.08504
TBCCD1	0.674108	1.59213	3.3198	0.00120493	0.00708107	-1.08594
CAMSAP2	0.649387	1.73265	3.31974	0.00120514	0.00708107	-1.0861
RCAN1	0.779461	1.6128	3.31963	0.00120558	0.00708107	-1.08642
STOML2	0.728278	1.69604	3.3175	0.00121399	0.00711822	-1.09261
ESYT2	0.620483	1.75647	3.31746	0.00121415	0.00711822	-1.09273
ATP5F1B	-0.900287	3.42879	-3.31691	0.00121634	0.00712153	-1.09433
EXOC3	0.73519	1.77302	3.31675	0.00121697	0.00712153	-1.09479
NOP58	0.6856	1.6647	3.31647	0.0012181	0.00712157	-1.09562
RNF122	0.771714	1.69908	3.31523	0.00122303	0.00714203	-1.09921
RPL23	-1.02867	4.51952	-3.31502	0.00122386	0.00714203	-1.09982
MAF1	0.642042	1.7439	3.31456	0.00122573	0.00714635	-1.10118
XG	0.765842	1.67182	3.31324	0.001231	0.0071679	-1.10499
LHFPL2	0.801357	1.51571	3.31307	0.0012317	0.0071679	-1.1055
CAMTA2	0.770935	1.53775	3.31163	0.00123751	0.00719274	-1.10968
EGFR	0.852895	1.77032	3.31144	0.00123824	0.00719274	-1.11021
TP53BP1	0.840663	1.94261	3.31087	0.00124056	0.00719469	-1.11187
DSG3	1.05582	1.64662	3.3108	0.00124086	0.00719469	-1.11208
HDGFL2	0.644362	1.80574	3.30918	0.00124741	0.00722334	-1.11677
PSIP1	0.783687	1.50592	3.30891	0.00124851	0.00722334	-1.11755
ARMC8	0.634383	1.66763	3.30874	0.00124923	0.00722334	-1.11806
OSBPL8	0.729643	1.61855	3.30802	0.00125213	0.00722699	-1.12013
PABPC1	-1.15945	5.32439	-3.30802	0.00125214	0.00722699	-1.12014
BAGE3	0.680279	1.98576	3.30703	0.00125619	0.00724373	-1.12301
CAPN7	0.666746	1.67027	3.30607	0.00126014	0.00725986	-1.1258
OPA1	0.781226	1.38344	3.30432	0.00126735	0.00729146	-1.13087
ANKRD11	0.62358	1.99848	3.30407	0.00126837	0.00729146	-1.13159
TFE3	0.752795	1.73144	3.3039	0.00126908	0.00729146	-1.13209
ARID5B	0.809888	1.54108	3.30297	0.00127292	0.00730684	-1.13477
SRP72	0.696138	1.5932	3.30182	0.0012777	0.00732217	-1.13811
MMS19	0.749392	1.70797	3.30176	0.00127793	0.00732217	-1.13827
PLCH2	0.812715	1.51431	3.30149	0.00127906	0.00732217	-1.13906
PIANP	0.880457	1.55358	3.30068	0.00128246	0.00733496	-1.14141
SNRPD1	0.679766	1.71395	3.29897	0.00128961	0.0073692	-1.14636
RNF24	0.65119	1.77655	3.29857	0.00129127	0.007372	-1.1475
TRIM26	0.701112	1.57496	3.29777	0.00129464	0.00738456	-1.14982
H4C15	-0.926565	3.9949	-3.29637	0.00130056	0.00741166	-1.15387
CCL2	0.840873	1.83639	3.29425	0.00130955	0.0074515	-1.16
C8orf82	0.681493	1.54944	3.29416	0.00130991	0.0074515	-1.16024
HLTF	0.81602	1.27406	3.29151	0.00132124	0.00750763	-1.1679
DNAJC2	0.643296	1.65412	3.2913	0.00132218	0.00750763	-1.16853
RTRAF	0.722906	1.71719	3.29102	0.00132334	0.00750763	-1.16931
PIK3CD	0.808347	1.65645	3.29068	0.00132483	0.00750935	-1.17031
NANS	0.641666	1.74165	3.28893	0.00133237	0.00754534	-1.17536
MAD2L1BP	0.784942	1.42874	3.28852	0.00133416	0.00754869	-1.17655
CACUL1	0.706604	1.59974	3.28623	0.00134411	0.0075959	-1.18315
IREB2	0.656363	1.94865	3.28604	0.00134491	0.0075959	-1.18368
RNH1	0.63311	1.7912	3.28532	0.00134806	0.0076014	-1.18576
PNPO	0.716271	1.64274	3.28527	0.00134829	0.0076014	-1.18591
TSC22D2	0.671834	1.79481	3.28429	0.00135258	0.0076188	-1.18873
RAP1A	0.714806	1.97629	3.28376	0.00135493	0.00762524	-1.19028
THOC5	0.72179	1.52656	3.28244	0.00136074	0.00764956	-1.19408
AKT1S1	0.695205	1.50374	3.28222	0.00136167	0.00764956	-1.19469
MT1HL1	0.82582	1.74548	3.28171	0.00136394	0.00765549	-1.19617
MAP4K2	0.760164	1.58368	3.28144	0.00136515	0.00765549	-1.19695
WSB2	0.731512	1.4534	3.28047	0.00136943	0.00767269	-1.19974
ZNF513	0.711554	1.59136	3.2793	0.00137465	0.0076887	-1.20311
GBF1	0.661849	1.6045	3.27928	0.00137472	0.0076887	-1.20316
FYB1	0.808979	1.62592	3.27884	0.00137666	0.00768961	-1.20442
UQCC2	0.682198	1.70774	3.27818	0.00137965	0.00768961	-1.20634
FUCA2	0.821032	1.44831	3.278	0.00138046	0.00768961	-1.20686
RCN3	0.826374	2.00817	3.27793	0.00138075	0.00768961	-1.20705
ARFGEF1	0.617397	1.75653	3.27788	0.00138097	0.00768961	-1.20719
TRMT10C	0.726036	1.60898	3.27673	0.00138612	0.0077115	-1.2105
SLC27A4	0.698466	1.83677	3.27587	0.00138998	0.00772616	-1.21297
SMDT1	0.648368	1.76976	3.27551	0.00139163	0.00772854	-1.21402
FNBP4	0.691955	1.74163	3.27468	0.00139535	0.00774241	-1.21639
TMCC1	0.67396	1.75253	3.27386	0.00139905	0.00775615	-1.21875
GNPTG	0.621555	1.67651	3.27266	0.00140452	0.00776708	-1.22221
TNPO3	0.673414	1.61013	3.27263	0.00140462	0.00776708	-1.22228
SELENOP	0.837805	1.73357	3.27262	0.00140471	0.00776708	-1.22233
DNAJC10	0.695696	1.58057	3.27224	0.00140643	0.00776981	-1.22342
PLEKHA1	0.826833	1.39882	3.27172	0.0014088	0.00777606	-1.22491
PECAM1	0.798218	1.83406	3.27043	0.00141467	0.00778812	-1.22861
COPRS	0.665119	1.9182	3.27043	0.00141467	0.00778812	-1.22861
PIGX	0.657758	1.72063	3.27015	0.00141593	0.00778812	-1.2294
IRF8	0.87897	1.67566	3.26938	0.0014195	0.00778812	-1.23163
MFSD1	0.663374	1.79131	3.26936	0.00141958	0.00778812	-1.23168
PDCD6IP	0.763779	1.41847	3.26893	0.00142153	0.00778812	-1.23291
NAA10	0.660434	1.88174	3.26876	0.00142232	0.00778812	-1.2334
LAMB2	0.809749	1.85067	3.26865	0.00142283	0.00778812	-1.23372
RABGAP1	0.684045	1.65292	3.26857	0.00142321	0.00778812	-1.23395
KCNH1	0.788691	1.752	3.26852	0.00142343	0.00778812	-1.23409
FZR1	0.693645	1.5796	3.26828	0.00142454	0.00778812	-1.23478
PSMB10	0.71299	1.68625	3.26742	0.00142849	0.00779293	-1.23724
CASK	0.747508	1.51379	3.26738	0.00142871	0.00779293	-1.23738
C9orf40	0.812109	1.56748	3.26729	0.00142911	0.00779293	-1.23763
YARS1	0.618518	2.00604	3.26653	0.00143263	0.00780535	-1.23981
EEF2K	0.708797	1.73119	3.2662	0.00143414	0.00780685	-1.24075
RAP1B	0.845571	1.50665	3.26515	0.00143903	0.00782005	-1.24377
MARS1	0.695221	1.68653	3.26515	0.00143904	0.00782005	-1.24377
TBCB	-0.601745	2.71912	-3.26468	0.00144122	0.00782516	-1.24512
TBC1D31	0.739082	1.57335	3.26348	0.00144682	0.00784882	-1.24856
VAMP7	0.679215	1.58583	3.26265	0.00145068	0.00786306	-1.25093
ZMAT2	0.593599	1.98163	3.26194	0.00145403	0.00787441	-1.25298
MAPK9	0.671409	1.54736	3.26155	0.00145583	0.0078752	-1.25408
CLEC16A	0.662901	1.61602	3.26119	0.00145755	0.0078752	-1.25512
PPIAL4A	-0.809007	4.15552	-3.26111	0.00145791	0.0078752	-1.25534
IL4R	0.796076	1.60718	3.25889	0.00146838	0.00792501	-1.2617
SAMD10	0.669437	2.02581	3.2579	0.00147309	0.00794361	-1.26454
STRA6	0.841188	1.54893	3.25658	0.00147937	0.00797071	-1.26832
CLUH	0.573256	1.72511	3.25591	0.00148256	0.00798105	-1.27023
XPNPEP1	0.709764	1.83875	3.25457	0.00148901	0.00800897	-1.27408
GTF3C2	0.70198	1.60137	3.25295	0.00149678	0.00804392	-1.2787
PRPF31	0.686793	1.82262	3.25189	0.00150191	0.00806463	-1.28174
DPP8	0.775465	1.46062	3.25082	0.00150708	0.00807898	-1.28479
RFXANK	0.705622	1.65455	3.25081	0.00150714	0.00807898	-1.28482
UBN1	0.733918	1.55148	3.24949	0.00151356	0.00810128	-1.2886
SIRT1	0.6864	1.59401	3.24943	0.00151386	0.00810128	-1.28877
KCTD10	0.641996	1.77819	3.24891	0.00151638	0.00810195	-1.29025
TRIM56	0.703076	1.6285	3.24887	0.00151655	0.00810195	-1.29035
RPS3	-1.01453	4.81661	-3.24688	0.0015263	0.00813998	-1.29604
SMC4	0.732319	1.47911	3.24664	0.00152747	0.00813998	-1.29672
TNRC6B	0.696005	1.55711	3.24653	0.00152805	0.00813998	-1.29705
MOK	0.738011	1.54916	3.24637	0.00152882	0.00813998	-1.2975
NYAP1	0.726769	1.99767	3.24433	0.0015389	0.00818674	-1.30333
RMI2	0.734928	1.61062	3.24224	0.00154927	0.00822814	-1.30929
PUS7	0.685245	1.63802	3.24224	0.00154929	0.00822814	-1.3093
GUCD1	0.763374	1.35791	3.24158	0.00155253	0.00823847	-1.31116
SPTLC2	0.715943	1.67729	3.24069	0.00155702	0.00825013	-1.31372
TNR	0.900204	1.59021	3.24062	0.00155734	0.00825013	-1.3139
TMEM138	0.675373	1.66141	3.23877	0.00156665	0.00828919	-1.31919
PKP1	0.838581	1.75913	3.23839	0.00156853	0.00828919	-1.32025
MPZL3	0.777857	1.69675	3.23837	0.00156865	0.00828919	-1.32032
PES1	0.653995	1.57416	3.23793	0.00157088	0.00829403	-1.32158
KLF3	0.656105	1.57991	3.23701	0.00157549	0.00830437	-1.32418
LARS1	0.620759	1.88251	3.23687	0.00157622	0.00830437	-1.32459
SH3BP4	0.754491	1.56212	3.23676	0.00157678	0.00830437	-1.3249
ARSD	0.722924	1.63436	3.23596	0.00158081	0.00831867	-1.32717
TRIM25	0.709352	1.55086	3.23541	0.00158362	0.00832653	-1.32874
CD68	0.737949	2.57554	3.23513	0.00158502	0.00832696	-1.32953
OSGIN1	0.747711	1.75914	3.23447	0.00158843	0.00833792	-1.33143
ANAPC11	0.776198	1.71213	3.23375	0.00159208	0.00835019	-1.33347
ACSF3	0.701357	1.69341	3.23279	0.00159701	0.00836667	-1.33621
NPFF	0.701577	1.73172	3.23262	0.00159788	0.00836667	-1.33669
SUCLG1	0.73981	1.75225	3.23149	0.00160364	0.00838993	-1.33989
TRAPPC12	0.735229	1.50432	3.231	0.0016062	0.00839636	-1.3413
PTPRS	0.67203	1.72819	3.2302	0.00161033	0.00841095	-1.34357
CDK2AP2	0.80565	1.63732	3.22961	0.00161335	0.00841981	-1.34524
ISY1	0.677251	1.56203	3.22888	0.00161712	0.0084325	-1.34731
PAG1	0.788789	1.61836	3.22859	0.00161862	0.00843337	-1.34813
RHOT1	0.811453	1.43432	3.22813	0.001621	0.00843652	-1.34944
SUSD6	0.633794	1.57077	3.22796	0.00162189	0.00843652	-1.34992
SLC24A4	0.810157	1.70069	3.22765	0.00162351	0.00843799	-1.35081
PRPSAP2	0.665665	1.85516	3.22694	0.00162722	0.00844624	-1.35283
GTF3C1	0.667618	1.76506	3.22657	0.00162916	0.00844624	-1.35389
ZNF419	0.649579	1.7185	3.22613	0.00163143	0.00844624	-1.35512
FAM156A	0.694738	1.6635	3.22572	0.00163358	0.00844624	-1.35629
SPANXA1	-1.101	5.66328	-3.22572	0.00163359	0.00844624	-1.35629
CHPF2	0.672334	1.90963	3.2256	0.00163421	0.00844624	-1.35663
ELP2	0.726466	1.57528	3.22555	0.00163445	0.00844624	-1.35676
ZNF664	0.614809	1.78172	3.22476	0.00163863	0.0084609	-1.35903
COL5A1	0.953558	2.11561	3.22313	0.00164717	0.00848755	-1.36363
C1GALT1	0.727713	1.66547	3.22306	0.00164754	0.00848755	-1.36383
TRBC1	0.830805	1.79007	3.2229	0.00164841	0.00848755	-1.3643
ALCAM	0.774219	1.64165	3.22276	0.00164916	0.00848755	-1.36471
PINK1	0.696647	1.48765	3.22222	0.00165199	0.0084952	-1.36623
APEX1	0.67356	1.56311	3.22132	0.00165677	0.00851286	-1.36879
SULF1	0.870015	1.74819	3.22032	0.00166208	0.00853318	-1.37162
TIMP3	0.817903	1.9455	3.21939	0.00166704	0.00854581	-1.37426
CRISPLD2	0.872289	1.44469	3.21935	0.00166724	0.00854581	-1.37437
SUPV3L1	0.608318	1.69259	3.219	0.00166911	0.00854844	-1.37536
DRAM1	0.813996	1.56977	3.21824	0.00167319	0.00856239	-1.37753
PLCD3	0.716519	1.50097	3.21717	0.0016789	0.00857193	-1.38055
ABCF3	0.713673	1.66949	3.21714	0.00167903	0.00857193	-1.38062
CREG1	0.903301	1.44501	3.21713	0.00167912	0.00857193	-1.38066
NEURL3	0.835218	1.64892	3.21632	0.00168347	0.00858722	-1.38296
RPS6	-1.16719	5.06623	-3.21564	0.00168711	0.00859547	-1.38487
MUTYH	0.811761	1.37023	3.21533	0.00168881	0.00859547	-1.38576
KRT8	-1.1243	3.74611	-3.21526	0.00168917	0.00859547	-1.38595
MRPL35	0.665532	1.72259	3.21452	0.00169319	0.00860274	-1.38806
NOP2	0.712492	1.58096	3.21449	0.00169332	0.00860274	-1.38813
FPGT	0.644129	1.66757	3.21403	0.00169582	0.00860322	-1.38943
MAD2L2	0.697672	1.56506	3.21378	0.0016972	0.00860322	-1.39016
B3GNT3	0.810134	1.60676	3.21347	0.00169886	0.00860322	-1.39102
TMEM106C	-0.899247	6.77987	-3.21347	0.00169886	0.00860322	-1.39102
TRIM51	0.723053	1.98674	3.21245	0.00170441	0.00862441	-1.39391
POLE3	0.7607	1.4493	3.21096	0.00171256	0.00865869	-1.39814
PRMT1	-0.671818	2.93125	-3.21046	0.00171526	0.00866545	-1.39954
NIT1	0.688419	1.60748	3.20975	0.00171913	0.00867806	-1.40154
SCGB3A1	0.978349	1.5521	3.209	0.00172325	0.00868507	-1.40366
UBE2A	0.69442	1.57665	3.209	0.00172327	0.00868507	-1.40366
NDUFB8	0.650533	2.04706	3.20837	0.00172674	0.00869562	-1.40545
SPG21	0.648941	1.66938	3.20765	0.00173071	0.00870869	-1.40748
PLPP3	0.726278	1.75283	3.20737	0.00173228	0.00870964	-1.40829
SCFD2	0.672085	1.73781	3.20705	0.00173404	0.00871155	-1.40918
OFD1	0.67793	1.80822	3.20578	0.00174105	0.00873985	-1.41276
RPL37	-1.03331	5.19695	-3.20527	0.0017439	0.00874719	-1.41421
EID1	0.745648	1.77315	3.20466	0.00174728	0.00875718	-1.41592
NBDY	0.746758	1.70428	3.2041	0.00175042	0.00876596	-1.41751
ARL4C	0.800167	1.75258	3.20359	0.00175327	0.00877327	-1.41895
SLC35A2	0.74396	1.45734	3.20259	0.00175885	0.00878889	-1.42177
HIGD2A	0.622336	2.04093	3.20236	0.00176017	0.00878889	-1.42243
C18orf25	0.72719	1.64036	3.20229	0.00176056	0.00878889	-1.42263
ADCY6	0.658986	1.99673	3.2016	0.00176441	0.00880115	-1.42456
TMX1	0.706065	1.56919	3.201	0.00176782	0.00880792	-1.42627
MED19	0.64076	1.59566	3.20064	0.00176981	0.00880792	-1.42727
LIG3	0.666646	1.60485	3.20062	0.00176995	0.00880792	-1.42734
ECT2	0.747332	1.46219	3.20017	0.00177247	0.00881144	-1.42861
SMIM7	0.775957	1.52263	3.19962	0.0017756	0.00881144	-1.43017
PLA2G4B	0.809661	1.53717	3.19959	0.00177576	0.00881144	-1.43024
MLLT1	0.703825	1.61104	3.19951	0.00177623	0.00881144	-1.43048
ECPAS	0.59758	1.78337	3.19754	0.0017874	0.00885426	-1.43603
PAK2	0.682792	1.69657	3.19749	0.00178766	0.00885426	-1.43616
MAP3K6	0.649872	1.78817	3.19701	0.00179039	0.00886066	-1.43751
EIF4G1	-0.772816	3.25778	-3.19656	0.00179294	0.00886066	-1.43877
MRPS24	0.693667	1.53012	3.19606	0.0017958	0.00886066	-1.44018
PF4	0.825812	1.66275	3.19591	0.00179666	0.00886066	-1.44061
DERA	0.665058	1.6197	3.19584	0.00179707	0.00886066	-1.44081
C1RL	0.711297	1.66525	3.19579	0.00179737	0.00886066	-1.44096
STAT1	0.900734	1.98307	3.19502	0.00180179	0.00887555	-1.44314
TRIM32	0.760752	1.57818	3.1945	0.00180476	0.00888325	-1.44459
SLC25A1	0.734823	1.72947	3.19336	0.00181132	0.00890859	-1.4478
PAGR1	0.664817	1.61426	3.19247	0.00181643	0.00892676	-1.4503
SUMF2	0.681859	2.07004	3.19071	0.00182666	0.00895726	-1.45527
MAZ	-0.821956	5.45962	-3.19056	0.00182752	0.00895726	-1.45569
HTRA1	0.83529	1.88775	3.19023	0.00182941	0.00895726	-1.45661
CMTM2	0.819371	1.64636	3.19001	0.00183067	0.00895726	-1.45722
CFAP58	0.794296	1.63219	3.18971	0.00183246	0.00895726	-1.45808
BCL10	0.745505	1.7387	3.18966	0.00183272	0.00895726	-1.4582
CD164	0.74358	1.79008	3.18954	0.00183346	0.00895726	-1.45856
CKS2	0.676591	2.00219	3.18945	0.00183397	0.00895726	-1.45881
PI4K2B	0.647949	1.6651	3.18866	0.00183856	0.00897272	-1.46102
DCTN6	0.721471	1.86123	3.18768	0.00184431	0.00899232	-1.46379
SERPINE1	0.809867	2.00808	3.18729	0.00184657	0.00899232	-1.46487
ROGDI	0.679095	1.8692	3.18705	0.00184802	0.00899232	-1.46556
ESPN	0.717491	1.64381	3.187	0.00184826	0.00899232	-1.46568
ARRB2	0.712782	1.6826	3.18641	0.00185178	0.00900251	-1.46737
NUDCD2	0.638484	1.57595	3.18492	0.00186052	0.00903804	-1.47153
TBCC	0.720926	1.63521	3.18366	0.00186798	0.00905766	-1.47508
IGFBP2	0.868444	1.73871	3.18346	0.00186917	0.00905766	-1.47564
HSD17B12	0.619673	1.82773	3.18331	0.00187005	0.00905766	-1.47606
MYLIP	0.701773	1.64324	3.18327	0.00187029	0.00905766	-1.47617
ARL8B	0.622202	1.61429	3.18263	0.00187411	0.00906919	-1.47797
PNPLA8	0.739453	1.3917	3.18161	0.0018802	0.00909171	-1.48085
ISLR	0.766854	1.61248	3.18023	0.00188842	0.00911782	-1.48471
ZC3H13	0.761966	1.59119	3.18022	0.00188849	0.00911782	-1.48474
ELF1	0.680547	1.54656	3.17973	0.00189144	0.0091251	-1.48612
DIAPH1	0.693959	1.60488	3.17856	0.00189843	0.00915183	-1.48939
SNX30	0.641784	1.76643	3.17698	0.001908	0.00918913	-1.49384
PTK2B	0.751787	1.47727	3.17629	0.00191217	0.00918913	-1.49577
ZDHHC8	0.586319	1.9578	3.17623	0.0019125	0.00918913	-1.49592
SPATA20	0.772668	1.51659	3.17605	0.0019136	0.00918913	-1.49643
SCO2	0.7225	1.74598	3.1758	0.00191514	0.00918913	-1.49714
EPN2	0.692216	1.90337	3.17578	0.00191526	0.00918913	-1.4972
HDAC1	0.664228	1.95416	3.17543	0.00191738	0.00918913	-1.49817
NFKBIZ	0.738677	2.09347	3.17525	0.00191847	0.00918913	-1.49868
CDCA2	0.7406	1.54603	3.17512	0.00191925	0.00918913	-1.49904
CERCAM	0.759374	1.58397	3.17412	0.00192534	0.00921132	-1.50184
TARS1	0.750777	1.49835	3.17235	0.00193619	0.00925621	-1.50681
NSDHL	0.656181	1.5827	3.17193	0.00193871	0.00926015	-1.50797
FZD9	0.92403	1.44062	3.17173	0.00193994	0.00926015	-1.50853
PPP1R35	0.680618	1.6704	3.17069	0.00194636	0.00928379	-1.51145
COA8	0.661442	1.72356	3.17011	0.00194993	0.00928831	-1.51307
H2AC7	0.649878	1.86692	3.16996	0.00195088	0.00928831	-1.5135
HEXD	0.801141	1.49061	3.16973	0.0019523	0.00928831	-1.51414
ZFP36L1	0.922192	2.24495	3.16958	0.00195319	0.00928831	-1.51455
LOXL2	0.800766	1.65357	3.16902	0.00195665	0.00929775	-1.51611
TCAF1	0.604245	1.9502	3.16717	0.00196817	0.00934549	-1.52131
ZNF710	0.772582	1.44601	3.16686	0.00197011	0.00934765	-1.52218
PTEN	0.731387	1.55981	3.16624	0.00197396	0.00935893	-1.52391
IFITM1	0.994376	2.28694	3.16445	0.00198515	0.00939635	-1.5289
ESRRA	0.728657	1.70752	3.1641	0.00198733	0.00939635	-1.52988
IL6ST	0.66008	1.8908	3.16405	0.00198766	0.00939635	-1.53002
MCMBP	0.727625	1.49358	3.16403	0.0019878	0.00939635	-1.53009
PRDX3	0.715516	1.62585	3.16319	0.00199307	0.00940324	-1.53243
DDA1	0.770159	1.60794	3.16298	0.00199437	0.00940324	-1.533
LSM2	0.709207	1.84286	3.16285	0.00199521	0.00940324	-1.53338
RPS27A	-1.01505	3.96155	-3.16285	0.00199521	0.00940324	-1.53338
NPTN	0.669815	1.84121	3.16149	0.00200382	0.00943676	-1.53718
UBE4A	0.634679	1.61229	3.16117	0.0020058	0.00943907	-1.53806
HBP1	0.650853	1.76389	3.16093	0.00200735	0.0094393	-1.53874
PDCD5	-0.615975	3.54318	-3.15994	0.00201364	0.00946189	-1.54151
SGMS1	0.702391	1.5499	3.15924	0.00201806	0.00947557	-1.54344
KIRREL1	0.754414	1.65917	3.15852	0.00202268	0.00949024	-1.54547
PDE4C	-0.856222	2.99802	-3.15778	0.0020274	0.00950318	-1.54753
HPS4	0.614937	1.80889	3.15762	0.00202845	0.00950318	-1.54799
PGAM5	0.642371	1.58529	3.15704	0.00203212	0.00951332	-1.54958
NOM1	0.692158	1.66275	3.15516	0.00204419	0.00955921	-1.55482
KLRF1	0.859789	1.47165	3.15505	0.00204494	0.00955921	-1.55515
CTHRC1	0.747016	1.71165	3.15376	0.00205323	0.00959086	-1.55872
WDR83OS	0.610991	1.68981	3.15247	0.00206166	0.00962309	-1.56234
MRPL54	0.619597	1.77037	3.15139	0.00206862	0.00964736	-1.56533
NUP153	0.726151	1.65752	3.1512	0.00206991	0.00964736	-1.56587
ACSL1	0.681919	1.69384	3.1505	0.00207449	0.00966158	-1.56783
UBE2Q1	0.695314	1.48992	3.14972	0.00207957	0.00967814	-1.56999
CYP51A1	0.603891	1.95726	3.14937	0.00208185	0.00968161	-1.57096
NDUFS4	0.726973	1.63601	3.14869	0.00208632	0.00969479	-1.57285
FAU	-0.740816	3.69616	-3.14836	0.00208848	0.00969479	-1.57377
VPS41	0.592153	1.75243	3.14824	0.00208929	0.00969479	-1.57411
FXYD3	-1.27038	3.91482	-3.14772	0.00209271	0.00970352	-1.57556
CSNK1A1	0.805787	1.72159	3.14658	0.00210024	0.00973131	-1.57873
SPPL3	0.667585	1.63597	3.14563	0.00210648	0.00975084	-1.58136
MEF2A	0.643834	1.99444	3.14538	0.00210819	0.00975084	-1.58207
SNX12	0.649168	1.74794	3.14524	0.00210908	0.00975084	-1.58245
TMEM184B	0.718403	1.67064	3.14472	0.00211252	0.0097596	-1.58389
TGDS	0.684046	2.1397	3.14386	0.00211826	0.00977896	-1.58628
SAMHD1	0.851879	1.93406	3.1428	0.00212537	0.00980461	-1.58924
NUDT5	0.620089	1.69007	3.14211	0.00213	0.00980607	-1.59117
HLA-G	0.772754	1.82959	3.14187	0.00213155	0.00980607	-1.59181
CDH11	0.792992	1.99774	3.14185	0.00213173	0.00980607	-1.59188
UCKL1	0.594338	1.923	3.14182	0.00213189	0.00980607	-1.59195
CXCL1	0.885477	1.97489	3.13965	0.00214647	0.00986594	-1.59797
LCE3A	0.702469	2.11536	3.13889	0.00215166	0.00988263	-1.60011
VGLL4	0.698613	1.60573	3.13833	0.00215544	0.00989279	-1.60166
UBE2E3	0.636606	1.78534	3.13751	0.002161	0.0098954	-1.60393
STAT5B	0.635276	1.72157	3.13744	0.00216148	0.0098954	-1.60413
DIDO1	0.642742	1.7334	3.13739	0.00216182	0.0098954	-1.60427
MCRIP1	0.623433	1.90058	3.13732	0.00216227	0.0098954	-1.60445
ATG4B	0.655744	1.77467	3.1365	0.00216784	0.00991371	-1.60673
ZNRF2	0.620481	1.70403	3.13569	0.00217339	0.00993189	-1.60898
PPIB	-0.788081	3.70081	-3.13404	0.00218464	0.00997608	-1.61354
ZMAT5	0.649346	1.74824	3.13239	0.00219597	0.0100206	-1.61812
C1orf174	0.595285	1.7889	3.1301	0.00221179	0.0100855	-1.62445
NRDC	0.678924	1.73861	3.12981	0.00221386	0.0100877	-1.62528
TNFAIP3	0.761288	1.69661	3.12936	0.00221694	0.0100944	-1.62651
SLC5A6	0.588871	1.79744	3.12642	0.0022375	0.0101807	-1.63466
NUP62	0.592244	1.87373	3.1259	0.00224113	0.0101899	-1.63609
RMND5A	0.719119	1.42668	3.1253	0.00224536	0.0102018	-1.63776
PPIE	0.637297	1.61646	3.12507	0.00224699	0.0102018	-1.6384
BPNT2	0.623723	1.61662	3.12458	0.00225042	0.0102084	-1.63975
EPS15L1	0.583436	1.8261	3.12416	0.00225338	0.0102084	-1.6409
FNTA	0.59465	1.79205	3.12395	0.00225482	0.0102084	-1.64147
ANKZF1	0.794719	1.37533	3.12382	0.00225578	0.0102084	-1.64185
PPA2	0.725155	1.53244	3.12372	0.00225651	0.0102084	-1.64213
TMEM127	0.677323	1.5791	3.12305	0.00226124	0.0102225	-1.64398
PRORP	0.744165	1.62056	3.12262	0.00226423	0.0102287	-1.64515
MYO1D	0.577997	1.79639	3.12061	0.00227853	0.0102859	-1.65071
PDCL	0.694338	1.58703	3.12002	0.00228274	0.0102976	-1.65233
FGFR1OP2	0.604211	1.68075	3.11834	0.00229482	0.0103447	-1.65699
EXT2	0.638905	1.52998	3.11753	0.00230062	0.0103594	-1.65922
SLC35E1	0.648476	1.603	3.11721	0.00230292	0.0103594	-1.6601
PLK2	0.800668	1.37147	3.1172	0.00230301	0.0103594	-1.66014
ITPR3	0.685761	1.58607	3.11676	0.00230616	0.0103662	-1.66135
TPMT	0.653274	1.58438	3.1165	0.00230801	0.0103672	-1.66205
BCAS4	0.725841	1.67468	3.11605	0.00231129	0.0103746	-1.66331
AMDHD2	0.652673	1.89033	3.11578	0.00231324	0.0103752	-1.66405
TERF2IP	0.762448	1.67659	3.11557	0.00231472	0.0103752	-1.66461
P4HA1	0.694336	1.49851	3.11326	0.00233149	0.010443	-1.67099
BRF1	0.707612	1.71326	3.11283	0.00233466	0.0104478	-1.67218
OAT	0.766733	1.57408	3.11266	0.00233588	0.0104478	-1.67265
MED15	0.627333	1.9839	3.11181	0.00234207	0.0104681	-1.67498
DIMT1	0.688844	1.53744	3.11145	0.00234475	0.0104703	-1.67599
DDX19A	0.644825	1.54556	3.11114	0.002347	0.0104703	-1.67684
ZNF266	0.658796	1.66086	3.11107	0.00234754	0.0104703	-1.67704
MXI1	0.651389	1.62695	3.11037	0.00235267	0.0104858	-1.67897
PCGF2	0.608887	1.81458	3.10988	0.00235626	0.0104944	-1.68031
DDX50	0.677993	1.67328	3.10949	0.00235912	0.0104997	-1.68138
CITED2	0.793156	1.51353	3.10897	0.00236292	0.0105093	-1.6828
ANKDD1A	0.744594	1.66015	3.10804	0.00236983	0.0105291	-1.68538
ADAM19	0.816847	1.47147	3.10792	0.00237071	0.0105291	-1.68571
ELMOD2	0.679604	1.56008	3.10701	0.00237744	0.0105515	-1.68821
UNC119B	0.736434	1.43981	3.10646	0.00238154	0.0105623	-1.68973
UBXN6	0.593971	1.70963	3.10588	0.00238582	0.0105724	-1.69131
ZMAT3	0.668134	1.70357	3.1057	0.00238716	0.0105724	-1.69181
ADI1	0.655529	1.95228	3.10432	0.00239747	0.0106039	-1.69561
COMMD1	0.712274	1.63262	3.10421	0.00239828	0.0106039	-1.69591
TENT4A	0.634638	1.75955	3.104	0.00239986	0.0106039	-1.69649
PEPD	0.620328	1.7467	3.10385	0.00240098	0.0106039	-1.6969
PARL	0.74037	1.45935	3.10315	0.0024062	0.0106196	-1.69882
COPG2	0.583467	1.67309	3.10111	0.00242159	0.0106654	-1.70444
OGFR	0.606856	2.1848	3.10078	0.00242404	0.0106654	-1.70533
GTF2E2	0.626017	1.65576	3.10047	0.00242639	0.0106654	-1.70619
SZRD1	0.5486	1.7432	3.1001	0.00242918	0.0106654	-1.7072
MBTD1	0.721329	1.50019	3.09997	0.00243016	0.0106654	-1.70756
ZNF500	0.656722	1.58422	3.09979	0.00243157	0.0106654	-1.70807
RBPMS	0.751635	1.82513	3.09968	0.00243236	0.0106654	-1.70836
ZBED5	0.674692	1.63596	3.09941	0.00243444	0.0106654	-1.70911
ACTN4	-0.73301	3.42031	-3.0994	0.00243452	0.0106654	-1.70914
EIF5A	-0.809639	3.39399	-3.09905	0.00243713	0.0106654	-1.71009
POF1B	0.736981	1.50577	3.09898	0.0024377	0.0106654	-1.71029
PIAS1	0.591605	1.81646	3.09885	0.00243872	0.0106654	-1.71066
NIF3L1	0.718524	1.46066	3.09868	0.00244	0.0106654	-1.71112
GNL1	0.660991	1.68458	3.09865	0.00244022	0.0106654	-1.7112
UBQLN2	0.721057	1.80573	3.09815	0.00244399	0.0106673	-1.71257
PCYT1A	0.582094	1.89392	3.09801	0.00244506	0.0106673	-1.71295
FMR1	0.644099	1.67484	3.09792	0.00244572	0.0106673	-1.71319
TBL3	0.668688	2.02637	3.09687	0.00245373	0.0106949	-1.71607
ADAM12	0.83144	1.65959	3.09643	0.00245711	0.0107017	-1.71728
EHMT1	0.561455	1.90526	3.09623	0.00245867	0.0107017	-1.71785
MXRA7	0.705906	1.74644	3.0953	0.00246574	0.0107242	-1.72038
ARIH1	0.543189	2.01939	3.09502	0.00246795	0.0107242	-1.72117
EGF	0.750608	1.79347	3.09489	0.00246895	0.0107242	-1.72152
SIRT2	0.651908	1.86219	3.09429	0.00247351	0.0107367	-1.72315
MRPL28	0.598242	1.83122	3.09323	0.00248167	0.0107647	-1.72606
USP5	0.629692	1.52714	3.09266	0.00248614	0.0107722	-1.72764
GUF1	0.656343	1.60362	3.09247	0.0024876	0.0107722	-1.72816
CBFA2T2	0.595155	1.67686	3.09235	0.00248851	0.0107722	-1.72848
TPP2	0.619219	1.98235	3.09184	0.00249243	0.0107817	-1.72987
HUWE1	0.645596	1.88353	3.09021	0.00250509	0.0108255	-1.73434
DDX23	0.602893	1.79284	3.08991	0.00250746	0.0108255	-1.73517
VN1R4	0.689803	1.69788	3.08976	0.00250862	0.0108255	-1.73558
RPUSD3	0.695953	1.59488	3.08952	0.00251047	0.0108255	-1.73623
ARFGAP1	0.647964	2.00433	3.08944	0.0025111	0.0108255	-1.73645
SMURF2	0.694905	1.60593	3.08904	0.00251424	0.0108316	-1.73755
ALG5	0.632814	1.77356	3.08841	0.00251919	0.0108455	-1.73929
ATRAID	0.631057	1.62707	3.0881	0.00252162	0.0108486	-1.74014
SPEN	0.576206	1.73605	3.08768	0.00252488	0.0108553	-1.74128
LMTK2	0.760185	1.57023	3.08684	0.0025315	0.0108699	-1.74358
ADCY7	0.687061	1.86591	3.08681	0.00253172	0.0108699	-1.74366
ZNF562	0.722553	1.39399	3.08608	0.00253742	0.010887	-1.74565
RAB9A	0.628612	1.69368	3.08409	0.00255316	0.0109446	-1.75109
GSR	0.603883	1.91318	3.08395	0.00255431	0.0109446	-1.75149
PCGF3	0.601761	1.72877	3.08282	0.00256326	0.0109755	-1.75458
YWHAZ	-0.88983	3.85638	-3.08213	0.00256873	0.0109816	-1.75645
SUMO1	0.602725	1.81465	3.08209	0.00256908	0.0109816	-1.75657
GGA2	0.671967	1.78989	3.08199	0.0025699	0.0109816	-1.75686
AEBP1	0.911702	2.01706	3.08172	0.00257199	0.0109831	-1.75757
FOXP1	0.647587	1.68528	3.08103	0.00257749	0.0109934	-1.75945
TXNDC11	0.775751	1.47446	3.08098	0.00257789	0.0109934	-1.75959
SEPTIN8	0.659475	1.58009	3.08073	0.00257996	0.0109948	-1.7603
GTF2A2	0.61174	1.55744	3.08008	0.00258513	0.0110095	-1.76206
ESCO2	0.7188	1.95455	3.07895	0.00259416	0.0110405	-1.76514
IGBP1	0.704204	1.55069	3.07862	0.00259682	0.0110443	-1.76604
ODC1	0.772976	1.82062	3.07807	0.00260128	0.0110559	-1.76755
HPRT1	0.760226	1.52822	3.07762	0.00260495	0.011064	-1.76879
HDAC8	0.691873	1.63304	3.07645	0.00261433	0.0110964	-1.77196
RPS6KA4	0.589916	1.69439	3.07576	0.00261997	0.0111129	-1.77386
SOCS3	0.729909	1.72872	3.07507	0.00262555	0.0111224	-1.77573
ZNF185	0.782418	1.58778	3.07505	0.00262573	0.0111224	-1.77579
FRS2	0.925493	1.70064	3.0739	0.00263513	0.0111547	-1.77894
TRNT1	0.762913	1.46228	3.07352	0.00263823	0.0111604	-1.77998
IL21	0.761026	1.9058	3.07311	0.00264157	0.011167	-1.78109
CALCOCO2	0.615605	1.63483	3.07281	0.002644	0.0111675	-1.7819
NMRAL1	0.626878	1.66807	3.07254	0.00264624	0.0111675	-1.78265
IL1F10	0.788489	1.56224	3.07232	0.00264804	0.0111675	-1.78325
OR4F4	0.693275	1.81247	3.07218	0.0026492	0.0111675	-1.78363
SDHB	0.591812	2.21523	3.07202	0.00265051	0.0111675	-1.78407
MCM5	0.639425	1.79454	3.07102	0.00265872	0.0111946	-1.78679
IGFBP5	0.905276	2.11263	3.06733	0.00268922	0.0113155	-1.79684
TRRAP	0.53093	1.94601	3.06576	0.00270229	0.0113615	-1.80111
AKAP9	0.662177	1.67313	3.06558	0.00270375	0.0113615	-1.80159
CMAS	0.739303	1.40246	3.06386	0.00271823	0.0114147	-1.80629
NAAA	0.642718	1.78682	3.06341	0.002722	0.0114199	-1.80751
TTF2	0.747144	1.5778	3.06328	0.00272308	0.0114199	-1.80786
PSG5	0.738917	1.67412	3.06205	0.00273345	0.0114542	-1.81121
ACVR1B	0.648726	1.68928	3.06188	0.00273487	0.0114542	-1.81166
FUS	-0.626343	3.46945	-3.06059	0.0027458	0.0114861	-1.81518
MSN	0.920095	1.94372	3.06044	0.00274702	0.0114861	-1.81557
PREP	0.612045	1.97092	3.06018	0.00274928	0.0114861	-1.81629
PSMA4	0.714946	1.79192	3.06012	0.00274976	0.0114861	-1.81645
ZNF578	0.663948	1.59822	3.05929	0.00275684	0.0115081	-1.81871
APOBEC3C	0.683145	1.61854	3.05898	0.00275944	0.0115113	-1.81954
KLC1	0.63024	2.00132	3.05847	0.0027638	0.0115219	-1.82093
POLR2B	0.623131	1.65043	3.05649	0.00278073	0.0115849	-1.82631
ARFRP1	0.611303	1.949	3.05574	0.00278717	0.011604	-1.82834
BEX4	0.661433	1.7119	3.05546	0.00278958	0.0116064	-1.8291
PLEKHA2	0.654125	1.58493	3.05345	0.00280692	0.0116709	-1.83456
C1orf116	0.714647	1.64261	3.05256	0.0028146	0.0116935	-1.83696
RASL11A	0.71431	1.82012	3.05239	0.00281605	0.0116935	-1.83742
C2CD5	0.651734	1.73637	3.05212	0.00281841	0.0116956	-1.83816
MT1G	0.688667	1.58978	3.05143	0.00282442	0.0117128	-1.84003
PERM1	0.731261	1.83123	3.0511	0.00282731	0.0117171	-1.84093
OR2A14	0.772717	1.72088	3.0501	0.00283606	0.0117457	-1.84365
INTS10	0.660588	1.61161	3.04976	0.00283901	0.0117502	-1.84457
GTF2H2C	0.594557	1.71996	3.04881	0.00284729	0.0117768	-1.84713
GPATCH11	0.769722	1.74731	3.04813	0.00285328	0.0117934	-1.84898
ZMYM1	0.678925	1.64844	3.04793	0.00285505	0.0117934	-1.84952
TMEM208	0.672274	1.69236	3.04726	0.00286093	0.0118078	-1.85133
SCN9A	1.11161	1.76209	3.04707	0.00286255	0.0118078	-1.85183
PPT2	0.687504	1.59654	3.04689	0.00286415	0.0118078	-1.85232
SLC35C2	0.597118	1.85427	3.04591	0.00287283	0.0118359	-1.85499
ADSL	0.679966	1.54142	3.04466	0.00288393	0.0118739	-1.85838
ARID1B	0.655407	1.7218	3.04429	0.00288721	0.0118797	-1.85938
FAM83B	0.648594	1.66342	3.04398	0.00288994	0.0118832	-1.86021
SCOC	0.636707	1.65561	3.04372	0.00289227	0.011885	-1.86092
PRKACA	0.629106	1.9159	3.04337	0.00289536	0.01189	-1.86186
ABCC5	0.659829	1.57285	3.0431	0.00289779	0.0118914	-1.8626
MUC4	0.922932	1.72157	3.04291	0.00289946	0.0118914	-1.8631
HELZ2	0.581915	1.97687	3.04226	0.00290524	0.0119057	-1.86486
NTN4	0.867649	1.46412	3.04209	0.00290673	0.0119057	-1.86531
FARSA	0.650127	1.81713	3.04145	0.00291247	0.0119215	-1.86704
HUS1	0.548362	1.82755	3.04065	0.00291968	0.0119275	-1.86922
FKBP3	0.63673	2.06909	3.04061	0.00292002	0.0119275	-1.86932
LRP11	0.59832	1.63468	3.04059	0.00292024	0.0119275	-1.86939
ITGAV	0.686326	2.02239	3.04045	0.00292148	0.0119275	-1.86976
SERPING1	0.78567	2.00635	3.03964	0.00292872	0.0119493	-1.87194
DYNLT3	0.604109	2.31283	3.03818	0.00294185	0.0119952	-1.87587
TRIM65	0.608415	1.72372	3.03793	0.00294415	0.0119968	-1.87656
NOC4L	0.666539	1.63935	3.0377	0.00294619	0.0119974	-1.87717
PLPP2	0.656897	1.66274	3.03677	0.00295468	0.0120242	-1.8797
R3HCC1	0.687441	1.5397	3.03622	0.00295967	0.0120334	-1.88119
CRIP2	0.750921	2.11798	3.036	0.00296163	0.0120334	-1.88177
CCNY	0.598044	1.9352	3.03589	0.00296266	0.0120334	-1.88207
NICN1	-0.780698	4.13762	-3.03546	0.00296654	0.0120415	-1.88322
BAK1	0.745798	1.70847	3.03518	0.00296912	0.0120442	-1.88399
CXCL16	0.751599	1.38776	3.03495	0.00297118	0.0120448	-1.8846
AEBP2	0.642496	1.90406	3.03421	0.00297794	0.0120645	-1.8866
MPHOSPH9	0.621516	1.69863	3.0339	0.0029808	0.0120656	-1.88744
EIF4E	0.668361	1.60559	3.03376	0.00298205	0.0120656	-1.88781
ABCE1	0.703945	1.64025	3.03266	0.00299214	0.0120987	-1.89078
C1orf21	0.603658	1.72638	3.03186	0.00299946	0.0121206	-1.89293
ROPN1B	0.857704	1.53554	3.03018	0.00301501	0.0121756	-1.89748
VKORC1	0.596814	1.54355	3.02827	0.00303266	0.0122391	-1.90261
SART3	0.652206	1.72117	3.02591	0.00305467	0.01232	-1.90897
HAGH	0.658295	1.73341	3.02518	0.00306155	0.0123399	-1.91094
GTF2H1	0.643603	1.71372	3.02462	0.00306673	0.0123529	-1.91243
CNFN	0.711478	1.56861	3.02367	0.0030757	0.0123812	-1.915
ITGB6	0.719755	1.46146	3.02338	0.00307842	0.0123842	-1.91577
DPM2	0.544688	1.69147	3.02282	0.0030837	0.0123917	-1.91728
UBE2G2	0.636572	1.8301	3.02248	0.00308689	0.0123917	-1.91819
NSMAF	0.662844	1.53699	3.02244	0.00308732	0.0123917	-1.91831
DDX39A	0.636189	1.86998	3.02224	0.00308922	0.0123917	-1.91885
MYSM1	0.659819	1.5823	3.02197	0.00309176	0.0123917	-1.91957
RPS27L	0.606106	1.92062	3.02194	0.00309206	0.0123917	-1.91966
SPAG8	0.78326	1.87505	3.02148	0.00309634	0.0123939	-1.92088
RAD23B	-0.70682	4.24706	-3.02147	0.0030965	0.0123939	-1.92092
ETS1	0.801812	1.74713	3.02089	0.00310193	0.0123966	-1.92246
CEBPZOS	0.58727	1.69427	3.02069	0.00310382	0.0123966	-1.923
BIRC6	0.613407	1.74294	3.02059	0.00310479	0.0123966	-1.92327
MIB2	0.715075	1.45514	3.02057	0.00310503	0.0123966	-1.92334
NUDT15	0.652905	1.5641	3.01953	0.00311489	0.0124281	-1.92613
CYP2D7	0.718066	1.78502	3.01735	0.00313575	0.0125035	-1.93199
SMAD4	0.683063	1.86166	3.01678	0.00314114	0.012517	-1.9335
TNFRSF10B	0.6672	1.70123	3.01491	0.00315919	0.012581	-1.93853
C20orf27	0.602917	1.56885	3.01424	0.00316564	0.0125931	-1.94033
PPP2R5C	0.537235	2.24802	3.0141	0.00316701	0.0125931	-1.94071
MECP2	0.603958	1.73576	3.01398	0.0031682	0.0125931	-1.94104
NADK2	0.655028	1.46466	3.01328	0.00317488	0.0126038	-1.94289
PRKCA	0.632437	1.76572	3.01306	0.00317707	0.0126038	-1.94349
ZNF827	0.697383	1.71311	3.01274	0.00318014	0.0126038	-1.94434
DUT	0.630778	1.80044	3.0127	0.0031806	0.0126038	-1.94447
TSPAN3	0.720873	1.59255	3.01263	0.0031812	0.0126038	-1.94463
USP7	0.555649	1.9731	3.01246	0.00318285	0.0126038	-1.94509
LMAN2L	0.552135	1.87463	3.01152	0.00319207	0.0126324	-1.94763
SMURF1	0.638776	1.6659	3.01104	0.00319673	0.0126429	-1.94892
UBE2NL	0.66709	1.62743	3.0095	0.00321176	0.0126944	-1.95304
SLC36A1	0.677788	1.84111	3.00796	0.00322689	0.0127462	-1.95716
ARID5A	0.792532	1.6805	3.00756	0.00323083	0.0127538	-1.95823
UBA7	0.702741	1.68954	3.00731	0.00323331	0.0127556	-1.95891
DSG2	0.675263	1.63366	3.00678	0.0032385	0.0127681	-1.96032
ANK3	0.695019	1.59822	3.0062	0.00324424	0.0127828	-1.96187
PTPN12	0.6667	1.82024	3.00552	0.00325101	0.0128015	-1.9637
SH3TC1	0.753974	1.59752	3.00491	0.00325703	0.0128106	-1.96533
HAS3	0.712046	1.49691	3.00487	0.00325738	0.0128106	-1.96542
PLAU	0.763287	1.94412	3.00429	0.00326319	0.0128255	-1.96699
URGCP	0.743797	1.57867	3.00388	0.00326725	0.0128334	-1.96808
RAB14	0.591785	2.02329	3.00214	0.00328459	0.0128935	-1.97273
TSG101	0.672406	1.51391	3.00153	0.00329075	0.0129097	-1.97437
SLC66A1	0.748669	1.56809	3.00096	0.00329648	0.0129242	-1.9759
MCTP1	0.747529	1.62909	3.00042	0.00330186	0.0129264	-1.97733
ECM1	0.747947	1.77579	3.00033	0.00330272	0.0129264	-1.97756
ZNF254	0.758126	1.50277	3.00029	0.00330319	0.0129264	-1.97769
MCM10	0.744626	1.61881	3.00005	0.00330555	0.0129276	-1.97831
BCL2L14	0.645038	1.7181	2.99947	0.00331138	0.0129424	-1.97986
LILRB2	0.706218	1.81599	2.99788	0.00332751	0.0129901	-1.98413
GMCL1	0.688086	1.61867	2.99786	0.00332768	0.0129901	-1.98417
LAMB3	0.744597	1.70915	2.9971	0.00333532	0.01301	-1.98619
KXD1	0.596701	1.903	2.99694	0.00333696	0.01301	-1.98662
NF1	0.579667	1.64769	2.99675	0.00333895	0.01301	-1.98714
RFK	0.706379	1.5518	2.99623	0.00334416	0.0130222	-1.98851
SPDYE2	0.763304	1.75674	2.99478	0.00335902	0.0130668	-1.9924
CEPT1	0.688985	1.34602	2.99471	0.00335973	0.0130668	-1.99259
SOWAHB	0.712391	1.57717	2.99437	0.00336318	0.0130721	-1.99349
PPFIBP1	0.648802	1.6697	2.99391	0.00336789	0.0130784	-1.99472
IL13RA1	0.555308	1.77528	2.99381	0.00336893	0.0130784	-1.99499
RAB8A	0.539886	2.03126	2.99357	0.00337132	0.0130797	-1.99561
RHOD	0.605803	1.9295	2.99275	0.00337976	0.0131043	-1.99781
ERN2	0.79441	1.44255	2.99233	0.00338413	0.0131132	-1.99894
CASP4	0.639813	1.54604	2.99085	0.00339931	0.0131495	-2.00287
CHMP1B	0.630267	1.69896	2.99076	0.00340021	0.0131495	-2.0031
MAN2B2	0.689705	1.46968	2.99046	0.00340332	0.0131495	-2.0039
H2AC19	-0.915437	4.16852	-2.9904	0.00340398	0.0131495	-2.00407
PPP1CB	-0.647992	3.50985	-2.9904	0.003404	0.0131495	-2.00408
CUL4B	0.616176	1.63057	2.98998	0.00340828	0.0131495	-2.00518
CCND3	0.572721	1.60535	2.98994	0.00340875	0.0131495	-2.0053
SLC7A7	0.767946	1.54483	2.98981	0.00341012	0.0131495	-2.00565
NFYA	-0.736514	4.45132	-2.98922	0.00341615	0.0131647	-2.00721
PLEKHB2	0.596378	1.70045	2.98892	0.00341935	0.013169	-2.00803
TRIM21	0.611152	1.74449	2.9881	0.00342782	0.0131817	-2.0102
ITM2C	0.718523	1.79594	2.98802	0.00342867	0.0131817	-2.01042
RALGDS	0.539152	2.08543	2.988	0.00342892	0.0131817	-2.01048
TNRC18	0.646741	1.62113	2.98772	0.00343182	0.0131849	-2.01122
CISD2	0.659483	1.79802	2.98728	0.00343641	0.013193	-2.01239
C6orf132	0.673759	1.66586	2.98711	0.00343811	0.013193	-2.01283
ATF2	0.658195	1.69436	2.98578	0.003452	0.0132383	-2.01637
DPM1	0.592863	2.1528	2.98498	0.00346045	0.0132626	-2.01851
DOCK1	0.619702	1.78535	2.98302	0.003481	0.0133272	-2.02371
TSPYL2	0.557123	1.93913	2.98297	0.00348153	0.0133272	-2.02384
MRGBP	0.651777	1.64886	2.98274	0.00348396	0.0133284	-2.02445
ZNF532	0.596547	2.0077	2.98205	0.00349134	0.0133486	-2.02631
PRKD2	0.693488	1.55985	2.98116	0.00350071	0.0133764	-2.02866
ADCK5	0.672009	1.82467	2.98087	0.00350376	0.0133799	-2.02942
HAT1	0.596184	1.72711	2.97969	0.00351631	0.0134197	-2.03256
COBLL1	0.622957	2.0144	2.9793	0.00352052	0.0134277	-2.03361
MTERF4	0.583964	1.66659	2.97878	0.00352607	0.0134407	-2.03499
COPS5	0.627754	1.53894	2.978	0.00353434	0.0134642	-2.03705
KDM6B	0.689784	1.67724	2.97646	0.00355088	0.0135075	-2.04114
PSMB6	0.61651	1.93845	2.97636	0.00355193	0.0135075	-2.0414
FAM91A1	0.613158	1.86428	2.97634	0.00355214	0.0135075	-2.04145
FADD	0.629092	1.66813	2.97468	0.00357002	0.0135608	-2.04586
HSPH1	0.618407	1.66997	2.97465	0.00357043	0.0135608	-2.04596
PSMG1	0.650602	1.60948	2.97444	0.00357265	0.0135611	-2.0465
MSTO1	0.704999	1.71192	2.97387	0.00357878	0.0135705	-2.04801
CHDH	0.693517	1.79405	2.97381	0.00357943	0.0135705	-2.04816
COQ8B	0.666893	1.70903	2.9723	0.00359583	0.0136245	-2.05217
HEXIM2	0.725317	1.82583	2.97163	0.0036032	0.013636	-2.05397
SIDT2	0.646613	1.68269	2.97158	0.00360372	0.013636	-2.05409
ANXA5	0.76648	2.06903	2.97143	0.00360535	0.013636	-2.05449
MLST8	0.554408	1.84395	2.97085	0.00361161	0.0136515	-2.05601
MED13L	0.6004	1.87211	2.97066	0.00361375	0.0136515	-2.05653
PML	0.606781	2.08105	2.96785	0.00364455	0.0137485	-2.06397
SEC61B	0.616309	1.9408	2.96768	0.00364641	0.0137485	-2.06442
CD274	0.791749	1.65234	2.96764	0.00364684	0.0137485	-2.06452
TTR	0.709998	1.8342	2.96742	0.00364931	0.0137485	-2.06512
NDUFA6	0.618795	1.68008	2.9673	0.00365063	0.0137485	-2.06543
GTF2A1	0.587285	1.73975	2.96713	0.00365248	0.0137485	-2.06588
CSTB	-1.02604	3.2624	-2.96608	0.0036641	0.013776	-2.06866
APBA3	0.663546	1.88094	2.96607	0.00366416	0.013776	-2.06868
ARRB1	0.685624	1.66711	2.96392	0.00368803	0.0138575	-2.07437
RNF4	0.618329	1.81251	2.96347	0.00369305	0.0138681	-2.07556
TRIT1	0.675455	1.53992	2.96051	0.00372621	0.013971	-2.0834
KARS1	0.547879	1.79725	2.96048	0.00372654	0.013971	-2.08347
SH3BGRL	0.625489	2.14437	2.96043	0.00372706	0.013971	-2.0836
ZNF362	0.622966	1.77304	2.96004	0.00373148	0.0139734	-2.08463
SMYD5	0.631275	1.76745	2.95982	0.00373394	0.0139734	-2.08521
CCT8	0.592637	1.75739	2.95978	0.00373434	0.0139734	-2.0853
OMA1	0.636134	1.55055	2.95907	0.00374231	0.0139949	-2.08717
CXCL17	0.802509	1.76839	2.95812	0.00375311	0.014027	-2.0897
DVL3	0.596318	1.88928	2.95776	0.00375715	0.0140274	-2.09064
GSTP1	-0.953315	4.13867	-2.95772	0.00375766	0.0140274	-2.09076
ARHGEF7	0.710956	1.78868	2.95725	0.00376293	0.014031	-2.09199
GLE1	0.618031	1.79402	2.95712	0.00376439	0.014031	-2.09233
SLC10A3	0.640244	1.5361	2.95704	0.00376529	0.014031	-2.09254
DACH1	0.793422	1.65067	2.95656	0.00377077	0.0140432	-2.09381
PTS	0.68843	1.68551	2.95633	0.00377339	0.0140446	-2.09442
DBP	0.743622	1.51573	2.95599	0.0037773	0.0140509	-2.09533
ADGRE2	0.745133	1.52953	2.95573	0.00378026	0.0140537	-2.09602
RIOK3	0.614529	1.80739	2.95493	0.00378934	0.0140792	-2.09812
SLC46A1	0.728877	1.71475	2.95459	0.00379317	0.0140851	-2.099
SDCBP2	0.616731	1.75179	2.95352	0.00380547	0.0141095	-2.10184
TAGLN2	-0.886946	3.8187	-2.95351	0.00380553	0.0141095	-2.10185
THAP4	0.620361	1.84159	2.95309	0.00381039	0.0141095	-2.10297
PA2G4	0.572284	2.14194	2.95291	0.0038124	0.0141095	-2.10343
PLEKHA4	0.639377	1.79952	2.95273	0.00381446	0.0141095	-2.10391
HLA-DPA1	0.921351	2.31713	2.95267	0.00381514	0.0141095	-2.10406
TMEM255B	0.72135	1.92896	2.95265	0.00381537	0.0141095	-2.10411
NOLC1	0.590831	1.9512	2.95228	0.00381965	0.0141171	-2.1051
LAIR2	0.730746	1.72089	2.95193	0.00382365	0.0141196	-2.10601
NR4A1	0.848067	1.89193	2.95165	0.0038269	0.0141196	-2.10676
API5	0.593414	1.58125	2.9516	0.00382754	0.0141196	-2.1069
DAG1	0.680415	1.68035	2.95145	0.00382927	0.0141196	-2.1073
ZNF800	0.555335	1.68492	2.9508	0.00383677	0.0141312	-2.10901
KIF1B	0.613365	1.70554	2.95079	0.00383688	0.0141312	-2.10904
PLEKHA8	0.623181	1.65501	2.95041	0.00384128	0.0141391	-2.11004
POLR2J3	0.723725	2.05075	2.94943	0.00385257	0.0141724	-2.11261
TYSND1	0.680039	1.82894	2.94777	0.00387185	0.0142351	-2.11698
VPS25	0.569971	2.0812	2.94752	0.00387476	0.0142375	-2.11764
ABHD16A	-0.618203	3.42245	-2.94691	0.00388187	0.0142553	-2.11925
SPRYD3	0.611084	1.76286	2.94663	0.00388507	0.0142588	-2.11997
IER3	0.706468	2.25256	2.94418	0.00391385	0.0143561	-2.12643
PNO1	-0.680714	3.07012	-2.94377	0.00391865	0.0143653	-2.12751
SMARCA4	0.499246	2.03681	2.94251	0.00393347	0.0144043	-2.13081
HCFC1R1	0.641567	1.89908	2.94248	0.00393385	0.0144043	-2.1309
GNAQ	0.594929	1.61959	2.94209	0.00393844	0.0144128	-2.13192
URB1	0.620222	1.7529	2.94076	0.00395415	0.0144454	-2.1354
PLD3	0.655675	2.24152	2.94075	0.00395435	0.0144454	-2.13545
RBM7	0.586952	1.68795	2.94071	0.00395483	0.0144454	-2.13556
CD40	0.64214	1.66545	2.94057	0.00395648	0.0144454	-2.13592
EVL	0.630932	2.57446	2.94023	0.00396049	0.0144517	-2.13681
CAND1	0.634301	1.83102	2.93975	0.00396625	0.0144643	-2.13808
LRATD2	-0.649849	2.76171	-2.93903	0.0039748	0.0144872	-2.13996
SHKBP1	0.587654	1.68656	2.93869	0.00397884	0.0144935	-2.14085
RNF141	0.639999	1.63201	2.93754	0.00399259	0.0145352	-2.14387
VAV3	0.722885	1.51248	2.93698	0.00399934	0.0145514	-2.14535
RPL22L1	0.667104	1.61394	2.93668	0.00400294	0.0145562	-2.14614
GLYR1	0.588156	1.68876	2.93572	0.0040144	0.0145894	-2.14864
ZNF428	0.526577	1.78798	2.93548	0.00401727	0.0145915	-2.14927
GFPT1	0.53939	1.8111	2.93506	0.00402241	0.0145952	-2.15039
LGALS1	0.897335	2.66912	2.93502	0.00402291	0.0145952	-2.1505
NUDCD3	0.589956	1.69803	2.93469	0.00402678	0.0145994	-2.15134
HJURP	0.681157	1.64808	2.93454	0.00402869	0.0145994	-2.15175
PAIP2	0.643504	1.52987	2.93362	0.0040397	0.0146309	-2.15414
CDK2	0.589298	1.68334	2.93325	0.0040443	0.0146391	-2.15514
ZNRF1	0.713391	1.49341	2.93004	0.00408324	0.0147553	-2.16352
MFSD14A	0.691212	1.52698	2.92997	0.00408417	0.0147553	-2.16372
PLEKHG6	0.688882	1.72635	2.9298	0.0040862	0.0147553	-2.16416
LSM6	0.658755	1.47449	2.92971	0.00408735	0.0147553	-2.1644
EGFL7	0.656079	1.74128	2.92958	0.00408887	0.0147553	-2.16473
RPS11	-1.08093	4.16031	-2.92946	0.00409039	0.0147553	-2.16505
RPL36	-0.811011	4.30268	-2.9273	0.00411696	0.0148427	-2.17072
EIF3D	0.558887	1.93089	2.92673	0.0041239	0.0148592	-2.17219
KDM7A	0.617755	1.61649	2.92614	0.0041312	0.014877	-2.17374
ECHDC1	0.594707	1.88588	2.92555	0.00413848	0.0148948	-2.17528
EMILIN1	0.744871	2.00648	2.92507	0.00414447	0.0149078	-2.17654
RAB3D	0.566393	1.87121	2.92438	0.00415301	0.0149301	-2.17835
CTBS	0.655283	1.59439	2.92407	0.00415687	0.0149354	-2.17916
IGHG1	1.80306	4.23114	2.92298	0.0041704	0.0149715	-2.182
GNL3	-0.650793	2.75694	-2.92288	0.00417165	0.0149715	-2.18226
KDM3A	0.74443	1.51489	2.92208	0.00418164	0.0149988	-2.18436
SELENOW	-0.763301	3.54408	-2.92104	0.00419461	0.0150368	-2.18706
ARHGEF40	0.693094	1.7445	2.9207	0.00419893	0.0150438	-2.18797
RPLP0	-0.962337	4.70614	-2.91992	0.00420875	0.0150704	-2.19001
TAF10	0.623207	1.89414	2.91914	0.00421855	0.0150938	-2.19204
FBXO8	0.627443	1.6082	2.91902	0.00422006	0.0150938	-2.19235
RNF166	0.732099	1.52974	2.9187	0.00422411	0.0150998	-2.19319
RPS2	-1.03917	5.10712	-2.91843	0.00422745	0.0151031	-2.19388
TRAPPC10	0.57887	2.13481	2.91776	0.00423587	0.0151247	-2.19562
PRXL2B	0.747685	1.83644	2.91697	0.00424594	0.0151521	-2.1977
GTF3A	0.583862	1.77494	2.9167	0.00424931	0.0151555	-2.19839
FAM174B	0.706055	1.71601	2.91592	0.00425929	0.0151767	-2.20045
TCIRG1	0.655248	1.80412	2.91574	0.00426159	0.0151767	-2.20092
VIRMA	0.558715	1.69016	2.91567	0.00426244	0.0151767	-2.20109
SLC39A9	0.713181	1.35916	2.91384	0.00428576	0.0152467	-2.20586
STIMATE	0.687136	1.52292	2.91358	0.00428905	0.0152467	-2.20654
IGHG4	1.74899	5.17215	2.91348	0.00429034	0.0152467	-2.2068
KRTAP23-1	0.73239	1.58701	2.91337	0.00429177	0.0152467	-2.20709
ARPC5L	0.59942	1.74712	2.91316	0.00429441	0.0152476	-2.20763
TMEM117	0.600443	1.96661	2.91226	0.00430595	0.0152799	-2.20997
SOS1	0.590492	1.91614	2.91158	0.00431472	0.0153025	-2.21175
PRKCD	0.589353	1.72182	2.9111	0.00432086	0.0153129	-2.21299
MNT	0.735207	1.70167	2.91097	0.0043225	0.0153129	-2.21333
ERV3-1	0.70177	1.83229	2.9107	0.00432605	0.0153169	-2.21404
TIMM17A	0.557865	2.0254	2.91031	0.00433103	0.0153196	-2.21505
CLDN7	-0.718646	2.81737	-2.91026	0.00433166	0.0153196	-2.21518
DNASE1L1	0.610946	1.70802	2.90981	0.00433751	0.0153317	-2.21636
RNASET2	0.611805	1.60354	2.90945	0.00434214	0.0153395	-2.21729
TMPO	0.574434	1.64265	2.90898	0.00434829	0.0153526	-2.21853
MRPS2	0.594112	1.88922	2.90875	0.00435129	0.0153546	-2.21913
PPP1R2	0.637993	1.86602	2.90822	0.00435816	0.0153684	-2.22051
PRKRA	0.559887	1.64221	2.908	0.00436098	0.0153684	-2.22107
COL4A2	0.862947	2.15126	2.9077	0.00436487	0.0153684	-2.22185
TCF19	0.810048	1.41744	2.90769	0.00436492	0.0153684	-2.22186
APOL2	0.699323	1.53826	2.90741	0.00436862	0.0153729	-2.2226
SINHCAF	0.608337	1.62179	2.90688	0.00437552	0.0153886	-2.22398
PLSCR3	0.639879	1.73079	2.90612	0.0043854	0.0154147	-2.22595
TFAP2B	0.721553	1.7884	2.90581	0.00438953	0.0154207	-2.22678
KRTAP9-1	0.737898	1.74243	2.90364	0.00441792	0.0155118	-2.23241
CALR	-0.883989	4.20622	-2.90217	0.0044373	0.0155704	-2.23624
RFC5	0.631648	1.65864	2.90197	0.00443983	0.0155704	-2.23673
ZBED6	0.599574	1.73073	2.90166	0.00444401	0.0155704	-2.23756
RAB12	0.640991	1.54248	2.90162	0.00444446	0.0155704	-2.23764
SLC9A7	0.672939	1.52582	2.90079	0.00445547	0.0155944	-2.23981
UBE2B	0.56194	2.07962	2.90073	0.00445625	0.0155944	-2.23996
DUOXA1	0.666194	1.80585	2.89998	0.0044662	0.0156206	-2.24191
PSMC2	0.602718	1.98727	2.8996	0.00447132	0.0156298	-2.24291
PILRA	0.682316	1.80132	2.89928	0.00447554	0.0156359	-2.24373
GM2A	0.646927	2.04134	2.89688	0.00450751	0.015736	-2.24995
RAB11FIP5	0.60277	1.64482	2.89676	0.00450916	0.015736	-2.25027
RPL15	-0.894265	4.46473	-2.89607	0.00451835	0.0157594	-2.25205
SHB	0.617856	1.9125	2.89369	0.00455046	0.0158555	-2.25823
FAM184B	0.71413	1.65304	2.89365	0.00455094	0.0158555	-2.25833
OR5L1	0.741682	1.78579	2.89309	0.00455855	0.0158712	-2.25979
CNIH1	0.585214	1.7226	2.89293	0.00456073	0.0158712	-2.2602
FBXO32	0.603131	1.75711	2.89276	0.00456296	0.0158712	-2.26063
CHST15	0.716457	1.48439	2.89247	0.00456685	0.0158759	-2.26137
ACO1	0.664242	1.44794	2.89219	0.00457067	0.0158805	-2.2621
SHQ1	0.691138	1.57262	2.8917	0.00457728	0.0158947	-2.26337
CTDSP1	0.558674	1.98693	2.89147	0.0045804	0.0158968	-2.26396
MRPS18B	0.638351	1.7611	2.89112	0.00458515	0.0159046	-2.26487
NQO1	0.753135	1.51377	2.89078	0.00458979	0.015912	-2.26575
GDAP2	0.636746	1.46367	2.88928	0.00461027	0.0159742	-2.26964
PRPF8	0.622209	1.96287	2.8887	0.00461829	0.0159932	-2.27116
NRAS	0.557273	1.73512	2.88729	0.00463755	0.0160511	-2.27479
ENGASE	0.713198	1.75129	2.88697	0.00464197	0.0160524	-2.27562
PIGY	0.593408	1.84507	2.88689	0.004643	0.0160524	-2.27582
XPR1	0.638938	1.85765	2.88654	0.00464793	0.0160606	-2.27674
CLK1	0.533545	1.97728	2.88632	0.00465089	0.0160613	-2.2773
VANGL1	0.635874	1.7166	2.88615	0.00465322	0.0160613	-2.27774
EPHA1	0.614002	1.73389	2.88589	0.00465683	0.016065	-2.27841
FCGR2C	0.677997	1.77706	2.88392	0.00468401	0.01615	-2.28349
NIPAL3	0.655052	1.55145	2.88329	0.00469277	0.0161714	-2.28512
NCK2	0.576385	1.96051	2.88296	0.00469742	0.0161786	-2.28599
MZF1	0.617313	1.8641	2.88208	0.00470962	0.0162118	-2.28825
GET4	0.633781	1.64356	2.88064	0.00472977	0.016267	-2.29198
TMEM63A	0.74172	1.49984	2.88042	0.00473286	0.016267	-2.29255
ERMP1	0.622618	1.62274	2.88038	0.00473338	0.016267	-2.29265
MTMR3	0.66975	1.65091	2.88	0.00473866	0.0162763	-2.29362
AFG3L2	0.625274	1.52701	2.87737	0.0047757	0.0163898	-2.30041
RSAD1	0.678018	1.60607	2.87728	0.00477691	0.0163898	-2.30064
RPLP2	-0.861009	5.07104	-2.87706	0.00478004	0.0163917	-2.30121
NDUFV3	0.609895	1.50473	2.87678	0.00478401	0.0163964	-2.30193
FADS3	0.698072	1.62014	2.876	0.00479502	0.0164183	-2.30394
MARCHF6	0.647961	1.82347	2.87596	0.00479559	0.0164183	-2.30404
ONECUT1	0.787076	1.42351	2.87425	0.00481989	0.0164925	-2.30845
ITGB2	0.723467	1.5119	2.87292	0.00483881	0.0165483	-2.31187
CEP55	0.656162	1.7294	2.87251	0.0048447	0.0165595	-2.31293
RRP7A	0.594912	1.72977	2.87187	0.00485381	0.0165817	-2.31457
TOPORS	0.626454	1.6636	2.87053	0.00487303	0.0166295	-2.31802
CBX1	0.631136	1.47985	2.87053	0.00487308	0.0166295	-2.31803
SAFB	0.609392	1.8139	2.86976	0.00488411	0.0166582	-2.32
PPIC	0.603379	1.8851	2.86864	0.00490031	0.0166926	-2.32289
COL27A1	0.668031	1.57074	2.86859	0.00490101	0.0166926	-2.32301
TNNT2	0.724232	1.58616	2.86835	0.00490448	0.0166926	-2.32363
MRPS14	0.588034	1.81056	2.86833	0.00490478	0.0166926	-2.32368
DXO	0.67733	1.63508	2.86804	0.00490896	0.0166979	-2.32442
KRT4	1.03308	1.56735	2.86717	0.0049216	0.0167231	-2.32667
TEAD2	0.623699	1.95272	2.86716	0.00492168	0.0167231	-2.32668
TOX4	0.493557	1.78661	2.86573	0.00494252	0.0167786	-2.33037
COPS9	-0.528257	3.30318	-2.86568	0.00494331	0.0167786	-2.33051
PTPN3	0.605693	1.64476	2.86487	0.00495512	0.0168096	-2.33259
B3GNT2	0.600252	1.87996	2.86435	0.00496265	0.0168262	-2.33391
FAIM	0.57976	1.74308	2.86412	0.00496601	0.0168285	-2.3345
ABHD18	0.670769	1.67308	2.8637	0.00497211	0.0168402	-2.33557
UBL5	-0.694067	3.18654	-2.86261	0.00498809	0.0168852	-2.33837
NLE1	0.687449	1.6932	2.86195	0.00499784	0.0169092	-2.34007
GAA	0.643002	1.93709	2.86114	0.00500975	0.0169355	-2.34215
UBE2S	0.744632	1.94795	2.86106	0.00501099	0.0169355	-2.34236
SMARCD2	0.647125	1.5496	2.86038	0.00502095	0.0169573	-2.3441
GADD45GIP1	0.631587	1.59989	2.86026	0.00502281	0.0169573	-2.34442
EML3	0.649721	1.55016	2.85979	0.00502975	0.016965	-2.34562
PMPCB	0.583374	1.78759	2.85961	0.00503238	0.016965	-2.34608
H2AZ2	0.683366	1.69601	2.85954	0.00503348	0.016965	-2.34627
MEA1	0.614317	1.51991	2.85927	0.00503742	0.016965	-2.34695
CTSS	0.737523	1.9886	2.8592	0.00503848	0.016965	-2.34714
POLR3F	0.644436	1.73283	2.8588	0.00504441	0.0169759	-2.34816
EED	0.665679	1.69811	2.8569	0.0050726	0.0170616	-2.35302
TAX1BP1	0.633177	1.62718	2.85633	0.00508111	0.0170658	-2.35448
HES2	0.756158	1.63984	2.85627	0.00508202	0.0170658	-2.35464
LIMA1	0.665992	1.98346	2.85621	0.00508289	0.0170658	-2.35478
NUP133	0.63367	1.53101	2.8561	0.00508463	0.0170658	-2.35508
PHRF1	0.599879	1.53812	2.8556	0.00509213	0.0170731	-2.35637
VCL	0.615532	1.87448	2.85543	0.00509467	0.0170731	-2.3568
ASAP2	0.66825	1.47972	2.85541	0.00509492	0.0170731	-2.35685
PSMC3	0.578611	1.99917	2.85398	0.00511635	0.0171358	-2.3605
CCDC117	0.569914	1.70818	2.85339	0.0051253	0.0171376	-2.36203
HSP90AB1	-0.777819	3.88578	-2.85312	0.00512935	0.0171376	-2.36272
S100B	0.779397	1.5702	2.85295	0.00513184	0.0171376	-2.36314
SHLD2	0.58961	1.6314	2.85292	0.00513225	0.0171376	-2.36321
PTK6	0.560311	2.31906	2.85276	0.00513479	0.0171376	-2.36364
IL5	0.739177	1.90538	2.85273	0.0051352	0.0171376	-2.36371
SP1	0.528305	2.12966	2.85269	0.00513585	0.0171376	-2.36382
ATXN2	0.554484	1.88643	2.85223	0.00514272	0.0171514	-2.36498
FA2H	0.703986	1.75672	2.85187	0.00514809	0.0171603	-2.36589
DCAF11	0.680088	1.51646	2.85143	0.00515478	0.0171735	-2.36703
TANGO6	0.632765	1.61575	2.85118	0.00515865	0.0171774	-2.36768
IMPA1	0.642276	1.64716	2.85036	0.005171	0.0172062	-2.36976
HTATIP2	0.545975	1.83039	2.85025	0.00517275	0.0172062	-2.37006
NDUFA8	0.567706	1.77775	2.84958	0.00518283	0.0172307	-2.37176
NR2F2	0.684781	1.60658	2.84911	0.00519008	0.0172457	-2.37297
ERI3	0.553662	1.87873	2.84889	0.00519337	0.0172476	-2.37353
POLR2G	0.601571	1.68944	2.84865	0.00519703	0.0172506	-2.37414
ALDOA	-1.01247	4.69047	-2.84833	0.00520186	0.0172576	-2.37495
TBK1	0.577351	1.66609	2.84767	0.00521205	0.0172692	-2.37665
S1PR2	0.652696	1.7329	2.84762	0.00521279	0.0172692	-2.37678
CNPY3	0.634103	1.7565	2.84711	0.0052205	0.0172692	-2.37806
E2F6	0.583002	1.84818	2.84707	0.00522115	0.0172692	-2.37817
ASXL2	0.601895	1.61988	2.84702	0.00522192	0.0172692	-2.3783
FBXO7	0.641726	1.50716	2.84688	0.00522415	0.0172692	-2.37867
GPR141	-0.887548	3.20281	-2.84685	0.00522449	0.0172692	-2.37873
REPIN1	0.707341	1.86277	2.84623	0.00523402	0.0172881	-2.38032
SENP5	0.617827	1.57225	2.84613	0.00523567	0.0172881	-2.38059
TCEA3	0.749348	1.88522	2.84505	0.00525224	0.0173338	-2.38335
MSRB1	0.599224	1.61559	2.84475	0.00525677	0.0173397	-2.3841
SRXN1	0.553387	1.86796	2.84453	0.00526023	0.017342	-2.38467
MAP4K3	0.615915	1.72475	2.84258	0.00529037	0.0174323	-2.38965
RSL24D1	0.551815	1.86415	2.84108	0.00531363	0.0174998	-2.39347
AJUBA	0.682714	1.5876	2.84087	0.00531691	0.0175015	-2.39401
RPS29	-0.836086	5.09549	-2.84067	0.00532009	0.0175028	-2.39453
RBMS2	0.633396	1.90171	2.83911	0.00534434	0.0175735	-2.39849
SNX2	0.54369	1.95041	2.83829	0.0053572	0.0176066	-2.40058
CRYBB1	0.819345	1.71501	2.83803	0.00536128	0.0176109	-2.40124
OBSCN	-0.907016	3.79434	-2.83679	0.00538085	0.0176594	-2.40442
CCT4	0.581328	2.42446	2.83673	0.00538165	0.0176594	-2.40455
HS6ST1	0.60857	1.70999	2.83511	0.00540727	0.0177343	-2.40868
CHCHD7	0.650628	1.46734	2.83424	0.00542111	0.0177705	-2.41091
NUP54	0.555124	1.80671	2.83375	0.00542884	0.0177866	-2.41215
C5orf24	0.655813	1.66679	2.83206	0.00545566	0.0178612	-2.41644
H3C1	0.563255	2.00979	2.83196	0.00545729	0.0178612	-2.4167
MRPL18	0.593805	1.79847	2.83175	0.00546058	0.0178628	-2.41722
PSPC1	0.588851	1.79683	2.83097	0.00547308	0.0178944	-2.41921
GSX2	0.689828	1.61051	2.83048	0.00548091	0.0179107	-2.42046
ZC3H4	0.525555	1.76567	2.83025	0.00548454	0.0179133	-2.42103
SCAMP5	0.672009	1.60789	2.82955	0.00549576	0.0179391	-2.42281
FAM204A	0.492495	2.05787	2.82941	0.00549812	0.0179391	-2.42319
IRF1	0.732929	2.07543	2.82922	0.00550114	0.0179397	-2.42366
FASTK	0.594878	1.71703	2.82864	0.00551045	0.0179592	-2.42513
RELT	0.734983	1.55739	2.8285	0.00551279	0.0179592	-2.4255
STX10	0.563796	1.92179	2.82801	0.00552056	0.0179738	-2.42673
SLC35F2	0.616093	1.60611	2.82779	0.00552411	0.0179738	-2.42729
RASA1	0.540915	1.96345	2.82769	0.00552579	0.0179738	-2.42755
PYCARD	0.649736	1.73922	2.82739	0.00553065	0.0179803	-2.42832
ATP6V1D	0.636566	1.41348	2.82632	0.00554786	0.018027	-2.43102
PLEKHO1	0.713992	1.58556	2.8259	0.00555473	0.01804	-2.4321
PLOD1	0.631935	1.84204	2.82516	0.00556663	0.0180694	-2.43396
COQ3	0.696627	1.71125	2.82421	0.00558214	0.0180983	-2.43638
SPAG11A	0.598367	1.86718	2.82411	0.00558377	0.0180983	-2.43664
CREBL2	0.544699	2.0819	2.82409	0.00558412	0.0180983	-2.43669
PUF60	-0.689087	3.91857	-2.82272	0.00560638	0.0181578	-2.44015
HNRNPLL	0.581415	1.69341	2.82245	0.00561089	0.0181578	-2.44085
PPP4R3A	0.565578	2.29189	2.82244	0.0056111	0.0181578	-2.44089
PPIH	0.600159	1.85163	2.82221	0.00561486	0.0181607	-2.44147
RPS28	-0.843496	4.27254	-2.82017	0.00564833	0.0182596	-2.44664
RNF44	0.525582	1.86981	2.81763	0.00569012	0.0183853	-2.45305
CLSTN3	0.623781	1.73687	2.81699	0.00570087	0.0184066	-2.45469
COQ7	0.673704	1.48497	2.81683	0.00570343	0.0184066	-2.45508
ZNF625	0.590605	1.97406	2.81671	0.00570547	0.0184066	-2.4554
KIF3B	0.530787	1.69559	2.81642	0.00571032	0.0184101	-2.45614
TEDC2	0.702815	1.73288	2.81629	0.00571236	0.0184101	-2.45645
NPM3	0.591563	1.71339	2.81588	0.00571921	0.0184227	-2.45749
ATG4C	0.679566	1.74469	2.81567	0.00572276	0.0184248	-2.45803
DUX4	-0.635979	6.04329	-2.81445	0.00574308	0.0184808	-2.46111
PIK3CG	0.802807	1.85436	2.814	0.00575053	0.0184953	-2.46224
LRRFIP2	0.540728	1.67275	2.81373	0.00575518	0.0185009	-2.46294
MYO9A	0.602751	1.63068	2.81337	0.00576108	0.018502	-2.46383
METAP2	0.606035	1.59827	2.81321	0.00576388	0.018502	-2.46425
HDAC5	0.579036	1.66253	2.81318	0.0057643	0.018502	-2.46432
TICAM1	0.57971	1.6251	2.81285	0.00576993	0.0185107	-2.46517
MIEF1	0.617755	1.65751	2.81176	0.00578825	0.01856	-2.46792
ROCK1	0.552559	1.88091	2.81035	0.00581196	0.0186266	-2.47148
ADPGK	0.545348	1.69274	2.80989	0.00581964	0.0186323	-2.47263
MRPL43	0.560434	2.14927	2.80989	0.00581965	0.0186323	-2.47263
TBC1D2	0.514105	1.80203	2.80916	0.00583212	0.0186628	-2.47449
EGLN2	0.559597	1.592	2.80851	0.00584311	0.0186885	-2.47612
INF2	0.588807	1.92021	2.80827	0.00584716	0.018692	-2.47673
ITGA2	0.633183	1.73973	2.8077	0.00585687	0.0187114	-2.47817
KPNA6	0.553584	1.86922	2.8074	0.00586198	0.0187114	-2.47893
DMRTC2	-0.759198	3.26719	-2.80733	0.00586318	0.0187114	-2.47911
SLC39A1	0.552515	1.80049	2.80718	0.00586575	0.0187114	-2.47949
SLC39A8	0.71372	1.44183	2.80704	0.00586805	0.0187114	-2.47983
WDR91	0.517903	1.84948	2.80635	0.00587991	0.0187398	-2.48158
PPP5C	0.586448	1.60473	2.80541	0.00589593	0.0187814	-2.48395
ANO6	0.685726	1.5455	2.80502	0.00590258	0.0187931	-2.48493
WNK2	0.730124	1.73839	2.8047	0.00590804	0.018801	-2.48573
AXIN1	0.546342	1.65934	2.80344	0.00592969	0.0188604	-2.48891
TXNDC5	0.670462	2.29628	2.80293	0.00593843	0.0188787	-2.49019
DHX16	0.579707	1.55015	2.80268	0.00594274	0.0188829	-2.49082
LRP3	0.659724	1.57979	2.8024	0.00594756	0.0188887	-2.49153
COPS7A	0.572688	1.80563	2.80219	0.00595127	0.018891	-2.49207
SLC25A22	0.602774	1.70203	2.80112	0.00596972	0.0189345	-2.49476
TMEM68	0.590518	1.58371	2.80105	0.00597094	0.0189345	-2.49494
EIF1B	0.574341	1.76206	2.80087	0.00597414	0.0189351	-2.4954
WDR72	0.706008	1.44588	2.79962	0.00599576	0.0189941	-2.49854
MPPE1	0.559105	1.86434	2.79921	0.00600283	0.0190069	-2.49956
BABAM2	0.493889	2.00592	2.79853	0.0060147	0.0190252	-2.50128
KIAA0754	0.691191	1.55078	2.79825	0.00601961	0.0190252	-2.50199
CDIPT	0.575452	1.59527	2.79821	0.0060203	0.0190252	-2.50209
[truncated: 4,321 more rows]

## Sheet: Tumour IPA Results
© 2000-2024 QIAGEN. All rights reserved.
Ingenuity Canonical Pathways	-log(p-value)	Ratio	z-score	Molecules
Response of EIF2AK4 (GCN2) to amino acid deficiency	32.3	0.563	6.303	ATF3,DDIT3,EIF2S1,EIF2S3,FAU,RPL11,RPL12,RPL13,RPL14,RPL15,RPL18,RPL19,RPL21,RPL22,RPL23,RPL24,RPL26,RPL27,RPL28,RPL30,RPL31,RPL32,RPL34,RPL35A,RPL36,RPL37,RPL38,RPL39,RPL41,RPL5,RPL7,RPL7A,RPL8,RPL9,RPLP0,RPLP1,RPLP2,RPS11,RPS15,RPS16,RPS17,RPS18,RPS19,RPS2,RPS20,RPS21,RPS24,RPS26,RPS27A,RPS27L,RPS28,RPS29,RPS3,RPS5,RPS6,RPS7,RPS9,RPSA
Eukaryotic Translation Initiation	32.1	0.516	6.425	EIF2B1,EIF2B4,EIF2S1,EIF2S3,EIF3A,EIF3C,EIF4E,EIF4G1,FAU,PABPC1,RPL11,RPL12,RPL13,RPL14,RPL15,RPL18,RPL19,RPL21,RPL22,RPL23,RPL24,RPL26,RPL27,RPL28,RPL30,RPL31,RPL32,RPL34,RPL35A,RPL36,RPL37,RPL38,RPL39,RPL41,RPL5,RPL7,RPL7A,RPL8,RPL9,RPLP0,RPLP1,RPLP2,RPS11,RPS15,RPS16,RPS17,RPS18,RPS19,RPS2,RPS20,RPS21,RPS24,RPS26,RPS27A,RPS27L,RPS28,RPS29,RPS3,RPS5,RPS6,RPS7,RPS9,RPSA
Selenoamino acid metabolism	31.1	0.542	6.565	CBS/LOC102724560,FAU,HNMT,NNMT,RPL11,RPL12,RPL13,RPL14,RPL15,RPL18,RPL19,RPL21,RPL22,RPL23,RPL24,RPL26,RPL27,RPL28,RPL30,RPL31,RPL32,RPL34,RPL35A,RPL36,RPL37,RPL38,RPL39,RPL41,RPL5,RPL7,RPL7A,RPL8,RPL9,RPLP0,RPLP1,RPLP2,RPS11,RPS15,RPS16,RPS17,RPS18,RPS19,RPS2,RPS20,RPS21,RPS24,RPS26,RPS27A,RPS27L,RPS28,RPS29,RPS3,RPS5,RPS6,RPS7,RPS9,RPSA,TXNRD1
Eukaryotic Translation Termination	30.8	0.574	7.076	FAU,RPL11,RPL12,RPL13,RPL14,RPL15,RPL18,RPL19,RPL21,RPL22,RPL23,RPL24,RPL26,RPL27,RPL28,RPL30,RPL31,RPL32,RPL34,RPL35A,RPL36,RPL37,RPL38,RPL39,RPL41,RPL5,RPL7,RPL7A,RPL8,RPL9,RPLP0,RPLP1,RPLP2,RPS11,RPS15,RPS16,RPS17,RPS18,RPS19,RPS2,RPS20,RPS21,RPS24,RPS26,RPS27A,RPS27L,RPS28,RPS29,RPS3,RPS5,RPS6,RPS7,RPS9,RPSA
Eukaryotic Translation Elongation	30.4	0.568	7.076	FAU,RPL11,RPL12,RPL13,RPL14,RPL15,RPL18,RPL19,RPL21,RPL22,RPL23,RPL24,RPL26,RPL27,RPL28,RPL30,RPL31,RPL32,RPL34,RPL35A,RPL36,RPL37,RPL38,RPL39,RPL41,RPL5,RPL7,RPL7A,RPL8,RPL9,RPLP0,RPLP1,RPLP2,RPS11,RPS15,RPS16,RPS17,RPS18,RPS19,RPS2,RPS20,RPS21,RPS24,RPS26,RPS27A,RPS27L,RPS28,RPS29,RPS3,RPS5,RPS6,RPS7,RPS9,RPSA
EIF2 Signaling	30.3	0.374	3.677	ACTA2,ACTG2,AGO1,AGO3,ATF3,CDK11A,DDIT3,EIF1AY,EIF2A,EIF2AK2,EIF2B1,EIF2B4,EIF2S1,EIF2S3,EIF3A,EIF3C,EIF4E,EIF4G1,EIF4G2,EIF4G3,FAU,HNRNPA1,INSR,MAPK1,PABPC1,PIK3CD,PIK3CG,PIK3R2,PIK3R3,PPP1CB,RAP1A,RPL11,RPL12,RPL13,RPL14,RPL15,RPL18,RPL19,RPL21,RPL22,RPL23,RPL24,RPL26,RPL27,RPL28,RPL30,RPL31,RPL32,RPL34,RPL35A,RPL36,RPL37,RPL38,RPL39,RPL41,RPL5,RPL7,RPL7A,RPL8,RPL9,RPLP0,RPLP1,RPLP2,RPS11,RPS15…
Nonsense-Mediated Decay (NMD)	28.4	0.496	7.091	EIF4G1,FAU,PABPC1,RBM8A,RPL11,RPL12,RPL13,RPL14,RPL15,RPL18,RPL19,RPL21,RPL22,RPL23,RPL24,RPL26,RPL27,RPL28,RPL30,RPL31,RPL32,RPL34,RPL35A,RPL36,RPL37,RPL38,RPL39,RPL41,RPL5,RPL7,RPL7A,RPL8,RPL9,RPLP0,RPLP1,RPLP2,RPS11,RPS15,RPS16,RPS17,RPS18,RPS19,RPS2,RPS20,RPS21,RPS24,RPS26,RPS27A,RPS27L,RPS28,RPS29,RPS3,RPS5,RPS6,RPS7,RPS9,RPSA,SMG1
SRP-dependent cotranslational protein targeting to membrane	27.9	0.496	6.755	FAU,RPL11,RPL12,RPL13,RPL14,RPL15,RPL18,RPL19,RPL21,RPL22,RPL23,RPL24,RPL26,RPL27,RPL28,RPL30,RPL31,RPL32,RPL34,RPL35A,RPL36,RPL37,RPL38,RPL39,RPL41,RPL5,RPL7,RPL7A,RPL8,RPL9,RPLP0,RPLP1,RPLP2,RPN2,RPS11,RPS15,RPS16,RPS17,RPS18,RPS19,RPS2,RPS20,RPS21,RPS24,RPS26,RPS27A,RPS27L,RPS28,RPS29,RPS3,RPS5,RPS6,RPS7,RPS9,RPSA,SEC61B,SSR1
Major pathway of rRNA processing in the nucleolus and cytosol	20.5	0.344	6	C1D,EXOSC10,FAU,FBL,GNL3,LTV1,NOC4L,PNO1,RIOK3,RPL11,RPL12,RPL13,RPL14,RPL15,RPL18,RPL19,RPL21,RPL22,RPL23,RPL24,RPL26,RPL27,RPL28,RPL30,RPL31,RPL32,RPL34,RPL35A,RPL36,RPL37,RPL38,RPL39,RPL41,RPL5,RPL7,RPL7A,RPL8,RPL9,RPLP0,RPLP1,RPLP2,RPP30,RPS11,RPS15,RPS16,RPS17,RPS18,RPS19,RPS2,RPS20,RPS21,RPS24,RPS26,RPS27A,RPS27L,RPS28,RPS29,RPS3,RPS5,RPS6,RPS7,RPS9,RPSA,RRP36
Neutrophil degranulation	14.2	0.21	-6	ACTR1B,ADGRE5,AGPAT2,ALDOA,ANPEP,AP1M1,AP2A2,ARHGAP45,ARPC5,C3,C3AR1,CAPN1,CAT,CD14,CD58,CD68,CD93,CDK13,CFD,CHI3L1,CLEC5A,CREG1,CRISPLD2,CSTB,CTSS,CYB5R3,DDX3X,DEFA1 (includes others),DIAPH1,DNASE1L1,DOK3,DPP7,FAF2,FCER1G,FCGR3A/FCGR3B,FUCA1,FUCA2,GAA,GLA,GLIPR1,GMFG,GOLGA7,GSN,GSTP1,GUSB,HGSNAT,HMOX2,HSP90AA1,HSP90AB1,ITGAV,ITGAX,ITGB2,JUP,LILRB2,LTA4H,LYZ,MAPK1,MAPK14,MIF,MVP,NCSTN,NME2,ORM2,O…
Coronavirus Pathogenesis Pathway	13.7	0.279	-3.207	BCL2L11,CASP1,CCL2,CCL5,CTSL,CXCL8,DDIT3,DPP9,E2F6,EIF2A,EIF4E,FAU,HDAC5,HDAC8,IKBKB,IL17RA,JAK1,JUN,MAPK1,MAPK14,MAPK8,MAVS,NFKB2,NPM1,RB1,RBL2,RIGI,RPS11,RPS15,RPS16,RPS17,RPS18,RPS19,RPS2,RPS20,RPS21,RPS24,RPS26,RPS27A,RPS27L,RPS28,RPS29,RPS3,RPS5,RPS6,RPS7,RPS9,RPSA,SERPINE1,SMAD4,STING1,TBK1,TGFB1,TGFBR1,TLR3,TP53,TRIM25
Extracellular matrix organization	13.1	0.358	-5.516	ADAM12,ADAM19,AGRN,BGN,COL1A1,COL1A2,COL3A1,COL4A1,COL4A2,COL5A1,COL5A2,COL6A1,COL6A2,COL6A3,COL9A2,COMP,DCN,FN1,HSPG2,ITGA5,ITGAV,ITGAX,ITGB4,LAMA4,LAMB1,LAMB2,LAMC1,LUM,NID1,PTPRS,SERPINE1,SH3PXD2A,SPARC,TGFB1,TNC,TNR,TTR,VCAN
Syndecan interactions	12.3	0.667	-2.828	ACTN1,CASK,COL1A1,COL1A2,COL3A1,COL5A1,COL5A2,FN1,ITGAV,ITGB4,PRKCA,SDC1,SDC2,SDC3,SDC4,TGFB1,THBS1,TNC
Regulation of eIF4 and p70S6K Signaling	12.2	0.277	-1.667	AGO1,AGO3,EIF1AY,EIF2A,EIF2B1,EIF2B4,EIF2S1,EIF2S3,EIF3A,EIF3C,EIF4E,EIF4G1,EIF4G2,EIF4G3,FAU,ITGA11,ITGA5,ITGAV,ITGAX,ITGB2,ITGB4,MAPK1,MAPK14,PABPC1,PIK3CD,PIK3CG,PIK3R2,PIK3R3,PPP2R5D,RAP1A,RPS11,RPS15,RPS16,RPS17,RPS18,RPS19,RPS2,RPS20,RPS21,RPS24,RPS26,RPS27A,RPS27L,RPS28,RPS29,RPS3,RPS5,RPS6,RPS7,RPS9,RPSA
Pulmonary Fibrosis Idiopathic Signaling Pathway	12	0.224	-7.239	ACTA2,ACTG2,ACVR1,ARAF,CAV1,CCN2,CDH1,COL12A1,COL15A1,COL16A1,COL1A1,COL1A2,COL3A1,COL4A1,COL4A2,COL5A1,COL5A2,COL6A1,COL6A2,COL6A3,COL9A2,CREBBP,EED,EGR1,F2,FGF18,FN1,FOXO1,FOXO3,FZD1,FZD4,FZD5,FZD9,GNA12,IL17RA,IL6ST,ILK,ITGAV,JUN,LPAR1,MAP2K6,MAP3K7,MAPK1,MAPK14,MAPK8,MMP11,MMP2,MMP3,MTF2,NFKB2,NOTCH1,NOTCH2,PDGFRB,PEX13,PIK3CD,PIK3CG,PIK3R2,PIK3R3,PLAU,PTEN,PTK2B,RAP1A,RBPJ,ROCK2,RPS6KA3,SERP…
Response to elevated platelet cytosolic Ca2+	11.1	0.303	-3.795	A2M,ACTN1,ACTN4,ALDOA,ANXA5,APLP2,CALM1 (includes others),CD9,CDC37L1,CFD,CFL1,CLEC3B,CLU,ECM1,EGF,ENDOD1,FAM3C,FN1,ISLR,LHFPL2,ORM2,PCYOX1L,PECAM1,PPIA,PRKCA,RARRES2,SELENOP,SERPINE1,SERPING1,SPARC,SRGN,TAGLN2,TGFB1,THBS1,TIMP1,TIMP3,TLN1,VCL,VEGFB,VWF
Integrin cell surface interactions	9.57	0.341	-4.642	AGRN,CDH1,COL16A1,COL1A1,COL1A2,COL3A1,COL4A1,COL4A2,COL5A1,COL5A2,COL6A1,COL6A2,COL6A3,COL9A2,COMP,FBN1,FN1,HSPG2,ICAM1,ITGA11,ITGA5,ITGAV,ITGAX,ITGB2,LUM,PECAM1,THBS1,TNC,VWF
Myelination Signaling Pathway	8.86	0.202	-3.447	ACVR1,AKT1S1,ARAF,ARHGAP1,ARHGAP35,BMP1,BMP2,BMP8A,CALM1 (includes others),CNP,CREB1,CREB3L2,CREBBP,CYTH1,EIF4E,ERBB2,FASN,FKBP1A,FZD1,FZD4,FZD5,FZD9,GLIS2,HCK,HDAC5,HDAC8,HMGCR,ID2,ILK,ITGB2,ITGB4,JUN,LAMA4,LAMB1,LAMB2,LAMC1,MAPK1,NCSTN,NFATC2,NFKB2,NOTCH1,NOTCH2,NRG1,PDGFRB,PIK3CD,PIK3CG,PIK3R2,PIK3R3,PLCG1,PPP3CB,PRKACA,PSEN1,PTEN,PTK2B,RAB35,RAP1A,ROCK2,SCD,SLC16A1,SLC2A1,SMAD1,SMAD4,SRC,TCF7…
Senescence Pathway	8.84	0.207	-4.202	ACVR1,ANAPC13,ARAF,ASXL2,ATF3,ATR,CALM1 (includes others),CAPN1,CAPN7,CAPNS1,CAT,CCND2,CCND3,CDC26,CREBBP,CXCL8,DMTF1,E2F6,EED,EIF4E,ELF1,ELF2,ELF3,ETS1,FOXO3,GADD45B,HBP1,IKBKB,ITPR2,JUN,MAP2K6,MAP3K7,MAPK1,MAPK14,MAPK4,MAPKAPK3,NF1,NFATC2,NFKB2,PCGF2,PDHX,PIK3CD,PIK3CG,PIK3R2,PIK3R3,PML,PPP2R5D,PPP3CB,PTEN,RAP1A,RB1,RBL2,SERPINE1,SIRT1,SMAD1,SMAD4,STING1,TBK1,TGFB1,TGFBR1,TLR2,TP53
Role of Osteoclasts in Rheumatoid Arthritis Signaling Pathway	8.72	0.205	-6.455	ACP5,ADAM12,ADAM19,ARAF,BIRC2,CALM1 (includes others),CAMK4,CBL,CDH1,COL12A1,COL15A1,COL16A1,COL1A1,COL1A2,COL3A1,COL4A1,COL4A2,COL5A1,COL5A2,COL6A1,COL6A2,COL6A3,COL9A2,CREB1,CREB3L2,CREBBP,FCGR2C,FCGR3A/FCGR3B,FOXO1,FOXO3,GSN,IKBKB,ITGA5,JUN,LCP2,MAP2K6,MAP3K7,MAPK1,MAPK14,MAPK8,MMP11,MMP2,MMP3,OSCAR,PIK3CD,PIK3CG,PIK3R2,PIK3R3,PLCG1,PPP3CB,PTK2B,RAC2,RAP1A,RHOB,RHOBTB2,RHOT1,SFRP2,SFRP4,SPI1,S…
mTOR Signaling	8.6	0.229	-2.683	AKT1S1,ATG13,EIF3A,EIF3C,EIF4E,EIF4G1,EIF4G2,EIF4G3,FAU,FKBP1A,HMOX1,INSR,MAPK1,MAPKAP1,PIK3CD,PIK3CG,PIK3R2,PIK3R3,PLD6,PPP2R5D,PRKCA,RAC2,RAP1A,RHOB,RHOBTB2,RHOT1,RPS11,RPS15,RPS16,RPS17,RPS18,RPS19,RPS2,RPS20,RPS21,RPS24,RPS26,RPS27A,RPS27L,RPS28,RPS29,RPS3,RPS5,RPS6,RPS6KA3,RPS7,RPS9,RPSA,VEGFB
Integrin Signaling	7.81	0.222	-3.812	ACTA2,ACTG2,ACTN1,ACTN4,ARHGAP26,ARHGEF7,ARPC5,BCAR1,CAPN1,CAPN7,CAPNS1,CAV1,CTTN,GSN,ILK,ITGA11,ITGA5,ITGAV,ITGAX,ITGB2,ITGB4,MAPK1,MAPK8,MPRIP,MYL9,MYLK,NCK1,PAK2,PARVA,PIK3CD,PIK3CG,PIK3R2,PIK3R3,PLCG1,PPP1CB,PTEN,RAC2,RAP1A,RAPGEF1,RHOB,RHOBTB2,RHOT1,SRC,TLN1,TNK2,VCL,WIPF1
Neutrophil Extracellular Trap Signaling Pathway	7.74	0.182	-2.926	ATP5F1B,ATP5MC1,C1QA,C1QB,C1QC,CASP1,CASP10,CCL5,CD14,COL12A1,COL15A1,COL16A1,COL1A1,COL1A2,COL3A1,COL4A1,COL4A2,COL5A1,COL5A2,COL6A1,COL6A2,COL6A3,COL9A2,CXCL8,DEFA1 (includes others),FCGR3A/FCGR3B,HCK,IGHA1,IGHG1,IGHG2,IGHG3,IGHG4,IGHM,IGKC,ITGB2,ITPR2,JCHAIN,KCNN3,MAP2K6,MAP3K7,MAPK1,MAPK14,MAPK8,MLKL,MMP2,NDUFA8,NDUFA9,NDUFS1,NDUFS4,NFKB2,ORAI1,ORAI3,PDIA3,PIK3CD,PIK3CG,PIK3R2,PIK3R3,PLA2G4B,…
HER-2 Signaling in Breast Cancer	7.71	0.216	-2.714	AKT1S1,ARAF,BCL2L11,COX10,COX4I1,COX6A1,COX6B1,COX6C,COX8A,CYB5A,EGF,ELF1,ELF2,ELF3,ERBB2,ETS1,FCER1G,FOXO1,FOXO3,GLE1,HCK,IKBKB,ITGB2,ITGB4,JUN,MAPK1,MMP2,NFKB2,NRG1,NUP153,NUP188,NUP43,NUP88,PIK3CD,PIK3CG,PIK3R2,PIK3R3,PLCG1,PRKCA,PTEN,RAP1A,RB1,RBL2,RPS6,SMAD4,SP1,SRC,TP53,XIAP
IL-12 Signaling and Production in Macrophages	7.64	0.213	1.131	ALOX12,APOC1,APOE,C3,CALM1 (includes others),CD40,CLU,COL1A1,COL1A2,COL3A1,FCGR2C,FCGR3A/FCGR3B,H3-3A/H3-3B,IGHG1,IGHG2,IGHG3,IGHG4,IGHM,IGKC,IKBKB,IL6ST,IRF1,IRF8,JCHAIN,JUN,LYZ,MAP2K6,MAP3K8,MAPK1,MAPK14,MAPK8,MST1,NFATC2,NFKB2,ORM2,PIAS2,PIK3CD,PIK3CG,PIK3R2,PIK3R3,PRKCA,RIGI,SIRT1,SOCS3,SPI1,TGFB1,THBS1,TLR2,TLR3,VDR
Signaling by PDGF	7.63	0.362	-4.146	BCAR1,COL3A1,COL4A1,COL4A2,COL5A1,COL5A2,COL6A1,COL6A2,COL6A3,COL9A2,NCK1,PDGFRB,PIK3R2,PLCG1,PTPN12,RAPGEF1,SRC,STAT5B,THBS1,THBS2,THBS4
Role of Macrophages, Fibroblasts and Endothelial Cells in Rheumatoid Arthritis	7.37	0.189	#NUM!	ADAMTS4,CALM1 (includes others),CCL2,CCL5,CREB1,CREB3L2,CREBBP,CXCL8,DKK3,DKKL1,FCGR3A/FCGR3B,FN1,FZD1,FZD4,FZD5,FZD9,GNAQ,ICAM1,IGHG1,IGHG2,IGHG3,IGHG4,IGHM,IGKC,IKBKB,IL16,IL17RA,IL1F10,IL32,IL6ST,JCHAIN,JUN,LRP1,LTB,MAP2K6,MAP3K7,MAPK1,MAPK14,MIF,MMP3,NFATC2,PDIA3,PIK3CD,PIK3CG,PIK3R2,PIK3R3,PLCD3,PLCG1,PLCL2,PPP3CB,PRKCA,RAP1A,ROCK2,SFRP2,SFRP4,SOCS3,SRC,TCF7L2,TGFB1,TLR1,TLR2,TLR3,VEGFB
Degradation of the extracellular matrix	7.21	0.333	-3.411	A2M,ADAMTS4,BMP1,CAPN1,CAPNS1,CDH1,CTSL,CTSS,DCN,ELN,FBN1,FN1,HSPG2,HTRA1,LAMB1,LAMC1,MMP11,MMP2,MMP3,NCSTN,NID1,PSEN1
Osteoarthritis Pathway	7.15	0.208	-2.333	ADAMTS4,ANKH,ANXA5,BMP2,CASP1,CASP10,CREB1,CREB3L2,CREBBP,CXCL8,DCN,ELF3,FGF18,FN1,FOXO3,FZD1,FZD4,FZD5,FZD9,GLIS2,GREM1,HTRA1,ITGA11,ITGA5,ITGAV,ITGAX,ITGB2,ITGB4,LRP1,MMP3,NFKB2,NOTCH1,RARRES2,RBPJ,S100A9,S1PR2,SDC4,SIRT1,SLC39A8,SMAD1,SMAD4,SP1,SP7,TCF7L2,TGFB1,TGFBR1,TIMP3,TLR2,VEGFB
Role of Tissue Factor in Cancer	6.8	0.213	-4.824	ACVR1,ARAF,ARRB1,ARRB2,CCN1,CCN2,CFL1,CXCL8,EGF,EGR1,EIF4E,F2,GNA12,GNAQ,HCK,IKBKB,ITGAV,JUN,MAP2K6,MAP3K7,MAPK1,MAPK14,MAPK4,MAPK8,MMP2,NFKB2,P4HB,PIK3CD,PIK3CG,PIK3R2,PIK3R3,PPP2R5D,PRKCA,PTEN,PTK2B,RAP1A,RB1,RBL2,RPS6KA3,SRC,STAT5B,TGFB1,TGFBR1,TP53
RHO GTPase cycle	6.59	0.169	-7.341	ABI2,ABR,ACTN1,ADD3,ARFGAP3,ARHGAP1,ARHGAP18,ARHGAP26,ARHGAP35,ARHGAP45,ARHGEF1,ARHGEF10,ARHGEF18,ARHGEF2,ARHGEF40,ARHGEF7,ARL13B,CAV1,CAVIN1,CDC42BPA,CPD,CYFIP2,DBN1,DBT,DIAPH1,DOCK5,DOCK7,ELMO2,ERBIN,FAF2,GOLGA3,HMOX2,HSP90AA1,HSP90AB1,IL32,ITSN1,JUP,KIDINS220,LBR,LETM1,MCAM,MYO9A,NCK1,NUDC,PAK2,PIK3R2,PIK3R3,PKN1,PKN2,PKN3,PLEKHG2,PLEKHG3,PLEKHG5,PLXND1,PREX1,PTK2B,RAC2,RAPGEF1,RHOB,RHOBTB2,RO…
Regulation of Insulin-like Growth Factor (IGF) transport and uptake by IGFBPs	6.59	0.25	-4.849	APLP2,APOE,C3,C4A/C4B,CCN1,F2,FAM20C,FBN1,FN1,FSTL1,FUCA2,GOLM1,IGFBP2,IGFBP5,IGFBP7,LAMB1,LAMB2,LAMC1,LGALS1,LTBP1,MFGE8,MIA3,MMP2,MXRA8,P4HB,PCSK9,SDC2,TGOLN2,TIMP1,TNC,VCAN
Assembly of collagen fibrils and other multimeric structures	6.48	0.328	-4.025	BMP1,COL12A1,COL15A1,COL1A1,COL1A2,COL3A1,COL4A1,COL4A2,COL5A1,COL5A2,COL6A1,COL6A2,COL6A3,COL9A2,CTSL,CTSS,ITGB4,LOXL1,LOXL2,MMP3
Post-translational protein phosphorylation	6.45	0.262	-4.536	APLP2,APOE,C3,C4A/C4B,CCN1,FAM20C,FBN1,FN1,FSTL1,FUCA2,GOLM1,IGFBP5,IGFBP7,LAMB1,LAMB2,LAMC1,LGALS1,LTBP1,MFGE8,MIA3,MXRA8,P4HB,PCSK9,SDC2,TGOLN2,TIMP1,TNC,VCAN
Paxillin Signaling	6.45	0.262	-3.545	ACTA2,ACTG2,ACTN1,ACTN4,ARHGEF7,BCAR1,ITGA11,ITGA5,ITGAV,ITGAX,ITGB2,ITGB4,MAPK1,MAPK14,MAPK8,NCK1,PAK2,PARVA,PIK3CD,PIK3CG,PIK3R2,PIK3R3,PTK2B,PTPN12,RAP1A,SRC,TLN1,VCL
Collagen biosynthesis and modifying enzymes	6.4	0.313	-3.71	BMP1,COL12A1,COL15A1,COL16A1,COL1A1,COL1A2,COL3A1,COL4A1,COL4A2,COL5A1,COL5A2,COL6A1,COL6A2,COL6A3,COL9A2,COLGALT1,CRTAP,P4HB,PLOD1,PPIB,SERPINH1
Role of Osteoblasts, Osteoclasts and Chondrocytes in Rheumatoid Arthritis	6.38	0.202	#NUM!	ACP5,ACVR1,ADAMTS4,BIRC2,BMP1,BMP2,BMP8A,CALM1 (includes others),CBL,COL1A1,DKK3,DKKL1,FOXO1,FZD1,FZD4,FZD5,FZD9,GSN,IKBKB,IL1F10,ITGA5,JUN,LRP1,MAP2K6,MAP3K7,MAPK1,MAPK14,MAPK8,MMP3,NFATC2,PIK3CD,PIK3CG,PIK3R2,PIK3R3,PPP3CB,PTK2B,SFRP2,SFRP4,SMAD1,SMAD4,SP7,SRC,TAB2,TCF7L2,TGFB1,XIAP
Leukocyte Extravasation Signaling	6.37	0.212	-3.212	ACTA2,ACTG2,ACTN1,ACTN4,ARHGAP1,ARHGAP35,BCAR1,CLDN16,CLDN4,CLDN5,CLDN7,CTTN,EZR,GNAI1,ICAM1,ITGB2,MAPK1,MAPK14,MAPK8,MMP11,MMP2,MMP3,MSN,PECAM1,PIK3CD,PIK3CG,PIK3R2,PIK3R3,PLCG1,PRKCA,PTK2B,RAC2,RAP1A,ROCK2,SRC,THY1,TIMP1,TIMP2,TIMP3,VCL,WIPF1
Signaling by VEGF	6.36	0.259	-3.657	ABI2,AHCYL1,BCAR1,CALM1 (includes others),CAV1,CYFIP2,ELMO2,HSP90AA1,ITGAV,ITPR2,JUP,MAPK14,MAPKAP1,MAPKAPK3,NCK1,NRP1,NRP2,PAK2,PIK3R2,PLCG1,PRKACA,PRKCA,PTK2B,ROCK2,SHB,SRC,VEGFB,WASF2
GP6 Signaling Pathway	6.34	0.244	-5.292	CALM1 (includes others),COL12A1,COL15A1,COL16A1,COL1A1,COL1A2,COL3A1,COL4A1,COL4A2,COL5A1,COL5A2,COL6A1,COL6A2,COL6A3,COL9A2,FCER1G,FYB1,LAMA4,LAMB1,LAMB2,LAMC1,LAT,LCP2,NCK1,PIK3CD,PIK3CG,PIK3R2,PIK3R3,PLCG1,PRKCA,TLN1
Hepatic Fibrosis / Hepatic Stellate Cell Activation	6.31	0.211	#NUM!	A2M,ACTA2,CCL2,CCL5,CCN2,CD14,CD40,COL12A1,COL15A1,COL16A1,COL1A1,COL1A2,COL3A1,COL4A1,COL4A2,COL5A1,COL5A2,COL6A1,COL6A2,COL6A3,COL9A2,CXCL8,CXCL9,EGF,FN1,ICAM1,IGFBP5,IL4R,MMP2,MYH11,MYL9,MYO18A,NFKB2,PDGFRB,SERPINE1,SMAD4,TGFB1,TGFBR1,TIMP1,TIMP2,VEGFB
Pathogen Induced Cytokine Storm Signaling Pathway	6.31	0.175	-7.318	AP3B1,C3,CASP1,CCL16,CCL2,CCL3,CCL5,CDH1,CIITA,COL12A1,COL15A1,COL16A1,COL1A1,COL1A2,COL3A1,COL4A1,COL4A2,COL5A1,COL5A2,COL6A1,COL6A2,COL6A3,COL9A2,CXCL16,CXCL8,CXCL9,EOMES,HLA-DMA,HLA-DPA1,HLA-DPB1,HLA-DQB1,HLA-DRA,HMGCR,IL17F,IL1F10,IL21,IL3,IL5,IL6ST,IRF1,JAK1,JUN,LTB,MAPK1,MAPK14,MAPK4,MAPK8,MLKL,NFKB2,NLRC5,PRDM1,RIGI,SLC2A1,SOCS3,SPI1,SRGN,STAT5B,STING1,TBK1,TGFB1,TLR1,TLR2,TLR3,TNFSF13,VEG…
IL-10 Signaling	6.26	0.227	0.507	BMP2,CDKN2D,CREB1,CREB3L2,CREBBP,DUSP1,FCGR2C,HLA-DMA,HLA-DPA1,HLA-DPB1,HLA-DQB1,HLA-DRA,HLA-F,HLA-G,HMOX1,ICAM1,IKBKB,IL1F10,IL4R,IL6ST,INPP5D,JAK1,JUN,MAP2K6,MAP3K7,MAPK1,MAPK14,MAPK8,NFKB2,PKM,PRDM1,SIRT1,SOCS3,SP1,STAT5B
RANK Signaling in Osteoclasts	6.26	0.275	-4.491	BIRC2,CALM1 (includes others),CBL,GSN,IKBKB,JUN,MAP2K6,MAP3K3,MAP3K6,MAP3K7,MAP3K8,MAPK1,MAPK14,MAPK8,NFATC2,NFKB2,PIK3CD,PIK3CG,PIK3R2,PIK3R3,PPP3CB,PTK2B,SRC,TAB2,XIAP
RAR Activation	6.18	0.168	-3.064	ACVR1,ADCY6,ADCY7,ARID2,BRD7,COL1A1,COL1A2,COL3A1,CREB1,CREB3L2,CREBBP,CSNK2A2,CSNK2A3,CXCL8,DUSP1,EGF,GNAQ,GTF2H1,HLTF,IL17F,IL1F10,IL21,IL3,IL5,JUN,KLF2,LAMB1,LTB,MAPK1,MAPK14,MAPK8,MMP11,MMP2,MMP3,MPPE1,NCOR1,NCOR2,NFKB2,NR2F2,PIK3CD,PIK3CG,PIK3R2,PIK3R3,PLAU,PLD6,PML,PRKACA,PRMT1,PTEN,RAC2,RBP1,RHOB,RHOBTB2,RHOT1,RPL7A,SMAD4,SMARCA2,SMARCD2,SMPDL3A,SNW1,SOCS3,SORBS3,SP1,SRA1,SRC,STAT5B,STRA6,…
Macrophage Alternative Activation Signaling Pathway	6.13	0.211	-4.743	ABCA1,AKT1S1,CIITA,CLEC10A,CREB1,CREB3L2,CREBBP,DUSP1,FCER1G,H3-3A/H3-3B,HLA-DMA,HLA-DPA1,HLA-DPB1,HLA-DQB1,HLA-DRA,IGHG1,IGHG2,IGHG3,IGHG4,IGHM,IGKC,IL1F10,IL4R,JAK1,JAK3,JCHAIN,JUN,KDM6B,MAPK1,MAPK14,MRC1,NFKB2,PIK3CD,PIK3CG,PIK3R2,PIK3R3,SOCS3,TGFB1,THBS1,TSC22D3
Germ Cell-Sertoli Cell Junction Signaling	6.09	0.218	#NUM!	A2M,ACTA2,ACTG2,ACTN1,ACTN4,BCAR1,CDH1,CFL1,EPN2,GSN,ILK,JUP,MAP2K6,MAP3K3,MAP3K6,MAP3K7,MAP3K8,MAPK1,MAPK14,MAPK8,PAK2,PIK3CD,PIK3CG,PIK3R2,PIK3R3,RAC2,RAP1A,RHOB,RHOBTB2,RHOT1,SRC,TGFB1,TGFBR1,TUBB4B,TUBB6,TUBG1,VCL
Transcriptional activity of SMAD2/SMAD3:SMAD4 heterotrimer	5.99	0.347	-3.638	CCNT1,CCNT2,COL1A2,MAPK1,NCOR1,NCOR2,PPM1A,RNF111,RPS27A,SERPINE1,SKI,SMAD4,SMURF2,SNW1,SP1,TRIM33,USP9X
Neuroinflammation Signaling Pathway	5.98	0.18	-5.98	ACVR1,BIRC2,CASP1,CCL2,CCL3,CCL5,CD40,CFLAR,CREB1,CREB3L2,CREBBP,CXCL8,FZD1,GABBR1,GABRP,HLA-DMA,HLA-DPA1,HLA-DPB1,HLA-DQB1,HLA-DRA,HLA-F,HLA-G,HMOX1,ICAM1,IDE,IKBKB,JAK1,JAK3,JUN,MAPK1,MAPK14,MAPK4,MAPK8,MAPT,MFGE8,MMP3,NCSTN,NFATC2,NFKB2,PIK3CD,PIK3CG,PIK3R2,PIK3R3,PLA2G4B,PLCG1,PPP3CB,PSEN1,RAC2,S100B,TBK1,TGFB1,TGFBR1,TLR1,TLR2,TLR3,TYROBP,XIAP
Fcγ Receptor-mediated Phagocytosis in Macrophages and Monocytes	5.97	0.266	-3.4	ACTA2,ACTG2,ARPC5,CBL,EZR,FCGR3A/FCGR3B,FYB1,HCK,HMOX1,INPP5D,LCP2,MAPK1,NCK1,PIK3CG,PIK3R2,PIK3R3,PLCG1,PLD6,PRKCA,PTEN,PTK2B,RAB11B,RAC2,SRC,TLN1
Actin Cytoskeleton Signaling	5.9	0.193	-3.55	ABI2,ACTA2,ACTG2,ACTN1,ACTN4,ARHGAP35,ARHGEF1,ARHGEF7,ARPC5,BCAR1,CD14,CFL1,CYFIP2,DIAPH1,EGF,EZR,F2,FGF17,FGF18,FN1,GNA12,GSN,ITGA11,ITGA5,ITGAV,ITGAX,ITGB2,ITGB4,MAPK1,MPRIP,MSN,MYH11,MYL9,MYLK,MYO18A,PAK2,PIK3CD,PIK3CG,PIK3R2,PIK3R3,PPP1CB,RAC2,RAP1A,ROCK2,TLN1,VCL,WASF2
Wound Healing Signaling Pathway	5.87	0.19	-6.062	ACTA2,ACVR1,CCL5,COL12A1,COL15A1,COL16A1,COL1A1,COL1A2,COL3A1,COL4A1,COL4A2,COL5A1,COL5A2,COL6A1,COL6A2,COL6A3,COL9A2,CXCL8,EGF,F2,FN1,IKBKB,IL17F,IL1F10,IL21,IL3,IL5,ITGB4,JAK1,JUN,KRT17,LAMB1,LAMC1,LTB,MAP2K6,MAP3K7,MAPK1,MAPK8,MST1,NFKB2,PRKCA,RAP1A,TGFB1,TGFBR1,TNFSF13,TPSAB1/TPSB2,VEGFB,VIM
Insulin Secretion Signaling Pathway	5.83	0.185	-4.714	ADCY6,ADCY7,AGO1,AGO3,BET1L,CREB1,CREB3L2,CREBBP,CSHL1,EIF2A,EIF2B1,EIF2B4,EIF2S1,EIF2S3,EIF4E,EIF4G1,EIF4G2,EIF4G3,GNAQ,GOSR2,HCK,INSR,ITPR2,JAK1,JAK3,KCNJ11,MAPK1,MAPK14,NAPA,PABPC1,PDHX,PDIA3,PIK3CD,PIK3CG,PIK3R2,PIK3R3,PLCD3,PLCG1,PLCL2,PRKACA,PRKCA,RAP1A,SEC61B,SLC2A1,SNAP25,SRC,SSR1,STAT5B,STX16,STX1B,VAMP2
Pancreatic Secretion Signaling Pathway	5.75	0.19	-5.814	ADCY6,ADCY7,AHCYL1,AKT1S1,ANO1,ARHGEF1,ARHGEF10,ARHGEF18,ARHGEF2,ARHGEF7,ATP2A3,ATP2B1,BET1L,CADPS2,CLCA1,CLCA2,DIAPH1,EGF,GNA12,GNAQ,GOSR2,ITPR2,MAPK1,NAPA,ORAI1,P2RY11,PAK2,PDIA3,PIK3CD,PIK3CG,PIK3R2,PIK3R3,PLCD3,PLCG1,PLCL2,PPP1CB,PRKACA,PRKCA,RAP1A,ROCK2,SLC6A6,SNAP25,SRC,STIM1,STX16,STX1B,VAMP2
Activin Inhibin Signaling Pathway	5.74	0.197	-5.947	ACVR1,CCN2,CCND2,CDH1,COL1A1,COL1A2,COL3A1,CREBBP,FBXO32,FOXO3,IGHG1,IGHG2,IGHG3,IGHG4,IGHM,IGKC,IKBKB,IL1F10,JCHAIN,JUN,MAP2K6,MAP3K7,MAPK1,MAPK14,MAPK4,MAPK8,MMP2,NFKB2,PIK3CD,PIK3CG,PIK3R2,PIK3R3,PMEPA1,ROCK2,SERPINE1,SKI,SMAD1,SMAD4,TCF7L2,TGFB1,TLR1,TLR2,TLR3
Chronic Myeloid Leukemia Signaling	5.69	0.183	-4.341	AKT1S1,ALOX12,BCL2L11,CALM1 (includes others),CBLC,CCND2,CCND3,E2F6,FOXO3,FZD1,FZD4,FZD5,FZD9,GLIS2,HCK,HDAC5,HDAC8,HNRNPA1,HSP90AA1,HSP90AB1,IKBKB,IRF8,JUN,MAPK1,NFATC2,NFKB2,NOTCH1,NOTCH2,PDIA3,PIK3CD,PIK3CG,PIK3R2,PIK3R3,PLCD3,PLCG1,PLCL2,PPP3CB,PTEN,RAC2,RAP1A,RB1,RBL2,SIRT1,SMAD4,SPRED1,STAT5B,TCF7L2,TGFB1,TGFBR1,TP53,XIAP
Oxidative Stress Induced Senescence	5.59	0.267	-2.982	AGO1,AGO3,CDKN2D,EED,H2AZ2,H2BC12L,H2BC21,H2BC5,JUN,KDM6B,MAP2K6,MAPK1,MAPK14,MAPK8,MAPKAPK3,MDM4,MINK1,MOV10,PHC2,PHC3,RPS27A,TNRC6B,TP53
Ribonucleotide Reductase Signaling Pathway	5.58	0.211	-3.55	AKT1S1,ARID2,ATR,BRD7,CCNF,CDH1,CREB1,CREB3L2,CREBBP,E2F6,EIF4E,ERBB2,FOXO3,H3-3A/H3-3B,HLTF,JUN,MAPK1,MAPK14,MAPK8,MMP2,NFKB2,NFYA,PARP6,PIK3CD,PIK3CG,PIK3R2,PIK3R3,RB1,SMARCA2,SMARCD2,SP1,SRC,THBS1,TIPARP,TNKS,TP53
VEGF Signaling	5.53	0.253	-1.886	ACTA2,ACTG2,ACTN1,ACTN4,EIF1AY,EIF2B1,EIF2B4,EIF2S1,EIF2S3,FOXO1,FOXO3,MAPK1,PIK3CD,PIK3CG,PIK3R2,PIK3R3,PLCG1,PRKCA,PTK2B,RAP1A,ROCK2,SFN,SRC,VCL,VEGFB
IL-17A Signaling in Fibroblasts	5.5	0.264	-3.545	ACTA2,ARID5A,CCL2,COL1A1,COL1A2,COL3A1,ELF3,FN1,IKBKB,IL17RA,JUN,MAP3K7,MAPK1,MAPK14,MAPK8,MMP3,NFKB2,NFKBIZ,P4HB,PRKCA,SERPINH1,TGFB1,THY1
Signaling by Rho Family GTPases	5.49	0.184	-4.333	ACTA2,ACTG2,ARHGEF1,ARHGEF10,ARHGEF18,ARHGEF2,ARHGEF7,ARPC5,CDH1,CDH11,CFL1,EZR,GNA12,GNAI1,GNAQ,GNG10,GNG5,ITGA11,ITGA5,ITGAV,ITGAX,ITGB2,ITGB4,JUN,MAPK1,MAPK8,MSN,MYL9,MYLK,NFKB2,PAK2,PI4KA,PIK3CD,PIK3CG,PIK3R2,PIK3R3,PIP4K2A,PKN1,PTK2B,RAC2,RHOB,RHOBTB2,RHOT1,ROCK2,SEPTIN10,SEPTIN8,STMN1,VIM,WIPF1
ID1 Signaling Pathway	5.48	0.199	-3.479	ACVR1,ARAF,ATF3,BMP2,CAV1,CCN2,CHRFAM7A,CREBBP,EGF,EGR1,ETS1,FN1,FOXO3,HCK,MAPK1,MAPK14,MCAM,MMP2,NFKB2,PIK3CD,PIK3CG,PIK3R2,PIK3R3,PLAC8,PLXNB2,PTEN,PTK7,RAP1A,S100A9,SEMA4C,SMAD1,SMAD4,SRC,STMN3,TGFB1,TGFBR1,TGM2,TP53,VEGFB,VIM
Signaling by TGF-beta Receptor Complex	5.46	0.321	-2.668	ARHGEF18,CBL,FBN1,FKBP1A,ITGAV,LTBP1,LTBP2,LTBP3,PMEPA1,PPP1CB,RPS27A,SMAD4,SMURF2,STRAP,TGFB1,TGFBR1,UCHL5
Pre-NOTCH Expression and Processing	5.41	0.276	-1.698	AGO1,AGO3,ATP2A3,CREBBP,ELF3,H2AZ2,H2BC12L,H2BC21,H2BC5,JUN,KAT2A,LFNG,MFNG,MOV10,NOTCH1,NOTCH2,RBPJ,RUNX1,SNW1,TNRC6B,TP53
Deubiquitination	5.33	0.183	-5.485	ARRB1,ARRB2,ASXL2,ATXN3,ATXN7,BABAM2,BIRC2,DDB2,H2AC1,H2BC18,H2BC21,H2BC5,IDE,INO80D,INO80E,JOSD1,KAT2A,MAP3K7,MAT2B,MAVS,MDM4,MYSM1,OTUD5,PSMB6,PSMD13,PTEN,RAD23B,RHOT1,RIGI,RPS27A,SEM1,SMAD1,SMAD4,SMURF2,TAF10,TGFB1,TGFBR1,TNFAIP3,TNKS,TP53,TRIM25,UCHL5,USP11,USP12,USP17L2 (includes others),USP17L22 (includes others),USP18,USP9X
Acute Phase Response Signaling	5.17	0.2	-2.711	A2M,C1QA,C1QB,C1QC,C1R,C1S,C3,C4A/C4B,F2,FN1,HMOX1,HMOX2,IKBKB,IL1F10,IL6ST,JUN,MAP2K6,MAP3K7,MAPK1,MAPK14,MAPK8,NFKB2,NOLC1,ORM2,PIK3CD,PIK3CG,PIK3R2,PIK3R3,RAP1A,RBP1,SERPINE1,SERPINF1,SERPING1,SOCS3,SOCS5,TTR,VWF
Protein Sorting Signaling Pathway	5.17	0.202	-4.667	ADCY6,ADCY7,AP1M1,AP3B1,ARFGAP1,DNM2,GGA2,GNAQ,HCK,HMOX1,MIA3,PLD6,PLPP3,PRKACA,RAB11B,SACM1L,SEC24D,SEC31A,SERPINH1,SNX1,SNX13,SNX14,SNX17,SNX19,SNX2,SNX30,SNX33,SNX6,SNX7,SNX9,SRC,VPS26A,WASHC1,WASHC2A/WASHC2C,WASHC4,WASHC5
Collagen degradation	5.16	0.295	-4.243	COL12A1,COL15A1,COL16A1,COL1A1,COL1A2,COL3A1,COL4A1,COL4A2,COL5A1,COL5A2,COL6A1,COL6A2,COL6A3,COL9A2,CTSL,MMP11,MMP2,MMP3
Multiple Sclerosis Signaling Pathway	5.14	0.189	-4.938	C1QA,C1QB,C1QC,C3,CAPN1,CAPN7,CAPNS1,CASP1,CXCL8,DUSP1,DUSP6,EED,HLA-DMA,HLA-DPA1,HLA-DPB1,HLA-DQB1,HLA-DRA,HLA-F,HLA-G,IL17F,IL17RA,IL1F10,IL21,IL3,IL5,IRF1,LTB,MAPK1,MAPK14,MOG,MTF2,NFATC2,NFKB2,PARP6,PLAU,TGFB1,TIPARP,TLR1,TLR2,TLR3,TNFSF13,TNKS
Estrogen Receptor Signaling	5.13	0.161	-4.009	ADCY6,ADCY7,ATP5F1B,ATP5MC1,CAV1,CFL1,CREB1,CREB3L2,CREBBP,EGF,EIF2B1,EIF2B4,EIF4E,FBXO32,FOXO1,FOXO3,GNA12,GNAI1,GNAQ,GNG10,GNG5,GPS2,HSP90AA1,HSP90AB1,JAK1,JAK3,JUN,MAPK1,MED13L,MED15,MED27,MED4,MMP11,MMP2,MMP3,MPRIP,MYL9,NCOR1,NCOR2,NDUFA8,NDUFA9,NDUFS1,NDUFS4,NFKB2,NOTCH1,PDIA3,PIK3CD,PIK3CG,PIK3R2,PIK3R3,PLCD3,PLCG1,PLCL2,PPP1CB,PRKACA,PRKCA,PTEN,RAP1A,ROCK2,SETD7,SP1,SRA1,SRC,TFAM,TP53,VEGFB
ERK/MAPK Signaling	5.12	0.191	-3.182	ARAF,BCAR1,CREB1,CREB3L2,CREBBP,DUSP1,DUSP6,EIF4E,ELF1,ELF2,ELF3,ETS1,H3-3A/H3-3B,HSPB2,ITGA11,ITGA5,ITGAV,ITGAX,ITGB2,ITGB4,MAPK1,MKNK2,PAK2,PIK3CD,PIK3CG,PIK3R2,PIK3R3,PLA2G4B,PLCG1,PPP1CB,PPP2R5D,PRKACA,PRKCA,PTK2B,RAC2,RAP1A,RAPGEF1,SRC,TLN1,YWHAB,YWHAZ
ILK Signaling	5.09	0.194	-2.611	ACTA2,ACTG2,ACTN1,ACTN4,BMP2,CDH1,CFL1,CREB1,CREB3L2,CREBBP,FN1,ILK,ITGB2,ITGB4,JUN,KRT18,MAP2K6,MAPK1,MAPK8,MYH11,MYL9,MYO18A,NFKB2,PARVA,PIK3CD,PIK3CG,PIK3R2,PIK3R3,PPP2R5D,PTEN,RAC2,RHOB,RHOBTB2,RHOT1,RSU1,TGFB1I1,VCL,VEGFB,VIM
IL-8 Signaling	5	0.19	-5	ARAF,ARRB2,CCND2,CCND3,CDH1,CSTB,CXCL8,DEFA1 (includes others),GNA12,GNAI1,GNAQ,GNG10,GNG5,HMOX1,ICAM1,IKBKB,ITGAV,ITGAX,ITGB2,JUN,MAPK1,MAPK8,MMP2,MYL9,PAK2,PIK3CD,PIK3CG,PIK3R2,PIK3R3,PLD6,PRKCA,PTK2B,RAC2,RAP1A,RHOB,RHOBTB2,RHOT1,ROCK2,SRC,VEGFB
Thrombin Signaling	4.99	0.187	-4.131	ADCY6,ADCY7,ARHGEF1,ARHGEF10,ARHGEF18,ARHGEF2,ARHGEF40,ARHGEF7,CAMK4,CREB1,EGF,F2,GNA12,GNAI1,GNAQ,GNG10,GNG5,IKBKB,ITPR2,MAPK1,MAPK14,MPRIP,MYL9,MYLK,NFKB2,PDIA3,PIK3CD,PIK3CG,PIK3R2,PIK3R3,PLCD3,PLCG1,PLCL2,PPP1CB,PRKCA,RAC2,RAP1A,RHOB,RHOBTB2,RHOT1,ROCK2,SRC
Signaling by NTRK1 (TRKA)	4.93	0.259	-3.273	AP2A2,CREB1,DNM2,DUSP3,DUSP6,KIDINS220,MAPK1,MAPK14,MAPKAPK3,MEF2A,PIK3R2,PLCG1,PPP2R5D,RALGDS,RAP1A,RAPGEF1,RIT2,RPS6KA3,SRC,VRK3,YWHAB
Hepatic Fibrosis Signaling Pathway	4.92	0.158	-6.147	ACTA2,ACVR1,ARAF,CALM1 (includes others),CCL2,CCL3,CCL5,CCN2,CD40,COL1A1,COL1A2,COL3A1,CREB1,CREB3L2,CREBBP,CXCL8,FOXO1,FZD1,FZD4,FZD5,FZD9,GLIS2,GNAI1,ICAM1,IKBKB,IL17RA,IL1F10,ITGA11,ITGA5,ITGAV,ITGAX,ITGB2,ITGB4,JAK1,JUN,LRP1,MAP2K6,MAP3K7,MAPK1,MAPK14,MAPK8,MYL9,MYLK,NFKB2,PDGFRB,PIK3CD,PIK3CG,PIK3R2,PIK3R3,PLCG1,PRKACA,PRKCA,PTEN,RAC2,RAP1A,RHOB,RHOBTB2,RHOT1,ROCK2,SERPINE1,SMAD4,SP1,TCF7L2,…
Endocannabinoid Cancer Inhibition Pathway	4.92	0.211	1.461	ADCY6,ADCY7,AKT1S1,ATF3,CASP1,CASP10,CCND2,CCND3,CDH1,CREB1,CREB3L2,CREBBP,DDIT3,EIF2A,GNAI1,GNAQ,MAP2K6,MAPK1,MAPK14,MMP2,PIK3CD,PIK3CG,PIK3R2,PIK3R3,PRKACA,ROCK2,SMPD2,SRC,TCF7L2,VEGFB,VIM
Class I MHC mediated antigen processing and presentation	4.9	0.163	-6.274	ANAPC13,ARIH2,ASB6,CALR,CCNF,CD14,CDC26,CTSL,CTSS,CUL5,ERAP1,FBXO11,FBXO32,FBXO7,FBXW4,HECTD3,HLA-F,HLA-G,IKBKB,KLHL20,MEX3C,MIB2,MKRN1,MRC1,PDIA3,PJA2,PSMB6,PSMD13,RNF111,RNF144B,RNF19A,RNF220,RPS27A,S100A9,SAR1B,SEC24D,SEC31A,SEM1,SIAH1,SMURF2,SOCS3,TAP2,TLR1,TLR2,TPP2,TRIM32,UBA5,UBA7,UBE2B,UBE2G1,UBE2G2,UBE2H,UBE2J1,UBE2Q1,UBE2W,UBE4A,UBR1,UBR4,UFL1,VAMP8,WWP1
RHOGDI Signaling	4.87	0.186	3.272	ACTA2,ACTG2,ARHGAP1,ARHGAP35,ARHGEF1,ARHGEF10,ARHGEF18,ARHGEF2,ARHGEF7,ARPC5,CDH1,CDH11,CFL1,CREBBP,EZR,GNA12,GNAI1,GNAQ,GNG10,GNG5,ITGA11,ITGA5,ITGAV,ITGAX,ITGB2,ITGB4,MSN,MYH11,MYL9,MYO18A,PAK2,PI4KA,PIP4K2A,PRKCA,RAC2,RHOB,RHOBTB2,RHOT1,ROCK2,SRC,WASF2
[truncated: 1,015 more rows]

## Sheet: Stroma IPA Results
© 2000-2024 QIAGEN. All rights reserved.
Ingenuity Canonical Pathways	-log(p-value)	Ratio	z-score	Molecules
[truncated: 633 more rows]

## Sheet: Immune Infiltrate IPA Results
© 2000-2024 QIAGEN. All rights reserved.
[truncated: 1,140 more rows]

## Sheet: Immune Infiltrate Upstream Acti
© 2000-2024 QIAGEN. All rights reserved.
[truncated: 2,538 more rows]
