# Supplementary material for: Digital spatial profiling of the microenvironment of muscle invasive bladder cancer
Source: Commun Biol. 2024 Jun 18;7:737. doi: 10.1038/s42003-024-06426-9 (PMC11189454; doi:10.1038/s42003-024-06426-9)
Supplement: Supplementary file 4 — Supplementary Data [file 42003_2024_6426_MOESM4_ESM.zip › Supplementary Data/06 - Subtype DE Results.xlsx]

## Sheet: Basal Subtype DE
	logFC	AveExpr	t	P.Value	adj.P.Val	B
KRT5	5.52063	4.03663	14.5969	3.49884e-22	2.21127e-18	38.0108
KRT6A	4.59117	2.72509	9.93633	1.16006e-14	3.66579e-11	22.4647
MT1X	2.63312	2.3788	9.06367	3.8596e-13	8.13088e-10	19.2314
IFI16	1.99632	2.25925	7.63167	1.32433e-10	2.09244e-07	13.8032
GPNMB	2.36103	2.79152	7.21721	7.19512e-10	9.09463e-07	12.2224
CSTA	2.19043	2.90481	6.74734	4.85659e-09	5.11561e-06	10.4366
SAT1	1.81118	2.77658	6.42071	1.81295e-08	1.63684e-05	9.20396
S100A2	2.87213	3.332	6.30332	2.90261e-08	2.06422e-05	8.76345
LY6E	1.70786	2.65795	6.30016	2.93956e-08	2.06422e-05	8.75161
IFI27	2.28988	2.68094	6.22293	4.00245e-08	2.52955e-05	8.46273
KRT15	2.64933	2.85053	6.13171	5.75744e-08	3.30791e-05	8.12245
CDH3	1.81679	1.97588	5.99707	9.8243e-08	5.17413e-05	7.62238
SPINK1	-3.00472	2.84197	-5.95348	1.1673e-07	5.67485e-05	7.46105
MSN	1.80808	1.4173	5.87422	1.59585e-07	6.76435e-05	7.16848
TYMP	1.76293	2.06075	5.8727	1.60546e-07	6.76435e-05	7.16286
DSG3	1.90646	1.42961	5.73493	2.75736e-07	0.000103491	6.65695
CLDN1	1.9851	2.46732	5.7325	2.78378e-07	0.000103491	6.64803
DHRS2	-2.16153	3.75398	-5.71588	2.97077e-07	0.000104307	6.58724
LDHA	1.81135	2.79781	5.63543	4.0663e-07	0.000135258	6.29372
S100A8	2.8408	2.97447	5.62225	4.28038e-07	0.00013526	6.24575
ACER2	-1.85038	1.84768	-5.51597	6.46549e-07	0.00019458	5.86025
NDRG1	2.02235	2.91769	5.41888	9.40395e-07	0.00027015	5.51021
LY6D	2.64725	2.88154	5.32696	1.33814e-06	0.000367699	5.18079
IFI30	1.41565	3.25424	5.17268	2.40778e-06	0.000634049	4.63258
NAMPT	1.36068	2.30884	5.08694	3.32851e-06	0.00082476	4.33059
TRIM29	1.56597	2.58759	5.07726	3.45201e-06	0.00082476	4.29663
ERBB2	-1.64281	3.81952	-5.07182	3.5235e-06	0.00082476	4.27752
IFNGR1	1.07093	1.84142	5.03441	4.05508e-06	0.000900213	4.14655
PERP	1.83682	3.24022	5.02948	4.13072e-06	0.000900213	4.12933
TBX2	-1.76838	1.43728	-4.99163	4.75953e-06	0.000936606	3.9973
HLA-E	1.68313	3.91246	4.9894	4.79952e-06	0.000936606	3.9895
PPARG	-1.3225	1.91051	-4.98918	4.80342e-06	0.000936606	3.98875
CXCL1	1.49539	1.84261	4.98437	4.89051e-06	0.000936606	3.97201
CAPS	-1.28105	1.73708	-4.97273	5.10777e-06	0.000949445	3.93152
CD74	1.83713	4.86477	4.96272	5.30222e-06	0.000957429	3.89672
SFN	1.66865	2.93806	4.91847	6.25235e-06	0.00109763	3.74322
PKP3	1.15003	2.19687	4.87225	7.42197e-06	0.0012405	3.58358
UPK1A	-1.67608	1.30308	-4.87092	7.45871e-06	0.0012405	3.57898
HLA-DRA	1.59183	2.77786	4.83528	8.50967e-06	0.001379	3.45632
MT2A	1.72365	2.35408	4.80487	9.5195e-06	0.00150408	3.352
CTSB	1.6262	3.58405	4.75765	1.13242e-05	0.00169427	3.19057
METRNL	-1.23048	2.96496	-4.75129	1.15915e-05	0.00169427	3.16887
ATP1B3	1.27981	2.54333	4.74412	1.19001e-05	0.00169427	3.14445
ACTN1	1.19165	1.94018	4.7428	1.19579e-05	0.00169427	3.13995
TP63	1.39557	2.63384	4.74039	1.20636e-05	0.00169427	3.13176
TNFSF10	1.53428	2.5073	4.72326	1.28444e-05	0.00174776	3.07348
CCSER1	-1.14179	1.52671	-4.71354	1.33089e-05	0.00174776	3.04046
S100A16	1.34852	2.92896	4.71247	1.33613e-05	0.00174776	3.03681
TMED10	1.26053	1.83617	4.70862	1.35506e-05	0.00174776	3.02373
KRT16	2.18772	2.35054	4.68606	1.47134e-05	0.00185978	2.94724
TRAK1	-1.21589	2.03843	-4.68052	1.50134e-05	0.00186048	2.92849
GJB2	1.64592	2.94113	4.67354	1.54001e-05	0.0018717	2.90487
GATA3	-1.3962	2.39677	-4.66637	1.58075e-05	0.00188498	2.88061
AMIGO2	-1.21563	1.8053	-4.59869	2.02067e-05	0.00233441	2.65264
PITX1	1.58383	1.83013	4.59721	2.03152e-05	0.00233441	2.64767
STAT3	1.04853	2.3868	4.55345	2.379e-05	0.00254397	2.50117
SLC16A5	-1.32575	1.64816	-4.55293	2.38346e-05	0.00254397	2.49943
VSIG2	-1.41174	2.23582	-4.55093	2.40067e-05	0.00254397	2.49275
HINT1	1.44678	3.02009	4.5442	2.45949e-05	0.00254397	2.4703
GLUL	1.42458	2.6993	4.54375	2.46355e-05	0.00254397	2.46877
MAL	-1.39588	1.55629	-4.54282	2.47173e-05	0.00254397	2.4657
GRHL3	-1.26223	1.99644	-4.5401	2.49604e-05	0.00254397	2.45662
TMEM97	-1.51955	1.89084	-4.53569	2.53592e-05	0.00254397	2.44192
GUK1	1.15226	2.05938	4.52364	2.64817e-05	0.0026103	2.40175
LAMC2	1.5095	2.01026	4.51983	2.68464e-05	0.0026103	2.38907
PTP4A1	1.06958	1.72505	4.51435	2.73789e-05	0.00262174	2.37086
WNK1	0.961781	1.94742	4.48507	3.04065e-05	0.0028682	2.27363
PKM	1.3419	4.48772	4.46948	3.21494e-05	0.002988	2.22197
BAMBI	-1.34657	1.65866	-4.45416	3.39562e-05	0.00307392	2.17131
ENO1	1.67834	3.70344	4.45341	3.40465e-05	0.00307392	2.16885
CD82	1.09593	1.40707	4.44726	3.48009e-05	0.00308593	2.14855
TMSB10	1.75002	5.42715	4.44416	3.51874e-05	0.00308593	2.13831
CTSD	1.12533	4.798	4.44054	3.56445e-05	0.00308593	2.12636
BST2	1.43549	2.61094	4.42767	3.7315e-05	0.0031869	2.08394
FLNA	1.60465	2.72069	4.42299	3.79411e-05	0.00319717	2.06853
UBD	1.68554	1.88388	4.41826	3.85843e-05	0.00320454	2.05296
PPIA	1.44676	4.27044	4.40917	3.98491e-05	0.00320454	2.02309
SSR3	0.990059	1.8132	4.40906	3.98647e-05	0.00320454	2.02273
LAMB3	1.04537	1.61334	4.40667	4.0205e-05	0.00320454	2.01486
SEC61A1	1.14322	3.04575	4.40227	4.0837e-05	0.00320454	2.00042
TPD52L1	1.25851	1.27599	4.40066	4.10709e-05	0.00320454	1.99513
IFITM3	1.32964	2.85232	4.36696	4.62743e-05	0.00356651	1.88472
S100A9	2.48674	4.66801	4.35134	4.88983e-05	0.00372334	1.83369
ANXA5	1.12623	1.59517	4.32289	5.4052e-05	0.00406677	1.741
KRT20	-1.61037	2.01657	-4.30692	5.71724e-05	0.00425094	1.6891
GOLGA6A	-1.1423	1.73963	-4.27479	6.3988e-05	0.00470237	1.585
TFG	1.04552	2.81881	4.25809	6.78345e-05	0.00487735	1.53106
HMGCS2	-1.57561	1.53882	-4.25776	6.79124e-05	0.00487735	1.53
PSMD2	1.08938	2.8033	4.24371	7.13236e-05	0.00506478	1.48473
CLCA2	1.45807	1.50294	4.23384	7.38182e-05	0.00518368	1.45298
CPZ	-1.24247	1.42539	-4.22816	7.52937e-05	0.00522919	1.4347
CGN	-1.04607	1.91336	-4.18165	8.84838e-05	0.00607845	1.2857
PLPP7	-1.06837	2.14083	-4.17098	9.18099e-05	0.00616529	1.25165
CD68	0.945914	2.20273	4.16936	9.2328e-05	0.00616529	1.24646
ANXA2	1.55721	3.69545	4.16827	9.26744e-05	0.00616529	1.243
DEK	0.98485	2.2961	4.15554	9.68408e-05	0.00637535	1.20244
SLPI	1.62629	2.66661	4.14662	9.98664e-05	0.00650676	1.17407
PSCA	-2.38227	3.56061	-4.14265	0.000101242	0.00652305	1.16146
MAPKBP1	-1.38767	6.17946	-4.13997	0.000102181	0.00652305	1.15294
PDCL3	-1.65465	4.30217	-4.10242	0.000116258	0.00734749	1.03397
H1-7	-1.48613	3.93848	-4.09297	0.000120083	0.00751413	1.00414
ZIC3	-1.01965	3.131	-4.0617	0.000133632	0.00827993	0.905678
ADH5	1.03045	2.48177	4.05349	0.00013743	0.00843258	0.879876
CD47	1.06003	2.11802	4.0439	0.000141994	0.00854955	0.849802
CD59	1.15344	2.17394	4.0438	0.000142042	0.00854955	0.849491
DST	1.13949	2.3879	4.03051	0.000148612	0.00886061	0.807876
CAPN2	1.09487	2.20152	4.0248	0.000151523	0.00886857	0.790023
ALDH3B2	-1.19928	3.63054	-4.02474	0.000151551	0.00886857	0.789851
TXN	1.03553	2.9434	4.01523	0.000156526	0.00907565	0.760134
CNN3	1.09077	2.68296	4.00388	0.000162662	0.00922631	0.724763
VGLL3	-1.05623	1.49214	-4.00384	0.000162688	0.00922631	0.724618
AMH	-1.16907	1.90002	-4.00236	0.000163504	0.00922631	0.720014
SELENOP	1.17507	1.36726	3.99369	0.000168373	0.00941694	0.693032
HLA-A	1.70159	4.39855	3.97756	0.000177807	0.00985739	0.642903
GORASP1	-0.818215	1.49543	-3.97193	0.000181217	0.00995905	0.625443
FAT2	0.941146	1.86571	3.96857	0.000183281	0.00998565	0.615032
RALBP1	-1.06912	2.21384	-3.94395	0.000199126	0.0107562	0.53884
ARPC1B	0.968166	3.12727	3.94057	0.000201401	0.0107869	0.528404
RFX2	-1.47085	3.26053	-3.92703	0.00021076	0.0111308	0.486684
ATP2C1	0.960727	2.57182	3.92419	0.00021278	0.0111308	0.477927
PIK3C2B	-1.02713	1.4755	-3.92177	0.000214516	0.0111308	0.470466
CKB	-1.10988	3.60189	-3.92128	0.000214867	0.0111308	0.468963
ZYX	0.992549	2.47708	3.9084	0.000224333	0.0114993	0.429381
UBL3	-0.899122	2.36286	-3.90669	0.00022562	0.0114993	0.424129
PRNP	1.29947	2.02128	3.90241	0.000228876	0.011572	0.410976
TPI1	1.08289	3.44948	3.87236	0.000253014	0.0126909	0.318978
TMEM191B	-1.03535	1.86873	-3.86132	0.000262478	0.0129546	0.285298
ERO1A	1.12112	2.69804	3.86081	0.000262927	0.0129546	0.283729
ACTR3	1.0342	3.17859	3.85759	0.000265752	0.0129546	0.27393
PRKRIP1	-1.27862	4.20829	-3.85629	0.000266901	0.0129546	0.269972
GOLGA8A	-0.982318	2.16468	-3.85447	0.000268521	0.0129546	0.264423
TNC	1.16096	1.78959	3.84749	0.000274814	0.0130972	0.243186
FSCN1	1.05945	2.43324	3.84661	0.000275621	0.0130972	0.240496
RAP2B	0.94886	2.45637	3.83226	0.000289051	0.0136328	0.196889
ZNF771	-1.59811	3.55309	-3.82193	0.000299098	0.013808	0.165578
ARPC3	1.10173	2.57387	3.8214	0.000299628	0.013808	0.163956
TUBA3D	-1.30047	3.39937	-3.82131	0.000299711	0.013808	0.163701
LAMP2	0.996341	1.96062	3.81806	0.000302952	0.013808	0.153849
SARDH	-1.19728	4.6896	-3.81732	0.000303689	0.013808	0.151622
PCBP2	1.18772	3.60611	3.81018	0.000310943	0.0140368	0.129999
DSP	1.36792	2.54703	3.80648	0.000314761	0.0140834	0.11882
FABP5	1.65553	3.4946	3.80438	0.000316947	0.0140834	0.11248
RNF187	0.996534	1.71107	3.80275	0.00031866	0.0140834	0.107543
HLA-DPA1	1.13118	1.83234	3.80049	0.000321037	0.01409	0.100737
EIF4G2	1.14272	3.74312	3.78757	0.000334999	0.0144464	0.061757
AP2M1	0.985431	3.17642	3.7872	0.000335402	0.0144464	0.0606573
FABP1	-0.928153	2.54213	-3.78665	0.000336016	0.0144464	0.058981
AKAP8	-0.735942	2.46213	-3.78445	0.000338453	0.0144529	0.0523667
SLC23A2	-0.853755	1.76546	-3.7775	0.000346283	0.014688	0.0314297
RAB5IF	0.938023	2.52697	3.77383	0.000350473	0.0147666	0.0204216
RHOU	-0.936492	1.4078	-3.7704	0.000354452	0.0148353	0.0100908
TTC33	-1.2529	5.16147	-3.76589	0.000359733	0.0148714	-0.00344418
DCP2	-0.901454	1.83591	-3.76565	0.000360019	0.0148714	-0.00416907
ARPC2	1.19409	3.30341	3.76143	0.000365036	0.0149807	-0.0168334
MYCL	-1.11838	1.64806	-3.75908	0.000367854	0.014999	-0.023869
DAPK1	-0.875979	1.64143	-3.75401	0.000374016	0.0151524	-0.0390671
IGF2	-2.33373	2.30369	-3.75202	0.000376465	0.0151545	-0.045038
HNRNPK	0.94659	2.43938	3.74449	0.000385855	0.0154342	-0.0675706
MYO1B	1.02874	1.74547	3.73652	0.000396035	0.0157418	-0.0913857
ACOX1	-0.994135	1.65322	-3.73058	0.000403801	0.0158612	-0.109141
POLR2L	0.937421	2.94374	3.728	0.000407217	0.0158612	-0.116842
C1QTNF6	-0.894382	1.31214	-3.72526	0.000410867	0.0158612	-0.125
RAC3	-0.975351	1.99159	-3.72489	0.000411361	0.0158612	-0.126098
B2M	1.83545	4.61023	3.72472	0.000411589	0.0158612	-0.126605
TMPRSS2	-1.12492	1.91477	-3.72076	0.00041694	0.0158867	-0.138414
FARP1	-0.845577	2.7264	-3.71897	0.000419387	0.0158867	-0.143761
RBP1	0.862806	1.28111	3.71693	0.000422177	0.0158867	-0.149821
C15orf48	-1.06473	4.38238	-3.71684	0.000422306	0.0158867	-0.1501
POU3F4	-0.89023	2.16528	-3.71415	0.000426024	0.0159318	-0.158113
DTX4	-0.884101	1.82026	-3.70804	0.000434583	0.0161562	-0.176288
ATP2A2	0.951311	2.85495	3.69619	0.000451639	0.0166922	-0.211461
UCP2	-1.05461	2.16152	-3.6904	0.000460215	0.016831	-0.228642
MAGI1	-0.807872	2.33305	-3.69006	0.000460723	0.016831	-0.22965
ZNF28	-1.07732	5.20002	-3.68596	0.00046689	0.0168715	-0.241794
SLC25A5	1.08688	3.44489	3.68578	0.00046717	0.0168715	-0.24234
DAZAP2	0.955408	2.35279	3.67559	0.000482843	0.0172693	-0.272472
IL16	-0.937027	1.90811	-3.67186	0.000488715	0.0172693	-0.283509
TBX3	-1.0441	1.92084	-3.67085	0.000490315	0.0172693	-0.286492
ITGA3	1.12824	2.48906	3.67005	0.000491581	0.0172693	-0.288846
ETS2	0.988654	2.04441	3.66988	0.000491848	0.0172693	-0.289343
RAC1	0.9196	1.84655	3.65919	0.000509141	0.0175945	-0.320882
ANXA8	1.0692	3.17482	3.65829	0.00051062	0.0175945	-0.32353
BEGAIN	-1.0039	1.57592	-3.65767	0.000511644	0.0175945	-0.325357
F3	1.21624	1.5948	3.65707	0.000512641	0.0175945	-0.327135
RND3	0.843644	1.98169	3.65404	0.000517689	0.0175945	-0.336077
APEH	-0.813792	1.49207	-3.65396	0.000517813	0.0175945	-0.336295
OR2A1	-1.05297	1.49423	-3.65064	0.00052339	0.0176889	-0.34607
SGK1	1.10139	1.73845	3.64504	0.000532929	0.0179075	-0.362548
CCDC13	-1.28791	6.2053	-3.6413	0.000539397	0.0179075	-0.373553
MFSD6L	-1.16922	5.22728	-3.64032	0.000541097	0.0179075	-0.376423
PGAM4	0.872951	3.40515	3.64027	0.000541191	0.0179075	-0.376581
TM4SF1	1.37816	1.86829	3.62875	0.000561632	0.018487	-0.410393
ANKRD28	-0.761402	1.792	-3.62056	0.000576609	0.0188336	-0.43439
NCKAP1	0.942093	1.85025	3.61974	0.000578119	0.0188336	-0.436774
DMRTC2	-1.09568	3.39839	-3.60853	0.000599289	0.0194231	-0.469556
NCK1	0.877125	1.40662	3.60321	0.000609587	0.0195232	-0.485083
CALR	1.16081	4.52243	3.60292	0.000610163	0.0195232	-0.485945
SH3BGRL3	1.09707	2.93594	3.60162	0.000612697	0.0195232	-0.48972
SPATA46	-0.961152	1.74397	-3.60034	0.000615218	0.0195232	-0.493462
HLA-B	1.38361	6.02336	3.59902	0.000617822	0.0195232	-0.497311
CYP4F8	-1.38684	1.63074	-3.59418	0.000627471	0.0197294	-0.51143
SPDYE16	-1.19744	3.43657	-3.589	0.000637943	0.0198972	-0.526507
PPP2CB	0.786612	2.25435	3.58843	0.000639104	0.0198972	-0.528163
TP53I13	-0.898045	2.06567	-3.58465	0.000646883	0.0200068	-0.539183
SNX31	-1.05971	1.83742	-3.58364	0.000648956	0.0200068	-0.542097
DHCR24	0.868142	2.26796	3.57994	0.000656665	0.0201462	-0.552851
PTPRM	-0.995268	1.4158	-3.57319	0.000670965	0.020313	-0.572468
SLC19A2	-0.887119	1.45667	-3.57316	0.000671025	0.020313	-0.57255
CAMK2N1	-0.924864	2.75375	-3.57283	0.000671743	0.020313	-0.573523
TAL1	-1.3375	3.57281	-3.57065	0.000676428	0.0203366	-0.579851
ANXA3	0.994342	1.61984	3.56715	0.000683999	0.0203366	-0.589985
CNBP	1.02304	2.80293	3.56615	0.000686177	0.0203366	-0.592878
KRT28	-0.987118	4.21403	-3.56612	0.000686243	0.0203366	-0.592966
ACOT4	-1.00142	1.60029	-3.56504	0.000688612	0.0203366	-0.596103
ADARB1	-1.02057	2.57332	-3.56052	0.000698604	0.0204904	-0.609216
ATRX	-1.18991	8.58249	-3.55848	0.000703135	0.0204904	-0.615099
ARF1	1.00696	3.22311	3.5583	0.000703547	0.0204904	-0.615632
MMP12	1.18699	1.21401	3.55652	0.000707546	0.0205124	-0.620791
RNF7	0.776039	2.5167	3.54813	0.000726656	0.0209702	-0.645042
MAN1C1	-1.16239	1.47949	-3.54465	0.000734716	0.0211064	-0.655077
ALOX5	-1.05991	1.73464	-3.54161	0.000741853	0.021215	-0.663872
PNLIPRP3	-1.03777	3.12293	-3.53268	0.000763158	0.021726	-0.689625
BTG1	0.919096	2.39776	3.52649	0.000778244	0.0220561	-0.707425
OAZ1	1.14071	3.36698	3.52416	0.000784006	0.0221202	-0.714133
UPK1B	-1.19881	2.0286	-3.52167	0.000790219	0.0221964	-0.72131
HSPA8	1.15948	3.28084	3.52015	0.000794016	0.0222043	-0.725667
EMILIN1	-0.945791	1.35459	-3.51659	0.000803011	0.0223543	-0.735908
CHCHD1	-0.804862	1.88315	-3.51523	0.000806454	0.0223543	-0.739797
SQSTM1	1.13966	3.24862	3.51296	0.000812256	0.0224168	-0.746313
NECTIN1	1.04282	2.60439	3.50769	0.000825896	0.0226942	-0.761448
SLC2A1	1.24944	3.10359	3.50264	0.000839142	0.0228602	-0.775906
RNF144A	-0.845888	1.71139	-3.50263	0.000839172	0.0228602	-0.775939
IFITM1	1.21959	1.86948	3.49475	0.000860277	0.023327	-0.798505
CTSC	1.01451	1.99469	3.49311	0.000864711	0.023327	-0.803175
SIAH2	0.868955	2.02294	3.49213	0.000867382	0.023327	-0.805977
BARHL2	-1.18865	4.60376	-3.48978	0.000873816	0.0234005	-0.81269
FAM174B	-0.907622	1.58423	-3.48473	0.000887804	0.0236089	-0.827113
KCNJ9	-1.49457	4.90035	-3.48428	0.000889069	0.0236089	-0.828406
IL6ST	0.816632	1.49786	3.48234	0.000894507	0.0236539	-0.833944
SGPL1	-0.881457	2.16553	-3.47543	0.000914123	0.0240719	-0.85364
GRIN2C	-0.852351	1.70734	-3.46756	0.000936963	0.024571	-0.876043
IL13RA1	0.717032	1.6353	3.45041	0.000988637	0.0255698	-0.924757
UBA3	-0.793012	2.61824	-3.44964	0.000991042	0.0255698	-0.926961
ATP1A1	1.00181	2.46252	3.44929	0.000992121	0.0255698	-0.927948
NUPR1	1.06067	1.89185	3.44334	0.00101071	0.0255698	-0.944789
CTSW	-0.904509	2.09716	-3.44314	0.00101137	0.0255698	-0.945375
CDR2L	-0.767118	1.57196	-3.44265	0.00101291	0.0255698	-0.946762
TUBA1C	1.17215	4.71657	3.44185	0.00101545	0.0255698	-0.949031
PLAU	0.95076	1.60053	3.44148	0.00101663	0.0255698	-0.950081
ANKRD36B	-0.804894	5.61713	-3.43969	0.00102232	0.0255698	-0.955144
GPI	0.975011	2.81318	3.43967	0.00102236	0.0255698	-0.955185
GNB2	0.972218	2.78548	3.43964	0.00102247	0.0255698	-0.955275
S100A14	1.09919	2.24655	3.43842	0.00102636	0.0255698	-0.958723
SPANXA1	-1.32207	6.12612	-3.43802	0.00102765	0.0255698	-0.959856
YWHAQ	1.1547	2.7511	3.43368	0.00104165	0.0258165	-0.972128
YBX1	1.24719	3.92779	3.42853	0.00105851	0.0260004	-0.986688
SIGIRR	-0.864137	3.41051	-3.42783	0.0010608	0.0260004	-0.98865
RAB7A	0.951349	2.75078	3.42705	0.00106338	0.0260004	-0.99085
PLP2	1.0687	3.68574	3.42641	0.00106552	0.0260004	-0.992672
TMEM42	-0.843674	1.72839	-3.41868	0.00109144	0.0265303	-1.01445
STRAP	0.851317	1.44175	3.41689	0.00109753	0.0265762	-1.0195
CCDC88B	-0.822303	2.96609	-3.41132	0.00111668	0.0269317	-1.03518
SOD2	0.915963	2.40187	3.41016	0.00112073	0.0269317	-1.03846
VDAC2	0.861893	2.39657	3.40297	0.00114601	0.0271819	-1.05866
SGSM2	-0.779614	1.34304	-3.40095	0.00115321	0.0271819	-1.06433
EPHB1	-0.914694	2.04702	-3.40024	0.00115577	0.0271819	-1.06634
TRAF3IP3	-1.13023	2.761	-3.3987	0.00116128	0.0271819	-1.07065
SPIN2B	-0.907822	3.25218	-3.39844	0.0011622	0.0271819	-1.07137
AGBL5	-0.785739	1.92748	-3.39803	0.0011637	0.0271819	-1.07254
ZNF568	-0.789088	2.17098	-3.39567	0.00117223	0.0271819	-1.07915
THOP1	-0.822906	2.07294	-3.39565	0.0011723	0.0271819	-1.07921
CKAP4	0.760773	2.70854	3.3954	0.00117323	0.0271819	-1.07992
FBLN1	-1.0093	2.77449	-3.39514	0.00117415	0.0271819	-1.08063
OXSR1	-0.722435	2.23735	-3.39212	0.00118517	0.0272954	-1.08909
DDX3X	0.871819	3.54839	3.39005	0.00119282	0.0272954	-1.09492
SLC35E2B	-0.784678	1.62761	-3.38855	0.00119835	0.0272954	-1.09911
CLEC5A	-0.944839	1.6002	-3.38836	0.00119906	0.0272954	-1.09964
SCAP	-0.848598	2.25658	-3.38625	0.00120691	0.0272954	-1.10555
NR2C2	-0.785946	1.70043	-3.3859	0.00120821	0.0272954	-1.10652
RIOK2	-0.963291	2.6781	-3.38451	0.00121344	0.0272954	-1.11043
TMEM45A	1.33566	2.01984	3.38446	0.00121361	0.0272954	-1.11056
SESTD1	-0.760434	1.57042	-3.37967	0.0012317	0.0274147	-1.12395
CCDC61	-0.937892	2.72886	-3.37902	0.0012342	0.0274147	-1.12579
KANK3	-1.23772	4.27171	-3.37844	0.00123641	0.0274147	-1.12741
SMAD7	-1.20566	2.7788	-3.37778	0.0012389	0.0274147	-1.12923
MMP14	0.886124	2.59069	3.37734	0.0012406	0.0274147	-1.13047
YBX3	0.967635	3.12297	3.37501	0.00124956	0.0274869	-1.13698
STBD1	-0.746819	3.25987	-3.37423	0.00125257	0.0274869	-1.13916
H3-4	-0.931172	2.64002	-3.36988	0.00126948	0.0277617	-1.1513
UBE2L6	0.921785	1.61809	3.36768	0.00127811	0.0278447	-1.15743
GPR141	-1.25915	3.60045	-3.36668	0.00128209	0.0278447	-1.16024
NKX6-2	-0.964047	1.86488	-3.36428	0.00129161	0.0278869	-1.16693
MPHOSPH6	0.744968	2.06867	3.36396	0.00129286	0.0278869	-1.1678
TTC31	-1.0463	3.08555	-3.36111	0.00130427	0.0279489	-1.17576
HID1	-1.07285	1.62779	-3.35972	0.00130985	0.0279489	-1.17962
CST6	-0.794331	1.93003	-3.35903	0.00131265	0.0279489	-1.18155
ERBB3	-0.888958	2.15034	-3.35884	0.00131342	0.0279489	-1.18208
KRT4	1.41061	1.31537	3.3531	0.00133679	0.0283508	-1.19803
CCT5	0.84375	2.25207	3.34546	0.00136857	0.0288221	-1.21927
APOL4	-0.907468	1.90051	-3.34322	0.00137801	0.0288221	-1.22549
NICN1	-0.957647	4.27484	-3.34178	0.0013841	0.0288221	-1.22947
MYH9	1.00384	4.07148	3.34144	0.00138555	0.0288221	-1.23042
PLCL2	-1.06171	1.42788	-3.34139	0.00138577	0.0288221	-1.23056
ZFP36L1	1.03012	2.03372	3.34125	0.00138638	0.0288221	-1.23096
UBE2J1	0.770616	1.6841	3.33887	0.00139651	0.0289376	-1.23755
BHLHE23	-0.964246	1.3723	-3.33164	0.00142783	0.0293961	-1.25759
CNN2	0.872973	2.79191	3.33161	0.00142794	0.0293961	-1.25766
PCSK6	-0.843029	1.72525	-3.32474	0.00145828	0.0299232	-1.27666
TBCA	0.726427	2.54351	3.32017	0.00147883	0.0301983	-1.2893
DKK1	-0.81827	2.5917	-3.31929	0.00148283	0.0301983	-1.29174
IRF6	0.983525	1.71512	3.31858	0.00148602	0.0301983	-1.29368
SORL1	-0.826474	2.08751	-3.3164	0.00149598	0.0303032	-1.29971
LRRC32	-1.12165	1.10925	-3.31534	0.00150084	0.0303045	-1.30264
CCDC97	-0.672853	1.7633	-3.31268	0.00151304	0.0304535	-1.30995
GP5	-0.921459	1.45837	-3.30943	0.00152816	0.0306603	-1.31893
NBPF15	-0.966923	5.88257	-3.30712	0.00153895	0.0307789	-1.32528
CEBPA	-0.95648	1.70168	-3.30575	0.00154539	0.0308104	-1.32906
CAPNS1	1.02891	3.20232	3.3026	0.00156033	0.0310104	-1.33774
MMP1	1.14447	1.6096	3.30027	0.00157144	0.0310755	-1.34415
NDUFS5	0.897217	2.08102	3.29985	0.00157344	0.0310755	-1.34529
BASP1	-0.975203	5.72222	-3.29767	0.00158391	0.0311848	-1.35128
VSIG8	-1.0352	1.54595	-3.29592	0.0015924	0.0312413	-1.3561
APOB	-1.15956	2.2306	-3.29504	0.00159667	0.0312413	-1.35852
CTNND2	-1.20343	3.8213	-3.28814	0.00163055	0.0317823	-1.37747
ZNF124	-0.920004	1.87996	-3.28705	0.00163593	0.0317823	-1.38044
SEMA5A	-0.847564	1.73534	-3.28567	0.00164282	0.0317823	-1.38423
ENGASE	-0.84671	1.58659	-3.28527	0.00164483	0.0317823	-1.38534
YWHAZ	0.959762	4.30612	3.2843	0.00164966	0.0317823	-1.38798
PGK1	1.12865	2.85879	3.28334	0.00165449	0.0317823	-1.39062
HLA-F	0.999431	2.22645	3.28203	0.00166106	0.0318118	-1.39419
RSAD1	-0.855936	1.31832	-3.28012	0.00167071	0.0319001	-1.39942
MALL	0.869492	1.84042	3.2742	0.00170101	0.0322509	-1.41563
DLGAP2	-0.923117	1.45419	-3.27349	0.0017047	0.0322509	-1.41758
STX1B	-0.974152	1.88208	-3.27298	0.00170734	0.0322509	-1.41898
TSPAN3	0.762863	1.44434	3.27256	0.0017095	0.0322509	-1.42012
PAN3	-0.656956	1.86928	-3.26998	0.00172293	0.0323675	-1.42718
DGAT2	-0.907517	1.43466	-3.2694	0.00172592	0.0323675	-1.42874
IFNGR2	0.87939	2.4699	3.26834	0.00173149	0.0323758	-1.43164
EIF5A	0.929452	3.79557	3.2654	0.00174701	0.0325696	-1.43969
STAT1	1.00063	1.73667	3.26125	0.00176908	0.032752	-1.45101
INPP5A	-0.724878	1.6655	-3.26121	0.00176926	0.032752	-1.4511
DRGX	-0.901473	1.85715	-3.26064	0.00177234	0.032752	-1.45266
IER3	0.829319	1.97578	3.25551	0.00180002	0.0331665	-1.46663
USP17L12	-0.801491	3.71176	-3.25266	0.00181561	0.0332807	-1.4744
CYSRT1	-0.958746	1.82513	-3.25245	0.00181675	0.0332807	-1.47497
GALR3	-0.969537	2.67999	-3.24894	0.00183612	0.0335383	-1.48452
RPN1	0.941986	2.66639	3.24515	0.00185722	0.033826	-1.49482
RHEB	0.739755	1.90116	3.23845	0.00189512	0.0343651	-1.51302
EBI3	-0.964832	3.04406	-3.238	0.00189769	0.0343651	-1.51424
ZNF567	-0.779992	1.24551	-3.2364	0.00190689	0.0343928	-1.51859
TLE6	-0.872698	1.9561	-3.23566	0.00191113	0.0343928	-1.52059
HSPE1	0.883826	2.73845	3.23489	0.00191555	0.0343928	-1.52267
WNT3	-0.947432	2.48685	-3.22914	0.00194902	0.0348947	-1.53827
PSMB1	0.856616	2.32579	3.21661	0.00202376	0.0361303	-1.57214
PATZ1	-0.71148	1.61897	-3.21554	0.00203028	0.03614	-1.57503
TDGF1	-0.772539	1.83688	-3.21465	0.00203574	0.03614	-1.57745
FAM72B	-0.830668	2.15073	-3.20951	0.00206736	0.0365866	-1.59132
APP	1.0107	3.14604	3.20868	0.00207247	0.0365866	-1.59354
IDO1	1.08427	2.29846	3.20742	0.00208032	0.0366101	-1.59694
PNOC	-0.947956	1.64073	-3.20661	0.00208539	0.0366101	-1.59913
MAPKAPK3	-0.741862	1.64451	-3.20326	0.00210638	0.0368762	-1.60814
SH3GLB1	0.684968	2.43872	3.19995	0.00212739	0.0370794	-1.61707
ITGB4	0.865265	3.09285	3.19958	0.00212972	0.0370794	-1.61805
ANKRD20A1	-0.871382	2.55204	-3.19732	0.00214417	0.0372285	-1.62413
THEMIS2	-0.908142	2.38601	-3.19607	0.0021522	0.0372655	-1.62749
ZBTB7B	-0.823744	3.19749	-3.19291	0.00217264	0.0375167	-1.63599
P4HTM	-0.905831	2.07557	-3.18988	0.00219239	0.0377544	-1.64412
GPCPD1	0.796089	1.46528	3.17915	0.00226365	0.0386836	-1.67287
TMA7	-0.853849	7.42189	-3.17725	0.00227651	0.0386836	-1.67796
KRT17	1.49808	3.7561	3.17686	0.00227919	0.0386836	-1.67902
BCAS1	-1.00864	1.48348	-3.17648	0.00228173	0.0386836	-1.68002
PLEKHG4	-0.799113	1.78551	-3.17609	0.0022844	0.0386836	-1.68108
PIGM	-0.678028	1.7392	-3.17606	0.00228462	0.0386836	-1.68116
PDIA6	0.980604	3.11081	3.17539	0.00228919	0.0386836	-1.68295
GSTP1	1.12906	4.74004	3.17315	0.00230452	0.0388389	-1.68895
SLC16A11	-0.878577	1.98059	-3.16928	0.00233121	0.0391841	-1.69929
MRPL51	0.717743	1.87557	3.164	0.00236805	0.0396978	-1.71338
TOMM6	0.738752	2.41792	3.16001	0.00239629	0.0399904	-1.72402
PRDX5	0.817037	2.80083	3.15975	0.00239816	0.0399904	-1.72472
SIRT6	-1.43548	6.2871	-3.15753	0.00241402	0.040149	-1.73064
KCNK9	-0.89761	1.48384	-3.15523	0.00243055	0.0403177	-1.73677
BAG3	0.747066	1.47601	3.15261	0.00244952	0.0405261	-1.74375
EIF2S3B	0.840603	2.69266	3.15002	0.00246841	0.0407321	-1.75064
CCDC24	-0.788706	2.92325	-3.14808	0.00248264	0.0408602	-1.7558
ECE1	0.687996	1.72538	3.14428	0.00251073	0.0412151	-1.7659
MACROH2A2	-0.793347	1.47226	-3.14022	0.00254105	0.0416048	-1.77667
KRT7	-1.76146	4.78322	-3.13725	0.00256353	0.0418643	-1.78457
PTBP1	-0.90334	12.5333	-3.13362	0.00259118	0.0420963	-1.79419
COPB2	0.81634	2.24477	3.13354	0.00259173	0.0420963	-1.79439
HLA-DRB1	0.848498	4.32461	3.13228	0.00260145	0.0420963	-1.79774
FAM162A	0.798999	2.15597	3.1319	0.00260438	0.0420963	-1.79875
GALNT2	-1.02692	4.13436	-3.13071	0.00261349	0.0421358	-1.80188
LAMA5	0.89691	2.79815	3.12964	0.00262179	0.0421579	-1.80473
ZNF432	-0.770997	1.59868	-3.12881	0.0026282	0.0421579	-1.80692
H4C8	0.968101	3.2811	3.12793	0.00263506	0.042161	-1.80926
RASSF1	-0.649639	1.61867	-3.11789	0.00271421	0.0433177	-1.83579
EIF4G1	0.827916	3.68673	3.11696	0.0027217	0.0433278	-1.83826
CT47B1	-1.01748	4.73007	-3.1138	0.00274716	0.0433998	-1.8466
FBRS	-0.680538	3.79925	-3.11347	0.00274978	0.0433998	-1.84746
VPS37D	-0.874101	2.54408	-3.11258	0.00275697	0.0433998	-1.8498
SMIM4	-0.81674	1.75228	-3.11166	0.00276444	0.0433998	-1.85222
ATP6V0C	0.790623	3.04583	3.11139	0.00276669	0.0433998	-1.85295
CR2	-0.958948	2.38064	-3.1113	0.00276742	0.0433998	-1.85319
TSPYL2	-0.613246	1.69151	-3.10837	0.00279134	0.0436665	-1.8609
BRI3	0.804827	2.65382	3.10362	0.00283062	0.0441717	-1.87342
PSMA7	0.773381	2.64724	3.10069	0.00285505	0.0444431	-1.88111
SSTR4	-0.859741	3.03197	-3.09895	0.00286969	0.0445612	-1.8857
ST3GAL2	-1.21983	3.75328	-3.09796	0.00287806	0.0445817	-1.88831
SAMD10	-0.69198	1.87016	-3.09627	0.00289231	0.0446219	-1.89273
TMEM41B	-1.02498	4.5213	-3.09598	0.00289478	0.0446219	-1.89349
ZNF440	-0.755597	1.73881	-3.095	0.00290317	0.0446365	-1.89609
TRA2B	0.743937	2.64203	3.09383	0.00291313	0.0446365	-1.89915
EIF3M	0.717841	2.06091	3.09339	0.00291691	0.0446365	-1.90031
PTPRF	0.791033	2.58857	3.09247	0.00292479	0.0446489	-1.90273
RAB39A	-1.153	3.1868	-3.09007	0.00294538	0.044855	-1.90901
PDZD2	-0.83001	3.51551	-3.08465	0.00299256	0.0453903	-1.92323
KCNK4	-1.00729	5.7896	-3.08438	0.00299489	0.0453903	-1.92393
DDIT4	0.980838	2.00453	3.08156	0.00301974	0.0456574	-1.93133
AQP3	1.2189	2.99572	3.07606	0.00306862	0.0462856	-1.9457
CAP1	0.772692	2.33406	3.07427	0.00308473	0.0464179	-1.95038
SNRPB	0.855787	2.41859	3.07258	0.00310004	0.0464846	-1.95481
CORO1C	0.6697	1.77301	3.07206	0.00310472	0.0464846	-1.95616
RABGAP1L	-0.726182	1.56392	-3.07134	0.00311123	0.0464846	-1.95804
PCNA	0.778047	2.74523	3.07017	0.00312191	0.0465341	-1.9611
ATP6AP2	0.785916	2.17436	3.0678	0.00314357	0.0467467	-1.96729
RAN	0.82639	2.86844	3.06305	0.00318737	0.0472318	-1.97966
GOLGA6L6	-0.887117	1.80822	-3.06265	0.00319113	0.0472318	-1.98072
IGFBP3	-1.35849	2.9356	-3.06038	0.00321229	0.0474338	-1.98662
CD151	0.990271	2.66972	3.05701	0.00324395	0.0477332	-1.99539
TNFAIP3	0.797008	1.34402	3.05662	0.00324767	0.0477332	-1.99642
ZNF138	-0.688815	1.82111	-3.0555	0.00325828	0.0477654	-1.99934
HMGN1	0.736439	3.87101	3.05479	0.00326498	0.0477654	-2.00117
DTD2	-0.791097	1.43265	-3.05389	0.00327351	0.0477797	-2.0035
NPAS2	-0.765959	1.5794	-3.05164	0.00329507	0.0479835	-2.00937
ACAD8	-0.788277	1.57136	-3.04991	0.00331163	0.0480698	-2.01385
EN1	-0.903672	1.67368	-3.04837	0.00332656	0.0480698	-2.01787
ELOB	0.822898	3.30818	3.04715	0.00333836	0.0480698	-2.02104
PRRG4	0.800431	1.5557	3.04714	0.00333846	0.0480698	-2.02106
ATP5F1B	0.97986	3.87018	3.04646	0.00334503	0.0480698	-2.02282
CXXC1	-0.707268	2.07583	-3.0463	0.00334663	0.0480698	-2.02325
H2AC12	0.800768	2.33281	3.04438	0.0033653	0.0482181	-2.02822
IL1RAP	0.818023	1.63141	3.04307	0.00337817	0.0482181	-2.03163
CFD	-0.826967	1.49705	-3.04219	0.0033868	0.0482181	-2.03391
TRNP1	-0.766694	1.99863	-3.0415	0.00339356	0.0482181	-2.03569
SAA2	0.953358	2.94937	3.0394	0.0034143	0.0482181	-2.04113
TMPRSS4	1.09038	2.09839	3.03939	0.00341445	0.0482181	-2.04117
CD274	-0.863817	1.41531	-3.03916	0.00341666	0.0482181	-2.04175
CYS1	-0.97618	1.6927	-3.03903	0.00341799	0.0482181	-2.0421
ATP5IF1	0.71285	2.36686	3.03588	0.00344934	0.0485252	-2.05025
TRIM72	-0.810275	2.68715	-3.0353	0.00345512	0.0485252	-2.05175
TOP1	0.731399	2.45098	3.03409	0.00346723	0.0485873	-2.05487
NKX1-1	-1.13094	3.33119	-3.03283	0.00347991	0.0486572	-2.05813
SNAPC4	-0.693038	1.95262	-3.02365	0.00357369	0.0496049	-2.08188
PSMC2	0.645404	1.87735	3.02332	0.00357705	0.0496049	-2.08272
PAIP2B	-0.856006	1.75954	-3.02286	0.00358185	0.0496049	-2.08391
POF1B	-0.735602	1.30324	-3.02261	0.00358443	0.0496049	-2.08456
LIPE	-0.981284	2.65911	-3.02237	0.00358693	0.0496049	-2.08518
NAA50	0.821195	1.83402	3.02063	0.003605	0.0496882	-2.08967
SERPINB1	0.869878	1.45854	3.02028	0.00360869	0.0496882	-2.09058
XPO1	0.768834	1.86163	3.01695	0.00364353	0.0499504	-2.09915
TMOD1	-0.776153	1.50901	-3.01695	0.00364353	0.0499504	-2.09915
KRT13	1.8303	3.38769	3.01246	0.0036911	0.0502863	-2.11073
H2BC9	0.915902	1.76423	3.01239	0.00369184	0.0502863	-2.11091
NAP1L1	1.02476	3.27675	3.01238	0.00369191	0.0502863	-2.11092
CSTB	1.29764	3.85236	3.0108	0.00370881	0.050408	-2.115
DRD4	-0.804423	2.13455	-3.00901	0.00372799	0.0505598	-2.1196
TUBB	0.981974	3.22142	3.00714	0.00374808	0.0505866	-2.12439
MOGAT3	-0.84965	1.45782	-3.00607	0.00375968	0.0505866	-2.12715
PCED1A	-0.683944	1.80169	-3.00597	0.00376082	0.0505866	-2.12742
PI3	1.34596	1.67173	3.00586	0.00376198	0.0505866	-2.1277
YWHAG	0.719694	2.29492	3.00102	0.00381484	0.0511885	-2.14014
ZNF793	-0.784862	1.67205	-2.99856	0.00384193	0.0514427	-2.14645
ZNF737	-0.827385	1.35334	-2.99697	0.00385954	0.0515693	-2.15053
UBXN11	-0.800829	2.39832	-2.98484	0.00399641	0.053212	-2.18159
TPM4	0.926042	3.10496	2.98402	0.00400574	0.053212	-2.18367
SPATA2L	-1.21816	5.56146	-2.98385	0.00400774	0.053212	-2.18411
CCNG2	-0.807562	2.34103	-2.97881	0.00406612	0.053874	-2.197
OTOP1	-0.803033	1.65633	-2.97332	0.00413051	0.0546126	-2.21099
RPS26	0.821672	4.35749	2.97227	0.00414295	0.0546627	-2.21367
LIMD1	-0.718495	1.74426	-2.97096	0.00415843	0.0547527	-2.21699
ZNF66	-0.791109	1.92625	-2.96523	0.00422714	0.0555416	-2.23158
LIMA1	0.80045	1.78989	2.96161	0.00427113	0.0559241	-2.2408
RFLNB	-0.789174	1.34782	-2.96004	0.00429027	0.0559241	-2.24478
THBS2	-0.8223	1.70974	-2.95977	0.00429358	0.0559241	-2.24547
TMSB4X	1.24102	4.75038	2.95963	0.00429531	0.0559241	-2.24582
UBE2V2	0.66904	2.68821	2.95921	0.00430049	0.0559241	-2.2469
MDFIC	-0.785442	1.37216	-2.95842	0.00431015	0.0559346	-2.24889
DYNLL1	0.824099	3.0522	2.95732	0.00432378	0.0559965	-2.2517
CLDN3	-0.849743	2.14576	-2.95441	0.00435973	0.0563466	-2.25907
LEMD3	-0.641555	1.78689	-2.95295	0.00437795	0.0564666	-2.26278
TMEM123	0.763627	2.04789	2.94485	0.0044802	0.0576677	-2.28332
RPS13	0.980177	2.8296	2.94144	0.00452386	0.0581114	-2.29195
GATA2	-0.857556	2.00424	-2.94014	0.00454054	0.0582073	-2.29522
DSC2	0.941314	1.45978	2.93806	0.00456753	0.0584348	-2.30049
ANKRD13D	-0.737502	2.28114	-2.93589	0.00459573	0.058566	-2.30596
PSME4	0.677534	2.22531	2.93585	0.00459632	0.058566	-2.30607
PRRT3	-0.981891	1.94988	-2.93445	0.00461459	0.0586805	-2.3096
AGFG1	0.649306	1.93365	2.93326	0.00463024	0.0587607	-2.31261
RPL24	1.10693	4.68985	2.93215	0.00464481	0.0587607	-2.3154
LRRTM4	-0.684098	2.28811	-2.93185	0.00464879	0.0587607	-2.31617
ZNF350	-0.82294	1.25957	-2.93056	0.00466585	0.0588586	-2.31942
HM13	0.766499	2.01786	2.92731	0.00470899	0.0592844	-2.3276
B4GALT5	0.751974	2.22784	2.92436	0.00474855	0.0596637	-2.33503
RASA4	-0.800181	1.65147	-2.91623	0.00485911	0.0607413	-2.35548
ATP5MG	-0.988915	6.85694	-2.91575	0.00486574	0.0607413	-2.35669
AQP2	-0.762459	2.11451	-2.91467	0.00488056	0.0607413	-2.35939
H1-5	1.24042	3.62707	2.91462	0.00488129	0.0607413	-2.35952
OR2A14	-0.755838	1.51233	-2.91385	0.00489197	0.0607413	-2.36147
C15orf62	-0.747441	1.52397	-2.91377	0.00489308	0.0607413	-2.36167
CNIH4	0.715334	1.88902	2.91315	0.00490159	0.0607413	-2.36321
PSMA1	0.750073	1.89983	2.91005	0.00494469	0.0611554	-2.37098
DHRS3	0.883857	1.95009	2.90713	0.00498566	0.0615417	-2.37831
MOCS3	-0.834921	3.25746	-2.90419	0.00502719	0.061749	-2.38567
GNAS	0.916815	3.32058	2.90389	0.00503152	0.061749	-2.38644
NAP1L4	0.699889	2.77485	2.90387	0.00503176	0.061749	-2.38648
CEBPB	0.611847	2.27345	2.9022	0.00505557	0.0617863	-2.39067
ORM2	-0.797182	1.6429	-2.90174	0.00506216	0.0617863	-2.39183
USP17L3	-0.882202	2.45422	-2.9016	0.00506413	0.0617863	-2.39217
ANXA1	1.21913	2.38181	2.89848	0.0051088	0.0622112	-2.39997
ALG10B	-0.708775	1.87761	-2.89727	0.00512629	0.0622658	-2.403
HLA-DPB1	0.888329	1.43418	2.89645	0.00513807	0.0622658	-2.40503
PRDX4	0.739025	1.60587	2.89599	0.00514475	0.0622658	-2.40619
ATG14	-0.721447	2.48901	-2.89545	0.00515269	0.0622658	-2.40756
EIF1AX	0.699964	2.06146	2.89434	0.00516871	0.0623402	-2.41031
HNRNPC	0.607295	2.25286	2.89064	0.00522294	0.0628742	-2.41957
EXT2	0.637789	1.3048	2.88626	0.00528759	0.0635315	-2.43048
TBC1D3C	-0.754846	3.40952	-2.8842	0.00531833	0.0637591	-2.43562
NUTM2G	-0.702647	1.35977	-2.88321	0.00533318	0.0637591	-2.43809
DNAJB11	0.648459	1.80369	2.88296	0.0053368	0.0637591	-2.43869
C8orf74	-0.82047	1.52029	-2.88125	0.00536248	0.0638481	-2.44295
GOLM2	-0.642354	1.97624	-2.88112	0.00536445	0.0638481	-2.44328
SH3GLB2	-0.70319	1.97948	-2.87921	0.00539334	0.0639809	-2.44804
USP17L15	-0.8103	2.00291	-2.87904	0.00539586	0.0639809	-2.44845
CFLAR	0.678216	1.77841	2.87754	0.00541873	0.0641318	-2.4522
BTBD6	-0.858413	3.91998	-2.87163	0.00550924	0.0650812	-2.46688
ARF3	0.742984	2.16479	2.86819	0.0055626	0.0655888	-2.47542
STT3A	0.656303	2.07444	2.86512	0.00561049	0.0660304	-2.48302
COX4I1	0.647482	3.55485	2.86309	0.00564255	0.0661491	-2.48806
NFE2L1	0.710637	2.47325	2.86254	0.00565118	0.0661491	-2.48942
VASP	0.662313	2.37688	2.86249	0.00565198	0.0661491	-2.48954
HNRNPD	0.738619	2.13491	2.86087	0.00567767	0.0663269	-2.49356
TP53BP1	-0.834725	1.68879	-2.86001	0.00569134	0.066364	-2.49569
PDCD10	0.679382	1.79729	2.85715	0.00573689	0.0667719	-2.50275
RPN2	0.837977	3.66914	2.85647	0.00574781	0.066776	-2.50443
KPNA3	-0.884797	2.37666	-2.8519	0.00582163	0.0675035	-2.51573
TAPBP	0.842039	2.33392	2.85128	0.00583179	0.0675035	-2.51727
ALAS1	-0.772443	1.75469	-2.85054	0.00584376	0.0675184	-2.51909
KRT19	1.28471	4.78559	2.84843	0.00587837	0.0677943	-2.52432
SEMA4B	0.679887	2.73242	2.84668	0.00590698	0.0680002	-2.52861
HRAS	0.590265	2.29605	2.8445	0.00594295	0.0682899	-2.53399
FXYD3	1.38669	4.74038	2.84381	0.00595446	0.0682979	-2.5357
CELSR3	-0.831259	1.59087	-2.84119	0.00599802	0.068673	-2.54215
AEBP2	0.706645	1.78564	2.83992	0.0060193	0.0687921	-2.54528
GRN	0.686555	2.96922	2.83828	0.0060468	0.0689815	-2.54931
BCL3	0.619375	2.19771	2.83189	0.00615528	0.0700925	-2.56504
OTUD7B	-0.59852	1.76153	-2.82992	0.00618893	0.070349	-2.56986
WHRN	-0.716113	1.48603	-2.82899	0.00620497	0.0704047	-2.57215
ODF2	-0.628596	1.37771	-2.82808	0.00622062	0.0704557	-2.57437
MACROH2A1	0.766752	2.68673	2.82722	0.00623561	0.0704992	-2.5765
ITGA2	0.697432	1.55267	2.82465	0.00628011	0.0707053	-2.58279
SERP1	0.726886	2.19949	2.82458	0.00628136	0.0707053	-2.58296
DNAJB6	0.681161	2.26395	2.82423	0.00628741	0.0707053	-2.58381
RESP18	-0.731528	2.14636	-2.82341	0.00630184	0.0707418	-2.58584
SNHG32	0.741394	1.76154	2.82209	0.00632492	0.070875	-2.58907
SLC7A7	-0.869727	1.22839	-2.82031	0.00635614	0.0710988	-2.59342
COIL	-0.709317	2.09877	-2.81904	0.00637854	0.0712233	-2.59653
RPL9	1.04284	4.00895	2.818	0.00639693	0.0713027	-2.59908
TMEM86B	-0.672533	1.5984	-2.81713	0.00641243	0.0713496	-2.60122
EIF4A1	0.894765	3.42513	2.81545	0.00644226	0.0715555	-2.60532
NFYA	-0.7421	4.84287	-2.81257	0.00649378	0.0720012	-2.61235
CASP4	0.676921	1.36023	2.81176	0.00650842	0.0720372	-2.61434
TXNIP	-0.86991	2.94289	-2.80875	0.00656272	0.0725022	-2.62168
ARHGAP27	-0.676677	2.09801	-2.80772	0.00658156	0.0725022	-2.62421
ARNTL2	0.674532	1.35416	2.80639	0.00660571	0.0725022	-2.62745
CXCL8	0.834419	1.24463	2.80629	0.00660747	0.0725022	-2.62768
LTB	1.28013	1.58447	2.80628	0.0066078	0.0725022	-2.62773
PPP1R14B	0.729954	3.17814	2.8055	0.00662198	0.0725319	-2.62962
ANKRD36	-0.705948	2.81541	-2.80479	0.00663498	0.0725486	-2.63135
PGAP3	-0.880682	1.83157	-2.8022	0.00668265	0.0728463	-2.63767
CTSS	0.764645	1.6913	2.80206	0.00668526	0.0728463	-2.63802
LCE1D	-0.789322	2.41294	-2.80131	0.00669901	0.0728647	-2.63983
PPP1R14A	-0.822171	1.4659	-2.80072	0.00671001	0.0728647	-2.64128
SCNN1B	-0.777567	1.37325	-2.79931	0.00673611	0.0729609	-2.64471
ARMC8	0.59747	1.49277	2.79899	0.00674196	0.0729609	-2.64547
CRYBB1	-0.907062	1.44385	-2.79787	0.00676283	0.0730616	-2.6482
ELF4	-0.615665	1.64151	-2.79514	0.00681396	0.0734212	-2.65485
MOG	-0.849348	1.41112	-2.7948	0.00682035	0.0734212	-2.65567
CDK2AP1	0.843799	3.38571	2.79377	0.00683983	0.0734212	-2.65819
KRTAP10-3	-0.846501	2.60496	-2.79335	0.00684772	0.0734212	-2.65921
SERBP1	0.827866	2.5471	2.79274	0.00685922	0.0734212	-2.66069
TXNL1	0.621317	1.79691	2.79215	0.00687029	0.0734212	-2.66211
PTMA	0.953058	5.06615	2.79178	0.00687743	0.0734212	-2.66303
SCCPDH	-0.787324	1.76498	-2.78908	0.00692859	0.0738427	-2.66957
SAMHD1	0.843919	1.56819	2.78717	0.00696515	0.0741073	-2.67421
PSMF1	0.720126	1.55494	2.78568	0.00699383	0.0742874	-2.67783
CCL16	-0.758587	1.79247	-2.78478	0.00701117	0.0742978	-2.68002
MT1M	0.717015	2.01801	2.78342	0.00703737	0.0742978	-2.68331
VSIG10	-0.666385	1.79254	-2.78319	0.00704174	0.0742978	-2.68386
ETV2	-0.842335	1.66506	-2.7821	0.00706283	0.0742978	-2.68649
COX17	0.666812	2.1378	2.78108	0.00708277	0.0742978	-2.68898
SLC37A1	-0.644186	2.04452	-2.78105	0.00708326	0.0742978	-2.68904
TBC1D9	-0.751764	1.40113	-2.78078	0.0070885	0.0742978	-2.68969
H2AZ1	0.620448	4.26383	2.78077	0.00708885	0.0742978	-2.68974
PDP1	0.592307	2.01419	2.77783	0.00714623	0.0746788	-2.69684
CHP1	-0.605251	2.84434	-2.7777	0.00714884	0.0746788	-2.69717
ANTKMT	-0.785844	3.37275	-2.77646	0.00717318	0.0748094	-2.70016
PTGES3	0.960287	2.99949	2.77405	0.0072207	0.0751809	-2.70598
PCYOX1L	-0.725508	1.4897	-2.77233	0.00725479	0.0753501	-2.71013
KRTAP15-1	-0.875933	1.46816	-2.77203	0.0072608	0.0753501	-2.71086
NT5DC2	-0.726258	2.76674	-2.77101	0.0072811	0.075437	-2.71333
PGPEP1	-0.690724	1.89338	-2.76978	0.00730569	0.0754533	-2.7163
KRTAP12-3	-0.804962	1.83627	-2.76927	0.00731603	0.0754533	-2.71754
LAMP1	0.637292	3.13716	2.76914	0.0073185	0.0754533	-2.71784
SGK2	-0.830904	1.39354	-2.76815	0.0073385	0.0755364	-2.72025
ARRB1	-0.738182	1.40703	-2.76749	0.00735179	0.0755501	-2.72184
FAM204A	-0.578717	1.89623	-2.7666	0.00736966	0.0756108	-2.72398
LMO1	-0.777157	1.59482	-2.76446	0.00741289	0.0757751	-2.72913
CYFIP1	0.630379	2.08349	2.76424	0.00741747	0.0757751	-2.72968
KCNK6	-0.74905	1.82623	-2.76359	0.00743057	0.0757751	-2.73123
S100A11	1.31329	5.65686	2.76344	0.00743363	0.0757751	-2.73159
CCDC112	-0.761061	2.34585	-2.76225	0.00745793	0.0759004	-2.73447
PARK7	0.674576	2.81845	2.75931	0.00751817	0.0763904	-2.74155
TCOF1	-0.606804	2.03155	-2.75627	0.00758087	0.0769038	-2.74887
CANX	0.788869	2.25428	2.75345	0.0076395	0.0773744	-2.75565
DIO3	-0.81717	2.87107	-2.7511	0.00768862	0.0777474	-2.76129
ATP5MF	0.730649	3.64868	2.749	0.00773277	0.0779632	-2.76633
TULP4	-0.626603	1.75242	-2.74891	0.00773464	0.0779632	-2.76655
MID1IP1	0.66198	2.03796	2.74603	0.00779563	0.0783176	-2.77346
ADAMTS4	-0.940202	1.19585	-2.74571	0.00780244	0.0783176	-2.77423
TMEM102	-0.806279	2.01815	-2.74536	0.00780979	0.0783176	-2.77506
OR2Z1	-0.824138	1.59064	-2.74491	0.00781937	0.0783176	-2.77614
DDX5	0.926825	3.12496	2.73693	0.00799108	0.0798451	-2.79525
MUC5AC	-0.840843	1.37129	-2.73666	0.00799714	0.0798451	-2.79591
B4GALNT4	-0.828772	1.46741	-2.73439	0.00804662	0.0801455	-2.80134
ZNF705A	-0.780971	2.16954	-2.73365	0.00806278	0.0801455	-2.8031
SELENOW	0.845816	3.83283	2.73353	0.00806527	0.0801455	-2.80337
CDC25B	0.668574	2.18665	2.73294	0.00807839	0.0801499	-2.8048
OBSCN	-0.89527	4.06056	-2.73201	0.00809873	0.0801631	-2.80701
NUCB1	0.776027	2.19201	2.73172	0.0081051	0.0801631	-2.80771
LYPD6B	-0.795911	1.74699	-2.73076	0.0081264	0.0801909	-2.81001
PDCD1	-0.801206	2.61822	-2.73012	0.00814049	0.0801909	-2.81154
LRRC27	-0.77803	1.40712	-2.72987	0.00814597	0.0801909	-2.81213
HMGN2	0.654757	3.87022	2.72879	0.00816997	0.0803021	-2.81472
HPGD	-1.18706	2.05825	-2.72816	0.00818388	0.0803138	-2.81621
VTI1B	0.712095	2.22333	2.72729	0.00820326	0.0803592	-2.81829
ARMC7	-0.707778	1.74365	-2.72681	0.00821393	0.0803592	-2.81943
FZD6	0.717469	1.97017	2.72332	0.00829208	0.0808902	-2.82776
SOAT1	0.640807	1.60926	2.72297	0.0082998	0.0808902	-2.82857
GALNT17	-0.793069	1.6885	-2.72263	0.00830763	0.0808902	-2.8294
PUF60	-0.722228	4.09326	-2.7219	0.00832401	0.0808902	-2.83113
COG7	-0.641716	1.41811	-2.72147	0.0083338	0.0808902	-2.83217
SPN	-0.672743	2.36872	-2.72059	0.00835355	0.0808902	-2.83425
RALGAPA2	-0.664095	1.99754	-2.72003	0.00836633	0.0808902	-2.83559
KLHDC4	-0.679861	1.27774	-2.71984	0.0083706	0.0808902	-2.83604
GALM	-0.607764	1.68389	-2.71756	0.00842246	0.0812671	-2.84146
CXXC5	-0.758075	1.27014	-2.71612	0.00845538	0.0814604	-2.84489
HSPB1	1.25609	4.27378	2.71408	0.00850217	0.0817865	-2.84974
UTF1	-0.799113	2.75426	-2.71218	0.00854605	0.0820526	-2.85426
DBNL	0.652683	2.31895	2.71176	0.0085558	0.0820526	-2.85526
HLA-C	1.058	4.73194	2.70856	0.00862999	0.0825638	-2.86284
ACAP3	-0.62059	1.71302	-2.70834	0.00863524	0.0825638	-2.86338
HNRNPH1	0.722269	2.8844	2.70211	0.00878164	0.0838368	-2.87814
KLF16	-0.704166	2.91729	-2.70152	0.0087957	0.0838444	-2.87954
NDUFA1	0.788919	2.60446	2.70075	0.00881385	0.0838908	-2.88135
FOXO6	-0.727363	2.16004	-2.69898	0.00885595	0.0841648	-2.88553
CCNI	0.751998	3.19414	2.69825	0.00887354	0.0842054	-2.88727
MBD2	0.653422	2.50403	2.69614	0.00892405	0.0845049	-2.89226
NPTXR	-0.662198	1.40197	-2.69501	0.00895126	0.0845049	-2.89493
PRELID3B	-0.66975	4.97511	-2.69375	0.00898172	0.0845049	-2.89791
ZNF616	-0.689422	1.55646	-2.69352	0.0089874	0.0845049	-2.89846
GTPBP4	0.704554	1.53992	2.69346	0.00898873	0.0845049	-2.89859
PTPN1	0.504928	1.92008	2.69311	0.0089972	0.0845049	-2.89942
COX7A2	0.682769	2.41697	2.69305	0.0089987	0.0845049	-2.89956
CAPRIN1	0.76059	2.18382	2.6874	0.00913663	0.0856728	-2.91291
SLC1A5	0.734797	2.07409	2.68514	0.00919213	0.0860656	-2.91822
SERP2	-0.749124	1.60549	-2.68442	0.00920994	0.0860672	-2.91991
CXCL16	0.690743	1.10345	2.68361	0.00923014	0.0860672	-2.92183
CENPB	0.580635	1.91743	2.68349	0.00923316	0.0860672	-2.92212
ZNF524	-0.705035	2.05568	-2.68076	0.00930092	0.0864885	-2.92853
C16orf72	0.606095	1.56599	2.68057	0.00930573	0.0864885	-2.92898
ARF5	0.697471	2.36602	2.67968	0.00932807	0.0865689	-2.93109
IRF1	0.802818	1.79747	2.67859	0.00935521	0.0866935	-2.93363
NNAT	-0.768387	1.48977	-2.67625	0.00941427	0.0870362	-2.93915
CLRN1	-0.759952	1.64225	-2.67603	0.00941974	0.0870362	-2.93966
CBY1	-0.690239	1.45944	-2.67531	0.00943805	0.0870401	-2.94136
TMEM158	-0.757308	1.10669	-2.67493	0.0094477	0.0870401	-2.94226
FZD4	-0.722122	1.44292	-2.67306	0.00949499	0.0872707	-2.94663
RPS5	0.968453	3.89426	2.67285	0.00950036	0.0872707	-2.94713
CCNA1	-0.7302	1.97788	-2.67023	0.00956733	0.0877583	-2.95328
NBDY	-0.689597	1.4946	-2.66763	0.00963419	0.0882436	-2.95938
SNTA1	-0.689433	1.65994	-2.66662	0.00966034	0.0883551	-2.96175
CCDC137	-0.605204	4.53318	-2.66573	0.00968318	0.088436	-2.96382
BHLHE40	0.704917	1.92336	2.66383	0.00973269	0.0887599	-2.96829
BHLHE41	-0.697089	1.30751	-2.66172	0.00978761	0.0890303	-2.97322
HNRNPUL1	0.758962	2.61942	2.66161	0.00979052	0.0890303	-2.97348
TMEM255B	-0.677755	1.63156	-2.65864	0.00986857	0.0896111	-2.98043
PDLIM1	0.731835	2.74119	2.65742	0.0099008	0.0897748	-2.98328
CYP2A6	-0.662389	3.35005	-2.65684	0.00991611	0.0897848	-2.98463
TMX3	-0.674146	5.32263	-2.65493	0.00996672	0.0899388	-2.98909
EIF2S2	0.630483	2.38155	2.65468	0.00997331	0.0899388	-2.98967
CYFIP2	-0.708702	1.38491	-2.65459	0.0099758	0.0899388	-2.98989
SKAP2	-0.706609	1.5834	-2.65235	0.0100357	0.0902358	-2.99512
PCBP4	-0.6941	1.44873	-2.65229	0.0100373	0.0902358	-2.99527
GBA	-0.553942	1.78222	-2.65129	0.010064	0.0902813	-2.99759
SLFNL1	-0.896156	3.32017	-2.65103	0.0100709	0.0902813	-2.99819
ABHD2	-0.664465	1.61767	-2.64989	0.0101017	0.0904286	-3.00086
AMDHD2	-0.637256	1.63117	-2.64913	0.010122	0.0904825	-3.00262
FKBP1A	0.754931	3.56261	2.64546	0.0102215	0.091211	-3.01118
ATP6V1F	0.63154	2.18425	2.64467	0.0102431	0.091211	-3.01302
MAL2	0.92231	2.61475	2.64418	0.0102564	0.091211	-3.01416
TMEM167A	0.706733	2.32786	2.644	0.0102612	0.091211	-3.01457
IL5	-0.75775	1.65947	-2.64193	0.010318	0.0914723	-3.01939
NTN5	-0.828988	1.56133	-2.64178	0.0103222	0.0914723	-3.01975
MPZL2	0.839885	1.89859	2.64135	0.0103341	0.0914723	-3.02075
ALDOA	1.07447	5.20085	2.64043	0.0103593	0.0915677	-3.02289
HNF1B	-0.700624	1.48994	-2.63965	0.0103809	0.0916303	-3.02471
AMFR	0.604026	1.29293	2.63892	0.0104011	0.0916802	-3.0264
IL22RA2	-0.724592	2.03914	-2.63533	0.0105006	0.0924291	-3.03473
LGALS3BP	0.736282	3.23182	2.63445	0.0105253	0.0925174	-3.03678
SLC2A5	-0.789499	2.80753	-2.63357	0.0105497	0.0925725	-3.03881
EIF4H	0.694374	2.58772	2.63318	0.0105609	0.0925725	-3.03973
DAD1	0.661697	1.92073	2.63148	0.0106084	0.0928602	-3.04366
WDR1	0.708039	2.31365	2.62782	0.0107121	0.0932325	-3.05216
RPS21	0.969209	4.23067	2.62759	0.0107186	0.0932325	-3.05269
CD22	-0.736469	2.66928	-2.62658	0.0107471	0.0932325	-3.05501
ATP5MC3	0.776959	3.11811	2.6253	0.0107838	0.0932325	-3.05798
PPIAL4F	0.614327	2.51297	2.62528	0.0107844	0.0932325	-3.05803
HOXD9	-0.851574	2.96924	-2.62495	0.0107939	0.0932325	-3.0588
HNRNPA2B1	0.78212	4.50649	2.62461	0.0108034	0.0932325	-3.05957
ATP1A3	-0.843288	2.60079	-2.624	0.0108211	0.0932325	-3.061
TMEM30A	-0.637822	6.30427	-2.62397	0.0108217	0.0932325	-3.06105
LFNG	-0.681451	1.36071	-2.62395	0.0108225	0.0932325	-3.06111
RHPN1	-0.763418	1.82306	-2.62394	0.0108227	0.0932325	-3.06113
EPM2AIP1	-0.668016	1.72763	-2.62376	0.0108279	0.0932325	-3.06155
APLP2	0.725361	3.19008	2.62304	0.0108486	0.0932835	-3.06322
IL4I1	-0.692886	3.80634	-2.62105	0.0109058	0.0936479	-3.06781
NTAN1	-0.64578	1.77714	-2.62032	0.010927	0.0937028	-3.06951
KRTAP9-1	-0.78885	1.4873	-2.6193	0.0109564	0.0937574	-3.07185
GRB7	-0.694826	1.70372	-2.61907	0.0109631	0.0937574	-3.07238
ELF2	-0.577358	1.47841	-2.6172	0.0110176	0.0940446	-3.07672
SP9	-0.744423	2.32622	-2.61676	0.0110303	0.0940446	-3.07772
BTF3	0.819341	2.70234	2.61638	0.0110413	0.0940446	-3.07859
H2BC11	0.748234	2.72417	2.61586	0.0110565	0.0940471	-3.07979
KIFC2	-0.650436	2.52623	-2.61215	0.0111654	0.0948461	-3.08835
RHPN2	-0.619613	2.37708	-2.60733	0.0113085	0.0959324	-3.09946
CTSA	0.635582	2.08175	2.60539	0.0113666	0.0962959	-3.10393
PPP2CA	0.697517	2.11818	2.60297	0.0114391	0.0967452	-3.10948
CLIC4	0.624274	1.65045	2.60261	0.0114502	0.0967452	-3.11032
MFNG	-0.759717	1.70212	-2.60182	0.0114741	0.0968177	-3.11214
PXN	-0.601306	2.5021	-2.60006	0.0115272	0.0971361	-3.11617
AP2S1	0.650292	2.21712	2.59811	0.0115865	0.0975054	-3.12064
YPEL1	-0.854517	1.71901	-2.59331	0.0117339	0.0985227	-3.13166
SLC44A4	-0.639568	1.64649	-2.59316	0.0117385	0.0985227	-3.13201
IFT57	0.556921	1.62764	2.59203	0.0117734	0.0986669	-3.13459
RAD21	0.562274	2.39458	2.59159	0.011787	0.0986669	-3.1356
TMEM26	-0.789254	1.92508	-2.59043	0.011823	0.0987423	-3.13826
MKNK2	0.641317	2.51767	2.5903	0.0118272	0.0987423	-3.13857
LZTS3	-0.641474	1.58059	-2.58957	0.0118498	0.0988008	-3.14023
HEMK1	-0.75387	1.27788	-2.58853	0.0118821	0.0988277	-3.1426
ICAM1	0.758487	1.2386	2.58846	0.0118843	0.0988277	-3.14277
PSMB5	0.602753	1.72576	2.58792	0.0119011	0.0988373	-3.144
SGPP2	0.731835	1.6018	2.58709	0.0119271	0.098923	-3.1459
PRKCD	-0.600092	1.60971	-2.58482	0.0119984	0.0991391	-3.15109
IFNL4	-0.814115	1.56502	-2.58479	0.0119993	0.0991391	-3.15115
KCNH3	-0.73586	1.77473	-2.58453	0.0120076	0.0991391	-3.15176
ACSL1	-0.649282	1.53899	-2.58414	0.0120198	0.0991391	-3.15264
SPRR2B	0.926405	1.16058	2.58345	0.0120418	0.0991391	-3.15423
SEC61G	0.743329	1.97745	2.58267	0.0120662	0.0991391	-3.156
ATP6V1G1	0.585371	2.76794	2.58192	0.01209	0.0991391	-3.15772
AKIRIN1	0.664684	1.66896	2.58137	0.0121075	0.0991391	-3.15897
PTCRA	-0.855465	1.44188	-2.58125	0.0121115	0.0991391	-3.15926
SREBF1	0.617822	1.85646	2.58058	0.0121328	0.0991391	-3.16079
BICDL2	-0.627997	1.9467	-2.58044	0.0121371	0.0991391	-3.1611
PLCXD1	-0.678938	1.68855	-2.5803	0.0121414	0.0991391	-3.16141
RACK1	0.912786	3.91849	2.5775	0.012231	0.0996255	-3.16781
CD79B	-0.754071	1.61919	-2.57725	0.0122389	0.0996255	-3.16837
DISC1	-0.685801	1.23354	-2.5769	0.0122501	0.0996255	-3.16917
MAP4K5	-0.666772	1.77993	-2.57647	0.012264	0.0996255	-3.17016
SLC25A52	-0.783723	2.1976	-2.57571	0.0122885	0.099696	-3.17189
ACOT11	-0.620289	1.66536	-2.5737	0.0123533	0.0999957	-3.17647
PARL	0.664475	1.29322	2.57358	0.0123571	0.0999957	-3.17674
ZNF548	-0.540108	1.57806	-2.5726	0.0123889	0.100125	-3.17898
GM2A	0.677136	1.94357	2.57026	0.0124648	0.10061	-3.18429
GBP1	0.810098	1.6487	2.56684	0.0125768	0.101384	-3.19208
LXN	-0.674819	1.50266	-2.56605	0.0126027	0.101447	-3.19387
PSMA4	0.690113	1.59395	2.56563	0.0126167	0.101447	-3.19483
ACSL5	-0.680552	1.55944	-2.56474	0.0126459	0.101529	-3.19685
SUCLG2	-0.604269	1.62944	-2.56397	0.0126714	0.101529	-3.1986
TOP2B	-0.679798	2.47751	-2.56368	0.012681	0.101529	-3.19925
SYNCRIP	0.633743	2.33745	2.56338	0.0126911	0.101529	-3.19995
GAS2L1	-0.629713	2.09603	-2.5627	0.0127134	0.101578	-3.20147
EGFR	0.683784	1.65054	2.56149	0.0127536	0.101692	-3.20422
ZNF816	-0.719886	1.45805	-2.56126	0.0127614	0.101692	-3.20475
JUP	0.835702	3.31406	2.56082	0.0127758	0.101692	-3.20574
RNASEK	0.62014	2.05351	2.55973	0.0128125	0.101765	-3.20823
USP17L11	-0.885812	3.07688	-2.55911	0.012833	0.101765	-3.20962
PERM1	-0.65837	1.5218	-2.55879	0.0128438	0.101765	-3.21035
PNO1	-0.649924	3.30529	-2.55804	0.0128688	0.101765	-3.21204
MYO19	0.571158	1.34808	2.55757	0.0128846	0.101765	-3.21311
ACAP2	0.568811	1.74107	2.55752	0.0128864	0.101765	-3.21323
SLC3A2	0.53516	2.15075	2.55683	0.0129096	0.101765	-3.2148
PFN1	0.815173	4.07457	2.5567	0.0129139	0.101765	-3.21508
JUNB	0.765884	3.34758	2.55425	0.0129966	0.10229	-3.22064
RHOC	0.670763	2.5584	2.55259	0.0130528	0.102604	-3.22438
SEMA6A	-0.745433	1.55973	-2.55163	0.0130857	0.10265	-3.22658
GLRA1	-0.695648	2.07479	-2.55147	0.0130912	0.10265	-3.22694
SPR	-0.685605	2.08783	-2.55091	0.01311	0.102671	-3.22819
SRSF3	0.703173	2.53373	2.54993	0.0131435	0.102679	-3.23041
JAG1	0.684572	1.98285	2.54993	0.0131436	0.102679	-3.23041
REC114	-0.689796	1.55848	-2.54739	0.0132306	0.103231	-3.23615
MCL1	0.684288	2.62574	2.54619	0.0132719	0.103426	-3.23885
DHRS1	-1.17963	6.75814	-2.54511	0.0133092	0.10346	-3.24129
CEACAM1	0.914891	1.40276	2.54462	0.0133262	0.10346	-3.2424
SNURF	-0.741502	2.49086	-2.5446	0.013327	0.10346	-3.24245
SCNN1G	-0.718886	1.65268	-2.54417	0.0133417	0.10346	-3.24341
CRHR1	-0.638303	1.82356	-2.54112	0.0134479	0.104155	-3.25029
GAGE10	-0.80016	2.31011	-2.53774	0.0135663	0.104944	-3.25791
HEBP2	0.891827	2.10364	2.53614	0.0136227	0.105116	-3.26151
IP6K2	-0.758258	2.29314	-2.53613	0.0136233	0.105116	-3.26155
PLIN5	-0.677751	1.89491	-2.53539	0.0136493	0.105116	-3.26321
KPNA2	0.677285	2.08526	2.53523	0.0136551	0.105116	-3.26357
NYAP1	-0.611216	1.7756	-2.53178	0.0137776	0.10593	-3.27133
IP6K1	-0.643482	1.44914	-2.5313	0.0137947	0.105933	-3.27241
TWSG1	-0.723264	1.53767	-2.53047	0.0138244	0.105939	-3.27427
ZNF470	-0.595968	1.52295	-2.53027	0.0138315	0.105939	-3.27472
BANF1	0.63683	2.37907	2.5294	0.0138629	0.105939	-3.27668
CAV2	0.728253	1.71671	2.52913	0.0138724	0.105939	-3.27728
MYLK4	-0.596618	2.00171	-2.52894	0.0138794	0.105939	-3.27771
H3C2	0.827242	3.58905	2.52725	0.0139402	0.106275	-3.28151
DCLRE1C	-0.865174	2.29731	-2.52516	0.0140155	0.10672	-3.28618
COL9A2	-0.675576	1.42292	-2.52441	0.0140427	0.106799	-3.28786
MAPT	-0.756747	0.98108	-2.5238	0.0140651	0.106841	-3.28925
PRPF39	-0.88497	4.39592	-2.52225	0.0141214	0.107139	-3.29271
NPM1	0.73183	4.88948	2.5195	0.014222	0.107774	-3.29887
H2BC17	0.62003	2.50007	2.5162	0.0143438	0.108524	-3.30626
SHFL	-0.791359	2.90283	-2.5153	0.0143769	0.108524	-3.30826
TBC1D2B	-0.5718	1.30739	-2.5152	0.0143808	0.108524	-3.3085
SND1	0.746517	1.87403	2.51452	0.0144062	0.108524	-3.31002
COTL1	0.569212	2.24559	2.5145	0.0144069	0.108524	-3.31007
CD24	0.915767	2.38914	2.514	0.0144254	0.108534	-3.31118
SLC35E2A	-0.560735	1.66541	-2.51293	0.0144652	0.108614	-3.31357
MNT	-0.719803	1.31866	-2.51279	0.0144705	0.108614	-3.31389
COMMD6	0.578559	2.09663	2.50852	0.0146306	0.109686	-3.32342
PPIAL4A	0.677651	4.59146	2.50647	0.0147078	0.110134	-3.32798
OR5L1	-0.700775	1.38547	-2.50569	0.0147373	0.110224	-3.32972
PLS3	0.685395	1.53574	2.50347	0.0148216	0.110724	-3.33466
SUMO3	0.706528	2.21058	2.50107	0.0149135	0.111002	-3.34001
SLC19A1	-0.658794	1.71002	-2.50103	0.0149151	0.111002	-3.34011
C10orf99	-0.957704	1.34853	-2.50052	0.0149347	0.111002	-3.34125
GPX1	0.704204	2.93018	2.50025	0.0149451	0.111002	-3.34185
KLC1	0.601972	1.81304	2.5001	0.0149508	0.111002	-3.34217
GP6	-0.702602	1.73883	-2.49975	0.0149642	0.111002	-3.34295
PDE4C	-0.783716	3.17605	-2.49779	0.0150398	0.111432	-3.34732
NKX2-4	-0.826874	3.56913	-2.49646	0.0150913	0.111682	-3.35027
SOD3	-0.670046	1.63186	-2.49436	0.0151725	0.112087	-3.35492
INAVA	-0.645291	2.11427	-2.49384	0.0151931	0.112087	-3.35609
NUTF2	0.581828	2.26011	2.49368	0.0151991	0.112087	-3.35644
GALE	-0.563023	1.67889	-2.49242	0.0152485	0.11232	-3.35924
TPM3	0.584484	3.61466	2.48998	0.0153438	0.11285	-3.36464
H2BC5	0.702772	3.10051	2.48967	0.0153561	0.11285	-3.36533
PON2	0.69194	1.27782	2.48853	0.0154011	0.113049	-3.36786
SBDS	0.545927	2.00814	2.48769	0.0154344	0.113161	-3.36973
HGH1	-0.58891	1.59665	-2.48619	0.0154937	0.113465	-3.37305
KRTDAP	-0.7402	1.84803	-2.48379	0.0155892	0.114032	-3.37836
PKP1	0.746207	1.57736	2.4831	0.0156166	0.114101	-3.37988
H2AJ	-0.598179	3.97482	-2.48214	0.015655	0.114249	-3.38201
CAMSAP3	-0.56062	1.52029	-2.48116	0.0156942	0.114403	-3.38417
HEXIM2	-0.698549	1.59208	-2.47949	0.0157617	0.114762	-3.38788
HSPA5	0.731144	2.03804	2.47853	0.0158001	0.114909	-3.38998
HLA-DMA	0.699651	1.11477	2.47693	0.015865	0.115184	-3.39353
ABCB9	-0.813919	2.60794	-2.4766	0.0158784	0.115184	-3.39426
ZNF383	-0.557079	1.93145	-2.47608	0.0158995	0.115184	-3.39541
NPC2	0.705485	2.20228	2.4758	0.0159107	0.115184	-3.39601
CALM1	0.622092	1.33152	2.47424	0.0159744	0.115352	-3.39947
CARD11	-0.691705	2.23903	-2.47345	0.0160064	0.115352	-3.4012
RAB2A	0.556034	2.87015	2.4734	0.0160087	0.115352	-3.40132
NUP210	-0.721288	1.73169	-2.47324	0.0160151	0.115352	-3.40167
TTLL3	-0.595113	1.66311	-2.4727	0.0160371	0.115352	-3.40285
NDRG2	-0.763908	1.6778	-2.47255	0.0160435	0.115352	-3.4032
ATP2A3	-0.664423	1.17922	-2.47132	0.0160939	0.115583	-3.40591
CTNNA1	0.627419	2.24266	2.47044	0.0161297	0.115596	-3.40783
SPAG11A	-0.536149	1.57771	-2.47038	0.0161322	0.115596	-3.40796
DNAH14	-0.696341	1.76526	-2.46977	0.0161574	0.115645	-3.40931
RNF19B	0.649551	1.95817	2.46618	0.0163058	0.116576	-3.41721
COMP	-0.696072	1.26026	-2.46574	0.0163244	0.116576	-3.41819
TIMM8A	-0.600193	1.74734	-2.46488	0.01636	0.116699	-3.42008
TWF2	-0.622042	1.70129	-2.46414	0.0163908	0.116787	-3.4217
RFNG	-0.568342	2.0266	-2.46191	0.016484	0.117245	-3.4266
ISCU	0.558669	2.39027	2.46172	0.0164922	0.117245	-3.42703
SPRR1B	0.98842	1.38985	2.46059	0.0165398	0.117451	-3.42951
RASL11A	-0.643624	1.54889	-2.45957	0.0165827	0.117624	-3.43175
SDHB	0.553374	2.05999	2.45874	0.0166177	0.117739	-3.43357
XRCC5	0.595646	2.33146	2.45502	0.0167754	0.118557	-3.44173
FNDC3B	0.572067	2.0562	2.45446	0.0167993	0.118557	-3.44295
TPD52L2	0.647989	2.07748	2.45436	0.0168034	0.118557	-3.44316
UBE2I	0.538859	2.49856	2.45425	0.0168081	0.118557	-3.44341
EXOSC5	-0.548017	1.69853	-2.45237	0.0168887	0.118851	-3.44754
H3C15	0.837166	4.64969	2.45225	0.0168937	0.118851	-3.44779
PASK	-0.683822	1.93419	-2.45179	0.0169134	0.118851	-3.44879
PAQR7	-0.586793	1.45213	-2.45131	0.016934	0.118851	-3.44985
PRAC2	-0.717582	1.9744	-2.45107	0.0169444	0.118851	-3.45037
FAM47B	-0.847698	2.91762	-2.45034	0.0169759	0.118851	-3.45198
XPC	-0.750467	1.37371	-2.45021	0.0169815	0.118851	-3.45226
MALRD1	-0.734008	1.75175	-2.44835	0.0170617	0.119054	-3.45633
UBE2D3	0.727543	2.46868	2.44811	0.017072	0.119054	-3.45685
PLPP1	-0.711408	2.08061	-2.44792	0.0170803	0.119054	-3.45727
PIANP	-0.738706	1.19035	-2.4478	0.0170857	0.119054	-3.45754
GZMB	-0.671635	1.774	-2.4466	0.0171374	0.119282	-3.46014
ASL	-0.650223	1.88521	-2.44471	0.0172197	0.119591	-3.46428
DRD5	-0.679828	1.49096	-2.4447	0.0172203	0.119591	-3.46431
H2AC19	0.831811	4.71055	2.44428	0.0172385	0.119591	-3.46522
PDIA4	0.732005	3.11539	2.44264	0.0173103	0.119667	-3.4688
HSP90B1	0.685737	2.1159	2.44237	0.0173223	0.119667	-3.4694
SYT16	-0.726145	1.3154	-2.44235	0.017323	0.119667	-3.46943
POGK	-0.635261	1.56215	-2.4423	0.0173252	0.119667	-3.46954
CAPZA1	0.575704	1.88697	2.4404	0.0174089	0.120034	-3.4737
CHMP6	-0.652753	1.70389	-2.44023	0.0174163	0.120034	-3.47406
CSNK1A1	0.764012	1.48683	2.43967	0.0174409	0.120069	-3.47528
SNAPC2	-0.629192	1.79241	-2.43868	0.0174844	0.120069	-3.47743
RPL37A	0.981506	4.85358	2.43776	0.0175255	0.120069	-3.47945
TMC4	-0.607622	1.7166	-2.43774	0.0175264	0.120069	-3.4795
PLIN3	0.568105	2.08294	2.43745	0.0175391	0.120069	-3.48012
GATM	-0.664829	1.59628	-2.43714	0.0175527	0.120069	-3.48079
PHLDB3	-0.741462	1.38997	-2.4371	0.0175544	0.120069	-3.48087
BRD2	0.580913	2.1804	2.43532	0.0176337	0.120371	-3.48476
CALML3	1.00301	2.24377	2.43511	0.0176431	0.120371	-3.48521
HDGFL3	0.683133	1.61368	2.43483	0.0176557	0.120371	-3.48583
C1orf159	-0.617124	1.70592	-2.43304	0.0177355	0.1207	-3.48972
ATP5MC2	0.661567	5.54331	2.43289	0.0177421	0.1207	-3.49004
LAMA4	-0.662511	0.902882	-2.43218	0.0177741	0.120704	-3.49159
SNCG	-1.16258	3.5768	-2.43152	0.0178036	0.120704	-3.49302
SARNP	-0.566237	1.33426	-2.43131	0.0178134	0.120704	-3.49349
MAGEA4	-0.953307	3.05446	-2.43118	0.0178192	0.120704	-3.49377
CST3	0.770233	2.69896	2.43073	0.0178393	0.120711	-3.49474
GNL3	-0.665892	3.03759	-2.42861	0.0179351	0.12123	-3.49936
LBH	-0.65	1.26222	-2.42757	0.0179821	0.121395	-3.50161
ATP5MK	0.685284	2.10486	2.42722	0.0179979	0.121395	-3.50237
FGF10	-0.72251	1.93498	-2.4266	0.0180263	0.121457	-3.50373
MRI1	-0.560004	1.47953	-2.42308	0.0181867	0.122377	-3.51135
DHODH	-0.670797	1.67584	-2.42275	0.0182017	0.122377	-3.51206
CTU1	-0.647395	2.56912	-2.42087	0.0182883	0.122829	-3.51615
ADAMTSL5	-0.691682	1.33509	-2.41909	0.0183703	0.123198	-3.52
GSPT1	0.561876	1.74688	2.41883	0.0183822	0.123198	-3.52056
RAD23B	-0.612914	4.47993	-2.41822	0.0184104	0.123256	-3.52188
C9	-0.652958	1.94884	-2.41639	0.0184953	0.123694	-3.52584
ECE2	-0.712276	1.6509	-2.41453	0.018582	0.124086	-3.52986
BMERB1	-0.591497	2.09318	-2.41405	0.0186044	0.124086	-3.53089
TAP1	0.798678	1.68006	2.41387	0.0186129	0.124086	-3.53129
SMAD1	0.646591	1.22871	2.41223	0.0186898	0.12434	-3.53483
PAPOLA	0.65057	1.65096	2.41197	0.018702	0.12434	-3.53539
YJEFN3	-0.559538	1.80007	-2.4118	0.01871	0.12434	-3.53576
KARS1	0.498797	1.6989	2.41104	0.0187455	0.124445	-3.5374
GPALPP1	-0.540668	1.68222	-2.4087	0.018856	0.125047	-3.54245
SOX13	-0.651262	1.59026	-2.40794	0.0188921	0.125155	-3.54409
FAM98C	-0.625339	1.62408	-2.40719	0.0189279	0.125213	-3.54572
HIF1A	0.654571	1.8677	2.40692	0.0189405	0.125213	-3.54629
PCBP1	0.572304	2.94523	2.40503	0.0190306	0.125678	-3.55037
SRPX2	-0.623657	1.37852	-2.40432	0.0190642	0.125768	-3.55189
GYPC	-0.699645	2.3698	-2.40385	0.0190868	0.125786	-3.55291
CMA1	-0.616825	2.12748	-2.40312	0.0191219	0.125886	-3.55449
SMIM7	-0.609824	1.31413	-2.40131	0.0192089	0.126327	-3.55839
IL32	0.791975	1.89468	2.4007	0.0192382	0.126388	-3.5597
RNF11	0.653919	1.85577	2.39865	0.0193368	0.126904	-3.56409
B3GNT3	-0.660265	1.56233	-2.39643	0.0194446	0.127479	-3.56887
TIMP4	-0.656808	1.49155	-2.3907	0.0197253	0.129186	-3.58118
H2BS1	0.698294	3.80687	2.38953	0.0197828	0.129203	-3.58367
ST20	-0.718508	1.57402	-2.38942	0.0197885	0.129203	-3.58392
PRDX2	0.543995	2.78567	2.3894	0.0197894	0.129203	-3.58396
MUC1	0.801095	1.78759	2.38741	0.0198879	0.129712	-3.58822
C17orf58	-0.640998	1.41063	-2.38577	0.0199696	0.130111	-3.59174
PTPRA	0.530176	2.34773	2.38224	0.0201458	0.131015	-3.59928
SEPTIN2	0.640766	2.89188	2.38183	0.0201663	0.131015	-3.60015
MOB1A	0.539964	2.41203	2.38175	0.0201705	0.131015	-3.60033
PTH1R	-0.786013	2.03007	-2.38102	0.0202071	0.131118	-3.60189
SRRM2	0.714171	3.548	2.3795	0.0202838	0.131398	-3.60514
STAT5B	-0.547073	1.44958	-2.37907	0.0203055	0.131398	-3.60606
PDZK1IP1	0.721802	1.48637	2.37884	0.0203172	0.131398	-3.60655
INTS6L	-0.507267	2.11755	-2.37852	0.0203335	0.131398	-3.60724
CAPZB	0.641001	2.02715	2.37701	0.0204099	0.131758	-3.61046
VEGFA	0.822479	2.15645	2.37535	0.0204943	0.132167	-3.61399
BTNL3	-0.731736	1.7107	-2.37018	0.0207594	0.133615	-3.62501
UBA6	0.509581	1.727	2.37015	0.020761	0.133615	-3.62508
ATP8B2	-0.70764	1.579	-2.3691	0.0208154	0.133699	-3.62732
CDC42EP4	0.602893	1.59663	2.36896	0.0208225	0.133699	-3.62761
PITPNM1	-0.496945	1.78275	-2.36867	0.0208376	0.133699	-3.62824
DDOST	0.598779	2.69873	2.36728	0.0209095	0.133914	-3.63119
C1R	0.748114	1.45389	2.36654	0.020948	0.133914	-3.63276
ZNF696	-0.704658	2.01532	-2.36653	0.0209481	0.133914	-3.63277
HDLBP	0.768549	2.98665	2.36639	0.0209558	0.133914	-3.63308
DCXR	-0.538469	1.76303	-2.36407	0.0210765	0.134495	-3.638
EFNB3	-0.703517	1.54823	-2.36328	0.021118	0.134495	-3.63969
RPS12	0.92702	4.13848	2.36325	0.0211196	0.134495	-3.63976
AK8	-0.697864	1.89576	-2.3628	0.0211431	0.134495	-3.64071
DPM1	0.555915	2.12464	2.36261	0.0211531	0.134495	-3.64111
PALLD	0.611558	1.65437	2.36129	0.0212222	0.134798	-3.64391
SETD3	-0.522302	1.35891	-2.36008	0.021286	0.134957	-3.64648
ABHD16A	-0.525906	3.58171	-2.35996	0.0212921	0.134957	-3.64672
P2RY11	-0.679091	1.62174	-2.3596	0.0213112	0.134957	-3.64749
TBC1D25	-0.651614	2.1423	-2.35887	0.02135	0.134998	-3.64905
PSMD7	0.532777	2.17089	2.35858	0.0213649	0.134998	-3.64965
EDF1	0.576182	3.13009	2.35827	0.0213817	0.134998	-3.65032
MRPL16	-0.5044	1.62674	-2.35758	0.0214181	0.135092	-3.65177
ZNF358	-0.531085	1.67313	-2.35335	0.0216433	0.136297	-3.66073
CLTB	0.657516	2.89745	2.35293	0.0216659	0.136297	-3.66162
PSMD14	0.592232	2.27061	2.35278	0.0216737	0.136297	-3.66193
CTPS1	0.55151	1.3747	2.34611	0.0220339	0.138424	-3.67604
SRSF11	0.485661	2.32491	2.34366	0.0221677	0.139126	-3.68121
RBM3	0.687007	2.44582	2.3427	0.0222197	0.139314	-3.68322
CYB5A	-0.699053	2.81929	-2.3417	0.0222751	0.139397	-3.68535
NCOA4	0.514689	2.0835	2.34166	0.0222771	0.139397	-3.68543
HEXD	-0.710522	1.28294	-2.33693	0.0225379	0.140832	-3.69537
RGS14	-0.585485	2.19706	-2.33629	0.0225736	0.140832	-3.69673
ATG12	-0.599336	1.67096	-2.33604	0.0225873	0.140832	-3.69725
OCIAD2	0.704198	2.58073	2.3359	0.0225955	0.140832	-3.69756
QSOX1	-0.677825	2.25214	-2.334	0.0227014	0.141248	-3.70155
SLC41A1	-0.533625	1.71502	-2.33359	0.0227242	0.141248	-3.70241
RAB21	0.649176	1.67387	2.33335	0.0227376	0.141248	-3.70292
IRF2BP2	0.58005	1.95506	2.33255	0.0227824	0.141248	-3.70459
FUBP1	0.581882	2.11499	2.33252	0.0227837	0.141248	-3.70465
WARS1	0.736882	1.13983	2.3323	0.0227964	0.141248	-3.70512
KCMF1	0.498506	2.33697	2.33087	0.0228763	0.141511	-3.70811
ZNF254	-0.568591	1.279	-2.33074	0.0228836	0.141511	-3.70838
AARS1	0.502408	1.87249	2.32901	0.0229811	0.141975	-3.71202
SLC24A4	-0.616825	1.38133	-2.32783	0.0230478	0.142003	-3.71449
BTG2	-0.771722	3.26406	-2.32778	0.023051	0.142003	-3.71461
ACTL6A	0.515798	2.41395	2.32774	0.023053	0.142003	-3.71468
S100A7	1.3195	1.93158	2.32661	0.0231172	0.142233	-3.71706
DYRK1B	-0.613568	1.85871	-2.32629	0.0231353	0.142233	-3.71773
TASOR2	-0.46859	5.18742	-2.32571	0.0231682	0.142297	-3.71894
U2AF2	0.516017	2.28199	2.32498	0.0232098	0.142413	-3.72047
TMEM94	-0.549129	1.36388	-2.32374	0.0232801	0.142596	-3.72306
TMEM132A	0.593164	1.69294	2.32366	0.0232847	0.142596	-3.72322
HTRA3	-0.652316	1.26772	-2.32284	0.0233317	0.142633	-3.72494
C16orf74	-0.522064	1.70184	-2.32277	0.0233359	0.142633	-3.7251
ZNF33B	-0.528988	1.69073	-2.32055	0.0234632	0.143231	-3.72974
POLRMT	-0.609963	1.66027	-2.3197	0.0235123	0.143231	-3.73152
TRAM1	0.611065	2.23534	2.31944	0.0235268	0.143231	-3.73205
MTUS1	0.607003	1.60264	2.31941	0.0235289	0.143231	-3.73213
RPS20	0.835433	4.61513	2.31909	0.023547	0.143231	-3.73278
DLD	0.517763	1.61569	2.31858	0.0235766	0.143265	-3.73386
USP3	-0.595885	1.79097	-2.31821	0.0235979	0.143265	-3.73463
KIRREL1	-0.687174	1.26257	-2.31308	0.0238959	0.144935	-3.74533
SLC6A5	-0.640457	1.47622	-2.31154	0.0239865	0.145345	-3.74856
NDUFB2	0.56002	2.70603	2.31095	0.0240211	0.145363	-3.74979
ATP5F1A	0.611262	2.73644	2.3107	0.0240355	0.145363	-3.7503
SERPINB3	0.829734	2.08848	2.30907	0.0241312	0.145704	-3.75369
MRPS14	-0.549989	1.59055	-2.30896	0.024138	0.145704	-3.75393
TRMT13	-0.542766	1.5051	-2.30728	0.0242375	0.146165	-3.75744
INSIG1	-0.55867	1.56715	-2.30686	0.0242617	0.146172	-3.75829
CACNB3	-0.637455	1.43712	-2.30638	0.0242906	0.146206	-3.7593
TOMM5	-0.512253	2.7409	-2.30491	0.0243779	0.146592	-3.76236
LRRC14	-0.506	1.70398	-2.30371	0.0244491	0.14688	-3.76485
TFDP1	0.497868	2.10059	2.30122	0.0245981	0.147635	-3.77003
NDUFS6	0.587255	3.24263	2.30057	0.0246371	0.147729	-3.77137
MTSS1	0.577867	1.5361	2.29974	0.0246871	0.147818	-3.7731
TGM2	0.745916	1.96018	2.29954	0.0246987	0.147818	-3.7735
RPS4X	0.848316	4.34327	2.29767	0.0248119	0.148181	-3.7774
NREP	-0.692004	0.902444	-2.29727	0.0248357	0.148181	-3.77821
ZNF830	-0.589177	1.9526	-2.29697	0.024854	0.148181	-3.77884
GREM1	-0.605814	1.34225	-2.2969	0.0248583	0.148181	-3.77899
PCP2	-0.70043	1.30669	-2.2966	0.0248765	0.148181	-3.77961
PDF	-0.588029	1.58974	-2.29455	0.0250009	0.148737	-3.78386
CBX2	-0.623871	1.59829	-2.29377	0.0250484	0.148737	-3.78548
PRSS38	-0.649925	1.62564	-2.29364	0.0250563	0.148737	-3.78575
PMM2	-0.559515	1.66495	-2.29333	0.025075	0.148737	-3.78638
TBC1D16	-0.567193	1.52397	-2.29254	0.0251231	0.148737	-3.78801
ELL2	0.610922	1.75473	2.29239	0.0251324	0.148737	-3.78833
NDUFB4	0.638965	2.27239	2.29236	0.0251347	0.148737	-3.78841
CTNND1	0.672367	2.64715	2.2917	0.0251749	0.148835	-3.78977
ISOC1	-0.639118	2.07874	-2.28931	0.0253216	0.149563	-3.79471
GSTK1	0.546535	2.62016	2.28559	0.0255511	0.150777	-3.80239
ADCK5	-0.551377	1.65747	-2.2847	0.0256064	0.150827	-3.80423
PGAM5	0.477697	1.4183	2.28469	0.0256072	0.150827	-3.80426
P4HB	0.758246	3.94438	2.28147	0.0258078	0.151867	-3.81089
WDR90	-0.560338	1.35125	-2.2785	0.0259944	0.152823	-3.81702
SPATA12	-0.514742	1.89452	-2.27785	0.0260351	0.152881	-3.81835
RIMBP3B	-0.692735	1.37828	-2.27705	0.0260856	0.152881	-3.82
RPL35	0.77706	3.47506	2.27705	0.0260856	0.152881	-3.82
HMGB1	0.669294	3.53626	2.2768	0.0261011	0.152881	-3.82051
MRFAP1	0.646296	1.75976	2.27363	0.0263021	0.153864	-3.82703
SMARCA2	-0.551538	2.09764	-2.27339	0.0263176	0.153864	-3.82753
LOXL2	-0.669244	1.19033	-2.27257	0.0263695	0.153926	-3.8292
ZC3H7B	-0.572274	2.07376	-2.27246	0.0263768	0.153926	-3.82944
RNF225	-0.698098	1.47597	-2.2718	0.0264189	0.153933	-3.83079
FLNB	-0.595145	2.4743	-2.27142	0.0264434	0.153933	-3.83158
PIM1	-0.625762	2.09158	-2.2713	0.0264512	0.153933	-3.83183
TMED9	0.630037	3.25961	2.26935	0.0265761	0.154518	-3.83583
ATF4	0.611414	2.68364	2.26817	0.0266517	0.154691	-3.83825
DOK3	-0.541988	1.58757	-2.26812	0.0266548	0.154691	-3.83835
BSG	0.647009	3.21938	2.26752	0.0266938	0.154775	-3.83959
CALU	0.557066	2.20113	2.26678	0.0267412	0.154908	-3.84109
RPL35A	0.908654	4.50881	2.26639	0.0267663	0.154911	-3.84189
KDM6B	-0.656487	1.39997	-2.26501	0.0268557	0.155286	-3.84472
SCARB2	0.511872	2.29597	2.26444	0.0268927	0.155358	-3.84589
TGFBI	0.772906	1.08242	2.264	0.0269212	0.155381	-3.84679
TMBIM6	0.648606	3.85732	2.26024	0.0271667	0.156655	-3.8545
SEC61B	0.524048	1.70523	2.25973	0.0271996	0.156685	-3.85553
GDAP1L1	-0.605723	1.33707	-2.25928	0.0272296	0.156685	-3.85646
C19orf25	-0.60252	1.86805	-2.25902	0.0272463	0.156685	-3.85698
PRIMA1	-0.59754	1.92269	-2.2569	0.027386	0.157345	-3.86132
TTR	-0.554819	1.56491	-2.25487	0.0275196	0.157969	-3.86545
CFAP126	-0.615867	2.12492	-2.25283	0.0276554	0.158604	-3.86963
SCAMP5	-0.629813	1.36158	-2.25035	0.0278203	0.159184	-3.87467
AHCY	0.486976	2.40426	2.25029	0.0278248	0.159184	-3.87481
LAMTOR5	0.502404	1.77831	2.25018	0.027832	0.159184	-3.87503
SLC9A2	-0.575657	1.70183	-2.24916	0.0279004	0.159431	-3.87711
TCEAL1	-0.608219	1.50481	-2.24778	0.0279928	0.15981	-3.87991
AKR1E2	-0.561224	1.76644	-2.24742	0.0280174	0.15981	-3.88066
TUBB6	0.69601	2.01937	2.24652	0.0280779	0.160011	-3.88249
ETS1	-0.679136	1.31363	-2.24586	0.028122	0.160118	-3.88382
TNFRSF1A	0.525026	2.18562	2.24447	0.0282163	0.160321	-3.88666
B4GALT2	0.525446	1.79549	2.2444	0.0282209	0.160321	-3.88679
SOWAHB	-0.561619	1.34028	-2.24421	0.0282337	0.160321	-3.88718
PDE7A	-0.520453	2.8367	-2.24117	0.0284401	0.161348	-3.89335
PXDC1	-0.497777	2.26974	-2.24048	0.0284877	0.161473	-3.89477
TMEM33	0.513594	1.63178	2.23903	0.0285864	0.161887	-3.8977
TPP2	-0.506392	1.76129	-2.2348	0.0288773	0.163236	-3.90627
SNX2	-0.484987	1.66964	-2.23448	0.0288997	0.163236	-3.90693
RPS24	0.760976	4.3351	2.23409	0.0289266	0.163236	-3.90772
TYW1	-0.517964	1.51681	-2.23371	0.0289526	0.163236	-3.90848
RPS2	0.868198	5.5691	2.2337	0.0289537	0.163236	-3.90851
S100P	-1.04491	3.68926	-2.23271	0.0290223	0.163477	-3.91051
SPDYE5	-0.692369	2.56066	-2.23046	0.0291785	0.16421	-3.91506
EFCC1	-0.673528	1.61664	-2.22936	0.0292556	0.164429	-3.91729
GSR	0.5247	1.80177	2.22916	0.0292693	0.164429	-3.91769
C5orf38	-0.656878	2.3265	-2.22671	0.0294408	0.165245	-3.92263
RIN2	-0.564196	1.50617	-2.22465	0.0295862	0.165679	-3.9268
SMC1A	0.48645	1.81665	2.22434	0.0296081	0.165679	-3.92743
COMMD5	-0.515935	1.7361	-2.22385	0.0296423	0.165679	-3.92841
PTP4A3	-0.520942	2.55502	-2.22381	0.0296454	0.165679	-3.92849
TFIP11	-0.570588	1.75431	-2.22376	0.0296492	0.165679	-3.9286
VDAC3	0.579728	1.93297	2.22303	0.0297007	0.16582	-3.93007
CFHR1	-0.571064	1.57717	-2.22244	0.0297423	0.165906	-3.93125
PTN	-0.841925	1.47718	-2.22139	0.0298172	0.166177	-3.93338
SRSF6	0.605327	2.38826	2.22096	0.0298473	0.166198	-3.93423
TNS4	0.70794	1.68371	2.21863	0.0300133	0.166822	-3.93892
MRPS23	-0.538764	1.58045	-2.2183	0.0300371	0.166822	-3.9396
TCF3	-0.504641	2.44107	-2.21828	0.0300385	0.166822	-3.93964
TYR	-0.58918	1.77659	-2.21716	0.0301188	0.166975	-3.94189
SF3B1	0.499613	2.41796	2.21716	0.0301188	0.166975	-3.94189
ANKRD65	-0.582553	1.661	-2.21601	0.0302012	0.167285	-3.9442
PIGS	-0.504122	1.57813	-2.21517	0.0302621	0.167475	-3.9459
TMEM68	-0.502401	1.38674	-2.21398	0.0303473	0.1678	-3.94828
CISD3	-0.57669	2.25281	-2.21146	0.03053	0.168662	-3.95335
HNRNPDL	0.559417	3.07513	2.20856	0.0307407	0.169678	-3.95916
MRPL42	0.543839	1.77765	2.20738	0.0308274	0.170008	-3.96154
RIT2	-0.737045	1.4149	-2.20657	0.0308864	0.170021	-3.96315
NDUFB8	0.517733	1.88977	2.20596	0.0309312	0.170021	-3.96438
DNPEP	0.460243	2.22247	2.20573	0.0309478	0.170021	-3.96483
EPN2	-0.537846	1.66651	-2.2057	0.0309505	0.170021	-3.96491
WASF2	0.620705	1.28909	2.20551	0.0309642	0.170021	-3.96528
CD1E	-0.607132	1.69029	-2.20467	0.0310257	0.170211	-3.96696
CD44	0.579968	2.8876	2.20044	0.0313388	0.171489	-3.97543
IKBKE	-0.525424	1.41074	-2.20042	0.0313399	0.171489	-3.97546
TOMM20	0.548938	1.92509	2.20034	0.0313461	0.171489	-3.97563
ERN2	-0.607771	1.2698	-2.2	0.0313714	0.171489	-3.97631
PRKCA	-0.552514	1.53564	-2.19969	0.0313945	0.171489	-3.97693
PLEKHG6	-0.513418	1.58839	-2.19878	0.0314622	0.171671	-3.97875
ADCY6	-0.533483	1.75997	-2.19851	0.0314821	0.171671	-3.97928
TUSC2	-0.509605	2.42262	-2.19732	0.031571	0.172007	-3.98166
OAS1	-0.614679	1.48812	-2.19592	0.0316756	0.172351	-3.98445
PHAX	-0.673146	3.92758	-2.19575	0.0316886	0.172351	-3.9848
HINFP	-0.615617	1.48847	-2.19503	0.0317426	0.172496	-3.98623
GNG5	0.521422	3.05477	2.19273	0.0319159	0.173289	-3.99083
PRAMEF6	-0.686871	1.67128	-2.19227	0.0319506	0.173328	-3.99174
FAM3A	-0.551903	2.26935	-2.19189	0.031979	0.173334	-3.99249
FLVCR1	-0.644598	1.56034	-2.19054	0.0320808	0.173691	-3.99517
FCHSD1	-0.56345	1.45118	-2.19029	0.0320999	0.173691	-3.99567
AKR1B1	-0.615961	1.61755	-2.18924	0.0321797	0.173733	-3.99777
TMEM258	0.59702	2.68753	2.18915	0.0321863	0.173733	-3.99794
SLC40A1	-0.567745	1.23994	-2.18869	0.0322218	0.173733	-3.99887
SIRT7	-0.537131	1.88949	-2.18822	0.032257	0.173733	-3.99979
SFXN4	-0.60297	1.5692	-2.188	0.0322738	0.173733	-4.00023
GRINA	0.517999	1.94792	2.1878	0.0322896	0.173733	-4.00064
HOPX	-0.510892	2.0689	-2.18766	0.0323001	0.173733	-4.00092
ZNF684	-0.56249	1.27604	-2.18716	0.0323384	0.173791	-4.00191
CNNM3	-0.542048	1.4243	-2.18646	0.0323916	0.173795	-4.0033
PLVAP	-0.648757	1.05442	-2.18643	0.032394	0.173795	-4.00336
MYL6B	-0.594646	2.38529	-2.18494	0.0325079	0.174258	-4.00632
SNX3	0.547453	1.95096	2.18381	0.0325945	0.174544	-4.00856
AK2	0.551257	2.66546	2.18353	0.0326165	0.174544	-4.00913
CFL1	0.723687	5.34984	2.18267	0.032682	0.174746	-4.01082
TGFBR1	-0.593289	1.42105	-2.18017	0.0328757	0.175481	-4.0158
NONO	0.599487	2.15064	2.17977	0.0329063	0.175481	-4.01658
OPLAH	-0.573481	1.56318	-2.17977	0.0329067	0.175481	-4.01659
FAM131C	-0.667703	1.27255	-2.17946	0.0329305	0.175481	-4.0172
NEK4	-0.514048	2.09319	-2.17901	0.0329654	0.175519	-4.01809
ZNF208	-0.507541	2.3696	-2.17862	0.0329959	0.175534	-4.01887
ATP5MC1	-0.550876	2.77543	-2.17605	0.0331953	0.176446	-4.02395
SLC36A4	-0.6492	2.68044	-2.17534	0.0332515	0.176581	-4.02537
DMPK	-0.495385	1.80715	-2.17502	0.0332765	0.176581	-4.026
TMED2	0.61334	2.20406	2.17393	0.0333613	0.17687	-4.02814
CYP4Z1	-0.518521	1.99772	-2.17351	0.0333944	0.17687	-4.02898
EBF1	-0.596652	1.81013	-2.17325	0.033415	0.17687	-4.0295
MSI2	-0.481215	1.69988	-2.1718	0.0335293	0.177327	-4.03237
RHOV	0.544164	1.54948	2.17074	0.0336123	0.177617	-4.03445
MORF4L1	0.6157	3.26305	2.16971	0.0336938	0.177667	-4.03649
SMN1	-0.500991	2.17733	-2.16928	0.0337277	0.177667	-4.03734
RPS11	0.872801	4.58412	2.16928	0.0337279	0.177667	-4.03734
CAST	0.546069	2.45796	2.16911	0.0337417	0.177667	-4.03769
AFMID	-0.524669	1.94029	-2.16885	0.0337624	0.177667	-4.0382
NT5C	-0.575836	1.84021	-2.16845	0.0337937	0.177684	-4.03898
PSME2	0.552257	2.15707	2.16791	0.0338368	0.177763	-4.04006
WDR12	-0.477427	1.57423	-2.16623	0.0339701	0.178215	-4.04336
PDS5B	-0.493755	1.51901	-2.16612	0.0339792	0.178215	-4.04359
PPFIBP2	-0.518994	1.64022	-2.16539	0.0340375	0.178346	-4.04503
MYL6	0.735963	3.80248	2.1651	0.0340607	0.178346	-4.0456
SNCB	-0.61794	1.99585	-2.1639	0.0341559	0.178619	-4.04795
CCT6A	0.523434	2.6982	2.16374	0.0341694	0.178619	-4.04828
HES7	-0.557455	1.40446	-2.16296	0.0342315	0.178781	-4.04981
UBE2S	0.661162	1.95777	2.16264	0.0342569	0.178781	-4.05043
SP6	-0.752882	1.50277	-2.16196	0.0343117	0.178785	-4.05178
SLFN5	0.514858	1.74558	2.16175	0.0343289	0.178785	-4.0522
CRISPLD2	-0.653329	0.899339	-2.16158	0.0343425	0.178785	-4.05253
EVPL	-0.661405	2.03177	-2.16047	0.0344316	0.178942	-4.05471
SDCBP	0.537865	1.85735	2.16041	0.0344365	0.178942	-4.05483
ADM	0.588869	1.65719	2.16015	0.0344576	0.178942	-4.05534
MRPL52	0.493573	1.53773	2.15958	0.0345038	0.179035	-4.05647
RPL13A	0.80443	3.22431	2.15726	0.0346911	0.179558	-4.06102
RPS27A	0.720844	4.44823	2.15726	0.0346916	0.179558	-4.06103
COX6C	0.672075	3.47129	2.15694	0.0347172	0.179558	-4.06165
UNC13D	-0.606004	1.73865	-2.15683	0.0347259	0.179558	-4.06186
MDH2	0.573349	2.22378	2.15645	0.0347568	0.179558	-4.06261
RGL2	-0.511963	1.83397	-2.15623	0.0347752	0.179558	-4.06305
FAT1	0.640012	1.30026	2.1554	0.0348427	0.179664	-4.06468
RPL28	0.891862	4.57039	2.15528	0.0348525	0.179664	-4.06492
NIBAN2	0.534825	2.28219	2.15425	0.0349365	0.179854	-4.06694
PALM2AKAP2	-0.527574	1.58742	-2.15413	0.0349463	0.179854	-4.06718
HPS6	-0.516525	1.60123	-2.15284	0.0350515	0.180249	-4.0697
GTF3C2	-0.473496	1.45162	-2.15214	0.035109	0.180397	-4.07108
CXCL17	0.708875	1.64667	2.15064	0.0352322	0.180668	-4.07402
ARL5B	-0.50393	1.5065	-2.15054	0.0352405	0.180668	-4.07422
SLC7A10	-0.681825	2.44001	-2.15011	0.0352756	0.180668	-4.07505
SLC25A3	0.596909	3.82163	2.14967	0.0353124	0.180668	-4.07593
TAGLN2	0.704599	4.281	2.14949	0.0353269	0.180668	-4.07627
FAM120C	-0.555709	1.47226	-2.14941	0.0353331	0.180668	-4.07642
FKBP11	-0.451225	1.73583	-2.1487	0.0353917	0.18081	-4.07781
EWSR1	0.571314	2.75774	2.1481	0.0354415	0.18081	-4.07899
DHX35	-0.508031	1.21524	-2.14804	0.0354467	0.18081	-4.07912
NOP56	0.558239	2.45628	2.14618	0.035601	0.181294	-4.08276
PECAM1	-0.529814	1.26459	-2.14612	0.0356056	0.181294	-4.08287
AGTRAP	0.516982	1.62505	2.14551	0.0356561	0.181294	-4.08406
NACA	0.870404	2.46065	2.14551	0.0356563	0.181294	-4.08407
CSNK1G2	-0.464055	2.33358	-2.14373	0.0358048	0.181902	-4.08755
ST6GALNAC2	0.618991	2.08335	2.14299	0.0358666	0.18207	-4.089
PSMG3	-0.656598	3.87277	-2.14237	0.035918	0.182081	-4.0902
PDLIM5	-0.637265	3.1767	-2.14206	0.0359439	0.182081	-4.09081
WDFY1	0.501868	1.02494	2.14193	0.0359552	0.182081	-4.09107
C6	-0.537227	2.22792	-2.14086	0.0360444	0.182387	-4.09315
VGLL4	-0.497241	1.26326	-2.13998	0.0361185	0.182615	-4.09487
GADD45A	-0.601652	3.03493	-2.13922	0.0361828	0.182794	-4.09636
ROR2	-0.550679	1.74016	-2.13835	0.0362558	0.183017	-4.09805
CPLX2	-0.546085	2.62318	-2.13677	0.0363894	0.183384	-4.10114
PRDX1	0.720023	3.69836	2.13674	0.0363921	0.183384	-4.1012
STRBP	-0.555145	1.93607	-2.13646	0.0364156	0.183384	-4.10174
SLC36A1	-0.580693	1.55772	-2.13505	0.0365348	0.183704	-4.10448
LAP3	0.554879	1.89393	2.13502	0.0365374	0.183704	-4.10454
YPEL3	-0.560267	2.13471	-2.13367	0.0366521	0.184134	-4.10717
RAB20	-0.552548	1.4527	-2.13254	0.0367486	0.184473	-4.10937
AGAP9	-0.511346	2.03893	-2.13192	0.0368013	0.184591	-4.11057
TAS1R3	-0.611949	1.85952	-2.13073	0.0369035	0.184714	-4.1129
SFPQ	0.628064	3.41279	2.13043	0.0369295	0.184714	-4.11349
NME2	0.693066	3.60948	2.13027	0.0369426	0.184714	-4.11378
CRYZL1	-0.466294	1.92867	-2.13027	0.0369428	0.184714	-4.11379
NCL	0.710067	2.33719	2.1297	0.0369916	0.184812	-4.11489
CHDH	-0.568888	1.52116	-2.12866	0.0370814	0.185114	-4.11692
AGPAT4	-0.65349	1.472	-2.12703	0.0372215	0.185457	-4.12008
PHLDA1	0.681727	2.01826	2.12673	0.0372469	0.185457	-4.12066
KCNH2	-0.68365	1.50394	-2.12635	0.0372803	0.185457	-4.12141
FAM83C	-0.555658	1.90219	-2.12632	0.0372824	0.185457	-4.12145
PABPC1L	-0.50629	1.92723	-2.12596	0.0373134	0.185457	-4.12215
FBXL19	-0.481667	1.4762	-2.12548	0.0373553	0.185457	-4.12309
TSPAN15	-0.521842	2.12324	-2.12548	0.0373556	0.185457	-4.1231
CYP17A1	-0.565197	1.41417	-2.12444	0.0374457	0.185759	-4.12511
LMCD1	-0.605488	1.15313	-2.12293	0.0375765	0.186061	-4.12803
PSMB2	0.488526	2.18313	2.12249	0.0376149	0.186061	-4.12889
NPTN	0.506211	1.64668	2.12246	0.0376173	0.186061	-4.12894
PGS1	-0.42162	1.45659	-2.12238	0.0376244	0.186061	-4.1291
ANK3	-0.548059	1.42352	-2.12123	0.0377245	0.18641	-4.13132
FABP4	-0.969102	1.45183	-2.12009	0.0378244	0.186758	-4.13354
NBAS	-0.51815	1.44074	-2.11909	0.0379121	0.186969	-4.13548
COL5A2	-0.595723	2.92984	-2.11834	0.0379778	0.186969	-4.13693
TBC1D13	-0.50638	1.4667	-2.11833	0.0379786	0.186969	-4.13694
DIDO1	0.538079	1.58306	2.11791	0.0380152	0.186969	-4.13775
ASPSCR1	-0.580334	1.70039	-2.11762	0.0380412	0.186969	-4.13832
ABITRAM	-0.497475	2.0558	-2.11758	0.0380447	0.186969	-4.1384
C1GALT1	-0.544899	1.41852	-2.11629	0.0381582	0.187095	-4.14089
AOC3	-0.610235	1.48481	-2.11629	0.0381583	0.187095	-4.14089
CSHL1	-0.674837	1.02138	-2.11628	0.0381592	0.187095	-4.14091
COL6A2	0.883113	2.16566	2.11526	0.0382495	0.187393	-4.14289
GBP5	0.660848	1.15963	2.11334	0.0384188	0.188077	-4.14659
UQCRHL	0.566907	3.92656	2.11287	0.0384612	0.188138	-4.14751
MYO1F	-0.637443	1.53316	-2.11074	0.0386501	0.188916	-4.1516
SULT1C4	-0.569918	2.54976	-2.11031	0.0386884	0.188957	-4.15243
SKP1	0.491535	3.06449	2.10882	0.0388215	0.189398	-4.1553
TGFBR3L	-0.671237	3.16682	-2.10852	0.038849	0.189398	-4.15589
HMGB2	0.548283	1.93839	2.108	0.038895	0.189398	-4.15688
GIGYF2	-0.504887	1.29753	-2.10796	0.0388984	0.189398	-4.15696
PARP9	0.516269	1.6412	2.10655	0.0390255	0.18987	-4.15968
NARS1	0.503912	2.01952	2.10525	0.0391425	0.190188	-4.16219
PSME1	0.532141	1.88049	2.10515	0.039151	0.190188	-4.16237
U2AF1L4	-0.512503	1.49308	-2.10399	0.0392561	0.190552	-4.16461
KIR2DS1	-0.557199	1.47433	-2.10297	0.0393482	0.190786	-4.16657
GNAI1	0.525209	1.17252	2.10276	0.0393676	0.190786	-4.16698
RPS8	0.870476	4.14057	2.10219	0.0394196	0.190786	-4.16808
UTP18	-0.518754	1.63337	-2.10212	0.0394251	0.190786	-4.1682
RPLP1	0.754938	5.88726	2.10102	0.0395251	0.191124	-4.17031
TNFRSF6B	0.765161	1.69197	2.09945	0.0396688	0.191672	-4.17334
ZNF266	-0.48624	1.52132	-2.09843	0.0397618	0.191974	-4.1753
IL1R1	-0.57851	1.76494	-2.09666	0.0399234	0.192608	-4.17869
STMN1	0.556312	2.74296	2.09564	0.0400168	0.192911	-4.18064
OTUD7A	-0.655234	1.47593	-2.09494	0.0400814	0.193075	-4.18198
LAPTM5	0.593512	1.15021	2.09452	0.0401203	0.193115	-4.18279
PLEKHG3	0.509405	1.22817	2.09308	0.0402529	0.193503	-4.18555
PGM1	0.601574	1.48729	2.09298	0.0402621	0.193503	-4.18574
SRSF1	0.683102	2.17532	2.0926	0.0402974	0.193513	-4.18647
UBA1	0.494119	2.48595	2.09203	0.0403501	0.193513	-4.18756
TEX264	-0.495478	1.51722	-2.09197	0.040356	0.193513	-4.18768
ZNF587	-0.513003	2.92557	-2.09027	0.0405134	0.194101	-4.19093
CLCA1	-0.596349	1.57309	-2.08998	0.0405401	0.194101	-4.19148
CLEC10A	-0.64271	1.42122	-2.08962	0.0405736	0.194115	-4.19217
CBX6	-0.455762	1.92521	-2.08884	0.0406465	0.19427	-4.19366
H3-3A	0.739569	3.94926	2.08808	0.0407174	0.19427	-4.19512
ZNF330	-0.471933	1.52122	-2.08804	0.0407206	0.19427	-4.19518
TMEM231	-0.542279	1.38682	-2.08795	0.0407291	0.19427	-4.19536
BZW1	0.591488	1.93605	2.08699	0.0408189	0.194511	-4.19719
SLBP	-0.458464	2.01669	-2.08675	0.0408411	0.194511	-4.19765
ARHGEF40	-0.51332	1.40266	-2.08556	0.0409528	0.194896	-4.19993
HSD17B11	-0.578404	1.82693	-2.0846	0.0410432	0.195179	-4.20176
ELF1	0.490978	1.32689	2.08367	0.0411302	0.195446	-4.20353
HNRNPA1	0.586055	3.81103	2.0803	0.0414482	0.196809	-4.20995
RPL17	0.697819	3.24722	2.07981	0.0414946	0.196881	-4.21088
LPCAT4	-0.481344	2.14547	-2.07922	0.0415506	0.196999	-4.212
H2BC15	0.585284	2.5134	2.07823	0.0416453	0.1973	-4.2139
MEAF6	-0.501367	1.47115	-2.07642	0.0418174	0.197967	-4.21734
ECT2	0.529761	1.2521	2.07236	0.0422068	0.199574	-4.22506
MED27	-0.535928	1.5474	-2.07222	0.0422201	0.199574	-4.22532
H4C5	0.581776	2.92059	2.07094	0.042343	0.200006	-4.22774
EBP	0.426605	2.76625	2.07044	0.0423917	0.200086	-4.22869
PTMS	0.578378	2.40581	2.06922	0.0425097	0.200493	-4.23101
CYBA	0.568651	3.18295	2.06727	0.0426985	0.201094	-4.2347
CBS	-0.515281	3.49966	-2.06725	0.0427006	0.201094	-4.23474
HNRNPUL2	0.457274	2.36043	2.06693	0.0427324	0.201094	-4.23536
PCNP	0.591181	1.93979	2.06592	0.0428301	0.201404	-4.23726
WDFY3	-0.481949	1.43827	-2.06503	0.0429169	0.201662	-4.23894
CD8A	-0.563764	1.98913	-2.06456	0.0429632	0.201729	-4.23984
HNRNPU	0.558081	3.90343	2.06397	0.0430203	0.201847	-4.24094
EFR3A	0.481474	1.89259	2.06199	0.043215	0.20261	-4.2447
CRNKL1	-0.509012	1.45143	-2.06079	0.0433328	0.203012	-4.24696
IRX3	0.666584	1.29524	2.06022	0.0433885	0.203123	-4.24803
TCP1	0.468302	2.39301	2.05905	0.0435042	0.203513	-4.25024
URGCP	-0.572374	1.3578	-2.05716	0.0436916	0.204126	-4.25382
TRMT112	0.450566	2.40595	2.05708	0.0436997	0.204126	-4.25397
PKN1	-0.531469	1.52459	-2.05579	0.0438271	0.20457	-4.25639
SLC17A5	-0.463544	1.67271	-2.05523	0.0438836	0.204682	-4.25746
DDR1	0.551063	2.39016	2.05415	0.0439904	0.204961	-4.25948
CCT7	0.503488	2.08129	2.05373	0.0440325	0.204961	-4.26027
EPDR1	-0.531553	1.84725	-2.05365	0.0440407	0.204961	-4.26043
FGF18	-0.584913	1.60296	-2.0523	0.0441761	0.205169	-4.26298
ARID5A	-0.619728	1.28062	-2.05201	0.0442051	0.205169	-4.26352
TBC1D22A	-0.498539	2.1166	-2.05196	0.0442096	0.205169	-4.26361
ITM2B	0.819729	3.28169	2.05182	0.0442237	0.205169	-4.26387
SRSF10	0.483538	2.14388	2.05158	0.0442477	0.205169	-4.26432
TCF24	-0.606906	1.47663	-2.05065	0.0443414	0.205332	-4.26608
SVIL	0.446043	1.85985	2.05058	0.0443478	0.205332	-4.2662
NPB	-0.558742	3.01429	-2.04961	0.0444454	0.205633	-4.26803
DUSP10	0.562723	1.73528	2.04793	0.0446153	0.206268	-4.27119
MAP4K3	-0.488275	1.62174	-2.04677	0.0447318	0.206527	-4.27336
HSP90AA1	0.655002	3.74896	2.04673	0.0447367	0.206527	-4.27345
ZNF395	-0.537118	1.54947	-2.04578	0.0448326	0.206784	-4.27523
FAM118A	-0.595574	1.86711	-2.04553	0.0448577	0.206784	-4.27569
TMEM63A	-0.543824	1.3457	-2.04433	0.0449795	0.207194	-4.27794
SLC25A20	-0.564366	1.44685	-2.04386	0.0450275	0.207203	-4.27883
MOB1B	-0.546988	1.93727	-2.04367	0.045047	0.207203	-4.27919
NUDT8	-0.52466	1.83203	-2.04305	0.0451104	0.207298	-4.28035
SOD1	0.508669	2.03164	2.04282	0.0451333	0.207298	-4.28078
MS4A5	-0.551381	2.09183	-2.04216	0.0452005	0.207456	-4.28201
NOM1	-0.498212	1.41552	-2.03946	0.045477	0.208574	-4.28707
SRSF4	0.459969	1.96623	2.03815	0.0456119	0.208746	-4.28953
OXR1	-0.574455	1.73221	-2.038	0.0456275	0.208746	-4.28981
MAPK4	-0.582989	1.44056	-2.0379	0.0456381	0.208746	-4.29
NECTIN4	-0.63239	2.16015	-2.03714	0.0457157	0.208746	-4.29141
THAP3	-0.477177	1.55345	-2.03705	0.0457253	0.208746	-4.29158
FANCC	-0.612441	1.42321	-2.03683	0.0457481	0.208746	-4.292
IRS1	-0.497268	1.76946	-2.03641	0.0457916	0.208746	-4.29278
AHNAK	0.605138	2.48477	2.03625	0.0458079	0.208746	-4.29308
TAX1BP3	0.557829	2.09687	2.03604	0.0458292	0.208746	-4.29347
TFPI	0.665294	1.83455	2.03588	0.0458462	0.208746	-4.29377
TGIF1	-0.487407	2.37521	-2.03531	0.0459045	0.208746	-4.29483
ALDH5A1	-0.505616	1.47591	-2.03518	0.0459185	0.208746	-4.29508
DUOX1	-0.524924	1.39179	-2.03493	0.045944	0.208746	-4.29554
CNN1	-0.540978	1.6957	-2.0341	0.0460307	0.20899	-4.2971
C1QA	0.615307	1.31346	2.03278	0.0461673	0.209459	-4.29956
ADRM1	0.526479	2.61888	2.03174	0.0462754	0.209783	-4.3015
RABAC1	0.512771	2.78541	2.03146	0.046305	0.209783	-4.30203
FOXF1	-0.613676	1.15401	-2.03112	0.0463399	0.209791	-4.30265
RPS18	0.804544	5.24643	2.02979	0.0464791	0.210271	-4.30513
TNP1	-0.690313	1.9603	-2.02893	0.0465696	0.210529	-4.30675
TRIB1	-0.450202	1.54592	-2.02824	0.046642	0.210697	-4.30803
ACTR2	0.526456	2.73603	2.02794	0.0466733	0.210697	-4.30859
ARAP1	-0.496589	2.50259	-2.02715	0.0467558	0.210918	-4.31005
OVOL1	-0.432889	1.66432	-2.0266	0.0468141	0.210933	-4.31108
PPP3CB	-0.476246	1.34008	-2.02632	0.046843	0.210933	-4.31159
NDUFB10	0.448185	2.37643	2.02576	0.0469028	0.210933	-4.31265
DPM3	-0.480894	1.37422	-2.02562	0.0469176	0.210933	-4.31291
HLA-DQB2	-0.548507	1.60575	-2.02554	0.0469258	0.210933	-4.31306
NCLN	-0.482177	1.74508	-2.02446	0.0470394	0.211293	-4.31506
SNRPE	0.51645	1.63979	2.02295	0.0471994	0.211683	-4.31787
RGS16	-0.547309	2.26805	-2.02277	0.0472189	0.211683	-4.31821
LRAT	-0.541613	1.91135	-2.02269	0.0472267	0.211683	-4.31835
FCHSD2	-0.499118	1.34289	-2.02199	0.0473014	0.211781	-4.31966
KRTAP19-1	-0.48461	1.56365	-2.02185	0.0473156	0.211781	-4.3199
SERPINA7	-0.624599	1.81504	-2.0214	0.0473643	0.211849	-4.32076
FAM25A	-0.615268	1.35845	-2.01985	0.047529	0.21232	-4.32363
JUN	0.492527	1.39032	2.01978	0.0475368	0.21232	-4.32376
LSR	0.58737	2.75856	2.01943	0.0475735	0.212334	-4.3244
LSM1	0.496797	1.83852	2.01759	0.0477704	0.213062	-4.32782
DDX51	-0.468473	1.56429	-2.0171	0.0478226	0.213144	-4.32872
FAAH2	-0.470243	1.69528	-2.01664	0.0478719	0.213214	-4.32958
YES1	0.490112	2.08145	2.01598	0.0479431	0.213381	-4.33081
DDX53	-0.577058	1.77679	-2.0147	0.0480808	0.213843	-4.33318
H2BC14	-0.549086	1.54164	-2.01406	0.0481498	0.213999	-4.33436
PKN3	-0.575718	1.30869	-2.01202	0.0483704	0.214829	-4.33814
SLC20A1	-0.503554	1.85481	-2.01082	0.0484998	0.215252	-4.34035
MTAP	-0.592143	1.85012	-2.01037	0.0485493	0.215321	-4.34119
ATG3	0.460654	1.55426	2.00988	0.0486023	0.215404	-4.3421
HLA-DMB	-0.573557	2.31347	-2.00923	0.048673	0.215536	-4.3433
CD2AP	-0.503419	2.1096	-2.00898	0.0487001	0.215536	-4.34376
SF3B3	0.534315	2.37688	2.00863	0.0487382	0.215553	-4.3444
MET	0.531455	1.55913	2.00738	0.0488751	0.216007	-4.34672
KDM4A	0.505959	1.76858	2.00562	0.0490668	0.216564	-4.34995
JPT1	0.572623	3.04718	2.0056	0.0490695	0.216564	-4.35
RPL38	0.673139	3.8316	2.00515	0.0491183	0.216628	-4.35082
COX6B1	0.590027	3.58263	2.00374	0.0492735	0.217068	-4.35343
GSTM4	-0.611288	1.7364	-2.0036	0.0492887	0.217068	-4.35368
DUX4	-0.425325	6.16941	-2.00331	0.049321	0.217068	-4.35422
MPC2	-0.490796	1.72792	-2.00209	0.0494553	0.217344	-4.35647
SERGEF	-0.468259	1.84402	-2.00178	0.0494892	0.217344	-4.35703
GJD4	-0.496058	1.4779	-2.00166	0.0495031	0.217344	-4.35726
TMBIM1	0.644318	2.91606	2.00149	0.0495213	0.217344	-4.35757
IGHA1	-0.84471	2.02292	-2.00108	0.0495671	0.217393	-4.35833
EEF1B2	0.570287	2.91489	2.00018	0.0496662	0.217645	-4.35998
KRTCAP3	-0.480675	1.42938	-1.99974	0.0497149	0.217645	-4.36079
LTBP4	-0.463738	2.00853	-1.99917	0.0497778	0.217645	-4.36183
SART1	-0.503569	2.37767	-1.999	0.0497968	0.217645	-4.36215
HMGCLL1	-0.603	4.23873	-1.99895	0.049803	0.217645	-4.36225
RPL7	0.605703	5.45502	1.99869	0.0498311	0.217645	-4.36272
VWF	-0.498648	1.18882	-1.99832	0.0498723	0.217675	-4.3634
KRT8	-0.832642	4.55458	-1.99741	0.0499737	0.217967	-4.36507
CUL3	0.477986	1.75924	1.99646	0.0500795	0.218171	-4.36682
FAM193B	-0.486955	1.67737	-1.99637	0.0500895	0.218171	-4.36698
TMEM175	-0.473688	1.82865	-1.99586	0.0501461	0.218267	-4.36792
PTPRU	-0.54066	1.62891	-1.99444	0.050305	0.218793	-4.37052
LHFPL6	-0.570542	1.13326	-1.99371	0.0503868	0.218793	-4.37187
H4C12	0.860442	3.5166	1.99367	0.0503917	0.218793	-4.37195
XKR6	-0.534634	2.87441	-1.99355	0.0504056	0.218793	-4.37217
SETD4	-0.519306	1.6302	-1.99142	0.0506448	0.219681	-4.37608
ZDHHC3	-0.416636	2.1211	-1.9908	0.0507147	0.21969	-4.37721
DLG1	0.456323	1.46452	1.99078	0.0507165	0.21969	-4.37724
INSR	-0.480164	1.18144	-1.98976	0.0508313	0.220037	-4.37911
HCK	0.547247	1.23552	1.98693	0.0511521	0.221084	-4.38429
FRG1	-0.455671	2.03238	-1.98664	0.0511854	0.221084	-4.38483
CBLN3	-0.594525	1.45716	-1.9865	0.051201	0.221084	-4.38508
ZNF385A	0.536724	2.38085	1.98639	0.051213	0.221084	-4.38528
CHD2	-0.430808	2.15985	-1.98569	0.0512931	0.221278	-4.38656
VAMP3	0.497759	2.08081	1.98428	0.0514535	0.221819	-4.38913
TNFRSF10B	0.476627	1.56245	1.98321	0.0515756	0.222156	-4.39109
RPL18	0.6776	4.90769	1.98298	0.0516021	0.222156	-4.39151
HAUS2	-0.635292	1.50722	-1.98253	0.0516539	0.222228	-4.39234
EPC1	-0.496551	3.16813	-1.98161	0.0517597	0.222531	-4.39402
CASR	-0.558393	1.546	-1.98025	0.051915	0.223048	-4.39649
SHB	0.458162	1.70501	1.97984	0.0519632	0.223103	-4.39725
SCX	-0.517361	1.61837	-1.97915	0.0520417	0.223288	-4.3985
ELOC	0.502608	3.01227	1.97777	0.0522013	0.223639	-4.40102
MYL12A	0.573879	3.13135	1.97775	0.0522036	0.223639	-4.40105
DDX52	-0.488543	1.55569	-1.97753	0.0522296	0.223639	-4.40146
LRRTM1	-0.54978	1.27916	-1.97622	0.0523811	0.224136	-4.40385
BTC	-0.626116	1.81227	-1.97557	0.0524563	0.224204	-4.40503
TAF13	0.494458	1.43603	1.97521	0.052498	0.224204	-4.40568
C3orf38	-0.449305	1.72588	-1.97516	0.0525035	0.224204	-4.40577
BIRC6	0.459402	1.58685	1.97385	0.0526564	0.224617	-4.40816
ZNF519	-0.484036	1.54892	-1.97372	0.0526712	0.224617	-4.40839
HOMER3	-0.379087	1.7223	-1.97085	0.0530063	0.225893	-4.41361
CMTM2	-0.582188	1.37288	-1.96973	0.0531379	0.226301	-4.41565
OSBPL8	0.460654	1.37919	1.96919	0.0532015	0.226305	-4.41663
ZNF500	-0.457151	1.46439	-1.96911	0.0532102	0.226305	-4.41677
SLC35F6	0.560568	1.17783	1.96854	0.0532772	0.226437	-4.4178
SLC9A3R1	0.465322	2.53714	1.96754	0.0533955	0.226787	-4.41962
ING4	-0.417134	1.56325	-1.96559	0.0536249	0.227572	-4.42315
H1-0	0.595975	1.96137	1.96512	0.0536811	0.227572	-4.42401
ATOX1	0.52168	1.53746	1.96506	0.0536882	0.227572	-4.42412
SEC63	0.458242	2.2039	1.96417	0.0537939	0.227867	-4.42573
RPS3A	0.70648	4.61857	1.96337	0.0538878	0.228112	-4.42717
CASC3	-0.437874	1.77002	-1.96098	0.0541728	0.229155	-4.4315
SLAIN2	0.456499	1.65218	1.95987	0.0543047	0.229155	-4.4335
CDC37	0.538251	2.5253	1.95987	0.0543057	0.229155	-4.43351
CYTH3	-0.52496	1.23827	-1.95959	0.0543391	0.229155	-4.43402
RPH3AL	-0.522488	1.61965	-1.95917	0.0543886	0.229155	-4.43477
FNDC3A	-0.408722	1.70133	-1.95916	0.0543898	0.229155	-4.43478
H2BC8	0.593265	3.10547	1.95899	0.0544101	0.229155	-4.43509
IGF2R	0.453253	1.67606	1.95888	0.0544242	0.229155	-4.4353
LRMDA	-0.588566	1.49387	-1.95797	0.0545325	0.229315	-4.43693
ZMYND11	-0.42367	1.96523	-1.95795	0.0545349	0.229315	-4.43697
MAP4K2	-0.484661	1.32469	-1.95702	0.0546462	0.229621	-4.43864
AEBP1	-0.605035	1.26223	-1.95674	0.0546802	0.229621	-4.43916
ACP1	0.453213	2.06241	1.9564	0.0547209	0.229639	-4.43977
ITM2C	-0.553131	1.52069	-1.95597	0.0547729	0.229705	-4.44055
MRPS12	-0.549912	1.62731	-1.95333	0.0550921	0.23089	-4.44531
LAPTM4B	0.592184	2.54066	1.95209	0.0552413	0.231362	-4.44753
DEXI	-0.466466	1.76449	-1.94931	0.0555798	0.232549	-4.45254
CPEB3	-0.535534	1.63359	-1.94916	0.0555983	0.232549	-4.45282
HLA-G	0.559977	1.50731	1.94849	0.0556795	0.232732	-4.45401
XIAP	0.455037	1.3497	1.9482	0.0557157	0.232732	-4.45455
SKI	0.506352	1.72181	1.94635	0.0559424	0.233524	-4.45788
PLXNA1	0.49193	1.86568	1.94495	0.0561131	0.234082	-4.46037
SPCS3	0.490646	1.7194	1.94426	0.0561981	0.234282	-4.46162
HES4	-0.64544	1.93035	-1.94357	0.0562833	0.234483	-4.46286
CHCHD2	0.507081	2.61047	1.94273	0.0563873	0.234761	-4.46437
VGLL1	-0.609004	1.53258	-1.94174	0.0565097	0.235116	-4.46615
AUP1	0.444103	2.41985	1.94041	0.0566738	0.235552	-4.46852
RPS25	0.665291	3.99286	1.94015	0.0567062	0.235552	-4.46899
SLC38A2	0.592721	2.72283	1.93999	0.0567263	0.235552	-4.46928
NFKBIA	0.50693	1.87721	1.93862	0.0568963	0.236003	-4.47173
COX7A2L	0.472188	2.01133	1.93848	0.0569138	0.236003	-4.47198
RNMT	-0.457902	1.39517	-1.93821	0.0569469	0.236003	-4.47246
EIF2A	0.434072	1.21699	1.93785	0.056992	0.23602	-4.47311
ELOA2	-0.643853	2.07165	-1.93756	0.0570287	0.23602	-4.47364
ARRDC4	-0.541645	1.55559	-1.93704	0.0570926	0.23602	-4.47455
XPO6	0.389507	1.88182	1.93697	0.057102	0.23602	-4.47469
NOP58	0.46563	1.52593	1.93628	0.057188	0.23602	-4.47592
HMX1	-0.383717	2.55008	-1.93592	0.0572325	0.23602	-4.47656
TSPY1	-0.712309	1.40787	-1.93586	0.05724	0.23602	-4.47666
SDC3	-0.532549	1.21502	-1.93578	0.0572498	0.23602	-4.4768
HLA-DQB1	0.5669	1.93304	1.93528	0.0573124	0.236097	-4.4777
SNRPD2	0.516902	2.76795	1.93504	0.0573432	0.236097	-4.47814
C11orf58	0.4767	3.1199	1.93468	0.0573881	0.236128	-4.47878
RPLP2	0.624013	5.43223	1.93419	0.05745	0.236229	-4.47966
MTHFD2	0.483489	1.56944	1.93283	0.0576198	0.236773	-4.48208
FAM168A	-0.489049	1.52917	-1.93184	0.0577454	0.237135	-4.48386
RPF2	0.494472	1.30444	1.93045	0.0579197	0.237696	-4.48632
UCHL3	0.487718	1.57204	1.92995	0.0579834	0.237803	-4.48722
KCNH1	-0.533019	1.46066	-1.92717	0.0583349	0.23909	-4.49217
RPS23	0.745194	4.41039	1.92569	0.0585232	0.239706	-4.4948
GPAT2	-0.545331	2.09934	-1.92498	0.0586142	0.239873	-4.49607
CBX3	0.509187	2.77045	1.92477	0.0586413	0.239873	-4.49645
SLC29A4	-0.528633	1.51412	-1.92448	0.0586778	0.239873	-4.49696
MICOS10	0.528882	2.83548	1.92326	0.0588334	0.240272	-4.49912
FADS2	-0.636055	1.72447	-1.92312	0.0588516	0.240272	-4.49938
SQOR	0.477659	1.39422	1.92181	0.0590196	0.240803	-4.50171
ARPC5	0.493658	3.32473	1.91821	0.0594829	0.242463	-4.50809
COX6A1	0.575717	3.16216	1.9177	0.0595494	0.242463	-4.50901
TEAD3	-0.440739	1.77166	-1.91762	0.05956	0.242463	-4.50915
SELENOT	0.482476	2.21954	1.91746	0.05958	0.242463	-4.50943
SHQ1	-0.486163	1.24362	-1.91673	0.0596747	0.242692	-4.51072
COX5B	0.550162	2.28871	1.91593	0.0597786	0.242959	-4.51214
SIPA1L3	-0.420653	2.26672	-1.91455	0.0599576	0.243452	-4.51458
MAP2K7	-0.47173	1.82609	-1.9144	0.0599769	0.243452	-4.51485
ITCH	0.479257	1.42826	1.91314	0.0601415	0.243963	-4.51708
NUP107	-0.57462	1.79558	-1.91173	0.0603258	0.244491	-4.51958
INTS6	-0.483118	1.33673	-1.91155	0.0603491	0.244491	-4.5199
SSR1	0.493573	1.5707	1.91085	0.0604403	0.244704	-4.52113
MGP	-0.852324	1.76982	-1.91049	0.0604875	0.244738	-4.52177
AAAS	-0.46814	1.5731	-1.90879	0.0607101	0.245335	-4.52476
FA2H	-0.508217	1.44811	-1.90869	0.0607236	0.245335	-4.52494
USP11	-0.482996	1.2924	-1.90848	0.0607514	0.245335	-4.52532
NLRP2	-0.82424	1.28128	-1.90785	0.0608343	0.245513	-4.52643
UBFD1	-0.48681	1.47762	-1.90655	0.0610052	0.246045	-4.52872
CEP83	-0.533661	1.34849	-1.90581	0.061103	0.246127	-4.53002
CSRP1	0.505764	1.86766	1.90581	0.0611033	0.246127	-4.53003
TNIP1	0.441714	1.757	1.90424	0.0613103	0.246781	-4.53278
GSX2	-0.507541	1.30127	-1.90399	0.0613439	0.246781	-4.53323
UBXN4	-0.451416	3.04034	-1.90319	0.0614503	0.247052	-4.53464
TIMP2	-0.530905	1.99775	-1.90277	0.0615055	0.247117	-4.53538
SNRPD1	0.403256	1.48751	1.90209	0.0615964	0.247258	-4.53658
SH3YL1	-0.451631	2.26468	-1.90192	0.0616188	0.247258	-4.53688
MRAP	-0.548429	1.71822	-1.89951	0.06194	0.248294	-4.54111
TIMM17A	0.405973	1.81179	1.8994	0.0619557	0.248294	-4.54132
CDV3	0.502032	2.0908	1.89875	0.0620427	0.248485	-4.54246
HOMER1	-0.516883	1.42926	-1.89832	0.0620991	0.248512	-4.5432
GNG12	0.4593	1.79238	1.89811	0.0621279	0.248512	-4.54358
THRAP3	0.435504	2.18068	1.8978	0.0621694	0.24852	-4.54412
MTX1	-0.450453	1.88526	-1.89595	0.0624182	0.249291	-4.54738
PGD	0.483207	2.38346	1.89578	0.0624412	0.249291	-4.54768
MLKL	-0.527248	1.17426	-1.89524	0.0625138	0.249424	-4.54862
BTBD3	-0.487697	1.43285	-1.89446	0.0626189	0.249686	-4.54999
MSRB1	0.440256	1.46359	1.89382	0.0627047	0.24987	-4.5511
P4HA1	0.459196	1.32618	1.89351	0.0627464	0.249879	-4.55165
MARCHF7	0.453969	1.8993	1.89314	0.0627975	0.249924	-4.55231
INTS3	-0.463272	1.89011	-1.89263	0.0628654	0.249941	-4.55319
SPIN2A	-0.447794	1.58178	-1.89252	0.0628807	0.249941	-4.55339
GNL1	-0.496608	1.38274	-1.89209	0.0629388	0.250015	-4.55414
VN1R4	-0.478521	1.45643	-1.88997	0.0632264	0.250999	-4.55785
NQO1	-0.542459	1.42545	-1.88899	0.06336	0.251351	-4.55956
SFRP4	-0.541398	1.19501	-1.8886	0.0634139	0.251351	-4.56026
RBCK1	0.457742	2.72821	1.88845	0.0634344	0.251351	-4.56052
YEATS4	-0.650999	2.28183	-1.88714	0.0636125	0.251899	-4.5628
QSER1	0.47294	1.27526	1.88541	0.0638494	0.252542	-4.56582
RTN4RL2	-0.492226	1.3034	-1.88537	0.0638548	0.252542	-4.56589
ODF3L2	-0.524942	1.43421	-1.88472	0.0639449	0.25274	-4.56704
NAPA	0.464169	1.41224	1.88404	0.0640382	0.252951	-4.56822
RBM12B	-0.433678	1.42831	-1.88333	0.0641351	0.252976	-4.56945
LSM12	0.480928	2.14802	1.88266	0.0642278	0.252976	-4.57063
MAPK3	-0.425458	1.77275	-1.88231	0.0642759	0.252976	-4.57123
H3C7	0.620309	2.24165	1.88208	0.0643081	0.252976	-4.57164
INPP5D	-0.500315	1.36979	-1.88198	0.0643208	0.252976	-4.5718
PCMTD2	-0.448414	2.44168	-1.88195	0.0643259	0.252976	-4.57187
RBM39	0.455497	2.66598	1.88178	0.0643485	0.252976	-4.57215
TMCC1	-0.444942	1.54352	-1.8815	0.0643873	0.252976	-4.57264
PCCA	-0.490445	1.70917	-1.88138	0.0644049	0.252976	-4.57286
KDELR1	0.574293	2.66194	1.88072	0.0644956	0.253144	-4.57401
MPST	-0.475474	2.26354	-1.88049	0.0645278	0.253144	-4.57441
XRCC6	0.477584	2.73683	1.87927	0.0646969	0.25365	-4.57654
MFF	0.47426	1.45869	1.8789	0.0647475	0.253692	-4.57717
SLC46A1	-0.492111	1.48522	-1.87773	0.0649108	0.254031	-4.57922
ZEB2	-0.502676	1.00113	-1.87743	0.0649519	0.254031	-4.57973
LILRB2	-0.56425	1.4788	-1.87741	0.0649547	0.254031	-4.57977
F8A1	-0.428152	2.06112	-1.87671	0.065052	0.254254	-4.58098
ZNF845	-0.562939	1.68051	-1.87562	0.0652037	0.25469	-4.58288
H2AC20	0.469053	2.17738	1.87496	0.0652956	0.254891	-4.58402
MED1	-0.514261	2.03084	-1.87432	0.0653862	0.254962	-4.58514
RPL27A	0.708802	3.80067	1.87426	0.0653945	0.254962	-4.58525
EGFL7	-0.495899	1.38104	-1.87386	0.0654503	0.255022	-4.58594
EPS8	-0.487057	1.32259	-1.87217	0.0656867	0.25574	-4.58887
SPATA24	-0.542959	1.5425	-1.87176	0.0657443	0.25574	-4.58958
SCUBE2	-0.658802	1.58444	-1.87168	0.0657559	0.25574	-4.58972
LRATD2	-0.466327	2.99385	-1.87063	0.0659045	0.256035	-4.59155
TRIP12	0.490846	1.9758	1.87057	0.0659129	0.256035	-4.59166
GPC1	0.481922	1.75986	1.87023	0.0659596	0.256059	-4.59223
PIK3CD	-0.544111	1.32864	-1.86975	0.0660279	0.256099	-4.59307
GDF15	-0.634021	1.68829	-1.86959	0.0660509	0.256099	-4.59335
CDC42EP1	0.541884	1.65055	1.86873	0.0661717	0.25641	-4.59484
PDIA3	0.537397	3.72528	1.86813	0.0662573	0.25654	-4.59588
TICAM1	-0.41015	1.4942	-1.86768	0.0663201	0.25654	-4.59665
FKBP10	-0.560531	1.59509	-1.86748	0.0663485	0.25654	-4.597
PET117	-0.501918	1.75149	-1.86714	0.0663966	0.25654	-4.59759
HSPD1	0.564561	2.45037	1.86706	0.0664082	0.25654	-4.59773
TXNRD2	-0.450828	1.75445	-1.86492	0.0667128	0.257439	-4.60144
FAM156A	-0.465303	1.40686	-1.86479	0.066731	0.257439	-4.60166
ACBD6	0.461998	1.22719	1.86456	0.066763	0.257439	-4.60205
WASHC2A	-0.415166	1.57539	-1.86167	0.067176	0.258873	-4.60705
TATDN2	-0.489778	1.68149	-1.86093	0.0672823	0.258928	-4.60833
ACP6	-0.499354	1.80788	-1.86079	0.067302	0.258928	-4.60857
EEF2KMT	-0.52384	1.40032	-1.86071	0.067313	0.258928	-4.6087
POLR2H	0.389294	2.5761	1.85916	0.0675359	0.259225	-4.61138
HMGB3	0.421086	1.93959	1.85894	0.0675685	0.259225	-4.61177
JPT2	0.460843	1.62696	1.85888	0.0675768	0.259225	-4.61187
OTUB1	0.418452	2.21675	1.85885	0.0675813	0.259225	-4.61192
CAPN1	0.504799	2.78541	1.85875	0.0675953	0.259225	-4.61209
PPDPF	0.689906	3.37996	1.8582	0.0676752	0.259374	-4.61305
NRDC	0.477553	1.5686	1.85577	0.0680247	0.260555	-4.61722
EDC3	-0.426714	2.17766	-1.85523	0.0681035	0.260633	-4.61815
FDPS	-0.391429	1.91217	-1.85506	0.0681274	0.260633	-4.61844
DEF8	-0.425771	1.70504	-1.85473	0.0681762	0.260661	-4.61902
HNMT	-0.506824	1.98414	-1.85423	0.0682479	0.260715	-4.61987
ANXA7	0.450018	2.1112	1.85406	0.0682726	0.260715	-4.62016
FAM181B	-0.474773	1.54387	-1.85305	0.06842	0.261003	-4.62191
RSF1	-0.49669	2.18384	-1.85297	0.0684307	0.261003	-4.62203
APOL1	0.669077	2.42755	1.85222	0.0685412	0.261231	-4.62334
LIMS3	-0.576719	1.74809	-1.852	0.0685731	0.261231	-4.62372
RAB1B	0.483955	2.69793	1.8491	0.0689961	0.262444	-4.62869
FAM90A1	-0.547618	1.34981	-1.84907	0.0690011	0.262444	-4.62875
BNIP3L	0.447209	2.54979	1.8489	0.0690249	0.262444	-4.62903
MGAT4B	0.511937	2.01755	1.84868	0.0690576	0.262444	-4.62941
MTRNR2L5	-0.551459	1.22513	-1.84639	0.0693943	0.263565	-4.63335
CPTP	-0.444419	2.43981	-1.84532	0.0695505	0.263885	-4.63516
EHD4	-0.402139	1.32409	-1.84516	0.0695749	0.263885	-4.63545
ZNF574	-0.37111	2.12279	-1.84496	0.0696039	0.263885	-4.63578
IL19	-0.441711	2.09375	-1.84291	0.0699067	0.264874	-4.63929
KLHL32	-0.608915	1.36445	-1.84171	0.0700858	0.265368	-4.64136
IL1F10	-0.553731	1.28113	-1.84147	0.070121	0.265368	-4.64177
LMO4	0.49261	1.61189	1.84098	0.0701927	0.26543	-4.64259
HNRNPR	0.485375	1.74705	1.84079	0.0702215	0.26543	-4.64292
SMPD2	-0.527615	1.15774	-1.83907	0.0704771	0.266115	-4.64586
ISYNA1	-0.526742	1.25961	-1.83901	0.0704868	0.266115	-4.64597
LPAR6	0.490781	1.61352	1.83758	0.0706999	0.26676	-4.64841
AP1AR	-0.527302	1.2987	-1.83688	0.0708045	0.266996	-4.6496
MAT2A	0.429349	1.90524	1.83562	0.0709928	0.267546	-4.65174
MYOM3	-0.484401	1.65916	-1.83411	0.0712202	0.268243	-4.65433
PTGES	-0.50765	1.86632	-1.8328	0.0714178	0.268458	-4.65656
ABHD12	-0.48024	1.79823	-1.83251	0.0714614	0.268458	-4.65705
CSE1L	0.480003	2.08203	1.83202	0.0715344	0.268458	-4.65788
EIF1	0.541855	2.55509	1.83199	0.0715387	0.268458	-4.65793
ATP6V0D1	0.445738	1.91213	1.8317	0.0715834	0.268458	-4.65843
TANGO6	-0.442399	1.41096	-1.83158	0.071601	0.268458	-4.65863
COX14	0.425483	2.02519	1.83148	0.0716162	0.268458	-4.6588
CMC1	-0.376898	1.74831	-1.83147	0.0716172	0.268458	-4.65881
DTX2	0.475172	1.3265	1.83033	0.0717909	0.268848	-4.66077
KRT18	-0.669836	4.43448	-1.83022	0.0718063	0.268848	-4.66094
H4-16	0.406072	2.27877	1.82791	0.0721575	0.269851	-4.66487
PNISR	0.451239	1.84495	1.8279	0.0721597	0.269851	-4.6649
KIAA1143	-0.441671	1.94754	-1.82745	0.0722266	0.269942	-4.66565
ATL2	0.388069	1.58268	1.82713	0.0722759	0.269967	-4.6662
RAB13	0.410821	2.04997	1.82611	0.0724316	0.270246	-4.66793
MTFR1L	-0.419012	1.54259	-1.82576	0.0724854	0.270246	-4.66853
MED15	0.46229	1.74445	1.82563	0.0725049	0.270246	-4.66875
RELB	0.433136	1.8005	1.82552	0.0725218	0.270246	-4.66893
PLBD1	0.44732	1.74344	1.82394	0.0727637	0.270988	-4.67162
LOXL1	-0.509661	1.5967	-1.82258	0.072971	0.2716	-4.67391
PRELID1	0.400509	2.11382	1.82181	0.07309	0.271638	-4.67522
PSMB8	0.506834	1.80643	1.82179	0.0730921	0.271638	-4.67525
FXYD5	0.551112	2.41487	1.82168	0.0731101	0.271638	-4.67544
SDC4	0.471924	2.73221	1.82138	0.0731563	0.27165	-4.67595
FXR1	0.414915	2.18305	1.82065	0.0732677	0.271904	-4.67718
WDR6	-0.41698	2.00323	-1.81952	0.0734415	0.272314	-4.67909
MUC4	0.683517	1.50948	1.81938	0.0734645	0.272314	-4.67934
C1QB	0.413248	2.71463	1.81869	0.0735697	0.272544	-4.68049
XPR1	0.511056	1.68466	1.81791	0.0736912	0.272586	-4.68182
TRAM2	-0.449406	1.27635	-1.81775	0.0737153	0.272586	-4.68208
H2AC8	0.505186	2.4334	1.81765	0.0737306	0.272586	-4.68225
ADGRG1	0.470719	2.22644	1.81751	0.0737535	0.272586	-4.6825
CGB2	-0.565468	2.38667	-1.81629	0.0739422	0.273124	-4.68456
PAK6	-0.413131	1.80957	-1.81415	0.0742743	0.27419	-4.68816
ZFP82	-0.469443	2.36722	-1.81334	0.0744008	0.274497	-4.68953
NADSYN1	-0.426631	1.34923	-1.81293	0.0744649	0.274565	-4.69023
EIF2AK2	0.455314	1.44352	1.81266	0.0745062	0.274565	-4.69067
BCAM	0.572055	2.16531	1.81158	0.0746763	0.275032	-4.69251
RAB8A	0.354024	1.89368	1.81095	0.0747738	0.27523	-4.69356
TMEM134	-0.423944	2.04252	-1.81018	0.0748953	0.275413	-4.69486
EEF1G	0.746359	4.59954	1.80983	0.0749502	0.275413	-4.69545
RPL5	0.602936	3.87515	1.8098	0.0749541	0.275413	-4.69549
FAM83B	0.424048	1.56591	1.80799	0.0752397	0.276199	-4.69855
TMEM238	-0.448697	2.21722	-1.80789	0.0752556	0.276199	-4.69872
FTSJ1	0.447554	2.00808	1.80694	0.0754054	0.276588	-4.70032
AMD1	0.412335	2.02935	1.80642	0.0754864	0.276725	-4.70118
OR10G3	-0.50967	1.98896	-1.80612	0.0755336	0.276737	-4.70168
BCL2L2	-0.513491	2.48667	-1.80571	0.0755984	0.276814	-4.70237
SERF2	0.561773	3.33082	1.80538	0.0756503	0.276844	-4.70292
SRPRB	0.422536	1.66285	1.80468	0.075762	0.276979	-4.70411
PRMT8	-0.584424	4.39791	-1.8046	0.0757748	0.276979	-4.70424
INPP4B	-0.491263	1.40675	-1.80396	0.0758758	0.277188	-4.70531
IKBKB	-0.392025	1.44585	-1.80328	0.0759832	0.27742	-4.70645
PRDX3	0.439729	1.39913	1.80265	0.0760831	0.277517	-4.70751
SRRM1	0.414087	1.59262	1.80256	0.0760976	0.277517	-4.70766
OS9	0.491401	2.2624	1.80228	0.076142	0.277519	-4.70813
TNFRSF12A	0.541028	1.96163	1.80198	0.0761899	0.277533	-4.70863
TRIM28	0.523628	2.97356	1.80137	0.0762866	0.277725	-4.70965
POLR2B	0.439168	1.47441	1.80108	0.0763335	0.277736	-4.71015
TAF10	0.469215	1.69138	1.80065	0.076402	0.277825	-4.71087
RARG	-0.480544	1.79947	-1.80026	0.0764638	0.27789	-4.71151
ARL2BP	0.416168	1.46181	1.79995	0.0765136	0.277911	-4.71204
CPNE3	0.422808	2.12103	1.79956	0.0765758	0.277978	-4.71269
ITGB6	0.498497	1.40177	1.79917	0.0766388	0.278047	-4.71335
PRMT1	0.437201	3.31502	1.79832	0.0767751	0.27816	-4.71478
NegProbe-WTX	-0.472365	0.704495	-1.7983	0.0767777	0.27816	-4.7148
PFDN5	0.519398	3.24186	1.79815	0.076802	0.27816	-4.71506
COL7A1	0.56543	1.69423	1.79728	0.0769414	0.278495	-4.71651
BROX	0.383199	1.90186	1.79702	0.0769828	0.278495	-4.71695
VCAN	-0.574439	0.860203	-1.79616	0.0771204	0.27873	-4.71838
HOXB3	-0.518316	2.31521	-1.79603	0.077141	0.27873	-4.71859
MYO1C	-0.436638	1.85968	-1.7956	0.0772114	0.27873	-4.71932
SPNS1	-0.441522	1.59153	-1.79552	0.0772241	0.27873	-4.71946
DAP	-0.446416	2.76468	-1.7951	0.0772915	0.278814	-4.72016
GABRP	0.658357	0.833505	1.79411	0.0774516	0.279029	-4.72182
GABARAPL2	0.424409	2.24286	1.79364	0.0775272	0.279029	-4.7226
KCNN3	-0.494048	1.70883	-1.79352	0.0775455	0.279029	-4.72279
TRAPPC6A	-0.434449	1.63373	-1.7933	0.077581	0.279029	-4.72315
STK32C	-0.536088	1.36228	-1.7933	0.0775819	0.279029	-4.72316
EVX1	-0.533259	1.4351	-1.79298	0.0776334	0.279029	-4.7237
C20orf96	-0.452638	1.86726	-1.79281	0.0776602	0.279029	-4.72397
ZNF468	-0.459603	1.40395	-1.79254	0.0777052	0.279032	-4.72444
M6PR	0.501419	1.68028	1.79147	0.0778772	0.279491	-4.72621
UNC93B1	-0.427179	1.48628	-1.79037	0.0780556	0.279946	-4.72805
CYB561D2	-0.428481	1.63039	-1.79014	0.0780926	0.279946	-4.72843
TMEM164	-0.456184	2.0633	-1.78969	0.078167	0.280054	-4.72919
SPINT2	0.623625	3.46388	1.78909	0.078264	0.280243	-4.73018
CHPF2	0.402263	1.67292	1.78836	0.078383	0.280479	-4.7314
FBN1	-0.497772	1.04747	-1.78808	0.0784293	0.280479	-4.73187
IER5	0.425918	1.78236	1.78787	0.078463	0.280479	-4.73222
SLC25A10	-0.527888	1.59189	-1.78753	0.0785183	0.280517	-4.73278
NIPAL2	0.438538	1.20387	1.78656	0.0786771	0.2808	-4.7344
TRIM6	-0.412775	1.679	-1.78616	0.078742	0.2808	-4.73506
PHLDA3	0.54095	2.38599	1.78599	0.07877	0.2808	-4.73535
LDHB	0.586896	3.36469	1.78596	0.0787749	0.2808	-4.7354
GJB6	0.554321	1.46005	1.7853	0.0788833	0.281027	-4.7365
PDPK1	-0.45373	2.2469	-1.78468	0.078985	0.281231	-4.73753
NSUN7	-0.457582	1.51779	-1.78374	0.079139	0.281621	-4.73909
SORD	-0.424339	1.80248	-1.78277	0.0792983	0.282029	-4.7407
NAA20	0.391476	1.90125	1.78178	0.0794609	0.282265	-4.74234
RPS19BP1	0.515407	1.38489	1.78173	0.0794688	0.282265	-4.74242
NME4	-0.43119	1.72425	-1.78147	0.0795124	0.282265	-4.74286
CLTC	0.530705	2.85994	1.78128	0.0795434	0.282265	-4.74317
THBD	0.433676	1.41304	1.7809	0.0796055	0.282327	-4.7438
SLC39A11	-0.44967	1.82548	-1.77937	0.079858	0.282978	-4.74633
AP1G2	-0.372181	1.69354	-1.77925	0.0798786	0.282978	-4.74654
PLEKHF1	-0.442047	2.60009	-1.7767	0.0803021	0.284319	-4.75077
BRD4	-0.407634	2.27697	-1.7762	0.0803841	0.284412	-4.75159
LGALS1	0.550777	2.00471	1.77589	0.0804363	0.284412	-4.7521
TMEM165	0.458487	2.61866	1.77573	0.0804634	0.284412	-4.75237
PDLIM3	-0.507141	1.18816	-1.77521	0.0805499	0.284502	-4.75323
RPL22	0.521956	4.72203	1.77503	0.0805789	0.284502	-4.75352
SMIM30	0.428868	1.48284	1.77458	0.080654	0.284608	-4.75427
APOBEC3G	-0.43718	1.73323	-1.77392	0.0807642	0.284838	-4.75536
MXRA8	-0.482972	1.69709	-1.77332	0.0808647	0.284983	-4.75635
ELOVL5	-0.505197	3.23426	-1.77314	0.0808954	0.284983	-4.75666
PRAC1	-0.495497	1.73358	-1.77278	0.080955	0.285034	-4.75724
ZFP41	-0.440938	1.30776	-1.77232	0.0810324	0.285147	-4.75801
LIN7B	-0.523317	1.38875	-1.7718	0.0811191	0.285294	-4.75886
MMD	-0.514469	1.39732	-1.7712	0.0812192	0.285487	-4.75985
MUC20	-0.472728	2.8892	-1.77039	0.0813554	0.285807	-4.76119
PREX1	-0.480868	1.91705	-1.76966	0.0814794	0.285973	-4.76241
APCDD1	-0.537527	1.06827	-1.76957	0.0814932	0.285973	-4.76254
GUF1	-0.410695	1.45016	-1.7689	0.0816066	0.286212	-4.76365
PPP4R3B	-0.545291	2.94494	-1.76768	0.0818124	0.286514	-4.76566
CLTA	0.447358	2.39554	1.76755	0.0818347	0.286514	-4.76588
RPL10A	0.570977	3.03057	1.76746	0.0818486	0.286514	-4.76602
THEM5	-0.412059	2.74243	-1.76731	0.0818741	0.286514	-4.76627
KRTAP10-10	-0.491955	2.36354	-1.76521	0.0822309	0.287603	-4.76974
ITFG2	-0.456039	1.44437	-1.76442	0.0823638	0.287756	-4.77103
ITGB1	0.48017	2.61426	1.76433	0.0823789	0.287756	-4.77117
CHPF	0.435304	1.60619	1.76414	0.0824111	0.287756	-4.77149
HNRNPL	0.4563	2.60076	1.76363	0.0824983	0.287761	-4.77233
PTPRCAP	-0.465248	1.32121	-1.76332	0.082551	0.287761	-4.77284
MZT2B	-0.765589	10.4247	-1.76299	0.0826075	0.287761	-4.77339
NFE2L2	0.429531	1.59279	1.7628	0.082639	0.287761	-4.77369
LRP11	-0.389433	1.49522	-1.7628	0.0826402	0.287761	-4.7737
GLIPR1	0.551469	0.784442	1.7622	0.0827409	0.287797	-4.77467
UBA2	0.511311	2.10507	1.76208	0.0827622	0.287797	-4.77488
SGCD	-0.475497	1.38778	-1.76193	0.0827873	0.287797	-4.77512
LMAN1	0.528901	1.6879	1.7616	0.082844	0.287836	-4.77567
GLE1	-0.447295	1.53406	-1.76094	0.0829573	0.288071	-4.77676
RAB4B	-0.493263	1.68646	-1.76022	0.0830792	0.288231	-4.77793
BCAR3	-0.424862	1.63823	-1.76013	0.0830946	0.288231	-4.77808
TNR	-0.551231	1.23004	-1.75982	0.083148	0.288259	-4.77859
MAGOHB	0.386795	1.56272	1.75876	0.083329	0.288728	-4.78032
SESN3	0.451345	1.43346	1.75834	0.0834021	0.288823	-4.78102
ZNF528	-0.409795	1.49908	-1.75679	0.0836673	0.289582	-4.78356
HSPB2	-0.477061	1.24528	-1.75499	0.083977	0.290495	-4.7865
PET100	-0.405965	2.52666	-1.75395	0.0841567	0.29081	-4.78821
ARRDC3	0.449852	2.15132	1.75393	0.08416	0.29081	-4.78824
CYHR1	-0.413805	1.54464	-1.75366	0.0842066	0.290812	-4.78868
H4C15	0.532997	4.5508	1.75332	0.084267	0.290861	-4.78925
R3HCC1L	-0.480311	1.76508	-1.75177	0.0845347	0.291626	-4.79178
PPP6R2	-0.417955	1.61021	-1.75022	0.0848034	0.292394	-4.79431
CRP	-0.511062	1.69406	-1.74967	0.0848992	0.292564	-4.79521
PTK6	-0.366049	2.25118	-1.74886	0.0850408	0.292893	-4.79653
SLC39A6	0.39818	2.04351	1.74684	0.0853928	0.293945	-4.79982
FAM98A	0.388559	1.48439	1.74364	0.0859537	0.295714	-4.80503
ABT1	-0.525619	1.68217	-1.74277	0.0861069	0.295964	-4.80645
ITPR3	0.402331	1.49031	1.7427	0.0861199	0.295964	-4.80657
MRPL3	0.445815	1.86094	1.74229	0.0861923	0.296052	-4.80724
SF1	0.481174	2.2276	1.74145	0.0863397	0.296397	-4.8086
ETV3	-0.407684	2.32173	-1.7411	0.086402	0.29645	-4.80917
TNFSF13	-0.47898	1.31515	-1.74036	0.0865323	0.296616	-4.81037
H3C10	0.653074	2.51124	1.7403	0.0865443	0.296616	-4.81048
TOMM7	0.481884	2.74843	1.73838	0.0868829	0.297335	-4.81358
PRKAB2	-0.394474	1.85647	-1.73835	0.0868896	0.297335	-4.81364
ARMCX3	-0.443415	1.74583	-1.73831	0.0868956	0.297335	-4.8137
IFIT2	-0.491169	1.64288	-1.73779	0.0869881	0.297335	-4.81455
PPID	0.435483	1.46953	1.7372	0.0870937	0.297335	-4.81551
EPHX1	0.429079	1.58618	1.73713	0.0871052	0.297335	-4.81561
FAM83H	0.538627	2.79932	1.73711	0.08711	0.297335	-4.81566
GLRX3	0.435159	1.27056	1.73668	0.0871858	0.297335	-4.81635
BGN	-0.517506	0.873531	-1.73628	0.0872567	0.297335	-4.817
KIF5B	0.492775	1.47844	1.73606	0.0872957	0.297335	-4.81735
RAB19	-0.464096	2.23736	-1.73542	0.0874104	0.297335	-4.81839
CDC26	-0.446585	1.12547	-1.73495	0.0874939	0.297335	-4.81915
ABHD11	-0.38814	1.8665	-1.73461	0.0875553	0.297335	-4.81971
DCBLD1	0.39116	1.50454	1.73433	0.0876037	0.297335	-4.82015
STX16	0.412982	1.70172	1.73416	0.0876343	0.297335	-4.82043
PPP1R15A	0.427317	1.99366	1.73412	0.0876412	0.297335	-4.82049
PSMA6	0.396288	1.74357	1.73403	0.0876573	0.297335	-4.82063
BACE2	0.416943	2.33398	1.73374	0.0877099	0.297335	-4.82111
GPR108	-0.412942	1.56638	-1.73369	0.0877183	0.297335	-4.82119
FASN	-0.54762	2.95466	-1.7335	0.0877538	0.297335	-4.82151
POLH	-0.436532	1.73333	-1.73341	0.0877697	0.297335	-4.82165
MRGPRE	-0.550422	2.36115	-1.7333	0.087789	0.297335	-4.82183
TEPSIN	-0.433298	1.64316	-1.73295	0.0878515	0.297387	-4.82239
ADAM10	-0.522882	2.01481	-1.73136	0.0881367	0.298193	-4.82497
CCDC9	0.429165	1.72904	1.73065	0.0882639	0.29836	-4.82611
HELQ	-0.479338	1.56454	-1.73056	0.0882807	0.29836	-4.82626
COL4A1	-0.509154	1.77826	-1.73016	0.0883519	0.298441	-4.8269
RGS3	-0.42292	2.07328	-1.72939	0.0884911	0.298752	-4.82815
CD9	0.695774	3.7453	1.72903	0.088555	0.298808	-4.82873
TCEA1	0.367797	1.5628	1.72872	0.0886122	0.298841	-4.82924
PPP1R2	-0.456238	1.65165	-1.72829	0.0886885	0.298939	-4.82992
RPS15A	0.561288	3.79265	1.72731	0.0888664	0.299379	-4.83151
ATP6V0B	-0.586946	4.33596	-1.72623	0.089061	0.299766	-4.83325
CUTA	0.485858	2.29964	1.72615	0.0890761	0.299766	-4.83338
SNX5	0.427871	2.37534	1.7253	0.0892294	0.299966	-4.83475
DCN	0.741259	1.62176	1.72509	0.0892674	0.299966	-4.83508
SUPT7L	-0.471285	7.64273	-1.72479	0.089322	0.299966	-4.83557
NPIPB3	0.489549	2.97257	1.72477	0.0893253	0.299966	-4.8356
ZNF530	-0.438409	1.73363	-1.72435	0.0894017	0.300063	-4.83628
GDAP2	-0.398536	1.24199	-1.72369	0.0895217	0.300306	-4.83734
FOXA1	-0.53231	1.79823	-1.7226	0.0897199	0.300707	-4.83909
ZNF316	-0.413985	1.87649	-1.72192	0.089844	0.300707	-4.84019
PSMB9	0.523651	1.70367	1.72192	0.0898454	0.300707	-4.8402
POLR2J	0.381107	2.21689	1.72169	0.0898864	0.300707	-4.84056
OLA1	0.490454	1.46232	1.72119	0.0899776	0.300707	-4.84137
TACSTD2	0.708694	4.4094	1.72112	0.0899902	0.300707	-4.84148
CGRRF1	-0.401854	1.91068	-1.72062	0.0900817	0.300707	-4.84228
SLC20A2	0.478133	1.5533	1.72019	0.0901613	0.300707	-4.84298
UBE2B	0.405375	1.87069	1.71995	0.0902037	0.300707	-4.84336
SLC35D1	-0.407355	1.44636	-1.7199	0.0902129	0.300707	-4.84344
DSTN	0.589052	2.39999	1.71985	0.0902225	0.300707	-4.84352
SERTAD1	-0.457682	1.82166	-1.71954	0.0902801	0.300707	-4.84403
FAT3	-0.517538	1.68433	-1.71948	0.0902909	0.300707	-4.84412
TRIP6	0.427525	1.67179	1.71921	0.0903397	0.300707	-4.84455
ADGRA3	-0.421567	1.37	-1.71911	0.0903584	0.300707	-4.84471
AAMP	0.368114	2.43017	1.71872	0.0904298	0.300707	-4.84534
C1orf198	-0.370037	1.34884	-1.71861	0.09045	0.300707	-4.84552
DPP8	-0.444639	1.1676	-1.71707	0.0907326	0.301488	-4.84799
H3C13	0.59587	4.00211	1.71665	0.0908095	0.301585	-4.84866
SLC6A6	-0.439543	1.33444	-1.71505	0.0911041	0.302405	-4.85122
RPL13	0.656357	5.2171	1.7144	0.0912245	0.302645	-4.85227
TMEM106C	0.414962	7.12618	1.71403	0.0912939	0.302716	-4.85287
H1-3	0.454271	2.80069	1.71348	0.0913947	0.302892	-4.85375
GSDMB	-0.416948	1.71615	-1.71278	0.0915249	0.303053	-4.85487
RPL4	0.665605	3.49349	1.71219	0.091633	0.303053	-4.85581
MACF1	0.442184	2.20313	1.71151	0.09176	0.303053	-4.8569
POU5F1	-0.534304	2.49927	-1.71103	0.0918488	0.303053	-4.85767
MTRNR2L10	-0.569239	1.57045	-1.71088	0.0918769	0.303053	-4.85791
TINF2	-0.398811	1.50955	-1.71087	0.0918789	0.303053	-4.85793
FOXB1	-0.461898	1.46939	-1.7105	0.0919477	0.303053	-4.85852
OR4Q3	-0.479761	1.4692	-1.71048	0.0919509	0.303053	-4.85855
PRKDC	0.402319	2.31931	1.71032	0.0919801	0.303053	-4.8588
PSMD11	0.395009	1.98371	1.71026	0.0919921	0.303053	-4.8589
ADAR	0.42996	2.54392	1.71021	0.0920016	0.303053	-4.85898
SPDYE11	-0.553814	1.74813	-1.71012	0.0920188	0.303053	-4.85913
PPA1	0.458018	2.46347	1.709	0.092226	0.303514	-4.86091
BMP4	-0.605412	1.41016	-1.70843	0.092333	0.303514	-4.86183
C19orf33	-0.686608	2.85672	-1.70841	0.0923365	0.303514	-4.86186
ADGRL1	-0.476887	1.45818	-1.70833	0.0923507	0.303514	-4.86198
XRN1	0.458585	1.64438	1.70783	0.092444	0.303662	-4.86278
MYC	0.496857	2.36239	1.70742	0.0925212	0.303691	-4.86344
PSMC1	0.373507	2.23266	1.70727	0.0925489	0.303691	-4.86368
SPOCK2	-0.536254	1.17663	-1.70667	0.0926623	0.303865	-4.86464
PRAMEF10	-0.419492	1.55244	-1.70648	0.092698	0.303865	-4.86495
BTAF1	-0.414914	1.3164	-1.70599	0.0927895	0.304007	-4.86573
MFSD8	-0.418666	1.51879	-1.70554	0.0928729	0.304109	-4.86644
MVD	-0.387021	1.74474	-1.70518	0.0929413	0.304109	-4.86702
MYLIP	-0.424881	1.46093	-1.70505	0.0929649	0.304109	-4.86722
TEDC2	-0.481002	1.47036	-1.70441	0.0930848	0.304256	-4.86824
EEF1AKNMT	-0.416624	1.46659	-1.70407	0.0931489	0.304256	-4.86878
SLC2A4RG	0.404535	2.56188	1.70404	0.0931542	0.304256	-4.86883
PYCR1	-0.451735	1.67572	-1.70338	0.0932781	0.304336	-4.86988
LTBP3	-0.457145	1.23011	-1.70331	0.0932925	0.304336	-4.87
A2M	-0.425179	1.5185	-1.70314	0.0933232	0.304336	-4.87026
OSTC	0.435828	1.13957	1.7016	0.0936146	0.305084	-4.87272
GABARAP	0.485765	2.16509	1.70141	0.0936491	0.305084	-4.87302
TGDS	-0.406939	1.91086	-1.7007	0.0937837	0.305309	-4.87415
PLEC	0.517343	3.4081	1.70054	0.0938149	0.305309	-4.87441
OR8G1	-0.456708	1.53394	-1.69959	0.0939932	0.305732	-4.87591
ANKS3	-0.452112	1.83361	-1.69878	0.0941477	0.306077	-4.87721
PHLPP1	-0.433568	1.3701	-1.69796	0.0943023	0.306326	-4.8785
NAT9	-0.421524	1.69523	-1.69786	0.0943213	0.306326	-4.87866
SRP9	0.41608	2.90907	1.69739	0.0944119	0.306403	-4.87942
POLR3F	-0.482827	1.52892	-1.69723	0.0944419	0.306403	-4.87967
RPL30	0.768253	5.61833	1.69599	0.0946783	0.307012	-4.88165
KCNS3	-0.466327	2.26788	-1.69572	0.0947293	0.30702	-4.88207
FAU	0.396191	3.99093	1.69205	0.0954295	0.309131	-4.88788
NBR1	-0.382245	1.81625	-1.69103	0.0956264	0.30961	-4.88951
ERN1	-0.398959	1.34983	-1.69021	0.0957833	0.309959	-4.8908
CAPN7	-0.391237	1.41188	-1.68988	0.0958466	0.310005	-4.89132
PHB2	0.4139	2.42773	1.6896	0.0959005	0.310021	-4.89176
CHI3L1	-0.502958	1.31466	-1.68879	0.0960574	0.310369	-4.89305
HAX1	0.397111	1.78824	1.68841	0.0961305	0.310447	-4.89365
ALKBH5	0.424825	1.735	1.68692	0.0964172	0.311214	-4.896
STEAP3	-0.443215	2.03365	-1.68652	0.0964947	0.311225	-4.89663
PRRC2A	0.419384	2.37106	1.68639	0.096519	0.311225	-4.89683
DNM2	-0.47848	3.19153	-1.6858	0.0966336	0.311435	-4.89777
UVRAG	-0.39646	1.74096	-1.68459	0.0968694	0.311841	-4.89968
MED13L	0.345918	1.57609	1.6844	0.0969063	0.311841	-4.89998
CEBPD	0.479559	2.21289	1.68439	0.0969076	0.311841	-4.9
GLRX5	-0.38647	1.34566	-1.68391	0.0970012	0.311983	-4.90076
SHLD1	-0.463188	1.6596	-1.68229	0.0973159	0.312659	-4.90331
IQGAP1	0.415388	2.26176	1.68213	0.0973471	0.312659	-4.90356
RGS7BP	-0.495378	1.88275	-1.68194	0.0973848	0.312659	-4.90386
SPDYE2	-0.510661	1.49895	-1.68181	0.0974091	0.312659	-4.90406
SCO2	0.457824	1.52805	1.68076	0.0976136	0.313156	-4.90571
WSB2	0.413574	1.31912	1.68008	0.0977463	0.313259	-4.90678
TUT7	-0.401672	1.59118	-1.67983	0.0977951	0.313259	-4.90717
GDI2	0.517416	2.645	1.67967	0.0978277	0.313259	-4.90743
RPL18A	0.626795	4.36649	1.67943	0.0978744	0.313259	-4.90781
ARHGDIB	0.406207	2.45518	1.67933	0.0978935	0.313259	-4.90796
KRTAP5-1	-0.509681	1.76477	-1.67749	0.0982546	0.314256	-4.91086
TOB2	-0.382451	1.7336	-1.67697	0.0983561	0.314421	-4.91167
RNF121	-0.363187	1.68887	-1.67621	0.0985052	0.31459	-4.91286
SP1	-0.373585	1.93821	-1.6762	0.0985084	0.31459	-4.91289
MARS1	0.387561	1.51708	1.67586	0.0985755	0.314645	-4.91342
C1S	0.542518	1.62539	1.67515	0.0987137	0.314845	-4.91453
DYNLRB1	0.485775	2.06842	1.67479	0.098785	0.314845	-4.91509
KCTD11	-0.413356	1.68742	-1.67478	0.0987876	0.314845	-4.91512
SNX14	0.422197	1.4377	1.67412	0.0989178	0.314852	-4.91615
LGALS8	0.37514	1.86592	1.674	0.0989414	0.314852	-4.91634
H2AZ2	-0.435486	1.42802	-1.67379	0.0989818	0.314852	-4.91666
SDHC	0.459233	2.83089	1.67376	0.098989	0.314852	-4.91672
LARS1	0.366679	1.69426	1.67306	0.0991261	0.315129	-4.9178
HMGCS1	0.439233	1.64836	1.67269	0.0992008	0.315208	-4.9184
SMC4	0.418328	1.35793	1.67184	0.0993676	0.31558	-4.91972
DMXL2	-0.429915	1.35775	-1.67138	0.0994593	0.31564	-4.92044
IRF9	-0.418925	2.84538	-1.67124	0.0994865	0.31564	-4.92066
COPS5	0.403321	1.38156	1.67054	0.0996256	0.315913	-4.92175
ICMT	0.430999	1.7947	1.67014	0.0997064	0.315913	-4.92239
COQ9	0.394175	1.76044	1.67005	0.0997226	0.315913	-4.92252
PDGFRB	-0.467602	0.955844	-1.66825	0.100081	0.31687	-4.92534
RNF170	-0.406253	1.40515	-1.66803	0.100125	0.31687	-4.92568
C20orf144	-0.547011	1.5823	-1.66738	0.100255	0.317122	-4.9267
SYPL2	-0.486287	1.15922	-1.66657	0.100416	0.317248	-4.92796
[truncated: 4,321 more rows]

## Sheet: Luminal Subtype DE
	logFC	AveExpr	t	P.Value	adj.P.Val	B
PSCA	3.41421	3.56061	7.85709	6.12838e-11	3.27988e-07	14.5184
KRT20	2.21493	2.01657	7.72669	1.03794e-10	3.27988e-07	14.0276
KRT6A	-3.73289	2.72509	-7.3176	5.41695e-10	1.1007e-06	12.4865
GATA3	1.74378	2.39677	7.25525	6.96644e-10	1.1007e-06	12.2516
TRAK1	1.50409	2.03843	7.18259	9.33789e-10	1.18031e-06	11.978
DHRS2	2.29212	3.75398	6.9687	2.20922e-09	2.32704e-06	11.1735
ACER2	1.99929	1.84768	6.91612	2.72916e-09	2.46404e-06	10.976
DSG3	-1.99804	1.42961	-6.86388	3.36619e-09	2.65929e-06	10.78
SPINK1	3.00377	2.84197	6.57617	1.06529e-08	7.48071e-06	9.70284
S100P	2.27897	3.68926	6.37455	2.37808e-08	1.40194e-05	8.95181
RALBP1	1.40913	2.21384	6.36807	2.44008e-08	1.40194e-05	8.92773
KRT5	-3.66508	4.03663	-6.33622	2.76899e-08	1.45833e-05	8.80946
IGFBP3	2.19936	2.9356	6.24179	4.0256e-08	1.95706e-05	8.45948
SGPL1	1.2513	2.16553	6.07975	7.63088e-08	3.4448e-05	7.86134
KRT8	1.94467	4.55458	6.02638	9.41257e-08	3.96583e-05	7.66509
KRT7	2.67642	4.78322	5.83353	2.00199e-07	7.90787e-05	6.95942
MMP12	-1.60921	1.21401	-5.79904	2.28986e-07	8.44762e-05	6.83382
CAPS	1.3304	1.73708	5.78633	2.40597e-07	8.44762e-05	6.78759
SH3GLB2	1.10819	1.97948	5.56788	5.60343e-07	0.000186388	5.99752
SNX31	1.37835	1.83742	5.51209	6.94344e-07	0.000219413	5.79723
TBX3	1.32547	1.92084	5.48094	7.82465e-07	0.000235485	5.68564
MT1X	-1.84334	2.3788	-5.40759	1.03578e-06	0.000297553	5.42376
FASN	1.35263	2.95466	5.37406	1.17698e-06	0.000323412	5.30447
IFI16	-1.50294	2.25925	-5.33771	1.35152e-06	0.000355901	5.1754
VSIG2	1.47198	2.23582	5.26506	1.78022e-06	0.000450039	4.91833
PPARG	1.2809	1.91051	5.23454	1.99783e-06	0.000485627	4.81074
TINAGL1	1.33312	2.95201	5.13166	2.94246e-06	0.000688754	4.44971
TMPRSS2	1.34599	1.91477	5.10818	3.21299e-06	0.000716167	4.36772
ACOX1	1.18391	1.65322	5.10216	3.28621e-06	0.000716167	4.34672
ENGASE	1.10661	1.58659	5.0097	4.63984e-06	0.00097746	4.02534
CD82	-1.11406	1.40707	-4.97695	5.23992e-06	0.00106827	3.91207
ADIRF	2.26622	3.84987	4.96801	5.41648e-06	0.00106975	3.88122
SNCG	1.97491	3.5768	4.93145	6.20139e-06	0.00118766	3.75523
MSN	-1.49544	1.4173	-4.89554	7.08026e-06	0.00131609	3.63189
PITX1	-1.54457	1.83013	-4.83856	8.73101e-06	0.00157657	3.43692
CGN	1.09054	1.91336	4.82384	9.21534e-06	0.0016178	3.38671
KRT16	-2.09578	2.35054	-4.80308	9.94341e-06	0.00169844	3.316
ELF3	1.23101	2.76229	4.75267	1.19525e-05	0.00198789	3.14494
GRHL3	1.21731	1.99644	4.71953	1.34846e-05	0.00214628	3.03288
TBX2	1.59348	1.43728	4.7175	1.3584e-05	0.00214628	3.02605
TNFRSF21	1.2609	3.3821	4.7027	1.4334e-05	0.00220953	2.97613
CCNG2	1.08698	2.34103	4.63877	1.80638e-05	0.00271818	2.76138
CLCA2	-1.46185	1.50294	-4.61183	1.99052e-05	0.00280418	2.67129
DSC2	-1.27937	1.45978	-4.60992	2.00422e-05	0.00280418	2.66492
FBLN1	1.20941	2.77449	4.6099	2.0044e-05	0.00280418	2.66484
GPNMB	-1.64993	2.79152	-4.60487	2.04102e-05	0.00280418	2.64804
IGF2	2.56808	2.30369	4.56972	2.31554e-05	0.00311366	2.53097
TYMP	-1.38066	2.06075	-4.5479	2.50369e-05	0.00329264	2.45852
SGK1	-1.23006	1.73845	-4.54247	2.55284e-05	0.00329264	2.4405
SORL1	0.994417	2.08751	4.53016	2.6676e-05	0.00337185	2.39972
DNM2	1.06727	3.19153	4.50737	2.89355e-05	0.00358573	2.32436
CXCL1	-1.29812	1.84261	-4.49095	3.06778e-05	0.00372854	2.27017
DGAT2	1.08779	1.43466	4.42544	3.87009e-05	0.0046149	2.05499
UPK1A	1.46344	1.30308	4.41973	3.94892e-05	0.0046217	2.03632
MMP1	-1.3391	1.6096	-4.31876	5.63108e-05	0.00647063	1.70803
MT2A	-1.48324	2.35408	-4.27922	6.46391e-05	0.00729498	1.58056
TMEM97	1.35563	1.89084	4.24406	7.30381e-05	0.00809826	1.46772
ALAS1	1.0068	1.75469	4.22687	7.75194e-05	0.00835586	1.41274
TOP2B	0.973812	2.47751	4.22506	7.80057e-05	0.00835586	1.40697
CSTA	-1.47491	2.90481	-4.17406	9.30142e-05	0.00962266	1.24459
UBA3	0.864053	2.61824	4.16779	9.50403e-05	0.00962266	1.22472
KRT18	1.30426	4.43448	4.1668	9.53643e-05	0.00962266	1.22158
BICDL2	0.882943	1.9467	4.16511	9.59221e-05	0.00962266	1.2162
TNFAIP3	-0.958991	1.34402	-4.13136	0.000107694	0.0106347	1.10948
BAMBI	1.18287	1.65866	4.09401	0.000122348	0.0117462	0.99193
NEK6	-1.08254	1.44892	-4.09325	0.000122666	0.0117462	0.989533
ICAM1	-1.04898	1.2386	-4.07718	0.000129561	0.0122213	0.939171
CXCL8	-1.06931	1.24463	-4.0574	0.00013857	0.0128788	0.877284
CLDN4	1.18927	3.27983	4.04634	0.000143866	0.0131773	0.842764
KRT15	-1.84379	2.85053	-4.03454	0.000149727	0.0133967	0.806015
OXR1	0.980463	1.73221	4.02719	0.0001535	0.0133967	0.783122
TXNIP	1.1079	2.94289	4.02716	0.000153515	0.0133967	0.783032
ADAM10	1.0415	2.01481	4.02183	0.000156303	0.0133967	0.766473
F3	-1.23357	1.5948	-4.02078	0.00015686	0.0133967	0.763201
TNC	-1.12403	1.78959	-4.00165	0.000167319	0.0140994	0.703837
S100A8	-2.06695	2.97447	-3.97098	0.000185497	0.0150818	0.60903
PABPC1	1.41105	5.94975	3.97032	0.000185911	0.0150818	0.606981
TWSG1	0.998788	1.53767	3.96774	0.000187528	0.0150818	0.599027
NT5DC2	0.922567	2.76674	3.96616	0.000188523	0.0150818	0.594162
EVPL	1.05343	2.03177	3.94857	0.000199967	0.0157974	0.540019
BCL3	-0.76538	2.19771	-3.94409	0.00020299	0.0158383	0.526237
KIFC2	0.860941	2.52623	3.91253	0.000225544	0.0172093	0.429501
C19orf33	1.35845	2.85672	3.91045	0.000227111	0.0172093	0.423149
SELENOP	-1.08295	1.36726	-3.90832	0.000228732	0.0172093	0.416621
HCK	-0.930234	1.23552	-3.8911	0.000242209	0.0180089	0.364087
CDH3	-1.24091	1.97588	-3.88379	0.000248161	0.018237	0.341814
ANKRD65	0.891214	1.661	3.87902	0.00025212	0.0183149	0.327297
SCAP	0.884202	2.25658	3.85582	0.000272257	0.019553	0.256837
UBD	-1.40909	1.88388	-3.80958	0.000317083	0.0224539	0.11718
UPK1B	1.20097	2.0286	3.80703	0.000319755	0.0224539	0.109495
CYB5A	0.999363	2.81929	3.79043	0.000337653	0.0234502	0.0596292
CCDC137	0.763453	4.53318	3.7805	0.000348809	0.0239617	0.0298766
UCP2	1.00447	2.16152	3.76241	0.000370057	0.0251129	-0.0242302
IFI27	-1.49026	2.68094	-3.75956	0.000373515	0.0251129	-0.0327382
NCBP2	0.841285	2.5361	3.75028	0.000384991	0.0255336	-0.060416
PLPP1	0.965708	2.08061	3.74118	0.000396576	0.0255336	-0.0875263
BTG2	1.0986	3.26406	3.73967	0.000398529	0.0255336	-0.0920193
TOB1	0.990768	2.642	3.73534	0.000404185	0.0255336	-0.104903
MAGEA3	0.79526	2.71816	3.73356	0.000406534	0.0255336	-0.110199
TM4SF1	-1.32643	1.86829	-3.73312	0.000407111	0.0255336	-0.111496
SPCS1	0.809843	2.73228	3.73241	0.000408052	0.0255336	-0.113607
FCGR3A	-0.954911	1.16699	-3.70935	0.000439761	0.0272479	-0.181998
CD2AP	0.806216	2.1096	3.67105	0.000497691	0.0305084	-0.295002
FARP1	0.78077	2.7264	3.66835	0.000502037	0.0305084	-0.302937
DAPK1	0.802221	1.64143	3.66359	0.000509793	0.030588	-0.316928
KRT4	-1.42904	1.31537	-3.66162	0.000513026	0.030588	-0.322698
ASAH1	0.912712	2.40675	3.64913	0.000534043	0.0315435	-0.359329
HLA-DRB1	-0.902303	4.32461	-3.63735	0.000554612	0.0324551	-0.393798
GABRP	-1.16978	0.833505	-3.6334	0.000561682	0.0325672	-0.405348
CEBPA	0.970374	1.70168	3.63014	0.00056759	0.0326106	-0.41489
GLIPR1	-0.989547	0.784442	-3.60933	0.000606637	0.03454	-0.475532
HMGCS2	1.28965	1.53882	3.58693	0.000651519	0.0367643	-0.540553
RAB11A	0.789753	2.64165	3.57175	0.000683716	0.0382397	-0.584472
PEBP1	0.805458	3.27553	3.56056	0.000708425	0.0389915	-0.616784
PTP4A1	-0.827287	1.72505	-3.56008	0.000709498	0.0389915	-0.618162
GNL3	0.870104	3.03759	3.54521	0.000743684	0.0405179	-0.660976
RABGAP1L	0.764634	1.56392	3.53181	0.000775827	0.0419079	-0.699458
CKAP4	-0.73124	2.70854	-3.51533	0.000817163	0.0437667	-0.746647
S100A7	-1.78527	1.93158	-3.49972	0.000858255	0.0454181	-0.791225
CD68	-0.765317	2.20273	-3.49491	0.000871299	0.0454181	-0.804927
TSPAN3	-0.753525	1.44434	-3.49469	0.000871916	0.0454181	-0.80557
RALGAPA2	0.770792	1.99754	3.48747	0.000891855	0.0454181	-0.826104
TNFAIP2	1.0878	2.83865	3.4867	0.000894013	0.0454181	-0.828298
SH3YL1	0.728789	2.26468	3.48645	0.000894722	0.0454181	-0.829018
RHOU	0.820777	1.4078	3.48517	0.000898301	0.0454181	-0.832644
REX1BD	0.746889	1.85384	3.47476	0.000928053	0.0463979	-0.862225
BCAS1	1.02185	1.48348	3.47327	0.000932364	0.0463979	-0.866432
ALOX5	0.97741	1.73464	3.46993	0.000942151	0.0465187	-0.87591
IFNGR1	-0.746036	1.84142	-3.46633	0.000952798	0.0466797	-0.886108
IFITM3	-1.03411	2.85232	-3.46185	0.000966235	0.0468013	-0.898817
NPAS2	0.798055	1.5794	3.45955	0.000973167	0.0468013	-0.905302
N4BP1	-0.798096	1.61885	-3.45813	0.000977496	0.0468013	-0.909329
HLA-DPA1	-0.978645	1.83234	-3.4475	0.00101041	0.0480136	-0.939373
SAMHD1	-0.949822	1.56819	-3.43611	0.00104681	0.0493721	-0.971467
MRPL36	-0.767486	1.77654	-3.41539	0.00111628	0.0522584	-1.0297
SRGAP2B	0.802625	2.04317	3.41216	0.00112752	0.0523965	-1.03878
NDUFV2	0.818784	2.71963	3.40089	0.0011675	0.0538582	-1.07034
FLNB	0.797508	2.4743	3.39811	0.00117756	0.0539286	-1.07811
UBE2E1	0.876833	2.57162	3.39067	0.0012049	0.0547839	-1.09889
NRP2	-0.765523	1.04889	-3.38789	0.00121526	0.0548603	-1.10664
SLPI	-1.29428	2.66661	-3.3825	0.0012356	0.0553831	-1.12167
C1QC	-0.784557	1.35887	-3.37981	0.00124586	0.0554495	-1.12915
LGALS7B	-1.07652	2.62523	-3.37694	0.00125691	0.0555502	-1.13714
RPL29	1.11686	3.84719	3.36687	0.00129642	0.0568986	-1.16515
LAMC2	-1.11718	2.01026	-3.36399	0.00130794	0.057008	-1.17314
SLC52A2	0.751576	1.82724	3.35457	0.00134626	0.0582764	-1.19926
S100A6	1.53828	6.07781	3.34973	0.00136636	0.0587443	-1.21266
BNC1	-0.831096	1.40388	-3.34307	0.00139453	0.0595501	-1.23111
LYPD6B	0.889204	1.74699	3.3356	0.0014267	0.0605153	-1.25173
ERBB3	0.8236	2.15034	3.31659	0.00151186	0.063302	-1.3041
SCRIB	0.71526	2.88605	3.31536	0.00151751	0.063302	-1.30747
AMIGO2	0.874288	1.8053	3.31332	0.00152698	0.063302	-1.31308
ACSF2	0.829347	4.08181	3.31214	0.00153247	0.063302	-1.31632
VGLL1	0.925475	1.53258	3.305	0.00156608	0.0642703	-1.33591
ADM	-0.80688	1.65719	-3.29943	0.00159281	0.0649454	-1.35118
EMP2	0.784768	2.46737	3.29701	0.00160455	0.0650047	-1.35781
HSD17B11	0.817685	1.82693	3.29051	0.00163648	0.0658761	-1.37559
FLNA	-1.17566	2.72069	-3.25792	0.00180585	0.0722339	-1.46439
STING1	-0.776885	0.949119	-3.25393	0.00182766	0.0726466	-1.47521
CHD2	0.627069	2.15985	3.24749	0.00186343	0.0736056	-1.49268
VAT1	0.688375	1.72356	3.24088	0.00190086	0.0739589	-1.51059
ABHD16A	0.650828	3.58171	3.23896	0.00191181	0.0739589	-1.51576
IL32	-0.971165	1.89468	-3.23842	0.00191491	0.0739589	-1.51722
CFLAR	-0.702433	1.77841	-3.23768	0.00191919	0.0739589	-1.51923
SERINC2	0.896585	3.07597	3.23007	0.00196354	0.0752072	-1.5398
PDPN	-0.838324	1.73815	-3.22793	0.00197614	0.0752072	-1.54556
SERPINB3	-1.05204	2.08848	-3.22605	0.00198728	0.0752072	-1.55062
RPL32	0.986162	5.0971	3.20627	0.00210838	0.0793152	-1.60384
NCK1	-0.742075	1.40662	-3.20102	0.00214169	0.079818	-1.61794
CPZ	0.925924	1.42539	3.19845	0.00215819	0.079818	-1.62484
ZDHHC20	0.620195	2.09105	3.19822	0.00215963	0.079818	-1.62544
GJB2	-1.13719	2.94113	-3.19502	0.00218031	0.0801138	-1.63401
UBE2J1	-0.690843	1.6841	-3.18232	0.00226432	0.0827197	-1.66799
MAP4K5	0.750181	1.77993	3.17065	0.00234414	0.0851436	-1.69912
HLA-G	-0.817018	1.50731	-3.16841	0.00235977	0.0852213	-1.70508
CHCHD1	0.687364	1.88315	3.16416	0.00238963	0.0858093	-1.71637
RBP1	-0.703024	1.28111	-3.16039	0.00241644	0.0862818	-1.72639
IFI30	-0.896498	3.25424	-3.15487	0.00245622	0.0868667	-1.74105
QSER1	-0.707414	1.27526	-3.15431	0.00246031	0.0868667	-1.74254
DKK1	0.730899	2.5917	3.14579	0.00252301	0.0885856	-1.76513
LAMB3	-0.73922	1.61334	-3.13506	0.0026041	0.0909279	-1.79351
PCBD1	0.72596	1.99849	3.1305	0.00263931	0.0913078	-1.80555
TMEM45A	-1.17498	2.01984	-3.12991	0.00264388	0.0913078	-1.80711
GBP1	-0.905349	1.6487	-3.1232	0.00269663	0.0922042	-1.82482
SLC16A5	0.914189	1.64816	3.1229	0.00269902	0.0922042	-1.82561
PDXK	0.784132	3.1331	3.10982	0.00280462	0.0946629	-1.86001
BIRC2	-0.698994	1.40559	-3.10864	0.00281433	0.0946629	-1.8631
VPS28	0.655855	2.60836	3.10845	0.00281592	0.0946629	-1.86361
RPL8	0.916623	4.39518	3.10345	0.00285749	0.0955521	-1.87674
SERPINB1	-0.834556	1.45854	-3.10029	0.00288398	0.0959304	-1.885
FAM174B	0.767891	1.58423	3.09513	0.0029279	0.0964829	-1.89854
CDC25B	-0.697477	2.18665	-3.09326	0.0029439	0.0964829	-1.90342
PLXNB1	0.630888	2.25499	3.09297	0.00294639	0.0964829	-1.90417
QSOX1	0.8173	2.25214	3.0878	0.0029912	0.0971643	-1.91769
PARVA	-0.643736	1.65512	-3.08703	0.00299795	0.0971643	-1.9197
PTPRM	0.82291	1.4158	3.0843	0.00302196	0.0974427	-1.92684
TLE5	0.811229	2.99234	3.0785	0.00307353	0.0984502	-1.94199
RSL1D1	0.673103	2.17788	3.07655	0.00309104	0.0984502	-1.94707
PLAU	-0.808778	1.60053	-3.07387	0.00311518	0.0984502	-1.95403
NDRG2	0.870935	1.6778	3.07384	0.00311551	0.0984502	-1.95412
APOL4	0.787686	1.90051	3.05945	0.00324862	0.101699	-1.99154
RPL36	0.852827	4.67422	3.05892	0.00325362	0.101699	-1.99291
LAMP2	-0.773372	1.96062	-3.05755	0.00326659	0.101699	-1.99647
IDO1	-0.975637	2.29846	-3.05151	0.00332428	0.102988	-2.01212
TUSC2	0.638451	2.42262	3.04069	0.00343012	0.105748	-2.04012
HEG1	-0.721463	1.80776	-3.03734	0.00346348	0.106258	-2.04877
SLC35E2B	0.665673	1.62761	3.0294	0.00354378	0.108197	-2.06924
ZC3HAV1	-0.677676	1.52607	-3.01726	0.00367004	0.111471	-2.10049
CASP1	-0.710017	1.41806	-3.01572	0.0036863	0.111471	-2.10443
MFSD10	0.716329	1.42698	3.0108	0.00373894	0.111496	-2.11708
POF1B	0.685532	1.30324	3.01073	0.00373965	0.111496	-2.11725
NCLN	0.646633	1.74508	3.00917	0.00375645	0.111496	-2.12125
HLA-DPB1	-0.862218	1.43418	-3.00906	0.00375769	0.111496	-2.12154
DTX4	0.690765	1.82026	3.00284	0.00382541	0.112975	-2.13747
FOS	0.894961	2.10962	2.99069	0.00396106	0.116437	-2.16854
AKR1B1	0.764257	1.61755	2.98281	0.0040513	0.118052	-2.18861
MGAT1	0.704076	2.41814	2.98263	0.00405338	0.118052	-2.18907
DCN	-1.15579	1.62176	-2.97955	0.00408928	0.118552	-2.19693
TNFRSF6B	-0.987969	1.69197	-2.9747	0.00414633	0.119657	-2.20926
RPL19	0.979083	4.30215	2.9703	0.00419865	0.120302	-2.22043
WASF2	-0.761897	1.28909	-2.96963	0.00420675	0.120302	-2.22215
CTHRC1	-0.735411	1.15206	-2.9635	0.00428081	0.121516	-2.23768
MAF	-0.897331	2.09249	-2.96294	0.00428766	0.121516	-2.23911
ITGA5	-0.746589	1.12033	-2.95448	0.00439216	0.123918	-2.26054
DAP	0.660377	2.76468	2.95292	0.00441165	0.123918	-2.26448
PARL	-0.701853	1.29322	-2.94576	0.00450234	0.125906	-2.28258
IGFL1	1.01691	1.72385	2.93865	0.00459399	0.127903	-2.3005
MYO10	-0.750981	1.44589	-2.93505	0.00464102	0.128646	-2.30955
TSPAN9	-0.631776	1.58954	-2.92989	0.00470939	0.129704	-2.32255
SPRR2B	-0.974492	1.16058	-2.92907	0.00472023	0.129704	-2.32459
SCCPDH	0.76891	1.76498	2.92048	0.00483627	0.130754	-2.34617
PDZK1IP1	-0.814446	1.48637	-2.9182	0.00486746	0.130754	-2.35188
NUPR1	-0.862953	1.89185	-2.91816	0.00486805	0.130754	-2.35199
VGLL3	0.757445	1.49214	2.91771	0.00487424	0.130754	-2.35311
LCE2D	0.682175	2.31689	2.91763	0.00487528	0.130754	-2.3533
UBE2L6	-0.762744	1.61809	-2.9171	0.00488259	0.130754	-2.35463
MGST2	0.700123	2.67689	2.902	0.00509468	0.135858	-2.39238
MT1M	-0.694852	2.01801	-2.89396	0.00521116	0.13838	-2.41244
ZNF500	0.607193	1.46439	2.8913	0.0052501	0.138831	-2.41905
PGRMC2	0.720144	3.38213	2.88614	0.00532671	0.14027	-2.43189
CAPN2	-0.774285	2.20152	-2.88409	0.0053573	0.14049	-2.43697
IGFBP4	0.919275	3.28649	2.88055	0.00541071	0.141304	-2.44577
CAMK2N1	0.718951	2.75375	2.87823	0.00544595	0.141639	-2.45152
HLA-F	-0.834769	2.22645	-2.87104	0.00555658	0.143448	-2.46934
WDR6	0.592641	2.00323	2.86933	0.00558315	0.143448	-2.47357
AP1G2	0.53894	1.69354	2.86874	0.00559236	0.143448	-2.47503
ZNF138	0.608042	1.82111	2.86665	0.00562509	0.143448	-2.4802
LTB	-1.22813	1.58447	-2.86517	0.00564844	0.143448	-2.48387
DDIT4	-0.863739	2.00453	-2.86437	0.00566103	0.143448	-2.48584
TRIB1	0.575852	1.54592	2.86284	0.00568526	0.143448	-2.48962
MARS1	-0.594594	1.51708	-2.86209	0.00569705	0.143448	-2.49146
SEMA5A	0.702747	1.73534	2.85817	0.00575967	0.143899	-2.50114
PI3	-1.21182	1.67173	-2.85659	0.00578515	0.143899	-2.50505
C1S	-0.835876	1.62539	-2.85566	0.00580011	0.143899	-2.50733
PAN3	0.543404	1.86928	2.85529	0.00580607	0.143899	-2.50824
RPS3	0.947787	5.25069	2.85211	0.00585774	0.144613	-2.51609
HLA-A	-1.20657	4.39855	-2.84832	0.0059197	0.145407	-2.5254
MARCKSL1	0.699847	2.84449	2.84734	0.00593592	0.145407	-2.52782
SYNPO	-0.594287	1.26962	-2.8422	0.00602129	0.146927	-2.54046
PAM	-0.715367	1.07777	-2.84082	0.00604448	0.146927	-2.54386
RPS6	0.976816	5.50676	2.83851	0.00608325	0.147303	-2.54951
HNRNPF	0.645418	2.55449	2.83304	0.00617625	0.148984	-2.56293
ITPR2	-0.712801	1.18412	-2.82397	0.00633336	0.152193	-2.58514
HLA-DRA	-0.961674	2.77786	-2.82253	0.0063585	0.152219	-2.58864
ZMYM2	0.663229	1.717	2.81194	0.00654721	0.155219	-2.61448
MAPKAPK3	0.618327	1.64451	2.81187	0.00654841	0.155219	-2.61464
CAVIN1	-0.705646	1.4215	-2.81131	0.00655855	0.155219	-2.61601
EHF	0.748196	2.40332	2.80938	0.00659366	0.155219	-2.62072
ZNF208	0.597706	2.3696	2.80867	0.00660663	0.155219	-2.62246
TPD52L1	-0.810662	1.27599	-2.80653	0.00664563	0.155557	-2.62766
MED15	-0.64279	1.74445	-2.80244	0.00672092	0.156739	-2.6376
ANKRD28	0.569017	1.792	2.8011	0.00674578	0.15674	-2.64086
ZNF140	0.712146	2.46996	2.79501	0.00685968	0.158517	-2.65564
MRPL12	0.515828	2.33045	2.79095	0.00693664	0.158517	-2.66548
SAT1	-0.893592	2.77658	-2.78987	0.00695716	0.158517	-2.66809
INPP5A	0.590143	1.6655	2.78926	0.00696874	0.158517	-2.66956
TGFBI	-0.878176	1.08242	-2.78907	0.00697245	0.158517	-2.67003
CCSER1	0.692791	1.52671	2.78905	0.00697275	0.158517	-2.67006
ANKRD13D	0.658682	2.28114	2.78542	0.00704258	0.159531	-2.67885
NECTIN4	0.788726	2.16015	2.77609	0.00722496	0.163078	-2.7014
SRC	0.664081	2.61861	2.77188	0.00730865	0.164168	-2.71155
NOC2L	0.681113	1.7172	2.77105	0.00732522	0.164168	-2.71354
ANXA3	-0.747622	1.61984	-2.76457	0.007456	0.166509	-2.72914
CXCL16	-0.661017	1.10345	-2.75022	0.00775342	0.171977	-2.76358
ECE1	-0.570309	1.72538	-2.74888	0.00778162	0.171977	-2.76678
PRDM1	-0.796764	1.29039	-2.74884	0.0077825	0.171977	-2.76687
LRIG3	-0.655135	1.26748	-2.74465	0.00787161	0.17334	-2.77689
SNHG32	-0.676153	1.76154	-2.73941	0.00798452	0.175216	-2.78942
NCAPG2	-0.661713	1.75018	-2.73618	0.0080548	0.175825	-2.79713
YPEL3	0.658712	2.13471	2.73558	0.00806792	0.175825	-2.79856
LPCAT4	0.577908	2.14547	2.73372	0.00810873	0.175988	-2.803
HLA-DQB1	-0.731098	1.93304	-2.7327	0.00813108	0.175988	-2.80542
RPL31	0.87502	4.74948	2.73074	0.00817451	0.176324	-2.81011
SMAD1	-0.675623	1.22871	-2.72096	0.00839356	0.180068	-2.83335
SHB	-0.573459	1.70501	-2.72046	0.00840506	0.180068	-2.83455
SEPTIN9	0.673295	2.72816	2.71851	0.00844948	0.180408	-2.83918
MAN1C1	0.866249	1.47949	2.71512	0.00852712	0.180893	-2.84722
MEPCE	0.644314	3.92231	2.7143	0.00854601	0.180893	-2.84916
BST2	-0.894365	2.61094	-2.71378	0.00855806	0.180893	-2.8504
DKK3	-0.647114	1.10419	-2.71224	0.00859356	0.181038	-2.85403
GPCPD1	-0.646894	1.46528	-2.70847	0.00868144	0.182281	-2.86297
SGK3	-0.64549	1.11956	-2.70419	0.00878204	0.183647	-2.87308
CPSF6	1.01012	1.97321	2.70324	0.00880459	0.183647	-2.87534
HLA-DMA	-0.709106	1.11477	-2.69937	0.0088966	0.184956	-2.88446
STAT3	-0.63301	2.3868	-2.69717	0.00894952	0.185446	-2.88966
MALL	-0.685684	1.84042	-2.69144	0.00908843	0.187621	-2.90318
HSPA6	-0.717595	2.00292	-2.68973	0.00913012	0.187621	-2.90719
HNMT	0.670189	1.98414	2.68918	0.00914355	0.187621	-2.90848
SLFN5	-0.587371	1.74558	-2.68724	0.00919124	0.187989	-2.91304
RAB4A	0.673963	1.9941	2.68235	0.00931251	0.189634	-2.92453
DPP7	0.625625	1.67558	2.68158	0.00933169	0.189634	-2.92634
CCDC97	0.519144	1.7633	2.67316	0.0095444	0.193335	-2.94609
CASP4	-0.604227	1.36023	-2.66969	0.00963323	0.194511	-2.95421
OTULIN	-0.623141	1.40832	-2.66459	0.00976526	0.196549	-2.96613
SLC25A1	0.712698	1.5091	2.65474	0.0100251	0.201138	-2.98912
RERE	0.514821	1.91173	2.65219	0.0100933	0.201866	-2.99505
KLF13	-0.690318	1.56843	-2.65071	0.0101331	0.202022	-2.9985
NUP107	0.729442	1.79558	2.64953	0.010165	0.202022	-3.00125
CORO1C	-0.547743	1.77301	-2.64816	0.0102021	0.202122	-3.00443
ZBTB7B	0.652979	3.19749	2.64414	0.0103116	0.202272	-3.01376
TEAD2	-0.688921	1.68561	-2.64413	0.0103118	0.202272	-3.01379
FBL	0.591509	3.17796	2.64327	0.0103355	0.202272	-3.01579
SOD2	-0.686622	2.40187	-2.64319	0.0103376	0.202272	-3.01597
LIMA1	-0.67647	1.78989	-2.63763	0.0104911	0.204641	-3.02886
RAC2	-0.629099	1.57658	-2.63215	0.0106445	0.206271	-3.04155
RPSA	0.840831	4.71534	2.62968	0.0107145	0.206271	-3.04727
MCTP1	-0.662154	1.27436	-2.62899	0.010734	0.206271	-3.04886
RARRES1	1.20471	2.41058	2.6287	0.0107423	0.206271	-3.04954
FAT2	-0.618027	1.86571	-2.62788	0.0107656	0.206271	-3.05143
PSMB5	-0.57069	1.72576	-2.62629	0.0108109	0.206271	-3.0551
C1orf52	-0.648596	1.38198	-2.6262	0.0108136	0.206271	-3.05532
TMED4	0.471721	2.79266	2.62542	0.0108358	0.206271	-3.0571
ARL6IP1	0.623721	3.01938	2.61567	0.0111183	0.211014	-3.07958
CCDC47	0.598049	4.25971	2.61356	0.0111803	0.211556	-3.08444
FSCN1	-0.711335	2.43324	-2.61207	0.0112243	0.211719	-3.08786
PHLDB3	0.740828	1.38997	2.61047	0.0112719	0.211719	-3.09156
B4GALT4	0.70123	1.53378	2.60988	0.0112894	0.211719	-3.09291
CST6	0.594546	1.93003	2.60815	0.0113409	0.212055	-3.09688
ELL2	-0.642795	1.75473	-2.60303	0.0114946	0.21417	-3.10863
MEX3C	-0.58948	1.36449	-2.60213	0.0115218	0.21417	-3.11069
RPL14	0.801345	3.94739	2.59594	0.0117106	0.217042	-3.12486
CDCA2	-0.621807	1.29823	-2.59452	0.0117544	0.21717	-3.12811
PPP2CB	-0.552726	2.25435	-2.5908	0.0118697	0.21717	-3.13662
TNFSF10	-0.873223	2.5073	-2.59072	0.0118722	0.21717	-3.1368
SPRR1B	-0.974457	1.38985	-2.58921	0.0119192	0.21717	-3.14025
TXNDC11	-0.677233	1.19958	-2.58822	0.0119502	0.21717	-3.14251
SFN	-0.920779	2.93806	-2.58621	0.0120133	0.21717	-3.1471
IL6ST	-0.58829	1.49786	-2.58614	0.0120154	0.21717	-3.14725
STX4	0.57855	2.48976	2.58533	0.0120412	0.21717	-3.14912
AGRN	0.703159	2.93203	2.58454	0.0120659	0.21717	-3.15091
PPFIBP2	0.570811	1.64022	2.58438	0.0120709	0.21717	-3.15127
ERBB2	0.885338	3.81952	2.58297	0.0121156	0.21717	-3.15448
HPGD	1.0638	2.05825	2.58217	0.0121412	0.21717	-3.15632
UNC13D	0.670147	1.73865	2.581	0.0121783	0.21717	-3.15899
PIK3C2B	0.670969	1.4755	2.58036	0.0121986	0.21717	-3.16043
HSF1	0.486308	1.94797	2.57722	0.0122991	0.218344	-3.16758
MYO1B	-0.697976	1.74547	-2.57411	0.0123994	0.219059	-3.17464
LGALS1	-0.730804	2.00471	-2.57382	0.0124087	0.219059	-3.1753
ELF4	0.532821	1.64151	2.57044	0.0125189	0.220389	-3.183
LLGL2	0.555683	1.61629	2.56574	0.0126731	0.222483	-3.19365
DUSP10	-0.648541	1.73528	-2.56176	0.0128051	0.224179	-3.20267
MAL	0.808658	1.55629	2.55971	0.0128738	0.224312	-3.20732
GSTM1	1.33249	2.39807	2.55941	0.0128838	0.224312	-3.20799
PHLDA1	-0.758984	2.01826	-2.55776	0.012939	0.224655	-3.21171
COL27A1	-0.635095	1.3708	-2.55445	0.0130509	0.225882	-3.2192
LRATD2	0.582623	2.99385	2.55356	0.0130811	0.225882	-3.22121
TRAPPC12	-0.610074	1.29346	-2.55222	0.0131268	0.226052	-3.22423
PSMC5	0.501882	2.33446	2.54775	0.01328	0.22807	-3.23432
RPL15	0.774612	4.84021	2.54461	0.0133886	0.22883	-3.2414
CPTP	0.560225	2.43981	2.54437	0.0133967	0.22883	-3.24192
EPCAM	0.599184	1.74305	2.54289	0.0134484	0.229095	-3.24527
UBR7	-0.529031	1.20152	-2.53878	0.0135922	0.229835	-3.25451
C8orf82	0.542429	1.37118	2.53835	0.0136073	0.229835	-3.25547
GET3	-0.523199	1.48715	-2.5379	0.0136232	0.229835	-3.25648
TGIF1	0.558681	2.37521	2.5375	0.0136374	0.229835	-3.25738
CARD11	0.663281	2.23903	2.53552	0.0137072	0.230397	-3.26182
IFITM1	-0.864793	1.86948	-2.53416	0.0137556	0.230597	-3.26488
RFX5	-0.623366	1.29338	-2.53096	0.0138698	0.231747	-3.27206
C1QA	-0.707141	1.31346	-2.53019	0.0138975	0.231747	-3.27379
RPL30	1.05193	5.61833	2.52878	0.013948	0.231978	-3.27694
ANXA5	-0.667391	1.59517	-2.52275	0.0141669	0.235	-3.29045
AHDC1	-0.546847	1.17871	-2.51545	0.0144357	0.238832	-3.30675
SDF4	0.624341	2.3605	2.51159	0.0145799	0.239307	-3.31536
CCDC9	-0.568568	1.72904	-2.51099	0.0146023	0.239307	-3.31669
CBX6	0.503506	1.92521	2.50893	0.0146796	0.239307	-3.32127
CENPT	0.53651	1.51449	2.50659	0.014768	0.239307	-3.32647
DVL1	0.536079	2.65144	2.50636	0.014777	0.239307	-3.32699
FYB1	-0.61351	1.33725	-2.50531	0.0148168	0.239307	-3.32932
SAP18	0.574895	1.85148	2.50436	0.0148531	0.239307	-3.33144
MAGI1	0.537854	2.33305	2.50423	0.014858	0.239307	-3.33173
ZRANB2	0.546526	2.27892	2.50376	0.0148758	0.239307	-3.33277
PMM2	0.567107	1.66495	2.50358	0.0148829	0.239307	-3.33318
SLC23A2	0.557721	1.76546	2.50289	0.0149092	0.239307	-3.33471
BAG3	-0.568726	1.47601	-2.50264	0.0149188	0.239307	-3.33527
TPSAB1	-0.722243	1.61188	-2.49886	0.0150638	0.24102	-3.34364
HAPLN3	-0.620889	1.15821	-2.4966	0.0151513	0.24148	-3.34866
SNX7	-0.56854	1.43392	-2.49519	0.0152064	0.24148	-3.3518
LY6D	-1.33899	2.88154	-2.49517	0.0152072	0.24148	-3.35184
IL13RA1	-0.502265	1.6353	-2.49392	0.0152558	0.241646	-3.35461
SEMA3F	0.601983	1.93605	2.49139	0.0153549	0.241648	-3.36021
SLC16A1	-0.612428	1.45363	-2.49102	0.0153695	0.241648	-3.36104
S100A2	-1.29814	3.332	-2.49099	0.0153707	0.241648	-3.3611
RNF145	-0.625689	1.05662	-2.48939	0.0154336	0.242035	-3.36463
SLC40A1	0.597908	1.23994	2.48658	0.0155446	0.242699	-3.37084
LDHA	-0.876636	2.79781	-2.48638	0.0155527	0.242699	-3.37129
LRP5	0.576272	1.85478	2.48202	0.0157266	0.243886	-3.38091
PITPNC1	-0.575357	1.48582	-2.4817	0.0157398	0.243886	-3.38163
CCT2	0.887932	2.63003	2.48113	0.0157625	0.243886	-3.38288
DCBLD1	-0.510359	1.50454	-2.48062	0.0157832	0.243886	-3.38401
SSR3	-0.567377	1.8132	-2.47965	0.0158223	0.243894	-3.38615
BRD4	0.519235	2.27697	2.47601	0.0159697	0.245569	-3.39417
SRI	0.663681	2.34427	2.4744	0.0160351	0.245714	-3.3977
CEACAM1	-0.838542	1.40276	-2.47387	0.0160569	0.245714	-3.39888
MYL12B	0.811878	3.54204	2.47281	0.0161003	0.245782	-3.40121
CTSH	0.771605	3.13438	2.47023	0.0162065	0.246807	-3.40689
PRRG4	-0.620042	1.5557	-2.46423	0.0164553	0.24892	-3.42005
CXADR	0.598215	2.58238	2.46417	0.0164578	0.24892	-3.42018
PSMB9	-0.687445	1.70367	-2.46343	0.0164891	0.24892	-3.42182
NQO1	0.651136	1.42545	2.4618	0.0165573	0.24892	-3.42539
ERAP1	-0.628295	1.38216	-2.46158	0.0165664	0.24892	-3.42586
BPTF	0.435959	1.90841	2.46026	0.0166223	0.24892	-3.42877
SCD	0.690974	2.53553	2.45968	0.0166468	0.24892	-3.43004
RIC8A	-0.567001	1.18577	-2.45936	0.0166603	0.24892	-3.43074
TMEM50B	0.495332	2.91282	2.45726	0.0167493	0.249459	-3.43534
BET1L	-0.567541	1.34327	-2.45612	0.0167978	0.249459	-3.43783
TAPBPL	-0.645573	1.45507	-2.45572	0.0168148	0.249459	-3.43871
C10orf99	0.886063	1.34853	2.45477	0.0168551	0.249472	-3.44078
SERINC5	0.597421	2.17573	2.45356	0.0169071	0.249656	-3.44343
ARHGAP27	0.559642	2.09801	2.45064	0.0170324	0.250921	-3.4498
TRIM24	0.596159	1.48492	2.4465	0.0172118	0.252794	-3.45884
MVD	0.506719	1.74474	2.44586	0.0172396	0.252794	-3.46023
NAMPT	-0.694419	2.30884	-2.44412	0.0173155	0.25332	-3.46402
ARNTL2	-0.555082	1.35416	-2.43628	0.0176619	0.257215	-3.4811
RSU1	-0.616762	1.67587	-2.43574	0.0176859	0.257215	-3.48227
CLDN7	0.64355	3.25919	2.43533	0.0177039	0.257215	-3.48314
MYCL	0.718015	1.64806	2.43291	0.0178125	0.2582	-3.48841
SUCLG1	-0.585236	1.56571	-2.43137	0.0178816	0.258608	-3.49175
CCL3	-0.541829	2.75439	-2.42999	0.017944	0.258919	-3.49475
XIAP	-0.52178	1.3497	-2.42794	0.0180365	0.25966	-3.49918
RPL23	0.810399	4.93292	2.42195	0.0183102	0.263001	-3.51214
FURIN	-0.595912	1.54238	-2.42087	0.0183602	0.263122	-3.51449
LAPTM5	-0.636177	1.15021	-2.41979	0.01841	0.263238	-3.51682
THEM6	0.642649	2.10534	2.41658	0.0185589	0.264769	-3.52376
CCNC	-0.572773	1.78945	-2.4148	0.0186419	0.265354	-3.5276
ACSL5	0.603183	1.55944	2.41369	0.0186939	0.265495	-3.52999
CYP4F8	0.918082	1.63074	2.40934	0.018899	0.267806	-3.53937
NRG1	-0.737141	1.4505	-2.40203	0.0192475	0.271383	-3.55509
PDE4C	0.71004	3.17605	2.4018	0.0192586	0.271383	-3.55558
PITPNM1	0.468934	1.78275	2.40135	0.0192802	0.271383	-3.55654
POLR2B	-0.537181	1.47441	-2.39956	0.0193669	0.271784	-3.5604
RELT	-0.645064	1.23547	-2.39833	0.0194265	0.271784	-3.56304
EHD2	-0.573597	1.28751	-2.3981	0.0194377	0.271784	-3.56353
MYO19	-0.502266	1.34808	-2.39573	0.0195527	0.272677	-3.5686
STEAP1	-0.566081	1.33821	-2.39501	0.0195879	0.272677	-3.57014
SLC35F6	-0.630334	1.17783	-2.39231	0.0197203	0.273917	-3.57593
SUSD6	-0.497497	1.39609	-2.38872	0.0198977	0.275775	-3.58362
ARFGAP3	-0.562597	1.23709	-2.38459	0.0201032	0.276707	-3.59244
AIF1	-0.601796	1.35203	-2.38458	0.0201036	0.276707	-3.59246
BRK1	0.588672	2.45971	2.38367	0.0201494	0.276707	-3.59441
CPNE1	0.582382	2.37657	2.38252	0.0202069	0.276707	-3.59685
DOCK1	0.49448	1.61291	2.38158	0.0202545	0.276707	-3.59887
SEC61G	-0.647468	1.97745	-2.38138	0.0202643	0.276707	-3.59929
TMEM132A	-0.567893	1.69294	-2.38124	0.0202714	0.276707	-3.59959
LASP1	0.529165	2.6745	2.3795	0.0203591	0.277262	-3.60329
MAP7D1	-0.615897	1.68085	-2.3787	0.0203998	0.277262	-3.60501
SP1	0.484158	1.93821	2.37702	0.0204852	0.277659	-3.60859
CERK	-0.590103	1.28382	-2.37639	0.0205169	0.277659	-3.60992
MYLK4	0.526202	2.00171	2.37354	0.0206626	0.278501	-3.61598
ARAP1	0.537793	2.50259	2.37345	0.0206672	0.278501	-3.61618
NOP58	-0.526087	1.52593	-2.37234	0.0207243	0.278676	-3.61854
TRIM22	-0.573368	1.22571	-2.37077	0.0208052	0.279169	-3.62188
PALLD	-0.573964	1.65437	-2.36731	0.0209841	0.280974	-3.62922
NTAN1	0.55006	1.77714	2.36423	0.0211448	0.282527	-3.63576
TBC1D9	0.606367	1.40113	2.35694	0.0215293	0.287058	-3.65119
CCL5	-0.599098	1.41195	-2.35526	0.0216191	0.287648	-3.65475
ECHS1	0.577554	2.23333	2.34803	0.0220079	0.291863	-3.67001
NPTN	-0.519577	1.64668	-2.34765	0.0220282	0.291863	-3.6708
OSBP	0.498993	1.95839	2.34051	0.0224188	0.296416	-3.68583
BRD7	-0.544236	1.34728	-2.33851	0.0225294	0.296781	-3.69004
SQOR	-0.536718	1.39422	-2.33831	0.0225403	0.296781	-3.69045
ZNF771	0.978426	3.55309	2.33689	0.0226195	0.296842	-3.69345
DESI1	-0.500922	1.65993	-2.33653	0.0226391	0.296842	-3.69419
SCN9A	-0.951473	1.11751	-2.33552	0.0226953	0.296842	-3.69631
CRIP2	-0.673471	1.77338	-2.33485	0.0227328	0.296842	-3.69772
FDFT1	0.69885	1.5417	2.33259	0.0228592	0.297877	-3.70246
IL4I1	0.582281	3.80634	2.3272	0.0231632	0.300718	-3.71374
LYPLA2	0.412045	2.42247	2.32701	0.0231742	0.300718	-3.71415
SKAP2	0.587274	1.5834	2.32594	0.0232352	0.300718	-3.71639
PROM2	0.597439	2.01322	2.32537	0.0232676	0.300718	-3.71758
PSMA1	-0.572986	1.89983	-2.32327	0.0233875	0.301381	-3.72197
ODF2	0.490886	1.37771	2.3228	0.0234143	0.301381	-3.72295
SCUBE2	0.756887	1.58444	2.31832	0.0236722	0.304082	-3.7323
PYGL	0.554901	1.68897	2.31374	0.0239387	0.306881	-3.74185
PTCD3	0.508528	1.75022	2.30982	0.0241688	0.309016	-3.75001
MUC4	-0.804004	1.50948	-2.30835	0.0242553	0.309016	-3.75306
AGFG1	-0.487933	1.93365	-2.30755	0.0243025	0.309016	-3.75472
HIF1A	-0.590088	1.8677	-2.30755	0.0243026	0.309016	-3.75472
NELFCD	0.478106	1.81334	2.30626	0.0243791	0.309016	-3.7574
LGALS8	-0.473437	1.86592	-2.30593	0.0243986	0.309016	-3.75808
CCN2	-0.649012	0.946522	-2.30384	0.0245233	0.309975	-3.76242
RHPN2	0.516982	2.37708	2.30244	0.0246071	0.310412	-3.76533
GIT1	0.457369	2.03537	2.3011	0.024687	0.310704	-3.7681
THBD	-0.515461	1.41304	-2.29899	0.0248144	0.310704	-3.77248
CD74	-0.904967	4.86477	-2.2988	0.0248259	0.310704	-3.77287
HOOK3	-0.463678	1.79639	-2.29878	0.0248268	0.310704	-3.77291
RPS15	0.67774	4.02598	2.29789	0.0248809	0.310765	-3.77476
MYADM	-0.657157	1.40169	-2.29645	0.0249677	0.311235	-3.77773
GPR141	0.841904	3.60045	2.29473	0.0250726	0.311901	-3.7813
CAPG	0.543385	2.67674	2.29361	0.0251407	0.311901	-3.7836
ADCK5	0.517318	1.65747	2.29314	0.0251692	0.311901	-3.78457
PSMF1	-0.564679	1.55494	-2.29161	0.0252632	0.312453	-3.78774
INPPL1	0.444081	2.05283	2.28949	0.0253932	0.313359	-3.79212
PTK7	-0.572114	1.22023	-2.2888	0.0254356	0.313359	-3.79353
OVOL1	0.451069	1.66432	2.28368	0.0257535	0.315615	-3.8041
IL1RAP	-0.591812	1.63141	-2.28367	0.0257539	0.315615	-3.80412
METRNL	0.619574	2.96496	2.28343	0.0257686	0.315615	-3.8046
PRRX1	-0.645182	1.27701	-2.28184	0.0258683	0.316224	-3.80789
TACSTD2	0.869013	4.4094	2.27828	0.0260917	0.317799	-3.8152
SSH3	0.55601	1.73116	2.27819	0.0260977	0.317799	-3.81539
MRPS16	0.445859	2.19757	2.27607	0.0262313	0.318212	-3.81974
PHB	0.516676	2.8616	2.27575	0.0262518	0.318212	-3.8204
HGS	0.473049	2.14827	2.27259	0.0264527	0.318212	-3.82688
XG	-0.540465	1.29483	-2.2725	0.0264586	0.318212	-3.82707
EPPK1	0.58886	1.84393	2.27237	0.0264667	0.318212	-3.82733
SLC39A11	0.529507	1.82548	2.27198	0.026492	0.318212	-3.82814
LTBP4	0.488035	2.00853	2.27141	0.0265282	0.318212	-3.8293
SBDS	-0.468517	2.00814	-2.27131	0.0265345	0.318212	-3.8295
SOX13	0.577804	1.59026	2.26917	0.0266717	0.319253	-3.83389
OSCAR	-0.663203	1.15052	-2.26594	0.0268806	0.321144	-3.84051
SLC36A4	0.632274	2.68044	2.26398	0.0270079	0.322056	-3.84453
LY6E	-0.703568	2.65795	-2.25984	0.0272783	0.324668	-3.85298
UQCRQ	0.555474	3.16906	2.25855	0.0273625	0.325059	-3.8556
RPS17	0.690379	5.8182	2.25589	0.0275381	0.326531	-3.86103
LARS1	-0.453096	1.69426	-2.254	0.0276638	0.327407	-3.86489
NUDCD3	0.503623	1.55261	2.25172	0.0278152	0.328303	-3.86952
ERN2	0.582037	1.2698	2.2513	0.0278434	0.328303	-3.87038
ETS2	-0.601653	2.04441	-2.25006	0.027926	0.328664	-3.8729
PABPC4	0.577558	2.52891	2.24695	0.0281351	0.329733	-3.87922
RAC1	-0.559596	1.84655	-2.24681	0.0281445	0.329733	-3.8795
OSTC	-0.530129	1.13957	-2.24638	0.0281734	0.329733	-3.88037
RCN1	0.689804	3.11334	2.24525	0.0282503	0.330022	-3.88268
USP14	0.509007	2.14306	2.24062	0.0285648	0.33285	-3.89207
GABBR1	-0.575486	1.47595	-2.24014	0.0285977	0.33285	-3.89304
MTHFD2	-0.519012	1.56944	-2.23824	0.028728	0.333658	-3.89689
BAK1	-0.555452	1.48639	-2.23759	0.0287727	0.333658	-3.89821
ECM1	-0.641201	1.40105	-2.23589	0.0288898	0.334402	-3.90165
STRAP	-0.545584	1.44175	-2.234	0.02902	0.334815	-3.90546
KRTCAP3	0.498375	1.42938	2.23384	0.0290314	0.334815	-3.90579
SHISA5	0.526622	3.06779	2.23012	0.0292901	0.337026	-3.9133
SOAT1	-0.499021	1.60926	-2.22955	0.0293298	0.337026	-3.91445
MAP4	0.5436	1.81356	2.22747	0.0294757	0.337593	-3.91865
LENG1	0.449251	3.10358	2.2273	0.0294876	0.337593	-3.91899
HTRA1	-0.631258	1.23338	-2.2265	0.0295441	0.337593	-3.92061
TIMM9	-0.503217	1.36432	-2.22557	0.0296094	0.337593	-3.92248
GOLIM4	-0.470432	1.47661	-2.22462	0.0296767	0.337593	-3.9244
MT1HL1	-0.632503	1.40794	-2.22352	0.0297541	0.337593	-3.9266
RPL13	0.789244	5.2171	2.22306	0.0297869	0.337593	-3.92754
YME1L1	0.456809	2.07537	2.22278	0.0298065	0.337593	-3.92809
ZNF274	-0.542908	1.32553	-2.22111	0.0299252	0.338331	-3.93145
KRT28	0.607169	4.21403	2.21749	0.0301843	0.340652	-3.93874
SRP14	0.499671	2.25746	2.20984	0.0307374	0.346275	-3.95409
LARP1	-0.502514	1.373	-2.20819	0.0308575	0.34701	-3.95738
RPS28	0.603061	4.68221	2.20654	0.0309782	0.347748	-3.96068
COG7	0.49483	1.41811	2.20473	0.0311116	0.348257	-3.96431
WNK1	-0.48773	1.94742	-2.20443	0.0311337	0.348257	-3.96491
PDXDC1	0.531316	2.30491	2.20198	0.0313143	0.348714	-3.96979
IFI35	-0.492553	1.48295	-2.20092	0.0313935	0.348714	-3.97192
EXT2	-0.465217	1.3048	-2.20049	0.0314249	0.348714	-3.97277
PPP2R5C	-0.418404	2.1092	-2.20035	0.0314355	0.348714	-3.97305
RNF187	-0.576636	1.71107	-2.20015	0.0314505	0.348714	-3.97345
DDX6	-0.500272	1.5885	-2.19895	0.0315398	0.349092	-3.97585
WIPF1	-0.510904	1.34675	-2.19695	0.0316893	0.350133	-3.97984
COL6A1	-0.74614	2.62408	-2.19541	0.0318048	0.350796	-3.98291
GORASP1	0.45374	1.49543	2.19421	0.0318947	0.351086	-3.98529
RFNG	0.477038	2.0266	2.19204	0.0320582	0.351086	-3.9896
CFH	-0.634873	1.13369	-2.19167	0.0320863	0.351086	-3.99034
TMEM134	0.474065	2.04252	2.19084	0.0321491	0.351086	-3.99199
ST6GAL1	-0.581383	1.64435	-2.19003	0.0322109	0.351086	-3.99361
SPATA12	0.463339	1.89452	2.18979	0.0322288	0.351086	-3.99408
DBN1	-0.544365	1.44522	-2.18956	0.0322468	0.351086	-3.99455
LRP11	0.44556	1.49522	2.18869	0.0323124	0.351086	-3.99626
AP2A1	0.501935	2.12146	2.18696	0.0324444	0.351086	-3.9997
TNFRSF14	-0.502002	1.44239	-2.18653	0.0324779	0.351086	-4.00057
DUSP11	0.456954	1.89974	2.18641	0.0324868	0.351086	-4.0008
MASTL	-0.522569	1.45656	-2.18627	0.0324977	0.351086	-4.00108
LSP1	-0.642188	1.43407	-2.18549	0.0325574	0.351131	-4.00263
CRIM1	0.630418	1.37455	2.18463	0.0326229	0.351239	-4.00432
ZNF391	0.552687	1.96057	2.18218	0.0328119	0.351785	-4.00919
APOBEC3A_B	0.3913	4.86841	2.18146	0.0328673	0.351785	-4.01061
IMPDH1	-0.543724	1.77144	-2.18084	0.0329151	0.351785	-4.01183
ARRDC1	0.474159	2.82267	2.1801	0.0329729	0.351785	-4.01331
ABLIM1	-0.531174	1.15354	-2.1797	0.0330034	0.351785	-4.01409
GPANK1	-0.556017	1.4779	-2.17965	0.0330077	0.351785	-4.0142
MARCKS	0.481998	4.37421	2.17601	0.0332909	0.353908	-4.02139
TUBB4B	0.48778	3.58496	2.17453	0.0334071	0.353908	-4.02433
ACBD6	-0.499366	1.22719	-2.1742	0.0334328	0.353908	-4.02497
RHOB	0.535276	1.4787	2.1729	0.033535	0.353908	-4.02754
SIPA1L3	0.44189	2.26672	2.17263	0.0335564	0.353908	-4.02808
SAMD4B	0.503433	2.12209	2.17237	0.0335768	0.353908	-4.02859
GRHL1	0.442467	2.42144	2.17045	0.0337284	0.353908	-4.03238
CYP2A6	0.51478	3.35005	2.16969	0.0337881	0.353908	-4.03387
FAM114A1	-0.50038	1.29827	-2.16948	0.0338047	0.353908	-4.03428
CFHR1	0.522779	1.57717	2.16943	0.0338085	0.353908	-4.03438
RANBP2	0.504395	2.43177	2.16923	0.0338247	0.353908	-4.03478
MOGS	0.489594	2.08983	2.16855	0.0338789	0.353908	-4.03613
PRIM2	-0.510474	1.73128	-2.16782	0.0339366	0.353926	-4.03756
HMGCLL1	0.610374	4.23873	2.16672	0.0340242	0.354132	-4.03973
HMGA1	0.638713	3.4135	2.16391	0.0342487	0.354132	-4.04526
FAM118A	0.588868	1.86711	2.16365	0.0342698	0.354132	-4.04578
NDUFA8	-0.48264	1.55394	-2.16309	0.0343141	0.354132	-4.04686
PDCD4	0.458208	3.91038	2.16278	0.0343389	0.354132	-4.04747
MRPS23	0.492088	1.58045	2.16272	0.0343444	0.354132	-4.0476
THEM5	0.465715	2.74243	2.16266	0.0343486	0.354132	-4.04771
P4HB	0.676619	3.94438	2.15777	0.0347438	0.356875	-4.05733
ADRB1	0.570634	2.58223	2.15705	0.0348019	0.356875	-4.05873
DMPK	0.458976	1.80715	2.15673	0.0348283	0.356875	-4.05937
MSI2	0.44613	1.69988	2.15658	0.0348404	0.356875	-4.05966
CACNB3	0.561015	1.43712	2.1547	0.0349937	0.357075	-4.06335
TUBB6	-0.628614	2.01937	-2.15452	0.0350087	0.357075	-4.06371
PNKP	-0.478904	2.17553	-2.15426	0.0350295	0.357075	-4.06421
TARS1	-0.522118	1.33622	-2.15351	0.0350905	0.357121	-4.06567
AHSA1	-0.513802	1.77179	-2.15255	0.0351693	0.357347	-4.06755
MT1E	-0.731243	0.939991	-2.1489	0.0354696	0.359563	-4.07469
DHRS3	-0.630056	1.95009	-2.14836	0.0355148	0.359563	-4.07576
RPL39	0.800853	3.6863	2.14774	0.0355657	0.359563	-4.07696
S100A11	0.982071	5.65686	2.14617	0.035696	0.359563	-4.08003
CSNK1A1	-0.637244	1.48683	-2.14588	0.0357203	0.359563	-4.0806
UQCRC1	0.604442	2.18785	2.14464	0.0358233	0.359563	-4.08302
CHPF	-0.489302	1.60619	-2.14316	0.035947	0.359563	-4.08591
HSP90AB1	0.636542	4.36872	2.14291	0.0359678	0.359563	-4.0864
ANKH	-0.59588	1.23449	-2.14257	0.035996	0.359563	-4.08706
EPHX1	-0.489214	1.58618	-2.14197	0.0360464	0.359563	-4.08823
LCP2	-0.506599	1.21451	-2.14186	0.0360556	0.359563	-4.08844
ZNF524	0.537511	2.05568	2.14169	0.03607	0.359563	-4.08878
JUN	-0.486261	1.39032	-2.14	0.0362116	0.360392	-4.09207
SH3D21	0.454471	2.34222	2.13934	0.0362673	0.360392	-4.09335
STBD1	0.463332	3.25987	2.13846	0.0363417	0.360564	-4.09507
ZMYND11	0.428896	1.96523	2.13695	0.0364689	0.361259	-4.098
NET1	0.531669	2.38845	2.13374	0.0367415	0.363213	-4.10425
PPP1R18	-0.536121	1.14206	-2.13328	0.036781	0.363213	-4.10515
AKR1C3	0.622614	1.90849	2.13136	0.0369451	0.364264	-4.10888
ZFP36	0.543558	3.14743	2.13063	0.0370076	0.364312	-4.1103
DMAC2	-0.481549	1.56829	-2.12958	0.0370976	0.36463	-4.11233
POGK	0.523905	1.56215	2.12864	0.0371785	0.364711	-4.11416
HNRNPK	-0.537348	2.43938	-2.12772	0.0372581	0.364711	-4.11595
C1R	-0.63659	1.45389	-2.12748	0.037279	0.364711	-4.11642
SHOC2	-0.563877	1.07007	-2.12625	0.037385	0.365183	-4.11879
FAM204A	0.423093	1.89623	2.12187	0.0377651	0.367375	-4.12727
RPL11	0.667198	4.4754	2.12132	0.0378134	0.367375	-4.12834
MCAM	-0.606092	1.59171	-2.12111	0.0378316	0.367375	-4.12874
DAD1	-0.507907	1.92073	-2.12091	0.0378493	0.367375	-4.12913
HEMK1	0.588331	1.27788	2.1193	0.0379906	0.367375	-4.13225
VDAC3	-0.519184	1.93297	-2.11888	0.0380274	0.367375	-4.13306
NDE1	-0.499932	1.63996	-2.11789	0.0381137	0.367375	-4.13496
COL6A2	-0.832564	2.16566	-2.1178	0.0381219	0.367375	-4.13514
RPL41	0.546806	5.59167	2.11768	0.0381326	0.367375	-4.13537
EIF2A	-0.43996	1.21699	-2.11548	0.0383265	0.36781	-4.13962
AMFR	-0.460417	1.29293	-2.11533	0.0383398	0.36781	-4.13991
ADSS2	0.463784	2.22339	2.11519	0.0383523	0.36781	-4.14018
H3-3A	0.703657	3.94926	2.11427	0.0384332	0.36791	-4.14194
PLXND1	-0.553122	1.3647	-2.11321	0.0385275	0.36791	-4.14399
NDRG1	-0.865914	2.91769	-2.1131	0.0385374	0.36791	-4.1442
SIVA1	-0.467967	1.85521	-2.11233	0.0386057	0.368006	-4.14569
ERG28	0.445024	1.40264	2.11156	0.0386744	0.368106	-4.14717
GIPC1	0.534017	2.79841	2.11028	0.0387891	0.368642	-4.14965
MCM8	-0.497933	1.66304	-2.10919	0.038886	0.369008	-4.15174
GDF15	0.66738	1.68829	2.10823	0.0389722	0.369272	-4.15359
IL24	0.479971	3.01085	2.10745	0.0390423	0.369383	-4.15509
GRB7	0.53239	1.70372	2.10506	0.0392576	0.370864	-4.15968
EEF1G	0.810071	4.59954	2.10374	0.0393762	0.371429	-4.1622
NBR1	0.438254	1.81625	2.10086	0.039638	0.373341	-4.16774
CORO1A	-0.52046	1.54073	-2.10017	0.0397009	0.373378	-4.16907
HSPA1B	0.625621	2.63087	2.09809	0.0398912	0.37461	-4.17306
PLPP2	0.442267	1.59556	2.09546	0.0401322	0.376314	-4.17809
ATL3	-0.457935	1.75019	-2.09478	0.0401947	0.376342	-4.17939
TK1	-0.425023	2.35488	-2.09253	0.0404027	0.377237	-4.18369
MROH1	0.458286	2.24858	2.09245	0.0404097	0.377237	-4.18384
RAP2B	-0.51978	2.45637	-2.09076	0.0405664	0.378058	-4.18707
SCO2	-0.527498	1.52805	-2.0901	0.0406277	0.378058	-4.18833
RPS16	0.654642	5.64933	2.08957	0.0406771	0.378058	-4.18934
PRNP	-0.703566	2.02128	-2.0887	0.0407586	0.378259	-4.19101
TIMM13	0.450546	2.73342	2.08742	0.0408777	0.378808	-4.19344
ZNF532	-0.489982	1.66528	-2.08553	0.041055	0.379894	-4.19705
RAB25	0.527083	2.23844	2.08402	0.0411965	0.38036	-4.19992
KRT19	0.909401	4.78559	2.08371	0.0412258	0.38036	-4.20051
TRIM2	-0.534926	1.42796	-2.08285	0.0413069	0.380554	-4.20215
CALM1	-0.495457	1.33152	-2.07827	0.0417406	0.38399	-4.21086
RPS14	0.697912	4.22846	2.07529	0.0420255	0.386048	-4.21652
PGM1	-0.559594	1.48729	-2.07441	0.0421093	0.386257	-4.21818
ALYREF	0.45638	2.50541	2.07318	0.0422282	0.386412	-4.22053
GLG1	-0.473189	1.03756	-2.07296	0.0422485	0.386412	-4.22093
EWSR1	0.517003	2.75774	2.06998	0.0425369	0.388162	-4.22659
LAGE3	-0.516268	1.58744	-2.06971	0.0425627	0.388162	-4.2271
FLOT2	0.4608	2.06142	2.06685	0.0428406	0.390133	-4.23251
RBM4	0.351921	2.40214	2.06581	0.0429415	0.39049	-4.23447
ZNF737	0.552083	1.35334	2.06286	0.0432306	0.392553	-4.24005
PPDPF	0.714908	3.37996	2.05841	0.0436689	0.394973	-4.24844
MUC1	-0.655973	1.78759	-2.05802	0.043707	0.394973	-4.24916
RPLP1	0.696202	5.88726	2.05728	0.0437807	0.394973	-4.25057
SPTBN2	0.488517	1.8376	2.05718	0.0437911	0.394973	-4.25076
RPL35A	0.781494	4.50881	2.05693	0.0438152	0.394973	-4.25122
UBE2S	-0.591874	1.95777	-2.05533	0.0439747	0.394973	-4.25424
EXOSC5	0.434282	1.69853	2.05503	0.0440047	0.394973	-4.25481
SYTL1	0.499281	2.11143	2.05396	0.0441114	0.394973	-4.25682
CPSF1	0.478365	2.20233	2.05335	0.0441717	0.394973	-4.25795
SEMA6A	0.572165	1.55973	2.05316	0.0441915	0.394973	-4.25833
PRDX1	0.651965	3.69836	2.05314	0.0441931	0.394973	-4.25836
PTK2	0.468852	2.16994	2.05227	0.0442805	0.394973	-4.26
CTSC	-0.590837	1.99469	-2.05145	0.0443627	0.394973	-4.26154
SPI1	-0.54343	1.32924	-2.05136	0.044372	0.394973	-4.26171
FABP5	-0.900718	3.4946	-2.04937	0.0445716	0.396192	-4.26544
PIM1	0.53249	2.09158	2.04733	0.0447772	0.397461	-4.26926
SPON2	-0.557778	1.41507	-2.04639	0.0448728	0.39775	-4.27103
GALNT1	0.540834	2.05031	2.0431	0.0452071	0.400153	-4.27719
C19orf53	0.453315	2.52225	2.04245	0.0452731	0.400177	-4.2784
RPL26	0.670253	4.3041	2.04095	0.0454271	0.400769	-4.28122
IL1R1	0.528694	1.76494	2.04056	0.045467	0.400769	-4.28195
ATF7IP	-0.471188	1.26674	-2.03976	0.0455492	0.400795	-4.28344
DST	-0.586734	2.3879	-2.03929	0.0455968	0.400795	-4.28431
TSC22D1	0.435451	1.79351	2.03717	0.0458153	0.402157	-4.28828
PSMC1	-0.411725	2.23266	-2.03611	0.0459249	0.402245	-4.29026
STXBP2	0.431333	1.95767	2.03541	0.0459978	0.402245	-4.29157
PPP3CB	0.446691	1.34008	2.03427	0.0461158	0.402245	-4.2937
PLXNC1	-0.556238	0.978667	-2.03426	0.0461164	0.402245	-4.29371
FAM53B	-0.440212	1.64482	-2.0334	0.0462062	0.402245	-4.29532
HMGCS1	-0.495154	1.64836	-2.03339	0.0462073	0.402245	-4.29534
SLC20A2	-0.524884	1.5533	-2.03176	0.0463767	0.40312	-4.29837
ALKBH5	-0.474178	1.735	-2.0312	0.0464353	0.40312	-4.29942
HACD3	0.434234	2.15101	2.03002	0.0465584	0.403634	-4.30161
RPS25	0.651819	3.99286	2.02704	0.0468709	0.405786	-4.30715
RNF149	0.462015	2.35802	2.02628	0.0469508	0.405922	-4.30856
ANXA11	0.517303	3.00964	2.02181	0.0474245	0.408475	-4.31687
TMX4	-0.443986	1.30749	-2.0218	0.0474255	0.408475	-4.31689
ITGB2	-0.500562	1.09803	-2.02166	0.0474399	0.408475	-4.31714
ZDHHC3	0.393612	2.1211	2.0204	0.0475738	0.40907	-4.31947
RPLP0	0.690502	5.19163	2.01782	0.0478501	0.410887	-4.32427
PTP4A3	0.444409	2.55502	2.01716	0.047921	0.410937	-4.32549
EGLN2	-0.435322	1.47243	-2.01493	0.0481596	0.412424	-4.3296
RAB12	0.509355	1.35011	2.01252	0.0484203	0.413713	-4.33406
WDFY1	-0.442344	1.02494	-2.01233	0.048441	0.413713	-4.33442
SUCLG2	0.450598	1.62944	2.00832	0.0488766	0.416344	-4.34182
ZNF350	0.546263	1.25957	2.00828	0.0488809	0.416344	-4.34189
CEBPB	-0.406494	2.27345	-2.0042	0.0493277	0.419584	-4.34941
MTA3	0.444428	1.84808	2.00271	0.0494915	0.420201	-4.35214
H2BC14	0.511598	1.54164	2.00147	0.0496284	0.420201	-4.35442
BECN1	-0.431009	1.76896	-2.00105	0.0496749	0.420201	-4.3552
PET100	0.429605	2.52666	2.00069	0.0497154	0.420201	-4.35587
DENND2D	0.441061	1.59034	2.00052	0.0497341	0.420201	-4.35618
GOLM2	0.429176	1.97624	1.9995	0.049847	0.420201	-4.35805
FCGR2C	-0.482942	1.38075	-1.99933	0.0498657	0.420201	-4.35836
ARL4C	-0.497313	1.35811	-1.9983	0.0499806	0.420216	-4.36026
RPL34	0.588854	4.5244	1.99812	0.0500003	0.420216	-4.36059
PPP1R8	0.35553	1.96855	1.99693	0.0501322	0.420349	-4.36276
ISY1	-0.39034	1.34463	-1.99567	0.050273	0.420349	-4.36507
LSM1	-0.45984	1.83852	-1.99503	0.0503453	0.420349	-4.36626
BLOC1S1	0.419101	2.21424	1.99502	0.0503463	0.420349	-4.36628
PIP4K2A	-0.488295	1.14454	-1.99455	0.0503986	0.420349	-4.36713
SFT2D2	-0.466767	2.02237	-1.99169	0.05072	0.420349	-4.37238
ADPGK	0.44295	1.46993	1.99157	0.0507332	0.420349	-4.37259
GBP5	-0.586917	1.15963	-1.99124	0.0507699	0.420349	-4.37319
SVIL	-0.404591	1.85985	-1.9906	0.0508426	0.420349	-4.37437
FOXA1	0.573306	1.79823	1.99043	0.0508622	0.420349	-4.37469
FBRS	0.422719	3.79925	1.98993	0.0509182	0.420349	-4.37559
SGPP2	-0.538424	1.6018	-1.98992	0.0509196	0.420349	-4.37561
ELF2	0.418281	1.47841	1.98974	0.0509395	0.420349	-4.37594
ACAA1	0.495527	1.89559	1.98812	0.0511234	0.420349	-4.37891
MICALL2	0.398914	3.18492	1.98789	0.0511494	0.420349	-4.37933
DCBLD2	-0.574756	1.59005	-1.9875	0.0511938	0.420349	-4.38004
CD40	-0.503027	1.42461	-1.98738	0.0512075	0.420349	-4.38026
MYLK	-0.448625	1.46902	-1.98649	0.0513077	0.420349	-4.38187
TBC1D17	-0.478297	1.53706	-1.98614	0.0513485	0.420349	-4.38253
ASS1	-0.468102	1.89965	-1.98558	0.0514118	0.420349	-4.38354
ENO2	-0.55679	1.3982	-1.98557	0.051413	0.420349	-4.38356
PABIR2	0.409336	1.97198	1.98437	0.0515493	0.420919	-4.38574
ROGDI	-0.469228	1.64318	-1.98181	0.0518432	0.422431	-4.39043
UBA6	-0.402054	1.727	-1.98067	0.0519736	0.422431	-4.3925
ATP6V1B2	-0.473667	1.46275	-1.98029	0.0520169	0.422431	-4.39318
ZNF574	0.369066	2.12279	1.97927	0.0521353	0.422431	-4.39505
CYC1	0.485043	2.28515	1.97904	0.052161	0.422431	-4.39546
MCM3AP	-0.430598	1.59972	-1.97878	0.0521911	0.422431	-4.39593
STK24	0.51431	2.54902	1.97864	0.0522072	0.422431	-4.39619
RASA3	-0.529218	1.04685	-1.97811	0.0522691	0.422431	-4.39716
EIF3E	0.593586	2.37549	1.97729	0.0523632	0.42265	-4.39864
DPM2	-0.384432	1.45965	-1.97474	0.052659	0.424011	-4.40328
ELF1	-0.436211	1.32689	-1.97438	0.052701	0.424011	-4.40394
ENAH	-0.404806	1.59587	-1.97363	0.0527884	0.424011	-4.4053
DBI	0.442517	3.68825	1.97353	0.0528001	0.424011	-4.40548
B4GALT2	-0.435132	1.79549	-1.97233	0.0529405	0.424559	-4.40767
CSNK1G2	0.400091	2.33358	1.97143	0.0530455	0.424559	-4.4093
TRNP1	0.48318	1.99863	1.97122	0.0530699	0.424559	-4.40967
ZNF383	0.420338	1.93145	1.96853	0.0533862	0.426549	-4.41456
EEF1D	0.553203	3.5909	1.96731	0.0535293	0.426975	-4.41676
BCL2L11	-0.538329	1.28516	-1.96625	0.053655	0.426975	-4.41869
NOP53	0.469029	2.67224	1.96619	0.0536615	0.426975	-4.41879
S100A14	-0.62394	2.24655	-1.96578	0.0537097	0.426975	-4.41953
IER3	-0.491292	1.97578	-1.96449	0.0538624	0.427652	-4.42186
RPS19BP1	-0.52987	1.38489	-1.96235	0.0541165	0.42913	-4.42573
CXCL17	-0.611003	1.64667	-1.96138	0.054232	0.429507	-4.42748
PDP1	-0.400723	2.01419	-1.96005	0.0543911	0.430227	-4.42989
YIF1A	0.405687	1.86087	1.95865	0.0545588	0.431015	-4.43241
FOXQ1	0.543843	1.72878	1.95789	0.0546496	0.431193	-4.43378
PGPEP1	0.468973	1.89338	1.95473	0.0550301	0.433508	-4.43948
TYROBP	-0.456366	1.24476	-1.95432	0.0550802	0.433508	-4.44022
ZMYM1	0.462307	1.3648	1.9529	0.0552516	0.434139	-4.44277
IRF1	-0.562593	1.79747	-1.95201	0.05536	0.434139	-4.44438
FBXW4	-0.454763	1.39093	-1.95189	0.0553747	0.434139	-4.4446
PCSK6	0.487387	1.72525	1.95139	0.0554351	0.434139	-4.44549
POLRMT	0.485703	1.66027	1.94937	0.0556811	0.434963	-4.44912
TFE3	0.471268	1.48355	1.94936	0.055682	0.434963	-4.44914
MRPL33	0.411445	2.65447	1.94883	0.0557468	0.434963	-4.45009
SULT1C4	0.495368	2.54976	1.94792	0.0558577	0.435291	-4.45172
HDAC7	0.370997	2.32813	1.94606	0.0560857	0.436175	-4.45506
REL	0.436266	1.92889	1.94559	0.0561442	0.436175	-4.45592
RNF213	0.537513	2.68821	1.94385	0.0563578	0.436175	-4.45903
TXNL1	-0.41552	1.79691	-1.94339	0.0564147	0.436175	-4.45986
OSTM1	-0.466764	1.33507	-1.94325	0.0564312	0.436175	-4.46009
COX6B1	0.537856	3.58263	1.94308	0.056452	0.436175	-4.4604
RBPJ	-0.441815	1.37832	-1.94307	0.0564543	0.436175	-4.46043
KCTD12	-0.486939	1.77392	-1.9425	0.0565244	0.436183	-4.46145
UBR4	-0.411281	1.37755	-1.94079	0.0567361	0.437162	-4.46451
VSIG10	0.447013	1.79254	1.94036	0.0567895	0.437162	-4.46528
SPG7	0.366684	2.14854	1.93974	0.0568661	0.437219	-4.46639
MAPKAP1	-0.45184	1.13747	-1.93711	0.0571929	0.439197	-4.47108
EPB41L1	0.499833	1.70007	1.93383	0.0576042	0.441678	-4.47695
DNPEP	-0.378999	2.22247	-1.93342	0.0576558	0.441678	-4.47768
MBTD1	0.461078	1.31089	1.92815	0.0583211	0.445866	-4.48707
FDPS	0.378274	1.91217	1.92764	0.0583853	0.445866	-4.48796
DNAJB2	-0.462093	1.49633	-1.92713	0.0584508	0.445866	-4.48888
ZYX	-0.495804	2.47708	-1.92686	0.0584846	0.445866	-4.48935
ANP32A	0.403105	2.15215	1.92318	0.0589536	0.448899	-4.49588
ARHGAP11A	-0.435033	1.59326	-1.9217	0.0591443	0.449193	-4.49852
DHCR24	-0.464167	2.26796	-1.92049	0.0592994	0.449193	-4.50066
PAFAH1B2	0.323776	3.30557	1.92043	0.0593076	0.449193	-4.50078
PLXNB2	0.424908	3.32196	1.92002	0.0593599	0.449193	-4.5015
AGTRAP	-0.435506	1.62505	-1.91991	0.0593742	0.449193	-4.50169
GGA3	0.412371	2.0057	1.91956	0.0594186	0.449193	-4.50231
STAT1	-0.580262	1.73667	-1.9181	0.0596078	0.449739	-4.5049
RNASEK	-0.443624	2.05351	-1.91753	0.0596813	0.449739	-4.50591
TMEM14A	-0.440367	1.5731	-1.91735	0.0597043	0.449739	-4.50622
NLRP2	0.779594	1.28128	1.91602	0.0598764	0.450025	-4.50857
RPS11	0.731243	4.58412	1.91579	0.0599063	0.450025	-4.50898
TMEM59	0.501756	2.6509	1.91541	0.0599559	0.450025	-4.50966
CHERP	0.455004	1.79049	1.91455	0.0600684	0.450335	-4.51119
RHOT2	0.402462	2.05995	1.9123	0.0603614	0.451802	-4.51516
MEX3D	0.422236	2.16996	1.91147	0.0604695	0.451802	-4.51662
ACADVL	0.415697	2.96849	1.9114	0.0604786	0.451802	-4.51674
KLF16	0.478651	2.91729	1.90974	0.0606963	0.452893	-4.51967
PARN	0.494624	1.43538	1.9082	0.060899	0.45387	-4.52239
UBA7	-0.478513	1.40256	-1.90556	0.0612469	0.454765	-4.52704
PHLPP1	0.452801	1.3701	1.90483	0.0613435	0.454765	-4.52832
PTMS	-0.501596	2.40581	-1.90467	0.0613653	0.454765	-4.52861
SRPK2	-0.455879	1.52721	-1.90285	0.0616065	0.454765	-4.53181
KIAA1522	0.464151	2.37057	1.90285	0.0616069	0.454765	-4.53182
C20orf27	0.387488	1.39171	1.9027	0.0616258	0.454765	-4.53207
ATP1B3	-0.544174	2.54333	-1.90247	0.0616575	0.454765	-4.53249
LMNB2	-0.39558	1.31072	-1.90201	0.0617184	0.454765	-4.53329
NFYA	0.484767	4.84287	1.9017	0.0617593	0.454765	-4.53383
TANC1	-0.42774	1.27453	-1.90149	0.0617878	0.454765	-4.53421
MTG1	0.383234	1.77833	1.90107	0.0618431	0.454765	-4.53494
NPAP1L	-0.60591	2.63494	-1.90078	0.0618826	0.454765	-4.53546
SRSF9	0.402966	3.88568	1.89777	0.0622849	0.456984	-4.54074
TGFB1	-0.471658	1.64496	-1.89744	0.0623292	0.456984	-4.54131
ALOX5AP	-0.433226	1.41444	-1.89408	0.0627815	0.459082	-4.5472
STIM1	-0.493404	1.44813	-1.89386	0.0628105	0.459082	-4.54758
FAM156A	0.441782	1.40686	1.8937	0.0628332	0.459082	-4.54787
ATXN1	-0.431708	2.39745	-1.89167	0.0631072	0.460551	-4.55141
THY1	-0.563462	0.947504	-1.89032	0.0632904	0.461356	-4.55377
IMPDH2	0.436285	1.62559	1.88854	0.0635333	0.462593	-4.55689
CDH1	0.505256	2.87015	1.88737	0.0636932	0.463223	-4.55893
ATR	-0.414156	1.26996	-1.88552	0.0639471	0.464535	-4.56217
RPS29	0.513091	5.52696	1.88347	0.0642281	0.465946	-4.56573
PLCB3	0.398317	1.67378	1.88303	0.0642888	0.465946	-4.5665
SLC25A43	-0.427871	1.26397	-1.88231	0.0643881	0.466094	-4.56776
TBC1D25	0.494533	2.1423	1.88159	0.0644871	0.466094	-4.56901
H2BC18	0.45979	3.13047	1.88128	0.0645304	0.466094	-4.56955
CYFIP1	-0.412593	2.08349	-1.88054	0.064633	0.466302	-4.57084
ZNF440	0.447972	1.73881	1.87896	0.0648522	0.46669	-4.57359
ACLY	0.515548	1.72387	1.87848	0.0649177	0.46669	-4.57441
CD46	0.491088	2.66409	1.87779	0.0650149	0.46669	-4.57563
SSR1	-0.454271	1.5707	-1.87642	0.0652049	0.46669	-4.578
S100A9	-1.12003	4.66801	-1.87623	0.0652317	0.46669	-4.57833
ETF1	-0.466713	1.34943	-1.87619	0.0652373	0.46669	-4.5784
PNLIPRP3	0.550401	3.12293	1.87601	0.0652622	0.46669	-4.57871
SIAH2	-0.464092	2.02294	-1.87571	0.0653045	0.46669	-4.57924
CALD1	-0.468222	1.63246	-1.87537	0.0653514	0.46669	-4.57982
CXXC1	0.423707	2.07583	1.87427	0.065505	0.467023	-4.58173
ADCY6	0.429427	1.75997	1.87398	0.0655458	0.467023	-4.58223
CHKB	-0.403695	1.69327	-1.87312	0.0656659	0.467352	-4.58372
MGST1	0.539651	2.1088	1.8717	0.0658658	0.468247	-4.58618
PANK3	-0.426832	1.28675	-1.87063	0.0660169	0.468794	-4.58804
STAB1	-0.471807	1.09096	-1.86925	0.0662108	0.469644	-4.59042
SNAPC4	0.416451	1.95262	1.86799	0.0663894	0.469991	-4.59261
COASY	-0.339593	1.69369	-1.86786	0.0664086	0.469991	-4.59284
CBS	0.437621	3.49966	1.86533	0.0667672	0.472001	-4.59721
B4GALT7	-0.459149	1.31181	-1.86337	0.0670465	0.473446	-4.60059
TUBA4A	-0.486542	1.83406	-1.86132	0.0673393	0.474765	-4.60413
KCTD20	-0.393219	1.3755	-1.86101	0.0673835	0.474765	-4.60466
KLC1	-0.42724	1.81304	-1.85933	0.0676257	0.475362	-4.60756
ATF3	-0.447963	1.37309	-1.85917	0.0676484	0.475362	-4.60784
NARS1	-0.418826	2.01952	-1.85808	0.0678047	0.475362	-4.60971
DNAJC2	-0.384419	1.55003	-1.85787	0.0678361	0.475362	-4.61008
ETV3	0.405207	2.32173	1.85781	0.0678444	0.475362	-4.61018
ATG9A	-0.452173	1.24565	-1.8551	0.0682361	0.477223	-4.61484
ZNF888	0.388656	2.48357	1.85476	0.0682857	0.477223	-4.61543
SPINT1	0.455243	2.00433	1.8544	0.0683366	0.477223	-4.61603
SRSF2	0.414263	3.36567	1.85337	0.0684865	0.477743	-4.61781
UBQLN1	-0.418311	1.50858	-1.85236	0.0686338	0.477968	-4.61955
TPR	0.449475	2.03615	1.85211	0.0686701	0.477968	-4.61997
TBC1D10B	-0.428401	1.3811	-1.85031	0.0689327	0.478715	-4.62306
STX16	-0.41054	1.70172	-1.84993	0.068989	0.478715	-4.62372
PTN	0.667125	1.47718	1.84982	0.0690047	0.478715	-4.62391
PLEKHG6	0.407457	1.58839	1.84803	0.0692663	0.478921	-4.62697
COX8A	0.420939	3.85004	1.84786	0.0692923	0.478921	-4.62727
VCP	0.526821	2.80837	1.84783	0.0692966	0.478921	-4.62732
TNIP1	-0.401009	1.757	-1.84755	0.0693374	0.478921	-4.6278
CD47	-0.49512	2.11802	-1.84645	0.0694992	0.479514	-4.62968
KLHDC4	0.444181	1.27774	1.84478	0.0697445	0.480682	-4.63253
CCDC24	0.452838	2.92325	1.84396	0.0698664	0.480997	-4.63394
NONO	-0.479217	2.15064	-1.84022	0.0704199	0.483506	-4.64032
MARF1	0.452967	1.60001	1.8401	0.0704389	0.483506	-4.64054
CDC42EP4	-0.445537	1.59663	-1.83986	0.0704739	0.483506	-4.64094
CYP4B1	0.641796	2.01288	1.83944	0.0705368	0.483506	-4.64166
KLRF1	-0.51069	1.07868	-1.83753	0.0708223	0.483743	-4.64492
TMEM63A	0.460484	1.3457	1.83671	0.0709451	0.483743	-4.64632
TULP4	0.403032	1.75242	1.83665	0.0709527	0.483743	-4.64641
PFKL	0.413555	2.59074	1.83633	0.0710019	0.483743	-4.64697
MEF2A	-0.387002	1.66913	-1.83591	0.0710651	0.483743	-4.64768
ARFGEF1	0.365576	1.68459	1.83569	0.0710974	0.483743	-4.64805
EMX1	0.430215	2.29315	1.83528	0.0711592	0.483743	-4.64875
CIC	-0.45301	1.47941	-1.83511	0.0711837	0.483743	-4.64903
BARHL2	0.624285	4.60376	1.83362	0.0714081	0.484747	-4.65157
H4C3	0.471288	2.46941	1.83292	0.0715131	0.484938	-4.65276
RDX	0.474177	1.51876	1.83094	0.0718132	0.485951	-4.65613
TCEAL1	0.469994	1.50481	1.83038	0.0718973	0.485951	-4.65708
TEAD3	0.393735	1.77166	1.82961	0.0720142	0.485951	-4.65839
DUT	0.433744	1.50769	1.82903	0.0721027	0.485951	-4.65938
EPC1	0.430733	3.16813	1.82894	0.0721158	0.485951	-4.65953
DGKH	0.403041	1.71475	1.82848	0.0721858	0.485951	-4.66031
TNFRSF10B	-0.412654	1.56245	-1.82838	0.0722006	0.485951	-4.66047
TMEM176B	-0.528143	1.27698	-1.8255	0.0726402	0.488389	-4.66537
ADAM19	-0.497463	0.960019	-1.82448	0.0727951	0.488911	-4.66708
TFCP2	-0.365668	1.61596	-1.82346	0.0729513	0.48944	-4.66881
AFF1	0.382701	1.55843	1.82127	0.0732874	0.490378	-4.67252
MAP3K6	-0.396342	1.48859	-1.82122	0.0732962	0.490378	-4.67261
MFF	-0.430895	1.45869	-1.82104	0.0733239	0.490378	-4.67292
LGALS9C	-0.468029	1.67964	-1.82026	0.0734427	0.490653	-4.67422
TMEM33	-0.394805	1.63178	-1.81976	0.0735203	0.490653	-4.67507
RPL28	0.714991	4.57039	1.81674	0.0739883	0.493255	-4.68018
PLD6	-0.485868	1.63555	-1.81557	0.0741693	0.493941	-4.68215
NISCH	0.372728	1.59292	1.81364	0.0744699	0.495421	-4.6854
WARS1	-0.546497	1.13983	-1.81274	0.0746103	0.495833	-4.68692
RAB19	0.452874	2.23736	1.81103	0.0748781	0.49709	-4.6898
CDK5RAP3	0.432432	2.35977	1.81	0.0750386	0.497632	-4.69152
CRYAB	-0.449092	1.12762	-1.80898	0.0751988	0.498173	-4.69324
BMP8A	-0.484512	2.12094	-1.80754	0.075426	0.49833	-4.69566
GNB1	0.437441	2.44026	1.8075	0.0754327	0.49833	-4.69573
VIM	-0.503189	2.44583	-1.80733	0.0754592	0.49833	-4.69602
YEATS4	0.586841	2.28183	1.80519	0.0757966	0.49931	-4.6996
MANF	0.445345	2.23572	1.80444	0.0759157	0.49931	-4.70086
ADARB1	0.518022	2.57332	1.80424	0.0759473	0.49931	-4.7012
TBC1D2B	0.391677	1.30739	1.80392	0.0759973	0.49931	-4.70173
ESYT1	0.378046	2.08946	1.80355	0.0760574	0.49931	-4.70236
CNOT4	-0.390206	1.68963	-1.80257	0.0762118	0.49931	-4.70399
ERAL1	-0.381901	1.38959	-1.80251	0.0762214	0.49931	-4.70409
PPP1R37	0.426906	2.46318	1.80168	0.0763534	0.49931	-4.70548
TKT	0.508094	2.82436	1.80153	0.0763774	0.49931	-4.70573
NPIPB6	0.487617	3.38967	1.80141	0.0763976	0.49931	-4.70595
GOLM1	-0.449036	1.13821	-1.79949	0.0767036	0.500792	-4.70916
EDC3	0.38688	2.17766	1.79802	0.0769388	0.501023	-4.71161
USP34	-0.383109	1.65021	-1.79789	0.0769591	0.501023	-4.71183
AMDHD2	0.415666	1.63117	1.79778	0.0769768	0.501023	-4.71201
CIRBP	0.454317	2.81093	1.79708	0.0770886	0.501048	-4.71317
SPRED1	-0.381594	1.33392	-1.79677	0.0771392	0.501048	-4.7137
JAG1	-0.462698	1.98285	-1.79591	0.0772767	0.501426	-4.71513
CEMIP	-0.496456	1.30815	-1.79436	0.0775272	0.501845	-4.71773
FRS2	0.589216	1.46715	1.79406	0.0775754	0.501845	-4.71823
PFKFB3	-0.552037	1.72537	-1.79403	0.0775796	0.501845	-4.71827
RUFY2	0.396199	1.30902	1.79352	0.077663	0.501856	-4.71913
RELB	-0.398004	1.8005	-1.79304	0.07774	0.501856	-4.71993
TGM2	-0.554291	1.96018	-1.79116	0.0780441	0.503305	-4.72306
ARID5B	-0.510484	1.32079	-1.7885	0.0784764	0.505395	-4.72749
ZNF37A	-0.439732	1.42544	-1.78818	0.0785281	0.505395	-4.72801
TSPAN15	0.414179	2.12324	1.78575	0.0789248	0.507278	-4.73205
ARPC3	-0.522354	2.57387	-1.78541	0.0789813	0.507278	-4.73262
DCUN1D1	-0.353914	1.63129	-1.78451	0.0791283	0.507706	-4.73411
TMEM213	0.380589	1.7012	1.77895	0.080045	0.512742	-4.74334
AKR1C2	0.569293	1.90558	1.77877	0.0800753	0.512742	-4.74364
PMEPA1	-0.49638	1.14867	-1.77796	0.0802088	0.513056	-4.74497
DXO	-0.439225	1.37164	-1.77735	0.0803108	0.513056	-4.74599
SMARCC1	0.380041	2.14201	1.777	0.0803679	0.513056	-4.74656
PLEC	0.505931	3.4081	1.77476	0.0807421	0.514484	-4.75027
NFIB	-0.449529	1.28422	-1.77462	0.0807656	0.514484	-4.75051
SESTD1	0.395061	1.57042	1.77356	0.0809422	0.514484	-4.75225
MAPK1	-0.419938	1.3093	-1.77326	0.0809923	0.514484	-4.75275
ST6GALNAC2	-0.485666	2.08335	-1.77322	0.0809986	0.514484	-4.75281
NGDN	-0.419606	1.51569	-1.77232	0.081149	0.514922	-4.75429
MED28	0.334024	1.5627	1.77182	0.0812323	0.514933	-4.75511
C9orf78	-0.396265	1.22863	-1.76907	0.0816947	0.516688	-4.75965
MTOR	-0.332316	1.57531	-1.76847	0.0817956	0.516688	-4.76064
AK4	-0.41829	1.5971	-1.76836	0.081815	0.516688	-4.76082
ATF7	-0.412035	1.3811	-1.76712	0.0820241	0.516688	-4.76286
GSDMB	0.401681	1.71615	1.76682	0.0820755	0.516688	-4.76336
SLC39A14	-0.55023	1.08508	-1.76584	0.0822401	0.516688	-4.76496
ATP5MC2	-0.459355	5.54331	-1.76581	0.0822458	0.516688	-4.76502
RPL37	0.552595	5.70067	1.76447	0.0824732	0.516688	-4.76722
STEAP3	0.433319	2.03365	1.76388	0.0825737	0.516688	-4.7682
IRX3	-0.540545	1.29524	-1.76325	0.0826796	0.516688	-4.76922
TAPBP	-0.506488	2.33392	-1.76271	0.0827729	0.516688	-4.77012
CRYZL1	0.363752	1.92867	1.76248	0.0828112	0.516688	-4.77049
TCF25	0.355915	2.0776	1.76198	0.0828969	0.516688	-4.77131
FZD6	-0.448461	1.97017	-1.76127	0.0830171	0.516688	-4.77247
SDC2	-0.463687	1.15094	-1.7611	0.0830461	0.516688	-4.77275
TSPAN14	0.393961	1.85058	1.76083	0.0830928	0.516688	-4.7732
ASPH	0.456494	2.81695	1.76026	0.0831896	0.516688	-4.77413
SSBP4	0.354172	2.04792	1.75953	0.0833143	0.516688	-4.77532
EML4	-0.438806	1.77651	-1.75949	0.0833217	0.516688	-4.77539
EFNA1	-0.406474	1.82438	-1.75938	0.0833407	0.516688	-4.77558
LTBP2	-0.506544	0.822087	-1.75937	0.083342	0.516688	-4.77559
ZNF684	0.428874	1.27604	1.75896	0.0834122	0.516688	-4.77626
DDX52	0.40875	1.55569	1.75776	0.0836187	0.516688	-4.77823
LUC7L	0.437662	1.74561	1.75755	0.0836553	0.516688	-4.77858
CES2	-0.402068	1.66868	-1.75701	0.0837472	0.516688	-4.77946
PSMB10	-0.384637	1.50485	-1.75693	0.083762	0.516688	-4.7796
GFM2	-0.425783	1.50454	-1.75651	0.0838336	0.516688	-4.78028
RPS21	0.62588	4.23067	1.75425	0.0842229	0.516688	-4.78397
ADPRS	0.379826	1.84441	1.75354	0.0843461	0.516688	-4.78514
TCF3	0.377634	2.44107	1.75349	0.0843546	0.516688	-4.78522
RND3	-0.406313	1.98169	-1.75319	0.0844067	0.516688	-4.78571
GUK1	-0.469344	2.05938	-1.75303	0.0844336	0.516688	-4.78596
SMG1	0.372609	1.61477	1.75261	0.0845076	0.516688	-4.78666
ARL1	0.324936	1.52443	1.75242	0.0845392	0.516688	-4.78696
DBP	-0.443945	1.25581	-1.75176	0.0846538	0.516688	-4.78804
EMC3	0.3739	2.12892	1.75162	0.0846791	0.516688	-4.78828
DNAJA1	0.389135	2.39635	1.75148	0.0847025	0.516688	-4.7885
SEL1L	-0.389198	1.73839	-1.75082	0.0848181	0.516688	-4.78958
PATZ1	0.380556	1.61897	1.74961	0.0850283	0.516688	-4.79156
LRAT	0.442194	1.91135	1.74901	0.0851331	0.516688	-4.79254
MPHOSPH6	-0.383252	2.06867	-1.74883	0.0851643	0.516688	-4.79283
RPL27	0.421895	4.80378	1.74785	0.0853339	0.516688	-4.79441
HSD17B10	-0.400109	2.03988	-1.7477	0.085361	0.516688	-4.79467
TUSC3	0.396893	1.59855	1.74758	0.0853814	0.516688	-4.79486
GLRX3	-0.409656	1.27056	-1.74754	0.0853883	0.516688	-4.79492
TUFM	0.391753	1.91312	1.74729	0.0854322	0.516688	-4.79533
MRPL37	-0.468666	1.17194	-1.74685	0.0855089	0.516688	-4.79604
CAMK2G	0.410765	1.85171	1.7464	0.0855886	0.516688	-4.79679
CMTM6	0.386174	1.59025	1.74631	0.0856043	0.516688	-4.79693
VSNL1	-0.463987	1.1461	-1.7456	0.0857289	0.516688	-4.79809
TRIM17	0.480871	1.88475	1.74543	0.085759	0.516688	-4.79837
ARL2BP	-0.377532	1.46181	-1.74542	0.0857605	0.516688	-4.79838
ADAM12	-0.483521	1.06763	-1.7417	0.0864138	0.519984	-4.80442
PTTG1	-0.359369	2.0706	-1.74137	0.0864721	0.519984	-4.80496
RTN3	0.32832	1.9072	1.73982	0.0867465	0.521139	-4.80748
DCTD	-0.373366	1.57279	-1.73827	0.0870215	0.522184	-4.80999
PRDX3	-0.397182	1.39913	-1.73791	0.0870857	0.522184	-4.81058
R3HDM4	0.385474	3.029	1.73703	0.0872417	0.522255	-4.812
AP1AR	0.468883	1.2987	1.73657	0.0873238	0.522255	-4.81275
DCP2	0.41986	1.83591	1.73586	0.0874504	0.522255	-4.8139
RIOK3	-0.410537	1.58806	-1.73521	0.0875656	0.522255	-4.81495
FOSL2	0.421397	3.20532	1.73475	0.0876485	0.522255	-4.8157
RNF167	0.37139	2.38094	1.73455	0.0876831	0.522255	-4.81601
NSMF	-0.491835	1.61794	-1.73365	0.0878453	0.522255	-4.81748
CLTC	0.485333	2.85994	1.7334	0.0878885	0.522255	-4.81787
ZNF609	0.384141	2.17465	1.73277	0.0880026	0.522255	-4.8189
CKB	0.500454	3.60189	1.73183	0.0881709	0.522255	-4.82042
ACOT4	0.488109	1.60029	1.73154	0.0882234	0.522255	-4.82089
WDR72	-0.395636	1.32168	-1.73139	0.0882495	0.522255	-4.82113
FLOT1	-0.364485	2.21928	-1.73118	0.0882875	0.522255	-4.82147
ZNRF3	-0.474147	1.42625	-1.73096	0.0883262	0.522255	-4.82182
ZNF529	0.416818	1.88883	1.7309	0.0883371	0.522255	-4.82192
PDCL	-0.39499	1.1995	-1.73042	0.0884236	0.522278	-4.82269
TRIM11	-0.428115	1.32522	-1.72934	0.0886178	0.52282	-4.82443
SYVN1	-0.343692	1.71592	-1.72899	0.0886809	0.52282	-4.825
MYD88	0.38542	1.74805	1.72818	0.0888269	0.523193	-4.82631
SCNN1B	0.465759	1.37325	1.72679	0.0890793	0.523824	-4.82856
PDLIM4	-0.50962	1.20085	-1.72667	0.0890999	0.523824	-4.82874
BCAP31	0.448884	2.52255	1.72544	0.0893226	0.524646	-4.83072
LYPLA1	0.426924	2.18145	1.72496	0.0894107	0.524676	-4.8315
NUS1	-0.408841	1.57677	-1.72254	0.0898502	0.526765	-4.83539
HYOU1	-0.366911	1.97348	-1.72132	0.0900728	0.526836	-4.83735
MRFAP1	-0.466416	1.75976	-1.72124	0.0900873	0.526836	-4.83748
ANAPC4	0.385406	1.55026	1.7211	0.0901124	0.526836	-4.8377
TRA2A	0.433848	2.54235	1.7198	0.0903504	0.527061	-4.83979
NT5C2	0.396801	1.82673	1.71937	0.0904289	0.527061	-4.84048
TRAPPC9	0.371948	1.99925	1.7191	0.0904798	0.527061	-4.84093
RANBP3	0.38679	1.79517	1.719	0.0904974	0.527061	-4.84108
TAF13	-0.405458	1.43603	-1.71862	0.0905678	0.527061	-4.8417
HNRNPA2B1	0.49447	4.50649	1.71808	0.0906652	0.527143	-4.84255
TBCC	-0.386975	1.37363	-1.71704	0.0908578	0.527777	-4.84423
METRN	-0.508088	1.49531	-1.71494	0.0912433	0.529473	-4.84758
MAP2K7	0.397278	1.82609	1.7141	0.0913997	0.529473	-4.84894
PLEKHG2	-0.398505	1.23194	-1.71409	0.0914011	0.529473	-4.84895
VPS41	0.35659	1.56932	1.71158	0.0918652	0.531674	-4.85296
FABP1	0.423856	2.54213	1.70772	0.0925853	0.534735	-4.85914
EIF2B2	-0.440978	1.46028	-1.70644	0.0928246	0.534735	-4.86118
ESRRA	-0.397482	1.51699	-1.70475	0.0931402	0.534735	-4.86386
LRCOL1	-0.433327	1.5242	-1.70465	0.093159	0.534735	-4.86402
UQCR11	0.459757	2.94248	1.70446	0.0931946	0.534735	-4.86432
MYL9	-0.436303	2.07598	-1.70418	0.0932468	0.534735	-4.86477
MFSD6L	0.552483	5.22728	1.704	0.0932809	0.534735	-4.86506
S100A4	0.659808	2.51874	1.70327	0.0934181	0.534735	-4.86622
MTCH1	0.359573	2.37267	1.70325	0.0934233	0.534735	-4.86626
FHL2	0.452026	2.13027	1.70238	0.0935867	0.534735	-4.86764
HINT1	-0.572577	3.02009	-1.7021	0.0936392	0.534735	-4.86809
UNC119B	-0.417788	1.18019	-1.70208	0.0936431	0.534735	-4.86812
AGAP9	0.386326	2.03893	1.70175	0.0937048	0.534735	-4.86864
PPM1A	-0.407043	1.32579	-1.70173	0.0937094	0.534735	-4.86868
RPL37A	0.659375	4.85358	1.70111	0.0938261	0.534735	-4.86966
OXSR1	0.358966	2.23735	1.70054	0.0939346	0.534735	-4.87057
PPIF	0.40346	2.83687	1.69994	0.0940474	0.534735	-4.87152
LENG8	0.336925	2.39614	1.6999	0.0940544	0.534735	-4.87158
NUDCD2	-0.353606	1.34091	-1.69893	0.0942378	0.534735	-4.87312
LAMTOR5	-0.359796	1.77831	-1.69882	0.0942596	0.534735	-4.8733
C12orf29	-0.375987	1.47978	-1.69777	0.0944592	0.534735	-4.87497
MYO1C	0.387076	1.85968	1.69767	0.0944782	0.534735	-4.87513
SORD	0.378455	1.80248	1.69712	0.0945817	0.534735	-4.87599
RSAD1	0.438591	1.31832	1.69701	0.0946019	0.534735	-4.87616
RPS26	-0.458981	4.35749	-1.69684	0.0946354	0.534735	-4.87644
ZNF750	0.481211	1.82042	1.69683	0.094638	0.534735	-4.87646
PPIAL4F	-0.382046	2.51297	-1.69661	0.0946785	0.534735	-4.8768
UBE2D1	0.402467	1.75159	1.69573	0.0948467	0.535068	-4.8782
PNP	-0.399601	1.57256	-1.69443	0.0950952	0.535068	-4.88027
APOBEC3C	0.422324	1.43838	1.69442	0.0950968	0.535068	-4.88028
P2RY11	0.466592	1.62174	1.69432	0.095115	0.535068	-4.88043
TXN2	0.318935	2.9147	1.69408	0.0951608	0.535068	-4.88081
ARHGEF18	0.396141	1.42849	1.69247	0.0954691	0.536324	-4.88336
LUM	-0.623118	1.73593	-1.69097	0.0957566	0.537268	-4.88574
MTSS1	-0.404696	1.5361	-1.69029	0.0958874	0.537268	-4.88681
GTPBP4	-0.427568	1.53992	-1.69027	0.0958922	0.537268	-4.88685
LSM3	0.393525	2.21499	1.68968	0.0960044	0.537283	-4.88777
ELOA2	-0.531062	2.07165	-1.68898	0.0961392	0.537283	-4.88888
ALDH7A1	-0.424741	1.41923	-1.6886	0.0962135	0.537283	-4.88949
ALS2CL	0.393194	1.87439	1.68838	0.0962546	0.537283	-4.88983
SYNE2	-0.433071	1.28995	-1.6879	0.0963472	0.537283	-4.89058
NAPRT	0.361692	1.84989	1.6876	0.0964049	0.537283	-4.89105
ELAVL1	0.299044	2.10967	1.68699	0.0965238	0.537472	-4.89203
FBXO45	-0.367926	1.75445	-1.68542	0.0968282	0.538692	-4.89451
OSBPL8	-0.371066	1.37919	-1.68438	0.0970288	0.539333	-4.89614
RPL21	0.444645	4.71616	1.68316	0.0972656	0.539395	-4.89806
ESD	-0.406416	1.51179	-1.68267	0.0973614	0.539395	-4.89883
NCOR2	-0.38624	1.53124	-1.68251	0.0973926	0.539395	-4.89908
SLC19A2	0.419017	1.45667	1.68231	0.0974308	0.539395	-4.89939
CEACAM5	-0.500767	1.61194	-1.68178	0.0975339	0.539395	-4.90023
C3AR1	-0.445021	1.44124	-1.68169	0.097552	0.539395	-4.90037
ZNF217	0.48217	2.16067	1.68056	0.0977732	0.540146	-4.90216
PSMB3	0.38698	2.24183	1.67947	0.0979866	0.540471	-4.90387
AP1M2	0.403355	1.81837	1.67917	0.0980448	0.540471	-4.90434
C16orf74	0.359065	1.70184	1.67895	0.0980887	0.540471	-4.90469
RPL7	0.481686	5.45502	1.67831	0.0982132	0.54052	-4.90569
NPB	0.433071	3.01429	1.67754	0.098365	0.54052	-4.9069
NDUFB9	0.383827	2.5628	1.67728	0.0984144	0.54052	-4.9073
TNFRSF12A	-0.474216	1.96163	-1.67716	0.0984396	0.54052	-4.9075
MEF2D	-0.387997	1.45193	-1.67523	0.0988193	0.541237	-4.91053
PFKP	-0.44596	1.64625	-1.67454	0.0989554	0.541237	-4.91161
RPS18	0.630974	5.24643	1.67445	0.0989718	0.541237	-4.91174
CD44	-0.41969	2.8876	-1.67443	0.0989769	0.541237	-4.91178
FLYWCH2	-0.382332	1.19832	-1.67347	0.0991654	0.541237	-4.91328
ZNF567	0.398317	1.24551	1.67332	0.0991962	0.541237	-4.91352
RIOK2	0.474765	2.6781	1.67315	0.0992281	0.541237	-4.91377
WBP11	-0.422631	1.26267	-1.67265	0.0993273	0.541237	-4.91456
P4HA1	-0.381569	1.32618	-1.67258	0.0993411	0.541237	-4.91467
WIPI2	0.327362	1.65815	1.67206	0.0994442	0.541333	-4.91548
PTEN	-0.398799	1.1755	-1.67138	0.0995795	0.541603	-4.91655
HIP1	-0.423031	1.04297	-1.67039	0.0997759	0.541778	-4.9181
FIZ1	0.369026	1.89722	1.67035	0.0997831	0.541778	-4.91816
COX6C	0.495343	3.47129	1.66957	0.0999384	0.54192	-4.91938
SESN3	-0.402024	1.43346	-1.66897	0.100058	0.54192	-4.92032
LMNA	0.435427	3.17773	1.66886	0.100079	0.54192	-4.92048
ETV6	-0.416258	1.2609	-1.66794	0.100264	0.54192	-4.92193
GDF1	-0.478417	1.62163	-1.66781	0.10029	0.54192	-4.92213
TNS1	-0.409649	0.846164	-1.66682	0.100486	0.54192	-4.92367
EBP	-0.32345	2.76625	-1.66669	0.100514	0.54192	-4.92389
SH3BP4	-0.373072	1.25355	-1.66663	0.100525	0.54192	-4.92397
COL15A1	-0.443063	0.759242	-1.66635	0.100581	0.54192	-4.92441
RCAN3	0.412413	1.26156	1.66423	0.101004	0.543737	-4.92771
ELMOD2	0.387403	1.32044	1.66349	0.101153	0.544075	-4.92886
RPS3A	0.567437	4.61857	1.66289	0.101275	0.544265	-4.92981
EMP3	-0.38958	1.48784	-1.66195	0.101463	0.544813	-4.93126
GPALPP1	0.355992	1.68222	1.66116	0.101623	0.545208	-4.9325
PURB	-0.328647	1.54597	-1.66022	0.101812	0.54576	-4.93396
RPS8	0.654852	4.14057	1.65865	0.102129	0.546191	-4.9364
NFAT5	0.389496	2.12719	1.65858	0.102143	0.546191	-4.9365
P4HTM	0.4657	2.07557	1.65854	0.102152	0.546191	-4.93657
HIPK3	-0.375501	1.87509	-1.65801	0.10226	0.546309	-4.9374
RPL9	0.598236	4.00895	1.655	0.10287	0.549104	-4.94206
SLC19A1	0.418609	1.71002	1.6533	0.103217	0.550489	-4.9447
KAT2A	0.39782	1.4654	1.65244	0.103393	0.550881	-4.94604
RSRP1	0.398065	2.72052	1.65168	0.103548	0.550881	-4.94721
RPL36A	0.55609	3.3812	1.65166	0.103552	0.550881	-4.94723
OLA1	-0.441928	1.46232	-1.6505	0.10379	0.551373	-4.94904
TIMM8B	0.318855	1.74885	1.65003	0.103887	0.551373	-4.94977
TMEM117	-0.400217	1.64891	-1.64972	0.10395	0.551373	-4.95024
EIF2S3	-0.445484	1.17425	-1.64951	0.103993	0.551373	-4.95056
NCBP2AS2	-0.379842	1.44661	-1.64873	0.104153	0.551759	-4.95177
AMD1	-0.35249	2.02935	-1.64675	0.10456	0.553452	-4.95482
HBS1L	-0.377893	1.33988	-1.64595	0.104727	0.553871	-4.95607
GTF2H4	-0.404334	1.21216	-1.64491	0.104942	0.554492	-4.95767
MAOA	0.391117	2.05776	1.64414	0.105101	0.554492	-4.95885
PLEKHM1	-0.372119	1.45154	-1.64411	0.105108	0.554492	-4.9589
PLPP5	-0.430787	1.19725	-1.64308	0.105322	0.555029	-4.96049
TBCCD1	-0.344934	1.29791	-1.64277	0.105385	0.555029	-4.96097
STX6	-0.348022	2.02816	-1.64142	0.105665	0.556037	-4.96304
STAT6	0.31384	2.66608	1.64022	0.105915	0.55648	-4.96488
CHPF2	-0.345726	1.67292	-1.64018	0.105925	0.55648	-4.96496
THOC2	0.40919	1.37309	1.63923	0.106122	0.556999	-4.96641
CAMSAP3	0.354698	1.52029	1.63886	0.1062	0.556999	-4.96698
KRTAP23-1	-0.43505	1.29749	-1.63811	0.106356	0.557352	-4.96813
SUN1	0.360508	2.13185	1.63753	0.106479	0.557535	-4.96903
TP63	-0.514601	2.63384	-1.63545	0.106914	0.559351	-4.97222
DUSP12	-0.407971	1.67047	-1.63425	0.107166	0.560206	-4.97405
TPD52L2	-0.413917	2.07748	-1.63282	0.107467	0.561313	-4.97624
CDC42BPA	-0.424131	1.20487	-1.63214	0.10761	0.5616	-4.97728
SCAF11	0.356893	1.75733	1.63172	0.1077	0.561606	-4.97793
GOLGA4	0.346005	2.11058	1.63111	0.107829	0.561814	-4.97887
GOSR1	0.338957	1.83416	1.63003	0.108057	0.562285	-4.98051
CLDN1	-0.63944	2.46732	-1.62984	0.108097	0.562285	-4.9808
ACTR3B	-0.406389	1.41347	-1.62924	0.108225	0.56247	-4.98173
KDM7A	-0.344951	1.38658	-1.62883	0.108311	0.56247	-4.98234
IFT20	0.394557	1.76648	1.62802	0.108484	0.56258	-4.98359
PAM16	0.38167	1.65979	1.62689	0.108725	0.56258	-4.98532
ALDH5A1	0.38202	1.47591	1.62512	0.109102	0.56258	-4.98802
FGFR1OP2	-0.344641	1.46817	-1.62439	0.109258	0.56258	-4.98912
RAC3	0.430721	1.99159	1.62407	0.109327	0.56258	-4.98962
TMEM54	-0.448703	1.7916	-1.62406	0.109329	0.56258	-4.98963
SARS1	0.332033	2.32458	1.62398	0.109345	0.56258	-4.98975
RPRD1B	0.339985	3.07758	1.62391	0.10936	0.56258	-4.98985
ZNF827	-0.431922	1.49273	-1.62333	0.109485	0.56258	-4.99075
DAXX	-0.361881	2.07056	-1.62298	0.109559	0.56258	-4.99127
CREBZF	0.372123	1.45984	1.62237	0.109691	0.56258	-4.99221
GMPR2	-0.360312	1.58903	-1.62184	0.109803	0.56258	-4.993
AGBL5	0.37322	1.92748	1.6217	0.109834	0.56258	-4.99322
IPO7	-0.387734	1.64053	-1.62166	0.109844	0.56258	-4.99329
CDYL	-0.394691	1.36138	-1.62142	0.109895	0.56258	-4.99365
CFL1	0.513273	5.34984	1.62132	0.109916	0.56258	-4.9938
FOXO3	-0.391689	1.33495	-1.62063	0.110064	0.56258	-4.99485
NUP188	-0.39053	1.20026	-1.62053	0.110086	0.56258	-4.99501
SLC35E2A	0.346779	1.66541	1.62035	0.110125	0.56258	-4.99528
PON2	-0.433617	1.27782	-1.62034	0.110127	0.56258	-4.9953
ERO1A	-0.480377	2.69804	-1.61999	0.110202	0.56258	-4.99582
TIMM23B	0.35717	2.13345	1.61824	0.110579	0.563049	-4.99849
DDRGK1	0.315053	2.58137	1.61792	0.110649	0.563049	-4.99898
OTUD5	-0.387376	1.23404	-1.61759	0.11072	0.563049	-4.99947
BROX	-0.323036	1.90186	-1.61759	0.11072	0.563049	-4.99947
TASOR2	0.309675	5.18742	1.6175	0.110739	0.563049	-4.99961
XRCC2	-0.457968	1.77264	-1.61693	0.110863	0.563225	-5.00048
UBE2G1	-0.349971	1.33173	-1.61634	0.11099	0.56342	-5.00137
APRT	0.359156	2.01424	1.61463	0.11136	0.564843	-5.00396
RAB3GAP1	-0.363592	1.71357	-1.61353	0.111599	0.565604	-5.00563
MRPL10	0.369473	2.5647	1.61305	0.111704	0.565682	-5.00636
STT3B	0.405739	2.02196	1.61245	0.111834	0.565887	-5.00726
VCL	-0.384021	1.62296	-1.61003	0.112363	0.567846	-5.01093
EEF1B2	0.434866	2.91489	1.60905	0.112578	0.567846	-5.01241
TCERG1	-0.394717	1.14683	-1.60893	0.112603	0.567846	-5.01258
FAM20B	-0.342978	1.48341	-1.60888	0.112614	0.567846	-5.01266
MRPS2	-0.329074	1.63436	-1.60862	0.112671	0.567846	-5.01305
MAZ	0.375879	5.70595	1.60772	0.11287	0.568397	-5.01442
TOPBP1	-0.379019	1.482	-1.60659	0.113117	0.56884	-5.01612
RAB35	-0.325588	1.47055	-1.6065	0.113138	0.56884	-5.01626
INTS3	0.370195	1.89011	1.60472	0.113529	0.569386	-5.01894
TAP2	-0.380248	1.58229	-1.60381	0.11373	0.569386	-5.02032
ZNF281	0.31843	2.24689	1.60371	0.113752	0.569386	-5.02046
N4BP2L2	0.322386	1.65827	1.60323	0.113859	0.569386	-5.0212
ARID2	-0.359755	1.27363	-1.60284	0.113944	0.569386	-5.02177
OAS1	0.427787	1.48812	1.60281	0.113952	0.569386	-5.02183
XPC	0.47267	1.37371	1.60271	0.113973	0.569386	-5.02197
SLC37A1	0.360006	2.04452	1.60208	0.114112	0.569386	-5.02292
GALNT2	0.519679	4.13436	1.6012	0.114307	0.569386	-5.02424
SGK2	0.468035	1.39354	1.60085	0.114384	0.569386	-5.02476
WDR77	0.357604	1.97279	1.60043	0.114478	0.569386	-5.0254
H2AC6	0.47887	3.56161	1.60038	0.11449	0.569386	-5.02548
ECT2	-0.387975	1.2521	-1.60033	0.114501	0.569386	-5.02555
MAP9	-0.419482	1.35432	-1.59916	0.114762	0.569386	-5.02732
SELENOM	-0.373963	1.54193	-1.59914	0.114764	0.569386	-5.02733
TMED10	-0.456554	1.83617	-1.5989	0.114818	0.569386	-5.0277
SSB	0.337907	1.84292	1.5986	0.114885	0.569386	-5.02815
TMEM175	0.358438	1.82865	1.59853	0.114901	0.569386	-5.02826
USP9X	-0.409619	1.42796	-1.59825	0.114963	0.569386	-5.02868
ELOA3P	-0.557471	1.36553	-1.59718	0.115202	0.569386	-5.03028
MZT2B	0.656055	10.4247	1.59683	0.115279	0.569386	-5.0308
CUL4A	-0.311127	1.7991	-1.59675	0.115297	0.569386	-5.03092
HMX1	0.296974	2.55008	1.59634	0.11539	0.569386	-5.03155
FAM83H	0.466462	2.79932	1.59625	0.115409	0.569386	-5.03167
STAMBP	0.334611	2.11727	1.59539	0.115601	0.569508	-5.03296
ACSL4	0.42522	1.57174	1.59506	0.115675	0.569508	-5.03346
COTL1	-0.346639	2.24559	-1.59493	0.115704	0.569508	-5.03365
PLCL2	0.505426	1.42788	1.59322	0.116087	0.57007	-5.03621
YBX3	-0.456081	3.12297	-1.59296	0.116147	0.57007	-5.03661
UQCRB	0.487344	3.16406	1.5929	0.11616	0.57007	-5.0367
RNF144B	-0.344605	1.23722	-1.59258	0.116231	0.57007	-5.03717
PIK3R3	-0.386283	1.58401	-1.59242	0.116269	0.57007	-5.03743
RABGEF1	-0.343452	1.32704	-1.59077	0.116639	0.57095	-5.03988
ILF3	0.426743	2.41778	1.58992	0.116832	0.57095	-5.04116
LPAR6	-0.400371	1.61352	-1.58977	0.116866	0.57095	-5.04139
GTF2I	0.366225	2.47536	1.58954	0.116917	0.57095	-5.04173
ACOT8	-0.353703	1.5954	-1.58927	0.116978	0.57095	-5.04213
ZC3H7B	0.381812	2.07376	1.58855	0.11714	0.57095	-5.0432
YWHAE	0.469094	3.83831	1.58801	0.117263	0.57095	-5.04401
CSDE1	0.420806	2.81936	1.58797	0.117273	0.57095	-5.04408
C3orf52	0.377063	1.53363	1.58787	0.117295	0.57095	-5.04422
TOX4	0.296999	1.5908	1.58762	0.117352	0.57095	-5.0446
STK11	0.336143	1.59366	1.58642	0.117623	0.57155	-5.04639
CRK	0.369821	2.10929	1.58623	0.117666	0.57155	-5.04667
MVP	0.334542	1.60931	1.58499	0.117948	0.57155	-5.04851
APEH	0.355539	1.49207	1.58484	0.117981	0.57155	-5.04873
EIF4A3	0.347486	2.47632	1.58463	0.118031	0.57155	-5.04906
ZNFX1	-0.307734	1.83978	-1.58461	0.118034	0.57155	-5.04908
IP6K2	0.457466	2.29314	1.584	0.118173	0.57155	-5.04999
SUN2	0.344658	1.82158	1.58385	0.118208	0.57155	-5.05022
SPDYE2	-0.452503	1.49895	-1.58349	0.118289	0.57155	-5.05075
SMIM10L1	-0.367663	1.37613	-1.58167	0.118706	0.572689	-5.05346
EIF3K	0.379777	2.88718	1.58166	0.118706	0.572689	-5.05347
ZC3H13	0.397008	1.30932	1.5812	0.118813	0.572767	-5.05416
C1QB	-0.337434	2.71463	-1.58071	0.118923	0.572806	-5.05488
HMGA2	-0.455243	1.63014	-1.58037	0.119002	0.572806	-5.05539
CCDC124	-0.350869	1.49929	-1.57921	0.119268	0.573273	-5.05711
ARPC1B	-0.397149	3.12727	-1.57916	0.119281	0.573273	-5.0572
HBA1	0.392255	2.18489	1.57765	0.119627	0.574502	-5.05943
NDUFB6	0.33713	2.32477	1.57619	0.119964	0.574692	-5.0616
TMPRSS4	-0.557707	2.09839	-1.57478	0.120288	0.574692	-5.06369
C16orf72	-0.344104	1.56599	-1.57467	0.120313	0.574692	-5.06385
HSD17B12	-0.361767	1.63052	-1.57438	0.120381	0.574692	-5.06428
PDE7A	0.347893	2.8367	1.57338	0.120611	0.574692	-5.06576
LDHB	0.488516	3.36469	1.57336	0.120616	0.574692	-5.06579
ZNF432	0.382242	1.59868	1.57328	0.120635	0.574692	-5.06591
HRAS	-0.316861	2.29605	-1.57327	0.120638	0.574692	-5.06593
PIGM	0.330624	1.7392	1.57255	0.120805	0.574692	-5.06699
MAGOHB	-0.324159	1.56272	-1.57246	0.120826	0.574692	-5.06713
CDC42EP1	-0.430965	1.65055	-1.572	0.120931	0.574692	-5.0678
VANGL2	-0.417668	1.64246	-1.57169	0.121004	0.574692	-5.06826
RPS9	0.530014	4.67923	1.57166	0.121011	0.574692	-5.0683
SEC61B	-0.347177	1.70523	-1.5713	0.121094	0.574692	-5.06883
SIRT7	0.367073	1.88949	1.57129	0.121096	0.574692	-5.06885
ZNF28	0.465196	5.20002	1.56981	0.121441	0.574692	-5.07104
FZD1	-0.416518	1.32955	-1.56915	0.121595	0.574692	-5.07201
SERGEF	0.346893	1.84402	1.56874	0.121691	0.574692	-5.07262
DYNC1I2	0.324177	1.90393	1.56796	0.121871	0.574692	-5.07376
ZG16B	-0.408696	1.44659	-1.56789	0.121888	0.574692	-5.07387
FAM13A	0.427235	1.36154	1.56748	0.121983	0.574692	-5.07447
SENP5	-0.342236	1.33078	-1.56679	0.122145	0.574692	-5.07549
COX20	-0.322325	1.68536	-1.56633	0.122253	0.574692	-5.07617
THOP1	0.37861	2.07294	1.5663	0.12226	0.574692	-5.07622
RB1	-0.378174	1.2089	-1.56564	0.122416	0.574692	-5.0772
RPL18	0.508417	4.90769	1.56513	0.122535	0.574692	-5.07795
TET3	0.310956	3.15141	1.56504	0.122555	0.574692	-5.07807
SLC9A3R1	-0.349631	2.53714	-1.56492	0.122582	0.574692	-5.07824
ASB6	-0.414138	1.34164	-1.56489	0.12259	0.574692	-5.07829
RPL38	0.499625	3.8316	1.56484	0.122602	0.574692	-5.07837
HSP90AA1	0.476584	3.74896	1.56474	0.122625	0.574692	-5.07851
ZBTB38	0.334129	2.00974	1.56472	0.12263	0.574692	-5.07854
CENPX	0.346934	2.338	1.56456	0.122668	0.574692	-5.07878
KXD1	0.351728	1.79849	1.56382	0.122841	0.57483	-5.07987
TLE6	0.418489	1.9561	1.56366	0.122879	0.57483	-5.08011
NUP205	-0.369445	1.31923	-1.56211	0.123244	0.575938	-5.08239
BOLA2B	0.357814	2.84202	1.56188	0.123298	0.575938	-5.08273
VOPP1	-0.351598	1.5135	-1.55999	0.123744	0.577592	-5.0855
APLP2	0.417453	3.19008	1.55866	0.124058	0.578362	-5.08745
UBXN4	0.348645	3.04034	1.55852	0.124092	0.578362	-5.08766
CDK2AP2	-0.442309	1.42476	-1.55777	0.124269	0.57876	-5.08875
GATAD2B	-0.330021	1.57302	-1.55624	0.124633	0.579816	-5.09101
PSAT1	-0.378979	1.52854	-1.55605	0.124679	0.579816	-5.09129
GMNN	0.409608	1.50316	1.55496	0.124938	0.580595	-5.09288
SFRP2	-0.439477	1.26236	-1.55099	0.125884	0.584286	-5.09868
SGSM2	0.354393	1.34304	1.55076	0.12594	0.584286	-5.09902
C1orf21	-0.350794	1.51387	-1.55047	0.12601	0.584286	-5.09944
BAZ1A	-0.359162	1.27012	-1.54931	0.126288	0.585147	-5.10113
LTF	-0.586168	2.00476	-1.54882	0.126405	0.58526	-5.10184
UBA52	0.450449	3.31528	1.54631	0.127011	0.587634	-5.10551
CLK2	0.309543	2.01018	1.54504	0.127318	0.588623	-5.10736
NAA50	-0.412939	1.83402	-1.54387	0.127601	0.589251	-5.10906
CIP2A	-0.380795	1.45705	-1.54335	0.127727	0.589251	-5.10982
STK38L	-0.350133	1.43788	-1.543	0.12781	0.589251	-5.11032
TMEM254	0.367663	1.38	1.54263	0.1279	0.589251	-5.11086
ZFP36L1	-0.475099	2.03372	-1.54216	0.128015	0.589251	-5.11155
RHOV	-0.368121	1.54948	-1.54213	0.128023	0.589251	-5.11159
ZNF552	0.370817	1.70537	1.54165	0.128139	0.589251	-5.11229
FBXW5	-0.371745	1.80615	-1.54123	0.128242	0.589251	-5.11291
OAS2	-0.381267	1.3654	-1.54097	0.128303	0.589251	-5.11327
ABHD12	0.380895	1.79823	1.54029	0.12847	0.589251	-5.11427
RNF7	-0.337858	2.5167	-1.54025	0.128479	0.589251	-5.11432
TSPYL2	0.297836	1.69151	1.53951	0.128659	0.58965	-5.11539
CYB5R1	0.360868	1.69967	1.53835	0.128942	0.590007	-5.11707
RPS27	0.586151	4.34749	1.53828	0.128959	0.590007	-5.11717
TRIM5	-0.38589	1.45797	-1.53804	0.129017	0.590007	-5.11752
RREB1	-0.345526	1.71835	-1.537	0.129273	0.590748	-5.11903
SUMO3	-0.418897	2.21058	-1.53659	0.129374	0.590785	-5.11964
MBOAT7	0.379665	2.02771	1.53529	0.129693	0.591772	-5.12152
UFC1	0.343603	2.38529	1.53493	0.129779	0.591772	-5.12203
ARL6IP6	-0.367553	1.39843	-1.53456	0.129872	0.591772	-5.12257
SOCS3	-0.420061	1.30522	-1.53394	0.130023	0.591888	-5.12346
TNKS2	0.34708	2.20277	1.53348	0.130136	0.591888	-5.12412
RFC5	0.348575	1.43116	1.53326	0.13019	0.591888	-5.12444
APOBEC3F	-0.431724	1.45553	-1.53293	0.130272	0.591888	-5.12492
ZNF395	0.381935	1.54947	1.53188	0.13053	0.592181	-5.12644
KDM4A	-0.366114	1.76858	-1.53123	0.130691	0.592181	-5.12738
AIP	-0.324542	1.47038	-1.53083	0.13079	0.592181	-5.12796
HNF1B	0.393602	1.48994	1.53018	0.130949	0.592181	-5.12889
AJUBA	-0.426334	1.36411	-1.52942	0.131139	0.592181	-5.12999
RAB21	-0.408175	1.67387	-1.52922	0.131188	0.592181	-5.13028
EBI3	0.453129	3.04406	1.52895	0.131255	0.592181	-5.13067
SLC9A2	0.37383	1.70183	1.52889	0.13127	0.592181	-5.13076
MXRA7	-0.348347	1.37214	-1.52885	0.13128	0.592181	-5.13082
ITGB5	-0.33931	1.59104	-1.52866	0.131328	0.592181	-5.13109
ACTR1B	0.328854	1.45004	1.5285	0.131367	0.592181	-5.13132
RPS20	0.529192	4.61513	1.52696	0.131748	0.593476	-5.13353
MBD2	-0.358621	2.50403	-1.5261	0.131963	0.59402	-5.13478
RBM6	0.303752	1.8744	1.52478	0.13229	0.594856	-5.13667
RHOC	-0.386994	2.5584	-1.5246	0.132337	0.594856	-5.13694
NNMT	-0.422903	1.24039	-1.52277	0.132793	0.596483	-5.13956
ACVR1B	-0.344707	1.52245	-1.5213	0.133161	0.597191	-5.14168
FXYD3	0.728891	4.74038	1.5211	0.133209	0.597191	-5.14195
PIK3CG	-0.496508	1.49547	-1.521	0.133236	0.597191	-5.1421
KANK3	0.558848	4.27171	1.52063	0.133329	0.597191	-5.14263
VPS37D	0.422019	2.54408	1.51997	0.133493	0.597413	-5.14357
RRAGC	-0.334106	1.34445	-1.51968	0.133567	0.597413	-5.144
ARHGEF1	-0.426816	1.10731	-1.51658	0.134348	0.599969	-5.14844
NPLOC4	-0.335053	1.78608	-1.51601	0.134491	0.599969	-5.14925
MAX	-0.302652	1.63522	-1.51592	0.134513	0.599969	-5.14937
MIF	0.485975	4.47976	1.51539	0.134646	0.599969	-5.15013
DCTN5	-0.338186	1.84472	-1.51475	0.13481	0.599969	-5.15105
H4C4	0.406933	3.10232	1.51415	0.134962	0.599969	-5.15191
TFPI	-0.47137	1.83455	-1.51392	0.135019	0.599969	-5.15224
NDUFA11	0.373623	1.70015	1.51298	0.135256	0.599969	-5.15357
NKX1-1	0.557548	3.33119	1.51227	0.135438	0.599969	-5.15459
SLC9A3R2	-0.402178	1.6302	-1.51218	0.135459	0.599969	-5.15471
PRSS53	-0.378457	1.51451	-1.5121	0.135482	0.599969	-5.15484
YIPF2	0.333391	1.56282	1.51184	0.135547	0.599969	-5.15521
TMEM238	0.353609	2.21722	1.51151	0.13563	0.599969	-5.15567
RNF181	0.384839	3.46992	1.5115	0.135634	0.599969	-5.15569
KDM6B	0.419757	1.39997	1.51142	0.135654	0.599969	-5.1558
YARS1	-0.321544	1.83339	-1.5114	0.135658	0.599969	-5.15583
SMG5	0.298375	2.07849	1.51084	0.135801	0.600123	-5.15663
SLC3A2	-0.304003	2.15075	-1.51052	0.135882	0.600123	-5.15709
TM9SF2	0.362048	1.92507	1.50885	0.136309	0.601587	-5.15947
ACP5	-0.411334	1.01321	-1.50773	0.136595	0.601938	-5.16106
PFKFB4	-0.399253	1.60049	-1.50751	0.13665	0.601938	-5.16137
AGPAT1	-0.349505	1.26167	-1.50742	0.136674	0.601938	-5.16151
KIAA1143	0.342955	1.94754	1.50524	0.137232	0.603855	-5.1646
MAPRE1	0.353263	2.3236	1.50459	0.1374	0.603855	-5.16553
ATN1	-0.35857	2.16141	-1.5042	0.137499	0.603855	-5.16608
IZUMO1R	-0.455551	1.48811	-1.50419	0.137501	0.603855	-5.16609
ENY2	0.30602	2.03129	1.50321	0.137755	0.603855	-5.16749
PHLDA2	-0.340472	1.79012	-1.50315	0.13777	0.603855	-5.16758
PGP	-0.336904	1.643	-1.50311	0.137778	0.603855	-5.16762
CREBBP	-0.28595	1.59571	-1.50243	0.137954	0.604206	-5.16859
CD9	0.571614	3.7453	1.50015	0.138543	0.60505	-5.17182
TNKS1BP1	0.34535	2.05678	1.50013	0.138548	0.60505	-5.17185
SBNO1	-0.311278	1.6738	-1.49998	0.138588	0.60505	-5.17207
GSTM2	0.498805	1.39433	1.49984	0.138622	0.60505	-5.17226
CNOT11	0.36574	1.88559	1.49983	0.138625	0.60505	-5.17227
SH3PXD2A	-0.430713	1.13644	-1.49891	0.138864	0.605466	-5.17358
SRPK1	0.339764	2.18108	1.49872	0.138912	0.605466	-5.17384
ATXN2L	0.370481	2.28195	1.49737	0.139262	0.606253	-5.17575
RPL12	0.411711	4.23613	1.49729	0.139285	0.606253	-5.17588
RNF19A	-0.475458	1.13544	-1.49594	0.139634	0.607032	-5.17777
TRIP11	-0.339025	1.46009	-1.49586	0.139656	0.607032	-5.17789
PRKCD	0.335115	1.60971	1.49523	0.139818	0.607319	-5.17877
FAF2	-0.313958	1.45443	-1.49404	0.140128	0.607447	-5.18046
PLS3	-0.394869	1.53574	-1.49367	0.140226	0.607447	-5.18098
AKR1B15	-0.463006	1.65123	-1.49347	0.140278	0.607447	-5.18126
RGS3	0.343555	2.07328	1.49334	0.140312	0.607447	-5.18145
PTPN11	-0.304023	1.82965	-1.49224	0.140599	0.607447	-5.183
RGL2	0.337202	1.83397	1.49207	0.140644	0.607447	-5.18324
RNF122	-0.37011	1.37728	-1.49187	0.140697	0.607447	-5.18352
CYFIP2	0.386552	1.38491	1.49176	0.140725	0.607447	-5.18368
SMIM4	0.386888	1.75228	1.49153	0.140784	0.607447	-5.18399
WDR90	0.350765	1.35125	1.49144	0.140809	0.607447	-5.18412
ATP2A3	0.386472	1.17922	1.49072	0.140996	0.607843	-5.18514
LPXN	-0.366849	1.53117	-1.48976	0.141248	0.608514	-5.18649
SAMD1	0.32384	2.48023	1.4883	0.141632	0.609584	-5.18854
CTNNA1	-0.363929	2.24266	-1.48748	0.141848	0.609584	-5.18969
NFKBIA	-0.368541	1.87721	-1.48743	0.141863	0.609584	-5.18977
PTP4A2	0.381765	2.20176	1.48735	0.141883	0.609584	-5.18988
TERF2IP	-0.421172	1.44228	-1.48658	0.142086	0.609705	-5.19096
PPL	0.334425	1.88543	1.48651	0.142104	0.609705	-5.19106
TRAF4	0.340326	1.91007	1.48549	0.142373	0.610146	-5.19249
LIMD1	0.352439	1.74426	1.48539	0.1424	0.610146	-5.19263
FSTL1	-0.354957	1.33997	-1.48489	0.142531	0.610295	-5.19333
HEATR5B	-0.326805	1.31303	-1.48444	0.142652	0.610398	-5.19397
GLUL	-0.494019	2.6993	-1.48372	0.142841	0.610794	-5.19497
POLR2I	0.347204	2.11817	1.48289	0.143061	0.6108	-5.19614
CACYBP	0.324277	1.97933	1.48287	0.143066	0.6108	-5.19616
PPFIA1	-0.321736	1.70865	-1.48246	0.143175	0.6108	-5.19674
JMJD7	-0.383279	1.15283	-1.48226	0.143229	0.6108	-5.19702
ZNRD2	-0.303378	1.31703	-1.4817	0.143376	0.611016	-5.1978
HLA-B	-0.577514	6.02336	-1.48061	0.143667	0.611665	-5.19933
SRPRB	-0.326441	1.66285	-1.4801	0.143801	0.611665	-5.20004
HNRNPR	-0.368881	1.74705	-1.48004	0.143819	0.611665	-5.20013
ARMCX3	0.355203	1.74583	1.47808	0.144342	0.613477	-5.20287
H2AC7	-0.353401	1.68837	-1.4777	0.144443	0.613493	-5.2034
RABAC1	-0.353965	2.78541	-1.47656	0.144747	0.613647	-5.20499
MET	-0.37132	1.55913	-1.47652	0.144757	0.613647	-5.20504
SAFB	0.339854	1.63434	1.47642	0.144784	0.613647	-5.20518
TRAPPC1	0.338318	2.03821	1.47593	0.144916	0.613647	-5.20587
MRPS14	0.336405	1.59055	1.47575	0.144964	0.613647	-5.20612
HAS3	0.390036	1.4065	1.47418	0.145386	0.614649	-5.20831
RPS2	0.55068	5.5691	1.47405	0.145419	0.614649	-5.20849
AKT1S1	-0.316603	1.18169	-1.4729	0.145728	0.614649	-5.21009
SNW1	-0.328865	1.58406	-1.47227	0.145898	0.614649	-5.21096
OLFML3	-0.394788	1.42678	-1.47226	0.145902	0.614649	-5.21099
SCX	0.365078	1.61837	1.47169	0.146056	0.614649	-5.21178
ST13	-0.317438	1.95631	-1.47142	0.146127	0.614649	-5.21215
TMEM18	-0.397638	1.2564	-1.47121	0.146184	0.614649	-5.21245
BRMS1	-0.356561	1.79829	-1.47114	0.146204	0.614649	-5.21255
SRRM2	0.425245	3.548	1.47092	0.146264	0.614649	-5.21285
RAB39A	0.544347	3.1868	1.47064	0.146337	0.614649	-5.21323
TRIM28	0.404205	2.97356	1.46997	0.146518	0.614649	-5.21417
ACBD3	-0.343171	1.64614	-1.46979	0.146566	0.614649	-5.21441
BAG4	-0.320462	1.44403	-1.4696	0.146618	0.614649	-5.21468
RNMT	0.328347	1.39517	1.46925	0.146713	0.614649	-5.21516
CCDC88B	0.354231	2.96609	1.46909	0.146757	0.614649	-5.21539
IFT57	-0.304185	1.62764	-1.46799	0.147054	0.615085	-5.21692
CNP	-0.323472	1.46247	-1.46798	0.147056	0.615085	-5.21693
TMEM184B	-0.403147	1.37445	-1.46714	0.147285	0.615306	-5.2181
SAE1	-0.333081	2.1039	-1.46707	0.147304	0.615306	-5.21819
SERF2	0.43208	3.33082	1.46623	0.147531	0.615849	-5.21936
PLEKHH3	0.332598	1.90336	1.46539	0.147761	0.616082	-5.22053
CXCL9	-0.421345	2.34697	-1.46506	0.14785	0.616082	-5.22098
UBN1	-0.366184	1.37768	-1.46471	0.147945	0.616082	-5.22147
C20orf144	-0.453654	1.5823	-1.46434	0.148047	0.616082	-5.22198
GTF2E2	-0.30529	1.53288	-1.46424	0.148074	0.616082	-5.22212
RPS7	0.491153	4.65269	1.46323	0.148348	0.616304	-5.22352
DHX36	-0.339459	1.54364	-1.4631	0.148384	0.616304	-5.2237
HNRNPCL3	0.294429	2.61263	1.46297	0.14842	0.616304	-5.22388
PCMTD1	0.311817	1.52684	1.46222	0.148624	0.616744	-5.22491
OR56A4	-0.37763	1.5063	-1.46154	0.14881	0.616964	-5.22585
TMEM94	0.330691	1.36388	1.46131	0.148872	0.616964	-5.22617
DMRTC2	0.449378	3.39839	1.46068	0.149046	0.616964	-5.22705
TMEM208	-0.350667	1.41919	-1.46037	0.149131	0.616964	-5.22748
FOXO6	0.382933	2.16004	1.46024	0.149165	0.616964	-5.22765
TMEM88B	-0.493677	1.72498	-1.45956	0.149353	0.617337	-5.22859
GBA	0.294457	1.78222	1.45891	0.149529	0.617383	-5.22948
SNAPC2	0.362517	1.79241	1.4588	0.149559	0.617383	-5.22963
ARHGEF10L	0.301073	1.79957	1.45695	0.150069	0.618782	-5.23219
PLP2	-0.456742	3.68574	-1.45686	0.150094	0.618782	-5.23231
OTUD7A	0.435115	1.47593	1.45637	0.150228	0.618931	-5.23298
HID1	0.465945	1.62779	1.45557	0.150449	0.619439	-5.23409
TRIM26	-0.331901	1.30813	-1.45453	0.150736	0.620216	-5.23552
LARP7	0.32259	1.25221	1.45405	0.15087	0.620339	-5.23619
HDGF	0.36537	2.85452	1.45371	0.150962	0.620339	-5.23665
RBM5	0.297199	1.71591	1.45297	0.151168	0.620779	-5.23767
PEX11B	-0.378317	1.27307	-1.45084	0.151759	0.622536	-5.2406
PDCD10	-0.337027	1.79729	-1.45072	0.151792	0.622536	-5.24076
SIRT5	-0.30845	1.30614	-1.44897	0.152277	0.62329	-5.24315
HOMER3	0.262487	1.7223	1.44897	0.152277	0.62329	-5.24316
NUDT8	0.353815	1.83203	1.44883	0.152316	0.62329	-5.24335
MVB12A	0.306957	1.87444	1.44856	0.152392	0.62329	-5.24372
TAX1BP3	-0.377578	2.09687	-1.44782	0.152597	0.62329	-5.24473
MALRD1	0.419248	1.75175	1.44762	0.152652	0.62329	-5.245
POC1B	-0.348248	1.30878	-1.44697	0.152836	0.62329	-5.24591
AP2A2	-0.317826	1.59653	-1.44658	0.152945	0.62329	-5.24644
GIT2	0.355191	2.23566	1.44638	0.153	0.62329	-5.24671
FRMD8	-0.355273	1.86869	-1.44631	0.153019	0.62329	-5.2468
WSB2	-0.334794	1.31912	-1.44581	0.153161	0.62329	-5.2475
TMEM127	-0.340278	1.37655	-1.44528	0.153308	0.62329	-5.24822
COL6A3	-0.377961	1.44461	-1.44486	0.153424	0.62329	-5.24878
MDFIC	0.377113	1.37216	1.44473	0.153461	0.62329	-5.24896
RUSF1	-0.35431	1.1208	-1.44366	0.153761	0.62329	-5.25043
NDUFA10	0.286475	2.21828	1.44363	0.15377	0.62329	-5.25047
PLEKHB2	0.309792	1.59374	1.44352	0.153801	0.62329	-5.25062
KLHDC7B	-0.453797	1.19157	-1.44314	0.153907	0.62329	-5.25114
SCPEP1	0.319492	1.97075	1.4422	0.15417	0.62329	-5.25242
KLF10	-0.326114	1.24686	-1.44168	0.154319	0.62329	-5.25314
ANXA4	0.342162	1.55025	1.44098	0.154515	0.62329	-5.25409
JTB	0.333271	2.38786	1.44083	0.154557	0.62329	-5.25429
NADSYN1	0.319746	1.34923	1.44064	0.154611	0.62329	-5.25456
CHMP1B	0.37092	1.54581	1.44063	0.154614	0.62329	-5.25457
VAC14	-0.303954	1.2251	-1.44043	0.154671	0.62329	-5.25485
NR2C2	0.333946	1.70043	1.44006	0.154773	0.62329	-5.25534
EPHA1	0.295629	1.61407	1.43999	0.154794	0.62329	-5.25544
KCNJ9	0.624201	4.90035	1.43948	0.154939	0.62329	-5.25614
PTPRU	0.370911	1.62891	1.4392	0.155015	0.62329	-5.25651
USP7	0.301761	1.81748	1.439	0.155074	0.62329	-5.25679
ARHGAP23	0.374661	1.92227	1.43896	0.155085	0.62329	-5.25685
CRYBG1	-0.34263	1.25936	-1.43861	0.155182	0.62329	-5.25731
MTA1	0.349664	2.66311	1.43837	0.155252	0.62329	-5.25765
TRIM29	-0.485413	2.58759	-1.43777	0.15542	0.62329	-5.25846
PRKAB2	0.306851	1.85647	1.43774	0.155428	0.62329	-5.2585
ADAM9	0.406042	1.96791	1.43733	0.155545	0.623364	-5.25906
DHX34	-0.33147	1.52457	-1.43644	0.155796	0.623973	-5.26027
ESRP1	0.345156	3.58943	1.43609	0.155895	0.623975	-5.26074
SOX4	0.424772	2.94184	1.43551	0.156061	0.624243	-5.26154
YJEFN3	0.319698	1.80007	1.43439	0.156379	0.625119	-5.26306
MRPL30	-0.302997	2.08982	-1.43311	0.156742	0.626175	-5.26479
TSTD1	0.372853	2.65238	1.43159	0.157177	0.627516	-5.26686
TBC1D3C	0.366917	3.40952	1.43012	0.157596	0.628791	-5.26885
ITGAX	-0.32147	1.59461	-1.429	0.157916	0.629309	-5.27037
PIGS	0.310152	1.57813	1.42849	0.158063	0.629309	-5.27106
SRXN1	-0.30324	1.76244	-1.42836	0.158101	0.629309	-5.27124
PRDX4	-0.357326	1.60587	-1.42828	0.158124	0.629309	-5.27135
ARHGAP31	-0.390507	2.06402	-1.42792	0.158227	0.629323	-5.27184
IKZF2	0.366189	1.23555	1.42708	0.158467	0.62969	-5.27297
GLTP	0.380363	2.78188	1.4269	0.158518	0.62969	-5.27321
UHMK1	0.340968	1.84761	1.42592	0.158801	0.630415	-5.27454
PGS1	0.268198	1.45659	1.42457	0.159189	0.631562	-5.27636
FTSJ1	-0.332909	2.00808	-1.42319	0.159587	0.632505	-5.27822
MST1	-0.326089	1.49798	-1.42305	0.159627	0.632505	-5.27841
MEAK7	-0.322259	1.4513	-1.4218	0.159989	0.633401	-5.28009
TMC4	0.341332	1.7166	1.42157	0.160054	0.633401	-5.2804
SDCBP	-0.337218	1.85735	-1.41913	0.160763	0.63581	-5.28369
XAF1	-0.359459	1.64872	-1.41863	0.160908	0.635985	-5.28436
ISYNA1	0.384997	1.25961	1.41817	0.161042	0.636114	-5.28498
LSM7	0.360322	2.03127	1.41712	0.161346	0.636917	-5.28638
ALG5	0.295027	1.61284	1.41577	0.161739	0.637666	-5.2882
RPS27A	0.453422	4.44823	1.41543	0.16184	0.637666	-5.28866
CTSO	-0.345788	1.33555	-1.4153	0.161878	0.637666	-5.28883
PLEKHO1	-0.372853	1.07182	-1.41444	0.16213	0.637666	-5.28999
PLEKHA4	-0.345252	1.49385	-1.41414	0.162216	0.637666	-5.29038
TCEA1	-0.282541	1.5628	-1.41404	0.162244	0.637666	-5.29052
GGCX	-0.316679	1.38581	-1.41389	0.162289	0.637666	-5.29072
CTSB	-0.520376	3.58405	-1.41371	0.162343	0.637666	-5.29096
LBR	-0.331137	1.27052	-1.41321	0.162487	0.637839	-5.29163
CLIC4	-0.328098	1.65045	-1.41236	0.162736	0.63797	-5.29276
AKAP8	0.278523	2.46213	1.41228	0.16276	0.63797	-5.29288
DTX2	-0.346782	1.3265	-1.41185	0.162886	0.63797	-5.29345
DVL3	-0.327599	1.7503	-1.41155	0.162975	0.63797	-5.29385
ZNF468	0.341817	1.40395	1.41082	0.16319	0.63797	-5.29484
BRF1	0.344187	1.35616	1.41081	0.163191	0.63797	-5.29484
COPRS	-0.310468	1.58253	-1.41057	0.163262	0.63797	-5.29516
DDAH2	-0.39383	1.38339	-1.41035	0.163328	0.63797	-5.29546
NDUFAB1	0.335381	1.97726	1.40976	0.1635	0.638245	-5.29624
DNAJC11	0.311681	1.5483	1.40836	0.163914	0.639025	-5.29812
ITCH	-0.334324	1.42826	-1.4082	0.163959	0.639025	-5.29833
FOXP4	-0.30783	1.81387	-1.40789	0.164051	0.639025	-5.29874
CR2	0.430324	2.38064	1.40693	0.164334	0.639025	-5.30002
DNMT1	-0.321757	1.33687	-1.40638	0.164497	0.639025	-5.30076
C9orf40	-0.366036	1.32398	-1.4063	0.164521	0.639025	-5.30087
PLIN5	0.363915	1.89491	1.40606	0.164592	0.639025	-5.30119
ITPR3	-0.305629	1.49031	-1.40584	0.164656	0.639025	-5.30148
RPS19	0.493107	5.50988	1.40578	0.164676	0.639025	-5.30157
KLF5	0.419227	2.97617	1.40566	0.164711	0.639025	-5.30172
ATG13	-0.322533	1.43429	-1.40509	0.164878	0.639283	-5.30248
HIPK1	-0.381489	1.01398	-1.40407	0.165182	0.639866	-5.30384
H1-7	0.530411	3.93848	1.4039	0.165231	0.639866	-5.30406
VAMP8	0.343693	3.67635	1.40284	0.165546	0.640691	-5.30547
SORBS3	-0.339619	0.980975	-1.40184	0.165842	0.641446	-5.3068
GPX4	0.387569	2.93721	1.40026	0.166314	0.641954	-5.30891
HELZ2	-0.293149	1.88201	-1.39926	0.166612	0.641954	-5.31023
PQBP1	0.288736	1.84478	1.39885	0.166734	0.641954	-5.31077
SEPHS1	-0.338586	1.7481	-1.39876	0.166761	0.641954	-5.3109
TMEM106C	0.318944	7.12618	1.39832	0.166891	0.641954	-5.31147
KAT6A	-0.324826	1.4695	-1.39803	0.166981	0.641954	-5.31187
RACK1	0.481765	3.91849	1.39758	0.167113	0.641954	-5.31246
SLBP	0.291661	2.01669	1.39744	0.167155	0.641954	-5.31265
CS	-0.319758	1.41579	-1.39725	0.167213	0.641954	-5.3129
OSGIN1	-0.333595	1.57144	-1.39723	0.167219	0.641954	-5.31293
RPL4	0.515113	3.49349	1.39718	0.167233	0.641954	-5.31299
TRIR	0.315912	2.04687	1.39682	0.167341	0.641954	-5.31347
RALGAPB	-0.309047	1.30387	-1.39638	0.167475	0.641954	-5.31406
FOXO1	-0.339592	1.31507	-1.39618	0.167534	0.641954	-5.31432
ZNF841	0.349962	1.98041	1.39614	0.167545	0.641954	-5.31437
STUB1	0.274903	1.63548	1.39575	0.167663	0.641954	-5.31489
ASL	0.358287	1.88521	1.39562	0.1677	0.641954	-5.31506
MME	-0.540684	1.70796	-1.39451	0.168035	0.642845	-5.31653
DSG2	-0.341372	1.54741	-1.39366	0.16829	0.643433	-5.31765
GTPBP2	-0.332188	1.79696	-1.39274	0.168566	0.644096	-5.31886
UEVLD	-0.295164	1.54798	-1.39202	0.168783	0.644536	-5.31982
NDUFB2	0.32329	2.70603	1.39081	0.169148	0.645541	-5.32141
ARGLU1	0.327748	1.93952	1.38941	0.169573	0.646773	-5.32327
KITLG	-0.328721	1.73305	-1.38831	0.169904	0.647644	-5.32471
EIF4E	-0.323671	1.39721	-1.38627	0.170525	0.648408	-5.3274
MAD2L1BP	-0.340033	1.09719	-1.3861	0.170576	0.648408	-5.32762
PRPS1	-0.312372	1.84458	-1.3858	0.170666	0.648408	-5.32802
AUP1	0.300343	2.41985	1.38568	0.170702	0.648408	-5.32817
SCP2	0.31447	1.74289	1.38533	0.170809	0.648408	-5.32863
BACE2	-0.313959	2.33398	-1.38478	0.170978	0.648408	-5.32936
TUBGCP6	-0.330503	1.40739	-1.38471	0.170997	0.648408	-5.32945
KHSRP	0.29604	2.73952	1.38432	0.171116	0.648408	-5.32996
CTDSP1	-0.313142	1.75131	-1.38372	0.171301	0.648408	-5.33076
PI4KB	0.292403	1.68077	1.38347	0.171376	0.648408	-5.33108
SYNGR2	0.374019	2.94141	1.38315	0.171475	0.648408	-5.3315
MPRIP	0.306604	1.78388	1.38293	0.17154	0.648408	-5.33179
SCNN1G	0.378982	1.65268	1.38292	0.171544	0.648408	-5.3318
ZNF385A	-0.35531	2.38085	-1.38187	0.171866	0.648408	-5.33319
RAD23B	0.337507	4.47993	1.38166	0.171928	0.648408	-5.33345
KDM6A	0.33944	1.35978	1.38138	0.172016	0.648408	-5.33383
SF3B6	0.306963	1.86148	1.38114	0.172088	0.648408	-5.33414
BCAT2	0.331273	1.83219	1.38103	0.172123	0.648408	-5.33429
TIMM23	0.294845	1.97341	1.38093	0.172151	0.648408	-5.33441
PSMG2	0.300914	1.9537	1.38077	0.172202	0.648408	-5.33463
SFXN4	0.3644	1.5692	1.38051	0.172282	0.648408	-5.33497
SP7	-0.383738	1.39179	-1.38025	0.172361	0.648408	-5.33531
MMP2	-0.344185	1.42895	-1.37975	0.172513	0.64859	-5.33595
C5orf15	0.270333	2.16934	1.37674	0.173437	0.651169	-5.33989
BUD31	-0.283484	1.93143	-1.37636	0.173557	0.651169	-5.3404
MTX1	0.309584	1.88526	1.37619	0.173606	0.651169	-5.34061
LCOR	0.305089	1.50396	1.37618	0.173611	0.651169	-5.34063
PTGES	0.361084	1.86632	1.37514	0.17393	0.651909	-5.34198
RPL22	0.383029	4.72203	1.37487	0.174014	0.651909	-5.34234
HNRNPCL4	-0.344566	1.56506	-1.37404	0.174272	0.65235	-5.34343
PML	-0.336061	1.84227	-1.37305	0.174576	0.65235	-5.34471
GLIS2	-0.363616	1.27903	-1.37289	0.174626	0.65235	-5.34492
RESF1	-0.343789	1.27683	-1.37283	0.174644	0.65235	-5.345
C1QTNF6	0.335224	1.31214	1.37272	0.17468	0.65235	-5.34515
CADM4	-0.33004	1.38558	-1.37249	0.174751	0.65235	-5.34545
CD14	-0.347079	1.10595	-1.37189	0.174938	0.652605	-5.34623
SLC66A1	-0.34233	1.36187	-1.3716	0.175026	0.652605	-5.34661
PLPP7	0.365675	2.14083	1.37109	0.175183	0.652734	-5.34726
HDGFL3	-0.371624	1.61368	-1.37082	0.175267	0.652734	-5.34762
QARS1	0.320789	2.04131	1.37049	0.175371	0.652736	-5.34805
FAM120C	0.338408	1.47226	1.36941	0.175706	0.652944	-5.34945
RING1	-0.267452	2.33167	-1.36927	0.17575	0.652944	-5.34964
HMGB2	-0.33999	1.93839	-1.36919	0.175775	0.652944	-5.34974
ERMP1	0.333725	1.55226	1.36862	0.17595	0.652944	-5.35048
EMP1	-0.437033	2.65702	-1.36822	0.176076	0.652944	-5.351
MDM4	0.308635	1.31371	1.3679	0.176176	0.652944	-5.35142
UGDH	0.288786	2.08804	1.36751	0.176297	0.652944	-5.35192
TPM3	0.30965	3.61466	1.367	0.176455	0.652944	-5.35258
PSME4	-0.309565	2.22531	-1.367	0.176457	0.652944	-5.35259
CLIC3	0.380501	1.64363	1.36663	0.176572	0.652944	-5.35307
PSMD4	-0.293518	2.3634	-1.36648	0.176619	0.652944	-5.35327
ZNF639	-0.346527	1.41019	-1.36633	0.176667	0.652944	-5.35346
TAP1	-0.43718	1.68006	-1.36534	0.176974	0.653696	-5.35474
MRPS30	-0.279655	1.57735	-1.36458	0.177212	0.65382	-5.35573
GSPT1	-0.30506	1.74688	-1.36457	0.177214	0.65382	-5.35573
VPS13B	0.297563	2.09986	1.36406	0.177376	0.653968	-5.3564
EXOC5	-0.274427	1.6382	-1.36378	0.177461	0.653968	-5.35676
C1orf159	0.333573	1.70592	1.3633	0.177612	0.654142	-5.35738
GALE	0.296791	1.67889	1.36246	0.177877	0.654142	-5.35848
SPP1	-0.44262	1.41509	-1.3623	0.177928	0.654142	-5.35868
TRAF3IP3	0.455931	2.761	1.36194	0.178039	0.654142	-5.35914
OAT	-0.370782	1.23741	-1.36185	0.178069	0.654142	-5.35927
SPTAN1	0.350447	1.99756	1.36161	0.178143	0.654142	-5.35957
PPP1R15B	0.281553	1.66101	1.36133	0.178233	0.654142	-5.35994
PSMD8	0.336041	2.96342	1.35945	0.178823	0.655275	-5.36237
TXNDC15	-0.319201	1.20073	-1.35922	0.178895	0.655275	-5.36266
CYTH1	-0.280285	1.46119	-1.35866	0.179073	0.655275	-5.36339
GFUS	0.260882	1.86876	1.35861	0.179088	0.655275	-5.36345
SC5D	0.328079	1.99783	1.35842	0.179147	0.655275	-5.36369
PDCD5	0.279538	3.74625	1.35837	0.179164	0.655275	-5.36376
GUSB	-0.337275	1.55001	-1.35771	0.179372	0.655658	-5.36461
GADD45B	-0.353527	1.21993	-1.35648	0.179761	0.656315	-5.3662
H1-2	0.454376	3.98597	1.3564	0.179786	0.656315	-5.3663
ZNF703	0.405721	1.49923	1.35616	0.179864	0.656315	-5.36662
DIDO1	-0.32866	1.58306	-1.35478	0.1803	0.657527	-5.36839
PGAM5	-0.270538	1.4183	-1.35398	0.180553	0.657737	-5.36942
DDT	0.331181	2.62834	1.35374	0.180631	0.657737	-5.36973
SOX18	-0.409695	1.50879	-1.35361	0.180669	0.657737	-5.36989
YAP1	-0.309437	2.03668	-1.35285	0.180912	0.657984	-5.37087
PKP1	-0.393973	1.57736	-1.35265	0.180976	0.657984	-5.37113
RPL18A	0.478487	4.36649	1.35214	0.181138	0.657984	-5.37179
TLCD3A	-0.332842	1.46755	-1.35195	0.181198	0.657984	-5.37203
BHLHE23	0.392102	1.3723	1.35176	0.181258	0.657984	-5.37227
UBL3	0.319045	2.36286	1.35134	0.181391	0.658091	-5.37281
B4GALT5	-0.341344	2.22784	-1.35005	0.181804	0.659209	-5.37447
PPP6C	-0.325877	1.66275	-1.34894	0.182159	0.65992	-5.3759
ACAD9	0.261266	2.45081	1.34828	0.182367	0.65992	-5.37673
SNX6	-0.279536	1.33114	-1.34805	0.182444	0.65992	-5.37704
CRNKL1	0.317204	1.45143	1.34787	0.1825	0.65992	-5.37726
APOB	0.475617	2.2306	1.34763	0.182578	0.65992	-5.37757
MED13L	-0.259613	1.57609	-1.3471	0.182746	0.65992	-5.37825
FAAH2	0.298495	1.69528	1.34699	0.182783	0.65992	-5.3784
G0S2	-0.426934	1.31828	-1.34675	0.182858	0.65992	-5.3787
ARRB1	0.351147	1.40703	1.34627	0.183011	0.65992	-5.37931
SEM1	0.351651	3.51198	1.34565	0.183211	0.65992	-5.38011
CHST15	-0.308868	1.32727	-1.34555	0.183244	0.65992	-5.38024
BCL2L2	0.362696	2.48667	1.34496	0.183432	0.65992	-5.38099
STYK1	0.269541	3.36956	1.34491	0.183449	0.65992	-5.38105
ATP5F1D	0.284704	2.19242	1.34487	0.183462	0.65992	-5.3811
NEMF	-0.284115	2.21875	-1.34386	0.183787	0.660714	-5.3824
NDUFB8	-0.30149	1.88977	-1.34347	0.183911	0.660782	-5.38289
ITGA2	-0.324452	1.55267	-1.34257	0.184202	0.661453	-5.38404
TBC1D31	-0.320476	1.21262	-1.34168	0.18449	0.662016	-5.38518
PCYT2	0.3164	1.79748	1.3409	0.184742	0.662016	-5.38618
CFD	0.360525	1.49705	1.34083	0.184763	0.662016	-5.38626
POLR2H	-0.264887	2.5761	-1.34079	0.184778	0.662016	-5.38632
PLK2	-0.390475	1.14304	-1.33998	0.185038	0.662428	-5.38735
ELOA	0.324437	1.4911	1.33978	0.185103	0.662428	-5.3876
GUCD1	-0.317839	1.18833	-1.33907	0.185332	0.662766	-5.3885
PLEKHG3	-0.310727	1.22817	-1.33884	0.185407	0.662766	-5.3888
IGHM	-0.36793	1.39498	-1.33778	0.18575	0.663296	-5.39015
AK3	0.300496	1.66653	1.33774	0.185765	0.663296	-5.3902
GBF1	-0.295057	1.38422	-1.33693	0.186026	0.663317	-5.39123
CXXC5	0.364493	1.27014	1.33692	0.186028	0.663317	-5.39124
SLC20A1	0.31863	1.85481	1.33675	0.186086	0.663317	-5.39146
SARNP	0.299666	1.33426	1.33551	0.186487	0.664339	-5.39303
DECR1	0.326768	2.20242	1.33522	0.186583	0.664339	-5.3934
DBNDD2	-0.358009	1.71112	-1.33304	0.187292	0.665905	-5.39617
BCAS4	-0.338437	1.5052	-1.33301	0.187304	0.665905	-5.39621
CCNT2	-0.300639	1.36244	-1.33271	0.187401	0.665905	-5.39659
APTX	0.293011	1.75059	1.33246	0.187482	0.665905	-5.3969
HLF	-0.435784	1.39078	-1.33214	0.187585	0.665905	-5.3973
WNT3	0.390135	2.48685	1.33193	0.187654	0.665905	-5.39757
TMEM87A	0.294369	1.95445	1.33117	0.187904	0.666417	-5.39854
ARHGEF35	-0.31416	1.7924	-1.33018	0.188229	0.666903	-5.3998
NFYC	-0.312278	1.51571	-1.32966	0.188397	0.666903	-5.40045
PRKAR1A	0.373136	2.01421	1.32948	0.188456	0.666903	-5.40067
SAMM50	-0.296793	1.39327	-1.32935	0.1885	0.666903	-5.40084
ARL6IP5	0.302762	1.73963	1.32908	0.188588	0.666903	-5.40118
C15orf39	-0.330279	1.2778	-1.32839	0.188816	0.666903	-5.40206
ZFYVE9	0.316827	1.32362	1.32826	0.188856	0.666903	-5.40222
SLC5A6	0.272439	1.68564	1.32783	0.189	0.666903	-5.40277
FBXO32	-0.305703	1.41995	-1.32751	0.189104	0.666903	-5.40317
H1-0	-0.383829	1.96137	-1.32693	0.189294	0.666903	-5.4039
NR2F6	0.346768	2.13617	1.32679	0.18934	0.666903	-5.40408
TMEM183A	-0.315701	1.44961	-1.32657	0.189414	0.666903	-5.40436
MPC2	0.309317	1.72792	1.32627	0.189513	0.666903	-5.40474
NANS	-0.281763	1.50399	-1.32565	0.189715	0.666903	-5.40551
PUF60	0.343405	4.09326	1.32538	0.189804	0.666903	-5.40585
DCAF12	0.259968	1.51627	1.32523	0.189855	0.666903	-5.40605
LRRC14	0.278858	1.70398	1.32512	0.189889	0.666903	-5.40618
CEACAM16	-0.335185	1.56847	-1.32497	0.189941	0.666903	-5.40637
DUSP14	-0.348505	1.22979	-1.32408	0.190235	0.667557	-5.4075
NUDT5	-0.307282	1.5152	-1.32365	0.190374	0.667557	-5.40803
POLR3D	-0.342275	1.17117	-1.32344	0.190444	0.667557	-5.4083
ADAM15	0.37833	8.89857	1.3217	0.19102	0.668317	-5.41049
DDX17	0.325045	2.91125	1.32085	0.191303	0.668317	-5.41156
ST3GAL2	0.517823	3.75328	1.32048	0.191426	0.668317	-5.41203
ECHDC2	0.272763	2.03109	1.32031	0.191482	0.668317	-5.41224
NIPSNAP1	0.316819	1.76654	1.31973	0.191676	0.668317	-5.41297
PPP1CB	0.311003	3.90852	1.31935	0.1918	0.668317	-5.41344
OTUD7B	0.272319	1.76153	1.31928	0.191822	0.668317	-5.41353
SIGMAR1	0.306601	2.39751	1.31919	0.191855	0.668317	-5.41365
UNC93B1	0.297409	1.48628	1.31861	0.192046	0.668317	-5.41437
TM2D1	0.298392	2.06774	1.31811	0.192212	0.668317	-5.415
POLD1	-0.371669	1.45897	-1.31778	0.192321	0.668317	-5.41541
NCK2	-0.291442	1.78885	-1.31769	0.192352	0.668317	-5.41553
SDC1	0.431183	3.41022	1.31759	0.192386	0.668317	-5.41565
DTYMK	0.284613	1.38937	1.31728	0.192489	0.668317	-5.41604
GNG12	-0.302305	1.79238	-1.31723	0.192505	0.668317	-5.4161
JMJD8	-0.302597	1.71801	-1.31706	0.192563	0.668317	-5.41632
PSG5	-0.368657	1.39347	-1.31678	0.192655	0.668317	-5.41667
PKP3	-0.335756	2.19687	-1.31588	0.192956	0.668317	-5.4178
NDUFB11	0.271833	1.99878	1.31569	0.193019	0.668317	-5.41803
NME2	0.410669	3.60948	1.31542	0.193109	0.668317	-5.41837
CCDC14	0.290544	1.98241	1.31471	0.193347	0.668317	-5.41926
MRPL51	-0.295649	1.87557	-1.31461	0.19338	0.668317	-5.41939
PRKACA	-0.266307	1.64967	-1.31445	0.193433	0.668317	-5.41959
NRDC	-0.32084	1.5686	-1.31441	0.193447	0.668317	-5.41964
NNT	-0.282773	1.30891	-1.31438	0.193457	0.668317	-5.41968
ACP1	-0.288973	2.06241	-1.31426	0.193498	0.668317	-5.41983
VGLL4	0.291441	1.26326	1.31405	0.193568	0.668317	-5.42009
AKR1A1	0.330232	1.67769	1.31354	0.193737	0.668317	-5.42072
HMOX2	-0.348654	1.26318	-1.31333	0.193807	0.668317	-5.42098
BTG1	-0.345786	2.39776	-1.31316	0.193867	0.668317	-5.42121
SF3B4	-0.294786	1.59118	-1.31294	0.193939	0.668317	-5.42147
PPP4R3B	0.384112	2.94494	1.31196	0.194266	0.668828	-5.42269
TSPAN31	0.304688	1.59456	1.31149	0.194425	0.668828	-5.42329
UBE2J2	0.30323	1.45619	1.3113	0.194487	0.668828	-5.42352
POU3F4	0.319901	2.16528	1.31124	0.19451	0.668828	-5.4236
H2AW	-0.328262	1.58617	-1.30957	0.19507	0.670146	-5.42568
NACA	-0.51111	2.46065	-1.30941	0.195124	0.670146	-5.42588
SLC16A11	0.361181	1.98059	1.30888	0.195302	0.670146	-5.42654
CTNNBL1	-0.288395	1.95371	-1.30864	0.195384	0.670146	-5.42684
RIMKLB	-0.314677	1.47108	-1.30852	0.195424	0.670146	-5.42699
PYCARD	-0.326473	1.62733	-1.30812	0.195558	0.670244	-5.42749
MRPS26	0.34723	1.98153	1.30744	0.195789	0.670669	-5.42834
SIK1	0.307255	2.11275	1.30679	0.196009	0.671004	-5.42915
SIDT2	-0.297333	1.38817	-1.30629	0.196178	0.671004	-5.42977
NBPF15	0.382742	5.88257	1.30618	0.196214	0.671004	-5.4299
NIPAL2	-0.30317	1.20387	-1.30553	0.196433	0.671004	-5.43071
NPTXR	0.312577	1.40197	1.30542	0.196472	0.671004	-5.43085
MKNK2	0.313736	2.51767	1.30526	0.196524	0.671004	-5.43104
FBXO7	-0.279318	1.18777	-1.30347	0.197133	0.67272	-5.43328
LCP1	-0.320039	1.56417	-1.30224	0.19755	0.67378	-5.4348
RAB32	-0.334079	1.07845	-1.30129	0.197872	0.674517	-5.43598
RGS12	0.308242	1.39689	1.30093	0.197995	0.674571	-5.43643
TOMM5	0.276782	2.7409	1.29874	0.198739	0.67674	-5.43913
DDX24	-0.315995	1.28751	-1.2981	0.198959	0.676765	-5.43993
HS2ST1	0.252342	1.52678	1.2981	0.19896	0.676765	-5.43993
HSPA4L	-0.306629	1.47483	-1.2976	0.199131	0.676941	-5.44055
MEGF8	0.269371	3.2787	1.297	0.199334	0.676941	-5.44128
CCDC13	0.467785	6.2053	1.29676	0.199417	0.676941	-5.44158
PRPF31	-0.269108	1.74867	-1.29669	0.199441	0.676941	-5.44167
SHTN1	-0.363422	1.15825	-1.29613	0.199633	0.676975	-5.44236
DDB1	0.268678	2.58937	1.29599	0.199681	0.676975	-5.44254
FAT1	-0.369122	1.30026	-1.29544	0.19987	0.676975	-5.44322
SP6	0.43381	1.50277	1.29541	0.199879	0.676975	-5.44325
ERC1	-0.31725	1.54908	-1.29415	0.200313	0.678081	-5.44481
SCAMP1	-0.277098	1.54562	-1.29289	0.200742	0.67865	-5.44635
PPT2	-0.297516	1.28783	-1.29262	0.200836	0.67865	-5.44669
BANF1	-0.315424	2.37907	-1.29259	0.200847	0.67865	-5.44673
NDUFS8	-0.314247	2.03343	-1.29241	0.200911	0.67865	-5.44695
SRRT	0.26247	1.93858	1.29108	0.201368	0.679415	-5.44859
LRRC47	-0.317571	1.58345	-1.29101	0.201393	0.679415	-5.44868
SACM1L	0.278525	1.43113	1.29081	0.20146	0.679415	-5.44892
ATP5PB	0.283735	2.37627	1.2901	0.201705	0.679547	-5.44979
DPM3	0.291597	1.37422	1.29007	0.201714	0.679547	-5.44982
CMAS	-0.343837	1.26874	-1.2897	0.201843	0.679621	-5.45028
ATG3	-0.280865	1.55426	-1.28873	0.202176	0.679836	-5.45147
ZBTB17	-0.319396	1.22388	-1.28867	0.202198	0.679836	-5.45155
BLOC1S6	-0.276663	2.13947	-1.28858	0.20223	0.679836	-5.45166
PRRC2B	0.259585	1.56374	1.28674	0.202867	0.681615	-5.45392
PSMD6	0.326035	1.41034	1.28598	0.203131	0.681858	-5.45485
NAGK	0.257715	2.73104	1.28557	0.203273	0.681858	-5.45535
H3C7	-0.403918	2.24165	-1.28553	0.203287	0.681858	-5.4554
HIGD1A	0.340202	2.8327	1.28525	0.203383	0.681858	-5.45574
TMEM30A	0.303544	6.30427	1.28463	0.203598	0.681858	-5.4565
BCLAF1	-0.321024	1.42647	-1.28451	0.203639	0.681858	-5.45664
SH3BP1	0.325007	1.47118	1.2843	0.203713	0.681858	-5.45691
PIAS2	-0.327581	1.4204	-1.28402	0.203811	0.681858	-5.45725
NDFIP2	0.27341	1.83744	1.28374	0.20391	0.681858	-5.4576
GJD4	0.302916	1.4779	1.28339	0.204031	0.681902	-5.45802
OST4	0.319082	2.99987	1.28271	0.204268	0.682334	-5.45886
MEAF6	0.295221	1.47115	1.28153	0.204678	0.683341	-5.46029
MAPK3	0.273932	1.77275	1.27945	0.205404	0.685403	-5.46283
HNRNPDL	0.310583	3.07513	1.27856	0.205717	0.686085	-5.46392
CTNNB1	0.321421	2.65539	1.27815	0.205858	0.686193	-5.46441
TSPY1	-0.448893	1.40787	-1.27607	0.206588	0.686976	-5.46695
AZIN1	0.324568	2.48986	1.27585	0.206666	0.686976	-5.46722
ANO1	-0.448532	1.07591	-1.27572	0.206713	0.686976	-5.46738
EIF2AK1	0.284499	2.1482	1.27514	0.206915	0.686976	-5.46808
GPRC5A	0.350426	1.90124	1.27507	0.20694	0.686976	-5.46817
CENATAC	-0.333261	0.975021	-1.275	0.206965	0.686976	-5.46825
PCBP4	0.325097	1.44873	1.27455	0.207125	0.686976	-5.4688
RPLP2	0.392532	5.43223	1.27443	0.207165	0.686976	-5.46894
PIGG	-0.284808	1.18503	-1.27436	0.207192	0.686976	-5.46903
ERH	0.272619	2.75113	1.2739	0.207351	0.686976	-5.46958
LAP3	-0.316936	1.89393	-1.27382	0.207382	0.686976	-5.46969
PPM1G	0.304119	1.8886	1.27377	0.207397	0.686976	-5.46974
FAM72B	0.328513	2.15073	1.27343	0.207517	0.687013	-5.47016
UXS1	-0.29249	1.71221	-1.27221	0.207948	0.687582	-5.47164
CCDC59	-0.279243	1.89957	-1.27206	0.208001	0.687582	-5.47182
UBA5	-0.296925	1.619	-1.27202	0.208015	0.687582	-5.47187
TSN	0.309465	1.53864	1.2712	0.208304	0.687745	-5.47286
WIPI1	0.282486	2.57336	1.27117	0.208314	0.687745	-5.4729
CCDC61	0.354644	2.72886	1.27083	0.208434	0.687745	-5.47331
HSP90B1	-0.345362	2.1159	-1.27009	0.208696	0.687745	-5.47421
CEP55	-0.312985	1.66019	-1.26998	0.208735	0.687745	-5.47434
DTX3L	-0.276497	1.65861	-1.26998	0.208737	0.687745	-5.47435
COQ7	-0.293045	1.23398	-1.26952	0.208899	0.687745	-5.4749
NBDY	0.319895	1.4946	1.26905	0.209066	0.687745	-5.47547
UBAP2L	-0.317733	1.90119	-1.26884	0.209139	0.687745	-5.47572
AHCY	-0.262747	2.40426	-1.26857	0.209235	0.687745	-5.47605
NUP50	-0.281474	1.88806	-1.2685	0.209262	0.687745	-5.47614
RHEB	-0.288342	1.90116	-1.26774	0.209529	0.688265	-5.47705
RTN4	0.336675	2.21745	1.26734	0.209672	0.688377	-5.47754
PCED1A	0.284073	1.80169	1.26651	0.209967	0.688987	-5.47854
SEC14L1	-0.299724	1.1545	-1.26619	0.210082	0.689008	-5.47893
ETS1	0.368513	1.31363	1.26521	0.21043	0.689356	-5.48011
ALDOA	0.504221	5.20085	1.26513	0.210457	0.689356	-5.4802
LGALS3	0.29049	1.98452	1.26495	0.210521	0.689356	-5.48042
RPL23A	0.2678	2.33542	1.26463	0.210636	0.689356	-5.48081
LXN	0.323024	1.50266	1.26391	0.210894	0.689356	-5.48168
PGAP3	0.390471	1.83157	1.26379	0.210936	0.689356	-5.48183
GSTO1	-0.291787	1.45604	-1.26347	0.211049	0.689356	-5.48221
C1GALT1	0.311259	1.41852	1.26344	0.211061	0.689356	-5.48225
MMP9	-0.334691	1.55529	-1.26289	0.211258	0.689642	-5.48291
TMED3	0.28675	1.69118	1.26226	0.211482	0.689851	-5.48367
BTAF1	0.289969	1.3164	1.2621	0.21154	0.689851	-5.48386
STRIP1	-0.291159	1.51914	-1.26048	0.21212	0.690442	-5.48581
NUP58	0.256085	1.96043	1.26046	0.212127	0.690442	-5.48584
PRORP	-0.291222	1.36424	-1.25999	0.212294	0.690442	-5.4864
PDLIM7	-0.290143	2.03678	-1.25997	0.2123	0.690442	-5.48642
ATP5PO	0.358433	2.13929	1.25967	0.212408	0.690442	-5.48678
SLC25A10	0.353379	1.59189	1.25958	0.212441	0.690442	-5.48689
IL16	0.327188	1.90811	1.25946	0.212486	0.690442	-5.48704
CYP2D7	-0.353966	1.47342	-1.25826	0.212914	0.691137	-5.48847
COMMD1	-0.302068	1.38409	-1.25825	0.212918	0.691137	-5.48849
NDUFA13	0.256257	2.48854	1.25794	0.213029	0.69114	-5.48886
SLK	0.318157	1.62234	1.25681	0.213437	0.692111	-5.49022
TUBA3D	0.439899	3.39937	1.25597	0.213737	0.692729	-5.49122
RNF19B	-0.32	1.95817	-1.25438	0.214311	0.694033	-5.49313
ZNF706	0.275613	2.24505	1.25425	0.21436	0.694033	-5.49329
ERP44	-0.282239	1.67012	-1.25377	0.214531	0.69422	-5.49386
IFNL1	-0.337989	1.90922	-1.25348	0.214637	0.69422	-5.49421
ELN	-0.318187	1.14377	-1.25258	0.214963	0.694581	-5.49528
LOXL1	0.332799	1.5967	1.25244	0.215014	0.694581	-5.49545
ARHGAP1	0.287901	1.70756	1.25218	0.215108	0.694581	-5.49577
TMEM147	0.2752	1.87272	1.25174	0.215266	0.694581	-5.49629
ZNF776	-0.342992	1.76412	-1.25165	0.215298	0.694581	-5.49639
WDR55	-0.287727	1.46717	-1.25059	0.215682	0.695122	-5.49766
RANBP10	0.258125	1.78152	1.25058	0.215686	0.695122	-5.49767
FRMD6	-0.2624	1.77021	-1.25019	0.215829	0.695228	-5.49814
ALG3	-0.26788	1.78552	-1.24968	0.216015	0.695474	-5.49875
GMPS	-0.280484	2.06021	-1.24905	0.216241	0.695845	-5.49949
TBC1D16	0.296918	1.52397	1.24778	0.216704	0.696487	-5.50101
PPP2R1A	0.299075	2.7674	1.24762	0.216761	0.696487	-5.5012
MRPS25	0.30184	1.49944	1.24745	0.216826	0.696487	-5.50141
SIAH1	-0.300623	1.34924	-1.24729	0.216881	0.696487	-5.50159
VKORC1L1	0.262445	1.78264	1.24599	0.217355	0.697654	-5.50314
MFSD14A	-0.328994	1.26773	-1.24531	0.217603	0.697744	-5.50395
IL21	-0.327384	1.62034	-1.24531	0.217603	0.697744	-5.50395
PES1	-0.27739	1.41192	-1.24453	0.217889	0.69781	-5.50488
SEPTIN8	0.30086	1.35347	1.24451	0.217896	0.69781	-5.5049
FASTKD1	-0.296272	1.49085	-1.24408	0.218055	0.69781	-5.50542
JAK3	-0.318343	1.57233	-1.24405	0.218066	0.69781	-5.50545
ZNF548	0.252603	1.57806	1.24344	0.218287	0.698081	-5.50617
ST3GAL1	0.271806	1.88214	1.24306	0.218428	0.698081	-5.50663
MMP7	-0.483431	1.32333	-1.24291	0.218482	0.698081	-5.5068
MLLT10	0.32397	1.86143	1.24216	0.218757	0.698609	-5.5077
MRPS22	-0.260973	1.60416	-1.24028	0.219445	0.69964	-5.50992
ZNF761	0.333257	2.32992	1.24027	0.219448	0.69964	-5.50993
XPNPEP1	-0.323565	1.57157	-1.24015	0.219492	0.69964	-5.51007
WWP1	-0.324024	1.16328	-1.24007	0.219523	0.69964	-5.51017
GATA2	0.356962	2.00424	1.23868	0.220034	0.700777	-5.51181
TTC31	0.388097	3.08555	1.23837	0.220147	0.700777	-5.51218
ACTN1	-0.334685	1.94018	-1.23794	0.220305	0.700777	-5.51269
HBA2	-0.353243	1.21465	-1.23789	0.220323	0.700777	-5.51274
RAB1A	0.323815	2.73583	1.23747	0.220478	0.700915	-5.51324
TMEM42	0.30702	1.72839	1.23677	0.220737	0.701349	-5.51407
C3orf38	0.26741	1.72588	1.2365	0.220836	0.701349	-5.51439
PRMT2	0.26398	2.06376	1.23471	0.221499	0.702743	-5.5165
SMAD4	-0.332547	1.54445	-1.23441	0.22161	0.702743	-5.51686
MPZL1	0.283245	2.85968	1.23414	0.22171	0.702743	-5.51718
ZNF316	0.280482	1.87649	1.23411	0.22172	0.702743	-5.51721
FZD5	0.286934	1.20875	1.23278	0.222212	0.703948	-5.51877
RNF11	-0.324877	1.85577	-1.23201	0.222497	0.704025	-5.51968
IRF3	0.315826	2.03967	1.23183	0.222566	0.704025	-5.5199
UBE2G2	-0.275954	1.62292	-1.23182	0.22257	0.704025	-5.51991
ALDH3B2	0.380937	3.63054	1.23091	0.222907	0.704126	-5.52098
[truncated: 4,321 more rows]

## Sheet: Undefined Subtype DE
	logFC	AveExpr	t	P.Value	adj.P.Val	B
P4HB	-2.28929	3.94438	-7.79068	6.94715e-11	2.37006e-07	14.4984
S100A11	-3.32811	5.65686	-7.77194	7.5002e-11	2.37006e-07	14.4261
RPL8	-2.15093	4.39518	-7.25598	6.1686e-10	1.29952e-06	12.435
RPL9	-2.48307	4.00895	-7.15633	9.25868e-10	1.46287e-06	12.051
HNRNPA2B1	-1.96417	4.50649	-7.03118	1.54071e-09	1.63908e-06	11.5693
RPLP1	-2.32791	5.88726	-7.02874	1.55608e-09	1.63908e-06	11.5599
RPL35A	-2.55691	4.50881	-6.77541	4.34978e-09	3.92723e-06	10.5876
RPS21	-2.36966	4.23067	-6.71799	5.48758e-09	4.33519e-06	10.3678
KRT19	-2.89712	4.78559	-6.61841	8.205e-09	5.76174e-06	9.98723
H3-3A	-2.19788	3.94926	-6.53478	1.14947e-08	7.26466e-06	9.6683
RPS25	-2.11228	3.99286	-6.50296	1.30654e-08	7.50666e-06	9.54714
RPL30	-2.75725	5.61833	-6.43914	1.68872e-08	8.8939e-06	9.30442
RPL24	-2.38444	4.68985	-6.40484	1.938e-08	9.1982e-06	9.17418
RPL37A	-2.4926	4.85358	-6.38668	2.08447e-08	9.1982e-06	9.10526
RPL28	-2.53551	4.57039	-6.37515	2.18312e-08	9.1982e-06	9.06153
ENO1	-2.539	3.70344	-6.33547	2.55937e-08	1.01095e-05	8.91113
RPL32	-2.0727	5.0971	-6.31252	2.80566e-08	1.04305e-05	8.82423
RPS11	-2.44599	4.58412	-6.29062	3.06258e-08	1.07531e-05	8.74136
SRRM2	-1.82323	3.548	-6.22214	4.0262e-08	1.33924e-05	8.48264
EIF4G2	-1.9316	3.74312	-6.1661	5.03404e-08	1.59076e-05	8.27139
YWHAZ	-1.81977	4.30612	-6.12157	6.01007e-08	1.79827e-05	8.10383
EEF1G	-2.43661	4.59954	-6.11133	6.25979e-08	1.79827e-05	8.06534
RPL13	-2.25299	5.2171	-6.09798	6.60086e-08	1.81125e-05	8.01518
PRDX1	-2.00389	3.69836	-6.08762	6.87815e-08	1.81125e-05	7.97627
EWSR1	-1.56997	2.75774	-6.02227	8.9132e-08	2.25326e-05	7.73125
RPS17	-1.92358	5.8182	-5.98718	1.02419e-07	2.47128e-05	7.59991
RPS3	-2.13124	5.25069	-5.9795	1.05577e-07	2.47128e-05	7.57121
TMSB4X	-2.53703	4.75038	-5.96953	1.09819e-07	2.47877e-05	7.53397
APLP2	-1.64706	3.19008	-5.95429	1.16639e-07	2.54194e-05	7.47702
CFL1	-1.94306	5.34984	-5.93769	1.2454e-07	2.62365e-05	7.41508
OAZ1	-1.98239	3.36698	-5.86422	1.66377e-07	3.39195e-05	7.14139
RPL39	-2.29545	3.6863	-5.84188	1.81661e-07	3.58781e-05	7.05836
CALR	-1.97004	4.52243	-5.81768	1.99786e-07	3.70223e-05	6.96851
RPL31	-2.00838	4.74948	-5.81187	2.04394e-07	3.70223e-05	6.94697
RACK1	-2.07421	3.91849	-5.81108	2.05028e-07	3.70223e-05	6.94404
DDX3X	-1.5524	3.54839	-5.79645	2.17146e-07	3.74847e-05	6.88979
RPS15	-1.81771	4.02598	-5.79376	2.19451e-07	3.74847e-05	6.87982
RPL15	-1.88888	4.84021	-5.78077	2.30918e-07	3.84053e-05	6.83171
TLE5	-1.66758	2.99234	-5.7584	2.52077e-07	4.08494e-05	6.7489
TINAGL1	-1.81993	2.95201	-5.74518	2.65472e-07	4.19446e-05	6.7
PPDPF	-2.1066	3.37996	-5.7322	2.79306e-07	4.3054e-05	6.65202
RPS8	-2.35949	4.14057	-5.70639	3.08953e-07	4.649e-05	6.55676
PCBP2	-1.89599	3.60611	-5.6874	3.32739e-07	4.89049e-05	6.48672
GSTP1	-2.09788	4.74004	-5.66555	3.62347e-07	5.03597e-05	6.40623
RPL23	-2.03764	4.93292	-5.66297	3.66011e-07	5.03597e-05	6.39673
MYL12B	-2.00312	3.54204	-5.6626	3.66542e-07	5.03597e-05	6.39537
RPS20	-2.04746	4.61513	-5.62892	4.17925e-07	5.61975e-05	6.27152
ALDOA	-2.32901	5.20085	-5.59133	4.83683e-07	6.3685e-05	6.13358
RPS6	-2.09582	5.50676	-5.53673	5.97766e-07	7.70996e-05	5.93374
B2M	-2.92978	4.61023	-5.52492	6.25744e-07	7.90941e-05	5.89058
NPIPB6	-1.5885	3.38967	-5.49957	6.90208e-07	8.55317e-05	5.79807
COX6B1	-1.62736	3.58263	-5.48459	7.3131e-07	8.88823e-05	5.7435
FXYD3	-2.75617	4.74038	-5.42583	9.17226e-07	0.000106577	5.52985
TNFRSF21	-1.76356	3.3821	-5.42367	9.24911e-07	0.000106577	5.52199
RPS18	-2.17696	5.24643	-5.42251	9.29037e-07	0.000106577	5.51779
COX6C	-1.71593	3.47129	-5.41826	9.44353e-07	0.000106577	5.50237
RPS3A	-1.96729	4.61857	-5.40355	9.99311e-07	0.000110801	5.44903
ANXA2	-2.21811	3.69545	-5.34519	1.25008e-06	0.000136216	5.23795
DAZAP2	-1.49916	2.35279	-5.31554	1.40026e-06	0.000149994	5.13103
EIF3M	-1.30205	2.06091	-5.30729	1.44515e-06	0.000150369	5.1013
TPM3	-1.28668	3.61466	-5.30617	1.45135e-06	0.000150369	5.09726
RPS27A	-1.81253	4.44823	-5.29957	1.4884e-06	0.00015172	5.07351
RPL14	-1.80661	3.94739	-5.29037	1.54158e-06	0.000154647	5.04043
MYH9	-1.69119	4.07148	-5.24361	1.84228e-06	0.000181288	4.87255
YBX1	-2.05515	3.92779	-5.23769	1.8843e-06	0.000181288	4.85131
HNRNPUL1	-1.55967	2.61942	-5.23645	1.8932e-06	0.000181288	4.84687
RPL19	-1.9398	4.30215	-5.22647	1.96641e-06	0.00018501	4.81113
RPS2	-2.09282	5.5691	-5.22325	1.99061e-06	0.00018501	4.79961
RPL38	-1.78574	3.8316	-5.18781	2.27723e-06	0.000204369	4.67294
UQCRQ	-1.40627	3.16906	-5.18638	2.28957e-06	0.000204369	4.66785
RPL29	-1.97385	3.84719	-5.18298	2.31934e-06	0.000204369	4.65569
PPIA	-1.9296	4.27044	-5.18196	2.32826e-06	0.000204369	4.65207
SERF2	-1.63946	3.33082	-5.16033	2.52698e-06	0.000218774	4.57497
PABPC1	-2.16393	5.94975	-5.14499	2.67799e-06	0.000227942	4.52033
ANXA11	-1.44277	3.00964	-5.14233	2.70501e-06	0.000227942	4.51088
RPL34	-1.65662	4.5244	-5.1358	2.77262e-06	0.000230565	4.48764
TPI1	-1.58701	3.44948	-5.12402	2.89866e-06	0.000237916	4.4458
PLEC	-1.58761	3.4081	-5.1113	3.04125e-06	0.000246419	4.40061
HNRNPC	-1.13685	2.25286	-5.10533	3.11041e-06	0.000248833	4.37945
EEF1B2	-1.49523	2.91489	-5.08997	3.29569e-06	0.00026036	4.32501
DDX5	-1.82003	3.12496	-5.08442	3.36535e-06	0.00026258	4.30533
RPL7	-1.58692	5.45502	-5.07813	3.44587e-06	0.000265584	4.28309
RPLP0	-1.90394	5.19163	-5.06675	3.5966e-06	0.000268184	4.24281
CAPRIN1	-1.51358	2.18382	-5.0664	3.60135e-06	0.000268184	4.24157
RPS28	-1.53232	4.68221	-5.06599	3.60691e-06	0.000268184	4.24012
MKNK2	-1.31729	2.51767	-5.05956	3.69509e-06	0.000271546	4.2174
SLC25A5	-1.64267	3.44489	-5.05399	3.77315e-06	0.000272873	4.19773
ARPC2	-1.77468	3.30341	-5.05214	3.7995e-06	0.000272873	4.19119
RPL18	-1.77714	4.90769	-5.03052	4.12062e-06	0.00029261	4.11488
CYBA	-1.43123	3.18295	-5.02146	4.26293e-06	0.000297964	4.08295
RAB11A	-1.30309	2.64165	-5.01827	4.31415e-06	0.000297964	4.07172
GOLGA6A	1.52388	1.73963	5.01683	4.33746e-06	0.000297964	4.06666
RPS14	-1.85911	4.22846	-5.00878	4.47013e-06	0.000303776	4.03833
GNAS	-1.68754	3.32058	-5.00163	4.59148e-06	0.000308704	4.01314
TUBA1C	-1.86092	4.71657	-4.99515	4.70405e-06	0.000312943	3.99037
LDHB	-1.68044	3.36469	-4.95217	5.52277e-06	0.000363583	3.83955
AUP1	-1.16983	2.41985	-4.93099	5.97584e-06	0.000389353	3.76547
HNRNPDL	-1.30233	3.07513	-4.91254	6.40019e-06	0.000412747	3.70101
EDF1	-1.25227	3.13009	-4.86005	7.77522e-06	0.000496358	3.51823
S100A6	-2.59801	6.07781	-4.84824	8.12222e-06	0.000513324	3.47724
ATP5MF	-1.37263	3.64868	-4.81495	9.18419e-06	0.000574694	3.3619
ELOA2	1.66358	2.07165	4.78339	1.03152e-05	0.00063914	3.25292
TACSTD2	-2.04486	4.4094	-4.76571	1.10076e-05	0.000675417	3.19197
TMEM106C	-1.1966	7.12618	-4.748	1.17464e-05	0.000713822	3.13104
HSP90AA1	-1.59716	3.74896	-4.74383	1.19272e-05	0.000717902	3.11672
RPS29	-1.4411	5.52696	-4.74038	1.20787e-05	0.000720166	3.10488
SH3BGRL3	-1.61061	2.93594	-4.73066	1.25162e-05	0.000739276	3.07152
RPL36	-1.53332	4.67422	-4.727	1.26849e-05	0.000742302	3.05896
SEPTIN9	-1.34338	2.72816	-4.71685	1.31648e-05	0.000763319	3.02415
VCP	-1.49706	2.80837	-4.7026	1.3868e-05	0.000796781	2.97536
PTMA	-1.73525	5.06615	-4.69721	1.41433e-05	0.000805274	2.95694
CAPNS1	-1.61321	3.20232	-4.68315	1.48873e-05	0.00084007	2.90889
EIF4A1	-1.60985	3.42513	-4.67109	1.55557e-05	0.000870019	2.86773
RAN	-1.375	2.86844	-4.65084	1.67446e-05	0.000928297	2.79873
RPN2	-1.48066	3.66914	-4.64032	1.73971e-05	0.000953109	2.76292
SQSTM1	-1.68384	3.24862	-4.63879	1.74938e-05	0.000953109	2.75773
PRSS38	1.39828	1.62564	4.62719	1.82452e-05	0.000981159	2.71834
SPDYE2	1.47217	1.49895	4.62608	1.83191e-05	0.000981159	2.71455
TMEM167A	-1.33297	2.32786	-4.61824	1.88468e-05	0.00100094	2.68796
RPS27	-1.95111	4.34749	-4.6089	1.94952e-05	0.00102675	2.65628
TMEM59	-1.35432	2.6509	-4.58905	2.09455e-05	0.00109401	2.58911
RPLP2	-1.56259	5.43223	-4.57755	2.18334e-05	0.00112003	2.55025
ASPH	-1.33221	2.81695	-4.57517	2.20222e-05	0.00112003	2.54218
PIANP	1.48424	1.19035	4.57372	2.21372e-05	0.00112003	2.53731
ATP6V0C	-1.28105	3.04583	-4.57353	2.21526e-05	0.00112003	2.53666
HSP90AB1	-1.53844	4.36872	-4.56666	2.27086e-05	0.00113904	2.51346
MYL12A	-1.40292	3.13135	-4.56155	2.31307e-05	0.00115107	2.49623
PSMA7	-1.25354	2.64724	-4.558	2.34282e-05	0.00115677	2.48427
PCBP1	-1.16255	2.94523	-4.54855	2.42386e-05	0.0011875	2.45245
EEF1D	-1.44401	3.5909	-4.54408	2.46314e-05	0.00119746	2.43741
STX1B	1.49994	1.88208	4.52627	2.626e-05	0.00126689	2.37752
PKM	-1.6017	4.48772	-4.52012	2.68457e-05	0.00128534	2.35688
RPS9	-1.70348	4.67923	-4.51753	2.70967e-05	0.0012876	2.34818
CLTC	-1.42153	2.85994	-4.51418	2.74241e-05	0.00129344	2.33695
HLA-E	-1.84894	3.91246	-4.51131	2.77077e-05	0.00129713	2.32733
RPS4X	-1.78657	4.34327	-4.50344	2.85009e-05	0.00132445	2.30093
RPS7	-1.6865	4.65269	-4.50031	2.88221e-05	0.0013296	2.29045
SRSF2	-1.13716	3.36567	-4.48999	2.99066e-05	0.00136963	2.25592
RPS5	-1.77172	3.89426	-4.48793	3.01284e-05	0.00136987	2.24901
FKBP1A	-1.39207	3.56261	-4.48402	3.05525e-05	0.00137923	2.23594
SOD3	1.30162	1.63186	4.47802	3.12144e-05	0.00139911	2.21591
TXN	-1.33028	2.9434	-4.46214	3.30355e-05	0.00147031	2.16291
RPS24	-1.63215	4.3351	-4.45917	3.33881e-05	0.00147561	2.15299
RPL13A	-1.78225	3.22431	-4.45714	3.36306e-05	0.00147601	2.14623
SRP14	-1.15534	2.25746	-4.45461	3.39348e-05	0.00147909	2.13781
SERBP1	-1.44375	2.5471	-4.44152	3.55549e-05	0.00153653	2.09424
TMSB10	-2.07025	5.42715	-4.43873	3.591e-05	0.00153653	2.08495
ATP5F1B	-1.58191	3.87018	-4.43817	3.59821e-05	0.00153653	2.08308
CBX3	-1.24821	2.77045	-4.42893	3.71843e-05	0.00157721	2.05238
C20orf144	1.53649	1.5823	4.42081	3.82734e-05	0.00161131	2.02541
CD63	-1.49159	3.76682	-4.41916	3.84982e-05	0.00161131	2.01994
RPL37	-1.56341	5.70067	-4.41698	3.87966e-05	0.00161312	2.01273
RPL18A	-1.74341	4.36649	-4.40216	4.08923e-05	0.00168379	1.9636
RPS13	-1.62166	2.8296	-4.40122	4.10291e-05	0.00168379	1.96048
CD79B	1.40315	1.61919	4.39914	4.13326e-05	0.0016853	1.9536
HDLBP	-1.54567	2.98665	-4.3956	4.18548e-05	0.00169566	1.94188
H4C8	-1.51501	3.2811	-4.39211	4.23744e-05	0.00170577	1.93036
H2AC6	-1.47761	3.56161	-4.37632	4.48101e-05	0.0017924	1.87819
HNRNPH1	-1.28144	2.8844	-4.37305	4.53316e-05	0.00180186	1.86739
RPL4	-1.80754	3.49349	-4.37064	4.57201e-05	0.00180594	1.85943
MEPCE	-1.21284	3.92231	-4.35751	4.78904e-05	0.00187421	1.81615
CSTB	-2.08759	3.85236	-4.35562	4.82099e-05	0.00187421	1.80994
RPL26	-1.63366	4.3041	-4.35487	4.83381e-05	0.00187421	1.80746
ANKRD20A1	1.32735	2.55204	4.34947	4.92679e-05	0.00189862	1.78969
PDIA3	-1.33427	3.72528	-4.33862	5.11878e-05	0.00196065	1.75402
PTGES3	-1.65363	2.99949	-4.33283	5.22418e-05	0.00198897	1.73501
NME2	-1.51593	3.60948	-4.31923	5.48018e-05	0.00207393	1.69039
MYL6	-1.58272	3.80248	-4.30852	5.69022e-05	0.00214061	1.65532
NOP53	-1.17658	2.67224	-4.30078	5.84693e-05	0.00218654	1.62999
RIT2	1.552	1.4149	4.29001	6.07191e-05	0.00225732	1.59479
OTOP1	1.28762	1.65633	4.2829	6.22497e-05	0.00230069	1.57159
RPL11	-1.54567	4.4754	-4.27183	6.47089e-05	0.00236852	1.53548
PERP	-1.92366	3.24022	-4.27128	6.48345e-05	0.00236852	1.53367
ITGB1	-1.24229	2.61426	-4.26673	6.58722e-05	0.0023926	1.51888
HMGB1	-1.35871	3.53626	-4.25119	6.95471e-05	0.00251164	1.4683
PFDN5	-1.31363	3.24186	-4.24041	7.22087e-05	0.00259295	1.43331
HSPA6	1.32826	2.00292	4.22771	7.54756e-05	0.00267474	1.39211
TMBIM6	-1.31966	3.85732	-4.22715	7.56208e-05	0.00267474	1.39032
RPS12	-1.81147	4.13848	-4.22664	7.57562e-05	0.00267474	1.38865
RPL27A	-1.71911	3.80067	-4.22268	7.68073e-05	0.00269679	1.37582
RPL5	-1.51042	3.87515	-4.21954	7.76504e-05	0.00271133	1.36566
JUP	-1.51153	3.31406	-4.20813	8.07881e-05	0.00280539	1.32878
TCF24	1.34235	1.47663	4.18745	8.67964e-05	0.00299756	1.26201
RPL35	-1.55848	3.47506	-4.18409	8.78114e-05	0.00301613	1.2512
KRTAP12-3	1.3496	1.83627	4.18174	8.85272e-05	0.00302428	1.24364
HSPA8	-1.57719	3.28084	-4.17557	9.04375e-05	0.00307103	1.22378
PDXK	-1.26443	3.1331	-4.17317	9.11921e-05	0.00307103	1.21605
SDF4	-1.21797	2.3605	-4.17266	9.13535e-05	0.00307103	1.2144
ODF3L2	1.25293	1.43421	4.17031	9.20972e-05	0.00307965	1.20686
ETV2	1.40007	1.66506	4.15701	9.64272e-05	0.00320747	1.16413
UQCRB	-1.44991	3.16406	-4.15376	9.75129e-05	0.0032266	1.15371
ECE2	1.34361	1.6509	4.14811	9.94338e-05	0.00325921	1.13557
H3C15	-1.55755	4.64969	-4.14783	9.95296e-05	0.00325921	1.13468
CTU1	1.21721	2.56912	4.14545	0.000100351	0.00326916	1.12704
BEGAIN	1.31272	1.57592	4.13912	0.000102562	0.00331131	1.10677
PABPC4	-1.23958	2.52891	-4.13875	0.000102693	0.00331131	1.10559
NDUFB10	-0.991483	2.37643	-4.1355	0.000103847	0.00333153	1.0952
SPINT1	-1.16884	2.00433	-4.13027	0.000105733	0.00336699	1.07846
RPL27	-1.14608	4.80378	-4.12949	0.000106018	0.00336699	1.07596
S100A16	-1.44063	2.92896	-4.12611	0.000107258	0.0033733	1.06516
BSG	-1.28745	3.21938	-4.12518	0.0001076	0.0033733	1.0622
CNBP	-1.36268	2.80293	-4.12459	0.000107817	0.0033733	1.06032
RPL36A	-1.58725	3.3812	-4.12294	0.000108434	0.00337588	1.05502
NUP210	1.31777	1.73169	4.09628	0.000118822	0.00368114	0.970008
HNRNPU	-1.20359	3.90343	-4.08907	0.000121791	0.00375473	0.947078
ELOA3P	1.6291	1.36553	4.0795	0.000125842	0.00385151	0.916686
OR2A14	1.18697	1.51233	4.07879	0.000126149	0.00385151	0.914425
AOC3	1.28195	1.48481	4.07328	0.000128547	0.00390586	0.896935
ATF4	-1.20347	2.68364	-4.07168	0.00012925	0.00390844	0.891871
COX8A	-1.07215	3.85004	-4.06607	0.000131754	0.00396516	0.874059
CMTM2	1.30534	1.37288	4.06115	0.000133982	0.0040131	0.858491
ATP5PO	-1.31548	2.13929	-4.05923	0.000134865	0.0040205	0.852391
KCNK4	1.49976	5.7896	4.05752	0.000135651	0.00402494	0.846998
YWHAG	-1.0957	2.29492	-4.05493	0.000136856	0.00404172	0.838789
RPL21	-1.23236	4.71616	-4.0531	0.000137713	0.00404813	0.832989
GFM2	1.13235	1.50454	4.04494	0.000141593	0.00412861	0.807206
DLGAP2	1.30156	1.45419	4.0446	0.000141758	0.00412861	0.806124
SFPQ	-1.30303	3.41279	-4.04098	0.000143513	0.00414375	0.794706
LAPTM4A	-1.41498	2.16757	-4.04083	0.000143589	0.00414375	0.794212
RPL22	-1.28386	4.72203	-4.03024	0.000148853	0.00427613	0.760806
LGALS7B	1.56588	2.62523	4.01796	0.000155192	0.00443806	0.722116
FTH1	-1.33845	6.62657	-4.01431	0.000157127	0.00447316	0.710622
CTSB	-1.68704	3.58405	-4.01016	0.000159351	0.00450824	0.697587
ADAM9	-1.29798	1.96791	-4.00936	0.000159786	0.00450824	0.695058
CTSD	-1.22638	4.798	-4.00099	0.00016438	0.00459975	0.668768
FGF18	1.24655	1.60296	4.0008	0.000164485	0.00459975	0.668179
CGB2	1.35172	2.38667	3.99579	0.000167296	0.00463455	0.652467
TMED9	-1.22113	3.25961	-3.99559	0.000167413	0.00463455	0.65182
NAP1L1	-1.53845	3.27675	-3.99468	0.000167929	0.00463455	0.648965
DDX17	-1.1261	2.91125	-3.99292	0.000168928	0.00464184	0.643466
RPL12	-1.26066	4.23613	-3.99044	0.00017035	0.00466065	0.635695
CTNND2	1.67154	3.8213	3.98494	0.000173551	0.00470658	0.618434
SLC7A10	1.38691	2.44001	3.98393	0.000174145	0.00470658	0.615271
RSL1D1	-1.05779	2.17788	-3.9834	0.000174454	0.00470658	0.613624
ARL6IP1	-1.13051	3.01938	-3.98202	0.000175268	0.00470658	0.609313
SNRNP70	-1.10341	2.73526	-3.98103	0.000175856	0.00470658	0.606206
ARHGDIB	-1.04203	2.45518	-3.97995	0.000176497	0.00470658	0.602835
ILF3	-1.22989	2.41778	-3.97574	0.000179025	0.00472407	0.589653
GPX4	-1.26235	2.93721	-3.97542	0.000179219	0.00472407	0.588652
OR2Z1	1.33781	1.59064	3.97513	0.000179395	0.00472407	0.587738
OR2A1	1.33398	1.49423	3.96929	0.000182965	0.00479496	0.569479
CTSH	-1.46486	3.13438	-3.96825	0.000183604	0.00479496	0.566246
MAL2	-1.54467	2.61475	-3.96124	0.000187995	0.00488942	0.544348
UBA52	-1.32405	3.31528	-3.94522	0.000198409	0.00512137	0.494403
RPS15A	-1.39336	3.79265	-3.94503	0.000198534	0.00512137	0.49382
NDUFB2	-1.05524	2.70603	-3.94247	0.000200249	0.0051446	0.485855
PSMD2	-1.21404	2.8033	-3.93788	0.000203359	0.00520336	0.471582
RAB2A	-0.982085	2.87015	-3.93336	0.000206472	0.00525665	0.457513
CD46	-1.19705	2.66409	-3.93245	0.000207105	0.00525665	0.454678
KRTAP5-1	1.29505	1.76477	3.92306	0.000213728	0.00538622	0.425534
CSDE1	-1.20134	2.81936	-3.9228	0.000213915	0.00538622	0.424726
SLC25A3	-1.19851	3.82163	-3.92156	0.000214802	0.00538711	0.420893
GDI2	-1.31088	2.645	-3.91473	0.000219774	0.00548816	0.399713
AMH	1.35852	1.90002	3.91366	0.000220569	0.00548816	0.396373
TSPY1	1.57608	1.40787	3.91099	0.000222546	0.00551565	0.388111
DDB1	-0.934307	2.58937	-3.90678	0.000225703	0.00557203	0.375078
CLEC10A	1.31855	1.42122	3.89578	0.00023415	0.00575039	0.341079
PTPRF	-1.1357	2.58857	-3.89329	0.000236109	0.00575039	0.33337
MIF	-1.4397	4.47976	-3.8929	0.000236414	0.00575039	0.332174
SPATA24	1.23471	1.5425	3.89271	0.000236567	0.00575039	0.331578
SEC61A1	-1.22538	3.04575	-3.88696	0.000241151	0.00583831	0.313821
HAGHL	1.14301	1.46103	3.88539	0.000242415	0.00583831	0.308986
ACTN1	-1.20665	1.94018	-3.88472	0.000242955	0.00583831	0.306928
AP2M1	-1.18843	3.17642	-3.87892	0.0002477	0.00592979	0.289039
DYNLL1	-1.22664	3.0522	-3.87689	0.000249384	0.00594756	0.282774
RAB5IF	-1.13344	2.52697	-3.87526	0.000250741	0.00595745	0.277755
ACTR3	-1.22727	3.17859	-3.873	0.000252637	0.00598002	0.270788
NNAT	1.24883	1.48977	3.87139	0.000253988	0.00598957	0.265855
CNN3	-1.25245	2.68296	-3.85891	0.000264755	0.00622026	0.22747
PDCD1	1.27457	2.61822	3.8543	0.00026884	0.00629284	0.213316
HELQ	1.16445	1.56454	3.8523	0.000270628	0.00631132	0.207188
EIF4G1	-1.16934	3.68673	-3.84718	0.000275274	0.00639607	0.191457
RNF225	1.31043	1.47597	3.84352	0.000278635	0.00645044	0.180242
LAMA4	1.16704	0.902882	3.84224	0.000279814	0.0064541	0.176339
TGFBR3L	1.34899	3.16682	3.8373	0.000284433	0.00646823	0.161211
H3C2	-1.40635	3.58905	-3.83679	0.000284919	0.00646823	0.159632
LENG8	-0.888996	2.39614	-3.83673	0.00028497	0.00646823	0.159468
APOBEC3F	1.25138	1.45553	3.83626	0.000285417	0.00646823	0.158019
TAGLN2	-1.39057	4.281	-3.83613	0.000285544	0.00646823	0.157609
PERM1	1.10469	1.5218	3.8324	0.000289093	0.00652523	0.146196
JPT1	-1.20364	3.04718	-3.82931	0.000292067	0.00656891	0.13674
SHISA5	-1.07021	3.06779	-3.82823	0.000293112	0.00656903	0.133441
RPS23	-1.62806	4.41039	-3.82634	0.00029495	0.00657979	0.127665
EIF3E	-1.34558	2.37549	-3.8256	0.000295674	0.00657979	0.125401
ADIRF	-2.33128	3.84987	-3.82402	0.000297214	0.00659085	0.120603
HLF	1.43659	1.39078	3.80813	0.00031324	0.00692196	0.0721004
CDH1	-1.19298	2.87015	-3.80509	0.000316396	0.00696248	0.062845
COX7A2	-1.08726	2.41697	-3.80425	0.000317277	0.00696248	0.060277
DDOST	-1.07103	2.69873	-3.79916	0.000322637	0.00703663	0.0448123
HDGF	-1.10739	2.85452	-3.79893	0.000322883	0.00703663	0.044107
NDUFS6	-1.0775	3.24263	-3.79477	0.000327347	0.0071094	0.031432
RBM39	-1.00805	2.66598	-3.79234	0.000329974	0.00714191	0.024055
SSTR4	1.20539	3.03197	3.7884	0.000334282	0.00721046	0.0120825
RASL11A	1.10863	1.54889	3.78621	0.000336698	0.00723787	0.00543693
KCNN3	1.1432	1.70883	3.78443	0.000338673	0.00724013	3.99194e-05
NDUFB9	-1.01167	2.5628	-3.78405	0.000339095	0.00724013	-0.00110823
POLR2L	-1.1201	2.94374	-3.77549	0.000348777	0.00741965	-0.0270859
SNCB	1.19548	1.99585	3.77455	0.00034985	0.00741965	-0.0299212
CCL3	1.00576	2.75439	3.77119	0.000353735	0.00747695	-0.0401091
MGST2	-1.1055	2.67689	-3.76801	0.000357447	0.00753022	-0.0497385
NEURL3	1.24562	1.28703	3.7634	0.000362891	0.00761951	-0.0636816
XRCC6	-1.05144	2.73683	-3.76133	0.000365367	0.00763882	-0.0699518
HMGA1	-1.31219	3.4135	-3.76061	0.000366228	0.00763882	-0.0721236
CCNI	-1.18389	3.19414	-3.75763	0.000369822	0.00766829	-0.0811296
USP17L3	1.30206	2.45422	3.75743	0.000370068	0.00766829	-0.0817426
NPIPB3	-1.16866	2.97257	-3.75569	0.000372178	0.00768681	-0.0869854
RNF181	-1.11182	3.46992	-3.7526	0.000375958	0.0077396	-0.0963057
ATP5MC3	-1.25175	3.11811	-3.74921	0.000380161	0.00780071	-0.106556
TNFRSF1A	-0.974962	2.18562	-3.74699	0.000382928	0.00783206	-0.113243
YWHAQ	-1.46858	2.7511	-3.74249	0.000388607	0.00792258	-0.126815
ITM2B	-1.65513	3.28169	-3.73813	0.00039419	0.00801055	-0.139964
TNFAIP2	-1.45222	2.83865	-3.73669	0.000396041	0.00802238	-0.144283
H1-2	-1.44687	3.98597	-3.7304	0.000404266	0.00816282	-0.163228
MAD2L1BP	1.06251	1.09719	3.7256	0.000410647	0.00824198	-0.177659
PPP1CB	-1.01993	3.90852	-3.72458	0.000412014	0.00824198	-0.180722
EIF2S2	-0.999055	2.38155	-3.72389	0.000412938	0.00824198	-0.182786
RPS19	-1.51383	5.50988	-3.72354	0.000413403	0.00824198	-0.183822
PRKAR1A	-1.21061	2.01421	-3.71964	0.000418697	0.00832126	-0.195546
PABPN1	-1.112	1.91471	-3.71486	0.00042527	0.00842541	-0.209897
ADAMTS4	1.44388	1.19585	3.71293	0.000427942	0.00845186	-0.215668
RPSA	-1.42728	4.71534	-3.70951	0.000432735	0.00851989	-0.225927
BTC	1.30068	1.81227	3.70828	0.000434479	0.00852766	-0.229631
EHF	-1.19832	2.40332	-3.70716	0.000436058	0.00853216	-0.232973
NUP188	1.04489	1.20026	3.70545	0.000438486	0.00855318	-0.238087
B3GNTL1	1.2247	1.44677	3.7044	0.000439986	0.00855603	-0.241231
CTNNB1	-1.08093	2.65539	-3.70268	0.000442452	0.0085776	-0.246379
SRSF3	-1.14989	2.53373	-3.69851	0.000448495	0.00865927	-0.258872
CCT7	-1.00504	2.08129	-3.69789	0.000449405	0.00865927	-0.260739
FAT3	1.22339	1.68433	3.69694	0.000450784	0.00865944	-0.26356
KRT17	-2.01637	3.7561	-3.69511	0.000453473	0.0086847	-0.269037
ARF1	-1.22664	3.22311	-3.68568	0.000467561	0.00888046	-0.297203
FAM131C	1.25851	1.27255	3.68557	0.000467736	0.00888046	-0.297547
APP	-1.34421	3.14604	-3.68385	0.000470353	0.00888046	-0.302683
TUBB	-1.38169	3.22142	-3.68288	0.000471824	0.00888046	-0.305558
AZIN1	-1.08843	2.48986	-3.68286	0.000471862	0.00888046	-0.305632
ACTR2	-1.06013	2.73603	-3.68268	0.000472126	0.00888046	-0.306145
ERAP1	1.12588	1.38216	3.67386	0.000485813	0.0091108	-0.332447
ATP2A2	-1.11714	2.85495	-3.66483	0.000500205	0.00934183	-0.359311
PPIF	-1.02183	2.83687	-3.66429	0.000501089	0.00934183	-0.360934
MAGEA3	-0.989851	2.71816	-3.65893	0.000509848	0.00947717	-0.376876
EIF2S3B	-1.12804	2.69266	-3.65537	0.00051574	0.00955858	-0.387445
CD1E	1.12379	1.69029	3.65444	0.00051729	0.00955929	-0.390206
ITGB4	-1.14403	3.09285	-3.64924	0.00052604	0.00967191	-0.405632
CTNND1	-1.19945	2.64715	-3.649	0.000526446	0.00967191	-0.406342
PLD6	1.1489	1.63555	3.64527	0.000532811	0.00976047	-0.417392
KCTD11	0.988786	1.68742	3.64165	0.000539066	0.00984652	-0.428124
SLC24A4	1.08162	1.38133	3.63882	0.000544002	0.00986631	-0.436505
PRRT3	1.39766	1.94988	3.63859	0.000544396	0.00986631	-0.437171
DSTN	-1.37441	2.39999	-3.63834	0.000544833	0.00986631	-0.437908
HMGA2	1.22544	1.63014	3.6348	0.000551088	0.00995107	-0.448402
DEK	-1.04324	2.2961	-3.62918	0.000561137	0.0101037	-0.465013
JUNB	-1.23015	3.34758	-3.62456	0.000569526	0.0102256	-0.478652
GDF1	1.21976	1.62163	3.62341	0.00057164	0.0102345	-0.482056
DRGX	1.16534	1.85715	3.62148	0.000575194	0.010269	-0.487752
NAT8B	0.960045	3.57334	3.61758	0.000582432	0.0103453	-0.499243
ATXN2L	-1.04821	2.28195	-3.61742	0.000582741	0.0103453	-0.49973
METRN	1.25886	1.49531	3.61632	0.000584807	0.0103529	-0.502982
PPA1	-1.06858	2.46347	-3.61537	0.000586589	0.0103554	-0.505777
PDIA6	-1.29455	3.11081	-3.61192	0.000593106	0.0104413	-0.515929
TTC33	1.43169	5.16147	3.60897	0.000598744	0.0105113	-0.52462
PRSS53	1.05797	1.51451	3.60688	0.000602763	0.0105362	-0.530765
ATP6V1G1	-0.926017	2.76794	-3.6065	0.000603497	0.0105362	-0.531883
HSPA1B	-1.27752	2.63087	-3.6056	0.000605245	0.0105376	-0.534539
UBE2V2	-0.935843	2.68821	-3.60169	0.000612872	0.010612	-0.546042
TM6SF2	1.32559	1.50346	3.60169	0.000612878	0.010612	-0.54605
ELOB	-1.12219	3.30818	-3.59921	0.000617761	0.0106673	-0.553339
SLC36A1	1.093	1.55772	3.59727	0.000621607	0.0107045	-0.559039
SKP1	-0.934412	3.06449	-3.59357	0.000629001	0.0108024	-0.569897
GTF2I	-0.972779	2.47536	-3.58906	0.000638129	0.0109292	-0.583125
PAIP2B	1.17276	1.75954	3.58822	0.000639844	0.0109292	-0.58559
TRIM28	-1.15456	2.97356	-3.58694	0.000642464	0.0109423	-0.589342
H4C5	-1.12398	2.92059	-3.58616	0.000644075	0.0109423	-0.59164
CLTB	-1.12757	2.89745	-3.5841	0.000648337	0.0109852	-0.597696
TBCA	-0.915193	2.54351	-3.58207	0.000652534	0.0110268	-0.603618
NDUFV2	-1.07999	2.71963	-3.57961	0.000657695	0.0110844	-0.610849
UBXN11	1.10633	2.39832	3.57716	0.000662847	0.0111415	-0.618012
RPL10A	-1.27922	3.03057	-3.57617	0.000664946	0.0111446	-0.620912
TFG	-1.07326	2.81881	-3.57541	0.000666561	0.0111446	-0.623139
VANGL2	1.11535	1.64246	3.57354	0.000670535	0.0111815	-0.628595
ARF5	-1.059	2.36602	-3.57132	0.000675301	0.0112303	-0.635093
PDZK1	1.17239	1.66205	3.56983	0.000678507	0.0112303	-0.63944
LSR	-1.15766	2.75856	-3.5697	0.000678795	0.0112303	-0.639829
C15orf48	1.21694	4.38238	3.56547	0.000688012	0.0113531	-0.652204
NPM1	-1.17253	4.88948	-3.56068	0.000698578	0.0114974	-0.666186
FAM90A1	1.16946	1.34981	3.55619	0.000708617	0.0116324	-0.679275
PTCRA	1.33951	1.44188	3.55481	0.000711724	0.0116531	-0.683288
S100P	-1.86971	3.68926	-3.55295	0.000715945	0.0116919	-0.68871
KRTAP10-3	1.23345	2.60496	3.55211	0.000717866	0.0116931	-0.691169
ALDH3B2	1.28031	3.63054	3.54959	0.000723632	0.0117567	-0.698505
ATP6V1F	-0.964403	2.18425	-3.54708	0.000729436	0.0118206	-0.705831
CYP2D7	1.16438	1.47342	3.5456	0.000732866	0.0118458	-0.710133
COPRS	0.916281	1.58253	3.54285	0.000739273	0.0119047	-0.718114
PLEKHG2	0.973778	1.23194	3.54243	0.000740277	0.0119047	-0.719358
RPN1	-1.1999	2.66639	-3.53999	0.000746008	0.0119622	-0.726428
EPHB1	1.11909	2.04702	3.53931	0.000747635	0.0119622	-0.728426
SNRPB	-1.14127	2.41859	-3.53443	0.00075928	0.0121178	-0.742595
PRMT1	-0.952562	3.31502	-3.53278	0.000763271	0.0121508	-0.7474
XPO1	-1.04044	1.86163	-3.53036	0.000769136	0.0122134	-0.754416
SLC39A14	1.29694	1.08508	3.52442	0.000783718	0.0124138	-0.771629
GDAP1L1	1.06303	1.33707	3.52355	0.000785878	0.0124169	-0.774151
YPEL1	1.32135	1.71901	3.51978	0.000795301	0.012526	-0.785071
MAPRE1	-0.972851	2.3236	-3.51875	0.000797894	0.012526	-0.788054
MMP14	-1.08486	2.59069	-3.51842	0.000798733	0.012526	-0.789017
MORF4L1	-1.12041	3.26305	-3.51686	0.000802687	0.0125569	-0.793542
PCNA	-1.03337	2.74523	-3.51607	0.000804683	0.012557	-0.795817
GPANK1	1.07426	1.4779	3.51456	0.000808543	0.0125862	-0.800201
RNF122	1.02462	1.37728	3.50972	0.000820978	0.0127484	-0.814182
EIF3I	-1.04367	2.30146	-3.50803	0.000825382	0.0127853	-0.819082
SF1	-1.07505	2.2276	-3.50707	0.000827871	0.0127925	-0.82184
CCDC47	-0.977447	4.25971	-3.5059	0.000830934	0.0128085	-0.825223
H4C15	-1.18147	4.5508	-3.49968	0.000847396	0.0130305	-0.843188
RASA3	1.11473	1.04685	3.49799	0.000851925	0.0130684	-0.848069
SRSF1	-1.27966	2.17532	-3.49488	0.00086031	0.0131589	-0.857036
USP17L11	1.37805	3.07688	3.49425	0.000861992	0.0131589	-0.858825
OR5L1	1.11019	1.38547	3.49286	0.000865775	0.0131848	-0.862834
HSPA5	-1.16937	2.03804	-3.49024	0.000872961	0.0132623	-0.8704
C9orf78	0.928043	1.22863	3.48845	0.000877876	0.013305	-0.87554
PDLIM5	1.16487	3.1767	3.48501	0.000887416	0.0134174	-0.885433
PRKRIP1	1.39044	4.20829	3.48129	0.000897872	0.0135431	-0.896154
SLC66A1	1.02084	1.36187	3.48045	0.000900224	0.0135462	-0.898548
TRAM1	-1.0348	2.23534	-3.47653	0.000911372	0.0136814	-0.909811
RNF149	-0.947828	2.35802	-3.47372	0.000919447	0.0137699	-0.917882
CDK2AP1	-1.20623	3.38571	-3.4728	0.000922103	0.0137771	-0.920522
YWHAE	-1.20818	3.83831	-3.46825	0.000935348	0.013942	-0.933569
LY6E	-1.29633	2.65795	-3.46523	0.000944261	0.0140349	-0.942244
SPDYE5	1.21298	2.56066	3.46463	0.000946025	0.0140349	-0.943952
AGRN	-1.14623	2.93203	-3.46222	0.000953201	0.0141083	-0.950863
PNISR	-0.951434	1.84495	-3.46069	0.000957773	0.0141428	-0.95524
H2AC19	-1.33717	4.71055	-3.45699	0.000968917	0.014274	-0.965819
FAM98C	1.01819	1.62408	3.45587	0.000972347	0.0142912	-0.969051
CYSRT1	1.19373	1.82513	3.45309	0.000980829	0.0143825	-0.976992
BNC1	1.07822	1.40388	3.45092	0.000987491	0.0144229	-0.983182
SDC3	1.06141	1.21502	3.45071	0.00098815	0.0144229	-0.983792
RPH3AL	1.02868	1.61965	3.44758	0.000997858	0.014531	-0.99273
TUBGCP6	0.968996	1.40739	3.44622	0.00100211	0.0145311	-0.996619
YES1	-0.938527	2.08145	-3.44611	0.00100247	0.0145311	-0.996941
REC114	1.06317	1.55848	3.44218	0.00101481	0.0146765	-1.00813
TMEM41B	1.32744	4.5213	3.43824	0.00102737	0.0148241	-1.01937
MCL1	-1.05336	2.62574	-3.43548	0.00103625	0.0149182	-1.02723
KRTAP4-7	1.08018	1.61755	3.43082	0.0010514	0.015102	-1.0405
SERTAD1	1.01549	1.82166	3.42947	0.00105586	0.0151316	-1.04437
PEBP1	-0.985791	3.27553	-3.42527	0.00106976	0.0152961	-1.05632
SSR4	-0.987914	2.48625	-3.42397	0.00107409	0.0153234	-1.06001
BCAP31	-1.0569	2.52255	-3.42138	0.00108277	0.0153839	-1.06735
EEF2KMT	1.07617	1.40032	3.42125	0.00108321	0.0153839	-1.06773
SH3GLB1	-0.856296	2.43872	-3.41865	0.001092	0.0154682	-1.07511
ATP1A1	-1.17617	2.46252	-3.41805	0.00109403	0.0154682	-1.07681
GPX1	-1.09664	2.93018	-3.41447	0.00110627	0.0156063	-1.08697
GPI	-1.14587	2.81318	-3.41296	0.00111147	0.0156114	-1.09125
BRI3	-1.03273	2.65382	-3.41293	0.00111157	0.0156114	-1.09134
SIRT6	1.81663	6.2871	3.41149	0.00111657	0.0156468	-1.09543
IL19	0.912425	2.09375	3.4096	0.00112315	0.0156617	-1.1008
MUC5AC	1.20555	1.37129	3.40941	0.00112382	0.0156617	-1.10134
NKX6-2	1.15341	1.86488	3.40905	0.00112507	0.0156617	-1.10235
COX4I1	-0.888808	3.55485	-3.40189	0.00115032	0.0159781	-1.12262
ECM1	1.17482	1.40105	3.39949	0.00115893	0.016062	-1.12942
MOB1A	-0.874741	2.41203	-3.39879	0.00116145	0.016062	-1.13141
SYPL2	1.1035	1.15922	3.39785	0.00116481	0.0160734	-1.13405
KRT8	-1.59149	4.55458	-3.39628	0.00117049	0.0161166	-1.13849
HOXB3	1.09405	2.31521	3.39449	0.001177	0.016171	-1.14355
SERINC2	-1.17874	3.07597	-3.39049	0.00119168	0.0163371	-1.15486
UQCRHL	-1.02482	3.92656	-3.38948	0.00119541	0.0163461	-1.15771
ELOVL5	1.07791	3.23426	3.38885	0.00119772	0.0163461	-1.15947
MAPKBP1	1.39323	6.17946	3.38821	0.00120009	0.0163461	-1.16128
ROR2	0.98337	1.74016	3.38607	0.00120808	0.0164192	-1.16733
S100A10	-1.62473	3.49008	-3.38478	0.0012129	0.0164192	-1.17096
RFX2	1.5394	3.26053	3.38469	0.00121325	0.0164192	-1.17123
BTNL3	1.18781	1.7107	3.38341	0.00121805	0.0164488	-1.17482
SLC2A1	-1.43472	3.10359	-3.37875	0.00123569	0.0165983	-1.18794
LMNA	-1.04705	3.17773	-3.37813	0.00123809	0.0165983	-1.18972
PSTPIP1	0.950364	1.6268	3.37812	0.00123812	0.0165983	-1.18973
TNP1	1.29346	1.9603	3.37755	0.00124029	0.0165983	-1.19133
CYTH3	1.01541	1.23827	3.37704	0.00124225	0.0165983	-1.19277
FGF17	1.14817	1.42215	3.37568	0.00124749	0.0166332	-1.19661
KRTAP23-1	1.0638	1.29749	3.3746	0.00125165	0.0166535	-1.19965
CCN2	1.14921	0.946522	3.37313	0.00125731	0.0166937	-1.20377
RUSF1	0.976883	1.1208	3.36345	0.0012954	0.017137	-1.23098
H4C3	-1.03257	2.46941	-3.36327	0.00129612	0.017137	-1.23148
MORF4L2	-1.03872	2.41432	-3.36107	0.00130494	0.0172176	-1.23766
PIK3CG	1.29502	1.49547	3.35534	0.00132814	0.0174872	-1.25373
FAM83H	-1.16225	2.79932	-3.3546	0.00133117	0.0174906	-1.2558
MAP9	1.04432	1.35432	3.35359	0.0013353	0.0175086	-1.25863
PTBP1	1.13237	12.5333	3.35159	0.00134355	0.0175801	-1.26424
SPDYE16	1.33755	3.43657	3.35083	0.0013467	0.017585	-1.26638
SAT1	-1.32	2.77658	-3.34842	0.0013567	0.0176602	-1.27312
SRSF9	-0.853386	3.88568	-3.3481	0.00135804	0.0176602	-1.27402
HSPB2	1.01678	1.24528	3.34654	0.00136456	0.0177085	-1.27838
DRD5	1.06174	1.49096	3.34458	0.0013728	0.0177789	-1.28387
PASK	1.06415	1.93419	3.34084	0.00138865	0.0179195	-1.29432
THEMIS2	1.11594	2.38601	3.34068	0.00138933	0.0179195	-1.29477
ATP5ME	-1.01239	3.20236	-3.33942	0.0013947	0.0179521	-1.29828
IFNL4	1.20721	1.56502	3.33855	0.00139843	0.0179636	-1.30072
COMP	1.07669	1.26026	3.33731	0.00140376	0.017978	-1.30418
CD9	-1.5023	3.7453	-3.33697	0.00140524	0.017978	-1.30514
TMEM88B	1.3321	1.72498	3.33326	0.00142131	0.0181374	-1.3155
TRIR	-0.89341	2.04687	-3.33277	0.00142344	0.0181374	-1.31686
HNRNPF	-0.939822	2.55449	-3.33154	0.00142882	0.0181693	-1.32029
PNOC	1.15832	1.64073	3.32924	0.0014389	0.0182607	-1.32669
PHAX	1.15627	3.92758	3.32757	0.00144627	0.0183175	-1.33135
RPL41	-1.03488	5.59167	-3.32334	0.00146512	0.0185191	-1.34314
CLEC5A	1.09908	1.6002	3.32224	0.00147004	0.0185208	-1.34619
EIF4B	-1.10625	2.80042	-3.32174	0.00147232	0.0185208	-1.3476
KLHL32	1.23244	1.36445	3.32135	0.00147404	0.0185208	-1.34867
ZNF830	0.967002	1.9526	3.31593	0.00149867	0.0187929	-1.36375
CPNE1	-0.986109	2.37657	-3.31265	0.00151379	0.0189449	-1.37288
RPS16	-1.2481	5.64933	-3.31083	0.0015222	0.0190053	-1.37792
MRC1	1.12838	1.18025	3.31031	0.00152463	0.0190053	-1.37938
ALOX12	1.07337	1.3464	3.30528	0.0015482	0.0192611	-1.39334
SP7	1.08557	1.39179	3.29973	0.00157459	0.0195509	-1.40871
CCNL1	-0.894882	2.44449	-3.29886	0.00157876	0.0195643	-1.41112
IL22RA2	1.04432	2.03914	3.29798	0.00158303	0.0195788	-1.41357
PKP3	-0.9947	2.19687	-3.29473	0.00159873	0.0197344	-1.42255
MAPT	1.13156	0.98108	3.28752	0.00163419	0.0201327	-1.4425
ZNF568	0.90704	2.17098	3.28648	0.00163938	0.0201573	-1.44538
SPG7	-0.750233	2.14854	-3.28559	0.00164379	0.0201723	-1.44782
LGALS3BP	-1.05604	3.23182	-3.27799	0.00168217	0.020603	-1.4688
NICN1	1.11423	4.27484	3.27736	0.00168541	0.020603	-1.47055
SYNCRIP	-0.93048	2.33745	-3.27483	0.00169839	0.0206428	-1.47753
DIO3	1.12659	2.87107	3.27483	0.00169841	0.0206428	-1.47753
HSD17B8	1.00415	1.30715	3.27482	0.00169846	0.0206428	-1.47756
THAP5	0.904594	1.22781	3.27379	0.00170373	0.0206672	-1.48038
ZNF845	1.10402	1.68051	3.26791	0.00173436	0.0209814	-1.49657
GYPC	1.08798	2.3698	3.26755	0.00173627	0.0209814	-1.49757
PEX11B	1.01138	1.27307	3.26553	0.00174691	0.0210696	-1.50312
LCE3A	1.07074	1.79276	3.26383	0.00175592	0.0211379	-1.50779
CTSW	1.0215	2.09716	3.2617	0.00176727	0.0212341	-1.51365
KCNJ10	1.08777	1.71682	3.2601	0.00177586	0.0212968	-1.51805
C17orf58	1.00114	1.41063	3.25898	0.00178191	0.0213289	-1.52114
ZIC3	1.00391	3.131	3.25695	0.00179288	0.0214139	-1.52671
TMOD1	0.980737	1.50901	3.25641	0.00179579	0.0214139	-1.52818
VASP	-0.875504	2.37688	-3.25371	0.00181049	0.0215409	-1.53559
DISC1	0.996773	1.23354	3.25321	0.00181325	0.0215409	-1.53697
MS4A5	0.993351	2.09183	3.25213	0.00181915	0.0215704	-1.53992
FAM20B	0.829152	1.48341	3.25098	0.00182546	0.0216047	-1.54307
HNRNPL	-0.943595	2.60076	-3.24916	0.00183554	0.0216834	-1.54807
SDHB	-0.837178	2.05999	-3.24637	0.00185109	0.0218057	-1.55573
RAB7A	-1.07445	2.75078	-3.24606	0.00185279	0.0218057	-1.55656
FCF1	1.16011	3.50738	3.24501	0.00185868	0.0218343	-1.55944
MOG	1.14416	1.41112	3.2402	0.00188584	0.0220674	-1.57261
CCNA1	1.02422	1.97788	3.23989	0.00188758	0.0220674	-1.57345
RPS10	-1.17996	3.84323	-3.23964	0.001889	0.0220674	-1.57413
FCGR3A	1.07499	1.16699	3.2379	0.00189892	0.0221278	-1.57888
CSNK2A3	-0.9193	2.5	-3.23751	0.00190117	0.0221278	-1.57996
CHI3L1	1.08012	1.31466	3.23306	0.00192679	0.0222756	-1.5921
PPIAL4A	-1.00466	4.59146	-3.23278	0.00192844	0.0222756	-1.59288
SRP9	-0.888337	2.90907	-3.23264	0.00192927	0.0222756	-1.59327
EBF1	1.00892	1.81013	3.23249	0.00193012	0.0222756	-1.59367
CBX2	1.00328	1.59829	3.23225	0.0019315	0.0222756	-1.59432
PDXDC1	-0.947266	2.30491	-3.23093	0.00193923	0.0222954	-1.59794
RPL17	-1.22974	3.24722	-3.23075	0.00194027	0.0222954	-1.59843
KRT10	1.32687	1.63465	3.22733	0.00196031	0.022467	-1.60775
H2BS1	-1.08015	3.80687	-3.22679	0.00196347	0.022467	-1.60921
VSIG8	1.2027	1.54595	3.22602	0.00196804	0.022467	-1.61132
LZTS3	0.921141	1.58059	3.22568	0.00197005	0.022467	-1.61224
TMED10	-1.09828	1.83617	-3.22496	0.00197436	0.022467	-1.61423
H2AZ1	-0.83482	4.26383	-3.22414	0.0019792	0.022467	-1.61645
LPXN	0.946114	1.53117	3.22386	0.00198087	0.022467	-1.61721
SARDH	1.22926	4.6896	3.22339	0.00198364	0.022467	-1.61848
PCNP	-1.04538	1.93979	-3.22198	0.00199211	0.0225226	-1.62234
TIMM8A	0.899805	1.74734	3.21919	0.00200886	0.0226715	-1.62994
SPATA46	1.03371	1.74397	3.21853	0.00201281	0.0226756	-1.63172
SMCP	1.10265	1.34505	3.21701	0.00202202	0.0227191	-1.63586
NegProbe-WTX	0.950671	0.704495	3.21671	0.00202387	0.0227191	-1.63669
FZD4	1.00345	1.44292	3.20861	0.00207361	0.0232362	-1.6587
RXYLT1	0.931488	1.66861	3.20736	0.00208142	0.0232537	-1.66211
CST3	-1.16704	2.69896	-3.20718	0.00208253	0.0232537	-1.6626
ZNF358	0.826696	1.67313	3.20258	0.00211142	0.0235232	-1.67508
PDCL3	1.59487	4.30217	3.20215	0.00211411	0.0235232	-1.67623
GP5	1.05863	1.45837	3.19884	0.00213517	0.0237158	-1.68522
SRSF6	-0.993321	2.38826	-3.19606	0.00215295	0.023842	-1.69273
PCSK9	1.04581	1.14777	3.19471	0.00216166	0.023842	-1.69639
EIF2B2	0.989558	1.46028	3.19442	0.00216358	0.023842	-1.69719
MFNG	1.07789	1.70212	3.19422	0.00216484	0.023842	-1.69772
IGFBP4	-1.26755	3.28649	-3.19414	0.00216539	0.023842	-1.69795
MRPL12	-0.736522	2.33045	-3.192	0.00217922	0.0239525	-1.70372
IL21	0.994914	1.62034	3.1896	0.0021949	0.0240706	-1.71021
FNDC3B	-0.853834	2.0562	-3.1892	0.00219758	0.0240706	-1.71132
ACADVL	-0.838082	2.96849	-3.18826	0.00220373	0.0240847	-1.71385
HSPD1	-1.08853	2.45037	-3.18784	0.0022065	0.0240847	-1.71499
MEIKIN	1.0689	1.70607	3.18497	0.00222546	0.0241631	-1.72274
SNRPD2	-0.962173	2.76795	-3.18478	0.00222673	0.0241631	-1.72325
KCNH2	1.1654	1.50394	3.1847	0.00222728	0.0241631	-1.72348
ABT1	1.08082	1.68217	3.18338	0.00223604	0.0241631	-1.72704
SPANXA1	1.46552	6.12612	3.18326	0.00223688	0.0241631	-1.72737
ANO1	1.32546	1.07591	3.18307	0.00223815	0.0241631	-1.72789
ECHS1	-0.957514	2.23333	-3.18265	0.00224091	0.0241631	-1.72901
CDCA2	0.941244	1.29823	3.18215	0.00224426	0.0241631	-1.73036
RTN4	-1.003	2.21745	-3.17986	0.00225967	0.0242547	-1.73655
ATP5PB	-0.832974	2.37627	-3.17974	0.00226044	0.0242547	-1.73686
CELSR3	1.08527	1.59087	3.17875	0.0022671	0.0242849	-1.73953
KIR3DL1	0.879346	2.57121	3.17742	0.00227615	0.0243236	-1.74313
PRKDC	-0.839837	2.31931	-3.17691	0.00227958	0.0243236	-1.74449
EIF3K	-0.913085	2.88718	-3.17652	0.00228226	0.0243236	-1.74556
HEBP2	-1.28864	2.10364	-3.17398	0.00229959	0.024467	-1.75241
TMEM123	-0.963737	2.04789	-3.17251	0.00230962	0.0245324	-1.75635
PGRMC2	-0.987499	3.38213	-3.17135	0.00231766	0.0245766	-1.7595
ZNF816	1.02907	1.45805	3.16996	0.00232723	0.0246366	-1.76322
LFNG	0.951934	1.36071	3.16699	0.00234785	0.0248073	-1.77121
SRPK2	0.916172	1.52721	3.16652	0.0023512	0.0248073	-1.7725
GNB1	-0.92159	2.44026	-3.16112	0.00238918	0.025166	-1.787
SEMA3F	-0.939478	1.93605	-3.15936	0.00240174	0.0252563	-1.79174
SDC1	-1.22637	3.41022	-3.15632	0.00242352	0.0254429	-1.79991
PLXNC1	1.04274	0.978667	3.14849	0.00248044	0.0259811	-1.82091
RASA4	1.01207	1.65147	3.14814	0.002483	0.0259811	-1.82184
SIGIRR	0.949649	3.41051	3.14716	0.00249019	0.0260132	-1.82445
PFN1	-1.16001	4.07457	-3.14596	0.00249904	0.0260626	-1.82766
FRMD8	0.922808	1.86869	3.14451	0.00250978	0.02608	-1.83154
KIAA1614	1.05462	1.37485	3.14414	0.00251257	0.02608	-1.83255
EFNA2	0.943511	1.39877	3.14407	0.00251309	0.02608	-1.83273
PLXND1	0.999337	1.3647	3.1423	0.00252628	0.0261715	-1.83746
GIGYF2	0.856494	1.29753	3.14178	0.00253019	0.0261715	-1.83886
M6PR	-0.992048	1.68028	-3.13963	0.00254635	0.0262956	-1.84462
PTPRCAP	0.933709	1.32121	3.13753	0.00256221	0.0264162	-1.85023
RIMBP3B	1.09317	1.37828	3.13618	0.00257245	0.0264188	-1.85384
DNM2	-1.00228	3.19153	-3.13583	0.00257508	0.0264188	-1.85476
RNPS1	-0.786812	2.62482	-3.13539	0.00257844	0.0264188	-1.85594
ADAR	-0.88765	2.54392	-3.13503	0.00258118	0.0264188	-1.8569
MID1IP1	-0.879504	2.03796	-3.13475	0.00258335	0.0264188	-1.85766
ARID5A	1.07597	1.28062	3.13075	0.00261403	0.0266893	-1.86833
NCBP2	-0.91266	2.5361	-3.12869	0.00262997	0.0267947	-1.87382
CEACAM16	0.943342	1.56847	3.12832	0.00263283	0.0267947	-1.8748
CD59	-1.10073	2.17394	-3.12691	0.00264382	0.0268493	-1.87857
CSHL1	1.13701	1.02138	3.12611	0.00265008	0.0268493	-1.8807
PPP1CC	-0.849598	2.36677	-3.126	0.00265094	0.0268493	-1.881
KRT27	1.05562	1.30941	3.12197	0.00268263	0.027016	-1.89173
LRRC27	1.03605	1.40712	3.12125	0.00268831	0.027016	-1.89364
DYNC1I2	-0.776002	1.90393	-3.12117	0.00268893	0.027016	-1.89385
NFE2L3	0.959622	2.07911	3.12103	0.00269008	0.027016	-1.89424
CLDN16	1.10826	1.26486	3.12049	0.00269434	0.027016	-1.89567
VN1R4	0.894605	1.45643	3.12041	0.00269499	0.027016	-1.89588
KRTAP9-1	1.09017	1.4873	3.12012	0.00269732	0.027016	-1.89666
HSPB1	-1.68162	4.27378	-3.11763	0.00271714	0.0271714	-1.90328
TAPBPL	1.00673	1.45507	3.11276	0.00275635	0.0275199	-1.91621
SLC44A4	0.889184	1.64649	3.11205	0.00276212	0.0275341	-1.9181
SEM1	-0.969882	3.51198	-3.11135	0.00276781	0.0275452	-1.91996
RTN4RL2	0.920032	1.3034	3.11085	0.00277196	0.0275452	-1.92131
CLDN1	-1.45952	2.46732	-3.10899	0.00278712	0.0276201	-1.92624
FAU	-0.819958	3.99093	-3.10863	0.00279011	0.0276201	-1.92721
ZNF66	0.975036	1.92625	3.10832	0.00279261	0.0276201	-1.92801
GIPC1	-0.955607	2.79841	-3.10171	0.00284735	0.0281176	-1.94554
GSTK1	-0.850105	2.62016	-3.10063	0.00285646	0.0281635	-1.94842
ZNF776	1.01077	1.76412	3.09789	0.00287946	0.0283461	-1.95566
HEXIM2	1.00784	1.59208	3.0967	0.00288954	0.0284011	-1.95881
MDH2	-0.940115	2.22378	-3.09418	0.00291102	0.0285355	-1.9655
NET1	-0.939645	2.38845	-3.09354	0.00291648	0.0285355	-1.96719
LIPE	1.1851	2.65911	3.09325	0.00291894	0.0285355	-1.96795
LASP1	-0.846597	2.6745	-3.09298	0.00292128	0.0285355	-1.96867
PARP14	0.987942	3.03341	3.09198	0.00292979	0.0285745	-1.9713
CAPZB	-0.958966	2.02715	-3.08875	0.0029577	0.0288023	-1.97985
PLPP7	0.983104	2.14083	3.08605	0.0029812	0.0289865	-1.98699
MOK	0.927458	1.23362	3.08347	0.00300378	0.0291611	-1.99379
ATRX	1.24452	8.58249	3.07923	0.00304122	0.0294089	-2.00496
H2BC8	-1.06054	3.10547	-3.07907	0.00304265	0.0294089	-2.00539
FBL	-0.856444	3.17796	-3.079	0.00304326	0.0294089	-2.00557
PRAMEF6	1.10443	1.67128	3.07705	0.00306072	0.0295325	-2.01072
C6orf62	-0.877545	2.49258	-3.06886	0.00313479	0.0301158	-2.03228
CAPZA1	-0.835418	1.88697	-3.0687	0.00313627	0.0301158	-2.0327
MACROH2A2	0.919328	1.47226	3.06828	0.00314011	0.0301158	-2.03381
URGCP	0.97386	1.3578	3.06826	0.00314024	0.0301158	-2.03384
TMEM165	-0.896057	2.61866	-3.06724	0.00314963	0.0301295	-2.03654
SPN	0.884369	2.36872	3.06681	0.00315353	0.0301295	-2.03765
FLVCR1	1.03379	1.56034	3.06617	0.00315946	0.0301295	-2.03934
ZNF578	0.859493	1.34933	3.06558	0.00316485	0.0301295	-2.04088
STAT6	-0.709315	2.66608	-3.06539	0.00316664	0.0301295	-2.04139
KPNA3	1.11562	2.37666	3.065	0.00317027	0.0301295	-2.04242
COX5B	-0.999532	2.28871	-3.06279	0.00319078	0.0302788	-2.04823
MSH5	0.891044	1.63225	3.05976	0.00321901	0.0304995	-2.05617
FAM20C	1.02844	1.57213	3.05926	0.00322368	0.0304995	-2.05747
SHLD1	0.950812	1.6596	3.05726	0.00324254	0.030632	-2.06273
ATP2C1	-0.919639	2.57182	-3.0544	0.00326961	0.030724	-2.07022
ACTR10	-0.7803	2.64561	-3.05439	0.00326973	0.030724	-2.07025
CPLX2	0.892778	2.62318	3.05431	0.00327052	0.030724	-2.07047
SELENOW	-1.10416	3.83283	-3.05418	0.00327172	0.030724	-2.0708
LYNX1	0.958455	1.42726	3.04583	0.00335217	0.0313944	-2.09267
CRYBB1	1.15697	1.44385	3.04538	0.00335652	0.0313944	-2.09384
DRD4	0.961408	2.13455	3.04523	0.00335801	0.0313944	-2.09424
ATP5MG	1.21541	6.85694	3.04328	0.00337703	0.0314482	-2.09933
TMEM86B	0.851027	1.5984	3.04315	0.00337826	0.0314482	-2.09965
PNP	0.866552	1.57256	3.04311	0.00337869	0.0314482	-2.09977
PSMC5	-0.74511	2.33446	-3.04218	0.00338785	0.0314871	-2.10221
SYNGR2	-0.984245	2.94141	-3.04137	0.00339584	0.031515	-2.10433
H1-4	-1.32946	2.85557	-3.04082	0.0034012	0.0315184	-2.10575
TM9SF2	-0.876438	1.92507	-3.03869	0.00342229	0.0316675	-2.11131
SNRPD3	-1.15959	2.60656	-3.03715	0.00343764	0.0317535	-2.11534
AK1	0.90298	1.20729	3.03633	0.00344576	0.0317535	-2.11746
AFMID	0.841214	1.94029	3.03586	0.00345051	0.0317535	-2.1187
ANKRD36B	0.854378	5.61713	3.03574	0.00345168	0.0317535	-2.11901
KCNJ12	0.928882	1.35434	3.03493	0.00345979	0.0317818	-2.12112
KRTAP19-1	0.82876	1.56365	3.03185	0.00349082	0.0319533	-2.12915
PDLIM1	-0.973207	2.74119	-3.03167	0.00349263	0.0319533	-2.12962
F2	1.12493	1.00516	3.03157	0.00349362	0.0319533	-2.12987
DNAJB6	-0.856826	2.26395	-3.03009	0.00350868	0.0320145	-2.13374
BASP1	1.0721	5.72222	3.02958	0.00351383	0.0320145	-2.13506
SPCS1	-0.857949	2.73228	-3.02942	0.00351552	0.0320145	-2.1355
COIL	0.893256	2.09877	3.02762	0.00353381	0.0321348	-2.14017
RAB1A	-0.945807	2.73583	-3.02585	0.00355196	0.0321657	-2.14477
ZEB2	0.920889	1.00113	3.02584	0.0035521	0.0321657	-2.14481
PSMB7	-0.96902	2.33938	-3.0258	0.00355247	0.0321657	-2.1449
TOMM6	-0.840243	2.41792	-3.02363	0.00357482	0.0322666	-2.15054
ZNF793	0.934894	1.67205	3.02335	0.00357772	0.0322666	-2.15127
WDR1	-0.948531	2.31365	-3.02253	0.00358627	0.0322666	-2.15342
GREM1	0.91773	1.34225	3.02231	0.0035885	0.0322666	-2.15398
MANF	-0.903424	2.23572	-3.02225	0.00358915	0.0322666	-2.15414
PRIMA1	0.91964	1.92269	3.02076	0.00360464	0.0323114	-2.15801
PLGRKT	0.906787	1.46875	3.02061	0.00360617	0.0323114	-2.1584
USP17L12	0.888535	3.71176	3.0203	0.00360946	0.0323114	-2.15922
COL15A1	0.968115	0.759242	3.01941	0.00361873	0.0323171	-2.16152
KDELR1	-1.04888	2.66194	-3.01926	0.00362033	0.0323171	-2.16192
MOB1B	0.922829	1.93727	3.01794	0.00363411	0.0323943	-2.16534
RPL7A	-1.01859	4.61724	-3.01562	0.00365859	0.0325666	-2.17137
DYNLRB1	-0.989128	2.06842	-3.0136	0.00367997	0.0326936	-2.17661
BMP8A	0.977725	2.12094	3.01329	0.0036832	0.0326936	-2.1774
TFAP2C	0.844491	2.10602	3.00971	0.00372144	0.0329801	-2.18669
IGF2BP1	1.03661	1.42907	3.0093	0.00372592	0.0329801	-2.18777
NPC2	-0.993908	2.20228	-3.00872	0.00373217	0.0329892	-2.18927
XRCC2	1.02578	1.77264	3.00764	0.00374379	0.0330457	-2.19207
SAP18	-0.855774	1.85148	-3.00648	0.0037563	0.0331099	-2.19506
TMEM191B	0.990356	1.86873	3.00535	0.00376856	0.0331717	-2.19799
ZRANB2	-0.813848	2.27892	-3.00433	0.00377964	0.0332205	-2.20063
ARL6IP5	-0.821174	1.73963	-3.00387	0.00378462	0.0332205	-2.20181
GOLGA6L6	1.03124	1.80822	3.00184	0.00380681	0.033369	-2.20707
NPM2	0.854836	1.66114	3.00085	0.00381773	0.0334184	-2.20964
IRF6	-1.06571	1.71512	-2.99838	0.00384489	0.0336096	-2.21601
CCT6A	-0.831671	2.6982	-2.99715	0.0038585	0.0336819	-2.21918
NPAP1L	1.15751	2.63494	2.99482	0.00388446	0.0337542	-2.22521
ANKRD36	0.884493	2.81541	2.99463	0.00388665	0.0337542	-2.22571
FOSL2	-0.880614	3.20532	-2.99457	0.00388725	0.0337542	-2.22585
POLH	0.854749	1.73333	2.99449	0.00388814	0.0337542	-2.22606
INTS6	0.861677	1.33673	2.99346	0.00389965	0.0338076	-2.22871
PLVAP	1.01888	1.05442	2.98761	0.00396576	0.034301	-2.24381
ELF3	-1.06393	2.76229	-2.98747	0.00396741	0.034301	-2.24418
CYC1	-0.892269	2.28515	-2.98662	0.00397711	0.0343379	-2.24638
EVX1	1.00915	1.4351	2.98574	0.0039871	0.0343771	-2.24863
CXCR1	0.915124	1.94962	2.98436	0.00400294	0.0344667	-2.25219
H2AC12	-0.930328	2.33281	-2.98336	0.00401444	0.0344982	-2.25477
VPS28	-0.800736	2.60836	-2.98309	0.00401752	0.0344982	-2.25545
KLF5	-1.06641	2.97617	-2.98218	0.00402804	0.0345416	-2.2578
IZUMO1R	1.08412	1.48811	2.97912	0.00406352	0.0347987	-2.26567
OST4	-0.887683	2.99987	-2.97691	0.00408932	0.0349722	-2.27135
FAM222B	0.826095	1.42216	2.97562	0.0041045	0.0350547	-2.27468
OSCAR	1.06889	1.15052	2.97396	0.00412399	0.0351643	-2.27893
NPIPA1	-0.85312	2.81759	-2.97358	0.00412847	0.0351643	-2.2799
RASSF3	0.891537	1.84889	2.97199	0.00414733	0.0352774	-2.28399
MPST	0.855622	2.26354	2.971	0.00415909	0.0353299	-2.28653
SLC46A3	0.83155	1.79791	2.96761	0.00419962	0.0355581	-2.29523
LSM7	-0.907027	2.03127	-2.96747	0.00420125	0.0355581	-2.29558
NAA20	-0.740107	1.90125	-2.96734	0.00420283	0.0355581	-2.29592
UQCR11	-0.96771	2.94248	-2.96633	0.00421503	0.0355612	-2.29852
PSMG3	1.04442	3.87277	2.96612	0.00421756	0.0355612	-2.29906
G0S2	1.12608	1.31828	2.96591	0.00422008	0.0355612	-2.29959
ZFP36	-0.926062	3.14743	-2.96311	0.00425397	0.035799	-2.30677
BRD7	0.851075	1.34728	2.96134	0.00427556	0.0359329	-2.31131
DDX39B	-1.10185	2.94516	-2.96061	0.0042844	0.0359594	-2.31316
CD1B	0.993365	1.71191	2.95868	0.00430806	0.03611	-2.3181
RYBP	0.865196	1.46037	2.95733	0.00432475	0.0362019	-2.32157
ALG10B	0.852945	1.87761	2.9562	0.00433866	0.0362703	-2.32445
LCE1D	0.978576	2.41294	2.95361	0.00437083	0.0364591	-2.33107
CAP1	-0.882043	2.33406	-2.95346	0.00437278	0.0364591	-2.33147
SON	-1.01983	2.43512	-2.95221	0.00438837	0.0365408	-2.33466
NCKAP1	-0.934633	1.85025	-2.94946	0.00442284	0.0367794	-2.34167
NRP2	0.858246	1.04889	2.9487	0.00443243	0.0368107	-2.34361
PRKX	0.863104	1.50047	2.94742	0.00444856	0.0368962	-2.34687
GSR	-0.798405	1.80177	-2.94528	0.00447582	0.0370736	-2.35234
GRIN2C	0.875052	1.70734	2.94454	0.00448522	0.0371029	-2.35422
CEP83	0.940574	1.34849	2.94224	0.00451471	0.0372553	-2.3601
COMMD1	0.847893	1.38409	2.94218	0.00451544	0.0372553	-2.36024
NKX3-1	0.992712	1.43857	2.94135	0.00452609	0.0372945	-2.36235
SPDYE11	1.08152	1.74813	2.93858	0.00456188	0.0375404	-2.36941
CNOT11	-0.864275	1.88559	-2.93781	0.00457194	0.0375662	-2.37138
LDHA	-1.28145	2.79781	-2.93742	0.0045769	0.0375662	-2.37235
TMED2	-0.952756	2.20406	-2.93347	0.00462863	0.0379416	-2.38242
ADH5	-0.927311	2.48177	-2.9321	0.00464668	0.0380401	-2.3859
CHDH	0.900487	1.52116	2.93146	0.00465501	0.0380591	-2.38751
ZNF705A	0.982764	2.16954	2.93026	0.004671	0.0381405	-2.39058
GLUL	-1.17301	2.6993	-2.92978	0.00467729	0.0381426	-2.39178
MARCHF7	-0.800841	1.8993	-2.9267	0.00471832	0.0384275	-2.3996
COPB2	-0.909039	2.24477	-2.92566	0.00473225	0.0384914	-2.40224
IGSF6	1.07515	1.48508	2.92499	0.00474124	0.038515	-2.40394
ARHGEF35	0.830801	1.7924	2.92333	0.00476358	0.0386175	-2.40815
LEMD3	0.751116	1.78689	2.92284	0.00477025	0.0386175	-2.4094
TFIP11	0.864683	1.75431	2.92269	0.0047722	0.0386175	-2.40977
LIMS3	1.03838	1.74809	2.92158	0.0047873	0.0386902	-2.4126
NR4A1	0.991509	1.43982	2.92096	0.00479564	0.0387081	-2.41415
NDUFAB1	-0.836135	1.97726	-2.91542	0.00487148	0.0391992	-2.42819
HPS6	0.804663	1.60123	2.91535	0.0048724	0.0391992	-2.42836
CTSO	0.858415	1.33555	2.91516	0.00487508	0.0391992	-2.42886
YME1L1	-0.73967	2.07537	-2.91406	0.00489027	0.0392713	-2.43164
CHP1	0.745575	2.84434	2.91147	0.00492616	0.0395093	-2.43818
CHST12	0.932616	1.52697	2.91067	0.00493725	0.0395322	-2.44019
IFNGR2	-0.940048	2.4699	-2.91037	0.00494153	0.0395322	-2.44097
NECTIN1	-1.04842	2.60439	-2.90485	0.00501915	0.0401024	-2.45491
AK8	0.994243	1.89576	2.90217	0.00505714	0.040355	-2.46165
PRDX2	-0.765988	2.78567	-2.90145	0.00506745	0.0403722	-2.46347
EMP2	-0.886973	2.46737	-2.90113	0.00507208	0.0403722	-2.46429
SRI	-0.965394	2.34427	-2.89905	0.00510182	0.0405579	-2.46952
TPM4	-1.068	3.10496	-2.89837	0.00511158	0.0405643	-2.47122
LINS1	0.906674	1.44541	2.89811	0.00511547	0.0405643	-2.4719
SIRT5	0.746038	1.30614	2.89723	0.00512806	0.0406132	-2.4741
SKIL	-0.989896	2.46737	-2.89547	0.00515361	0.0406539	-2.47854
RAB4A	-0.910886	1.9941	-2.89538	0.00515485	0.0406539	-2.47876
HES7	0.859684	1.40446	2.8953	0.00515605	0.0406539	-2.47897
RBM3	-0.984128	2.44582	-2.89436	0.00516972	0.0406539	-2.48133
FASN	-1.04147	2.95466	-2.89432	0.0051703	0.0406539	-2.48143
TOMM20	-0.83274	1.92509	-2.89422	0.00517179	0.0406539	-2.48169
H2BC5	-0.951545	3.10051	-2.89303	0.00518907	0.040739	-2.48467
ARF3	-0.884807	2.16479	-2.89112	0.00521711	0.0409084	-2.48949
S100A2	-1.86432	3.332	-2.89035	0.00522836	0.0409263	-2.49141
KHSRP	-0.746733	2.73952	-2.89008	0.00523234	0.0409263	-2.49209
JTB	-0.807077	2.38786	-2.88804	0.00526251	0.0411113	-2.49723
RSRP1	-0.844009	2.72052	-2.88602	0.00529245	0.0412655	-2.5023
FGF10	0.999486	1.93498	2.88583	0.00529531	0.0412655	-2.50278
H1-7	1.30892	3.93848	2.8833	0.00533308	0.0415087	-2.50913
IFIT2	0.928134	1.64288	2.8824	0.00534646	0.0415616	-2.51137
UBE2D3	-0.9971	2.46868	-2.88179	0.00535568	0.0415822	-2.51291
TCERG1	0.8562	1.14683	2.87904	0.00539717	0.0418529	-2.5198
U2AF1L4	0.806546	1.49308	2.87814	0.0054109	0.0419079	-2.52207
PIK3R3	0.846018	1.58401	2.8776	0.00541902	0.0419195	-2.52341
PRPF39	1.17886	4.39592	2.87633	0.00543838	0.0420178	-2.5266
MAPK8IP2	0.896328	1.60139	2.87477	0.00546223	0.0421505	-2.5305
NDRG1	-1.44094	2.91769	-2.87243	0.00549822	0.0423765	-2.53637
TUBA3D	1.20612	3.39937	2.8719	0.00550633	0.0423873	-2.53768
VDAC1	-0.882597	2.68149	-2.87069	0.00552506	0.0424798	-2.54071
FRG1	0.754421	2.03238	2.86896	0.00555186	0.042634	-2.54503
POLR2I	-0.812443	2.11817	-2.86761	0.00557288	0.0426689	-2.54841
ASB6	0.918477	1.34164	2.86751	0.00557452	0.0426689	-2.54867
CNN2	-0.905876	2.79191	-2.86737	0.00557666	0.0426689	-2.54901
BMERB1	0.816486	2.09318	2.86612	0.00559612	0.042766	-2.55212
RHBDD2	0.838073	1.61248	2.86521	0.00561039	0.0428233	-2.55439
ST20	1.00162	1.57402	2.86469	0.00561862	0.0428343	-2.5557
SLC6A17	0.945218	1.41556	2.86362	0.00563553	0.0428906	-2.55838
PIK3CD	0.953451	1.32864	2.86336	0.00563957	0.0428906	-2.55902
TYR	0.879015	1.77659	2.86213	0.00565895	0.042975	-2.56208
BTF3	-1.05068	2.70234	-2.8618	0.00566426	0.042975	-2.56292
FZD1	0.919234	1.32955	2.86024	0.00568899	0.0431108	-2.56681
C12orf29	0.771141	1.47978	2.8596	0.00569912	0.0431358	-2.56839
NIBAN2	-0.818253	2.28219	-2.85789	0.00572638	0.0432785	-2.57265
ZNRF3	0.951264	1.42625	2.85756	0.00573166	0.0432785	-2.57348
TMBIM1	-1.05663	2.91606	-2.85606	0.00575582	0.0434091	-2.57723
ATG14	0.841841	2.48901	2.85291	0.00580658	0.0437396	-2.58506
SPIN2B	0.921864	3.25218	2.85183	0.00582419	0.0438201	-2.58776
TNR	1.01938	1.23004	2.8503	0.00584902	0.0439546	-2.59155
KIAA1522	-0.849768	2.37057	-2.84827	0.00588222	0.0441516	-2.5966
EIF5A	-0.974994	3.79557	-2.84593	0.00592072	0.0443878	-2.60242
GLUD1	-0.719736	3.15596	-2.84269	0.0059744	0.0447372	-2.61046
SAMD10	0.757945	1.87016	2.84068	0.0060079	0.0448824	-2.61545
PPP1R14B	-0.872816	3.17814	-2.84068	0.00600799	0.0448824	-2.61546
RFX5	0.873043	1.29338	2.83987	0.00602148	0.0449301	-2.61746
EZR	-1.0032	3.01228	-2.83877	0.00604001	0.0450151	-2.6202
HNRNPD	-0.86722	2.13491	-2.83808	0.00605157	0.0450221	-2.6219
POMP	-0.819065	2.54895	-2.83786	0.00605518	0.0450221	-2.62243
ERP29	-0.851506	2.43331	-2.83654	0.00607745	0.0451146	-2.6257
SRC	-0.856215	2.61861	-2.83628	0.0060819	0.0451146	-2.62636
PGK1	-1.17434	2.85879	-2.83314	0.00613526	0.0454025	-2.63414
SLC39A6	-0.736411	2.04351	-2.83268	0.00614312	0.0454025	-2.63528
COX10	0.80581	1.28134	2.83265	0.00614363	0.0454025	-2.63535
C9orf40	0.890493	1.32398	2.83231	0.00614946	0.0454025	-2.6362
SPACA3	0.98862	1.5153	2.83159	0.00616178	0.0454404	-2.63798
ZNF710	0.872913	1.2082	2.83049	0.00618061	0.0455261	-2.6407
HIP1	0.871148	1.04297	2.82904	0.00620554	0.0456566	-2.64429
CASR	0.916287	1.546	2.8274	0.00623377	0.0457831	-2.64833
ATXN1	0.790061	2.39745	2.82614	0.00625566	0.0457831	-2.65145
SMPD2	0.928121	1.15774	2.82563	0.00626447	0.0457831	-2.6527
PPP1CA	-0.764195	2.61442	-2.82542	0.00626808	0.0457831	-2.65322
MTRNR2L5	0.966439	1.22513	2.82524	0.00627132	0.0457831	-2.65368
ZFAND5	-0.716128	2.01768	-2.82495	0.00627629	0.0457831	-2.65438
CHMP6	0.881056	1.70389	2.82464	0.00628173	0.0457831	-2.65515
DTD2	0.873235	1.43265	2.82462	0.00628198	0.0457831	-2.65519
HEXD	0.998292	1.28294	2.82428	0.00628793	0.0457831	-2.65603
IL1F10	0.971618	1.28113	2.82104	0.0063448	0.0460927	-2.66405
ACSS2	0.888308	1.4744	2.82102	0.00634504	0.0460927	-2.66408
HMGCR	0.800996	1.13835	2.82017	0.00636001	0.0461484	-2.66618
CPEB3	0.889278	1.63359	2.81805	0.00639746	0.0463669	-2.67141
AQP3	-1.3355	2.99572	-2.81713	0.00641382	0.0464322	-2.67368
NDUFA1	-0.968114	2.60446	-2.81345	0.00647954	0.0468544	-2.68276
SRSF5	-0.992867	2.41591	-2.8122	0.006502	0.0469202	-2.68583
GANAB	-0.853984	2.27109	-2.81211	0.0065035	0.0469202	-2.68604
ADAMTSL5	0.937304	1.33509	2.81109	0.00652184	0.0469855	-2.68855
UBE2I	-0.71954	2.49856	-2.81049	0.00653267	0.0469855	-2.69002
CIRBP	-0.867354	2.81093	-2.81037	0.00653485	0.0469855	-2.69032
PSMA4	-0.885275	1.59395	-2.80815	0.00657515	0.0472012	-2.69579
MAMSTR	0.912827	1.43781	2.80789	0.00657979	0.0472012	-2.69642
SH3GLB2	-0.812411	1.97948	-2.80576	0.0066186	0.0473873	-2.70165
PSMB2	-0.745202	2.18313	-2.80565	0.00662072	0.0473873	-2.70193
MST1	0.778207	1.49798	2.80221	0.00668385	0.047785	-2.71038
GAGE10	1.03501	2.31011	2.80125	0.00670156	0.0478226	-2.71273
SARS2	0.802428	1.64994	2.80111	0.00670425	0.0478226	-2.71308
TRBC1	0.923154	1.41117	2.79994	0.00672581	0.0479224	-2.71594
ELOC	-0.818013	3.01227	-2.79925	0.0067387	0.0479601	-2.71764
STEAP1	0.823073	1.33821	2.79701	0.00678036	0.0482023	-2.72312
IGFBP3	-1.48555	2.9356	-2.79636	0.00679253	0.0482346	-2.72472
TP53I13	0.855973	2.06567	2.7942	0.00683308	0.0484681	-2.73001
SF3B1	-0.72821	2.41796	-2.79089	0.00689574	0.0488577	-2.73812
TBL1XR1	-0.874947	1.99138	-2.78533	0.00700194	0.0495344	-2.75171
ZNF707	0.89786	1.21143	2.78507	0.00700692	0.0495344	-2.75234
CAPG	-0.8188	2.67674	-2.78416	0.0070245	0.0496032	-2.75457
LAMTOR1	-0.75821	1.86483	-2.78134	0.00707913	0.0499332	-2.76145
LRRC32	1.1377	1.10925	2.77923	0.00712033	0.0501678	-2.7666
IQGAP1	-0.781771	2.26176	-2.77267	0.00724967	0.0509888	-2.78259
C19orf53	-0.758957	2.52225	-2.7725	0.00725299	0.0509888	-2.783
NPLOC4	0.744905	1.78608	2.77034	0.00729611	0.0512349	-2.78826
GP6	0.911451	1.73883	2.76868	0.00732929	0.0514108	-2.79229
LRRTM4	0.768291	2.28811	2.76816	0.00733968	0.0514266	-2.79355
EIF1	-0.938837	2.55509	-2.76632	0.00737685	0.0515534	-2.79803
NADK2	0.812335	1.24775	2.76607	0.00738182	0.0515534	-2.79863
SMG1	-0.720141	1.61477	-2.76583	0.00738676	0.0515534	-2.79922
SLC35F2	0.776006	1.39432	2.76565	0.0073904	0.0515534	-2.79966
ERH	-0.715776	2.75113	-2.76058	0.00749354	0.0522152	-2.81196
SDHC	-0.865074	2.83089	-2.75913	0.00752332	0.052365	-2.81548
CSNK1E	-0.812377	2.34074	-2.75731	0.00756088	0.0525152	-2.81989
B4GALNT4	0.987954	1.46741	2.75728	0.00756152	0.0525152	-2.81997
KIAA0100	-0.801265	1.78853	-2.75458	0.00761741	0.0528453	-2.8265
PRDX5	-0.85574	2.80083	-2.75327	0.00764469	0.0529764	-2.82967
TIMM23B	-0.740785	2.13345	-2.7499	0.00771535	0.0534075	-2.83783
DAZL	0.894405	1.65262	2.74773	0.00776114	0.0535981	-2.84308
TAL1	1.2615	3.57281	2.74763	0.00776318	0.0535981	-2.84331
CLDN4	-1.07866	3.27983	-2.74739	0.00776834	0.0535981	-2.8439
ZNF786	0.874598	1.33683	2.746	0.00779788	0.0537433	-2.84727
PCP2	0.975021	1.30669	2.7452	0.00781478	0.0538011	-2.84918
CYP4Z1	0.758512	1.99772	2.74382	0.00784432	0.0539457	-2.85253
H4C12	-1.36711	3.5166	-2.74308	0.00786008	0.0539953	-2.85431
ZHX2	0.868174	1.44279	2.74152	0.00789348	0.0541659	-2.85807
ATP8B2	0.955413	1.579	2.73964	0.00793402	0.054385	-2.86261
RASSF1	0.684322	1.61867	2.739	0.00794786	0.0544209	-2.86415
NKX2-4	1.06377	3.56913	2.73771	0.00797576	0.0545528	-2.86726
TAS1R3	0.910326	1.85952	2.73577	0.00801804	0.0547827	-2.87194
DDX51	0.732161	1.56429	2.73273	0.00808453	0.0551774	-2.87926
VDAC2	-0.841204	2.39657	-2.73209	0.00809853	0.0552133	-2.88079
CAMTA2	0.7945	1.31682	2.73149	0.00811189	0.055241	-2.88225
AKIRIN1	-0.826945	1.66896	-2.73112	0.00812008	0.055241	-2.88315
TMTC3	0.743546	1.81036	2.73023	0.00813962	0.055276	-2.88527
ADGRL1	0.872659	1.45818	2.73009	0.00814271	0.055276	-2.88561
CDR2L	0.7402	1.57196	2.72917	0.00816306	0.0553547	-2.88782
TPSAB1	0.985179	1.61188	2.72697	0.00821208	0.0556274	-2.89312
TAF15	-0.774954	2.1058	-2.72354	0.00828867	0.0560493	-2.90134
HNRNPA1	-0.88788	3.81103	-2.72339	0.00829211	0.0560493	-2.90171
SLC25A27	0.861781	1.27186	2.72254	0.00831114	0.056118	-2.90374
NOM1	0.768118	1.41552	2.72202	0.00832303	0.0561383	-2.90501
TP53BP1	0.944746	1.68879	2.72159	0.00833273	0.0561438	-2.90604
ACTL6A	-0.70191	2.41395	-2.71859	0.00840059	0.056485	-2.91322
APCDD1	0.947781	1.06827	2.71856	0.00840125	0.056485	-2.91329
DLG4	0.919225	1.70202	2.7175	0.0084254	0.0565872	-2.91583
ASAH1	-0.892785	2.40675	-2.71707	0.0084353	0.0565935	-2.91687
PPIB	-0.875211	3.95163	-2.71498	0.00848324	0.0568548	-2.92188
VAMP8	-0.807373	3.67635	-2.71389	0.00850817	0.0569615	-2.92448
CNIH4	-0.79371	1.88902	-2.71308	0.00852696	0.0570268	-2.92643
GLRA1	0.869159	2.07479	2.7112	0.00857032	0.0572563	-2.93092
RAB25	-0.846247	2.23844	-2.70789	0.00864732	0.0576806	-2.93883
CT47B1	1.06414	4.73007	2.70769	0.00865208	0.0576806	-2.93932
SPI1	0.884774	1.32924	2.70705	0.0086669	0.0577185	-2.94083
TMEM117	0.802116	1.64891	2.70641	0.00868186	0.0577385	-2.94236
SERP2	0.892541	1.60549	2.70614	0.00868818	0.0577385	-2.943
AURKAIP1	0.702035	2.80888	2.70262	0.00877117	0.0581488	-2.95141
RIN2	0.796998	1.50617	2.70252	0.00877366	0.0581488	-2.95166
BRD2	-0.754619	2.1804	-2.70235	0.00877753	0.0581488	-2.95205
TMED4	-0.614516	2.79266	-2.70119	0.00880504	0.05827	-2.95481
ADNP	-0.719265	2.69764	-2.7001	0.00883111	0.0583814	-2.95743
H2AX	-0.699338	2.29745	-2.69821	0.00887615	0.0586178	-2.96193
DKK3	0.813289	1.10419	2.69688	0.00890796	0.0587665	-2.96509
SMAD7	1.17123	2.7788	2.69557	0.00893947	0.0588957	-2.96821
MTX2	-0.70347	2.39795	-2.69529	0.00894618	0.0588957	-2.96887
TCF25	-0.668197	2.0776	-2.69011	0.00907192	0.0596262	-2.98121
UBE2V1	-0.705702	2.95892	-2.68994	0.00907602	0.0596262	-2.98161
WDR12	0.687476	1.57423	2.68812	0.00912055	0.0598566	-2.98593
ROPN1B	1.00672	1.10784	2.6873	0.00914063	0.0599261	-2.98787
POLR3F	0.875722	1.52892	2.68431	0.00921453	0.060348	-2.99499
COX6A1	-0.929372	3.16216	-2.68301	0.00924667	0.0604958	-2.99806
TMEM42	0.80667	1.72839	2.68229	0.00926467	0.0605509	-2.99978
PGAM4	-0.791426	3.40515	-2.68108	0.00929484	0.060669	-3.00265
OLFML3	0.874297	1.42678	2.68079	0.00930194	0.060669	-3.00332
SYNE2	0.840531	1.28995	2.67815	0.00936823	0.0610384	-3.00959
DUSP9	0.901776	1.84733	2.67762	0.00938147	0.0610617	-3.01084
R3HDM4	-0.728796	3.029	-2.67557	0.00943318	0.0613351	-3.01569
ELMO2	0.775274	1.43313	2.67498	0.00944803	0.0613685	-3.01708
EMC4	-0.714377	2.10627	-2.67233	0.00951547	0.0617081	-3.02336
ARHGEF10	0.786331	1.29709	2.67216	0.00951985	0.0617081	-3.02377
HMGN2	-0.759022	3.87022	-2.67031	0.00956702	0.0619503	-3.02813
ATP5IF1	-0.751505	2.36686	-2.66929	0.00959334	0.0620394	-3.03055
TANGO6	0.741742	1.41096	2.66901	0.0096004	0.0620394	-3.0312
SLC9A3R2	0.863418	1.6302	2.66506	0.00970232	0.0626035	-3.04052
PRAC2	0.915854	1.9744	2.66463	0.00971359	0.0626035	-3.04154
TTC31	1.00975	3.08555	2.66448	0.00971741	0.0626035	-3.04189
RNF144A	0.786963	1.71139	2.66215	0.00977821	0.0629311	-3.04739
ATP5F1A	-0.822419	2.73644	-2.6615	0.0097953	0.0629769	-3.04893
CBLN3	0.920923	1.45716	2.65935	0.00985162	0.0632746	-3.05399
ST6GAL1	0.875969	1.64435	2.65831	0.00987905	0.0633864	-3.05644
H2AC11	-0.959027	3.18097	-2.65759	0.00989798	0.0634434	-3.05813
MECP2	0.706335	1.48885	2.65671	0.00992143	0.0635293	-3.06021
FAM162A	-0.81646	2.15597	-2.65612	0.00993686	0.063559	-3.06158
H2BC11	-0.897309	2.72417	-2.65577	0.00994618	0.063559	-3.06241
HINT1	-1.09078	3.02009	-2.65449	0.0099803	0.0636039	-3.06543
PF4	0.884217	1.55959	2.6544	0.00998259	0.0636039	-3.06563
FOXD3	0.806328	1.53531	2.65392	0.00999544	0.0636039	-3.06677
MGST3	-0.765769	2.07429	-2.65374	0.0100004	0.0636039	-3.0672
RBM4	-0.563562	2.40214	-2.65335	0.0100106	0.0636039	-3.0681
PRAMEF10	0.748434	1.55244	2.65299	0.0100203	0.0636039	-3.06895
KDF1	0.664973	1.68292	2.65286	0.0100237	0.0636039	-3.06925
PTPRK	-0.72597	1.79265	-2.65175	0.0100535	0.0637291	-3.07187
ST14	-0.862175	2.41805	-2.64937	0.0101175	0.0640705	-3.07746
ATP1B3	-0.931497	2.54333	-2.64727	0.0101741	0.0643646	-3.08238
BPIFA3	0.966889	1.46584	2.64644	0.0101967	0.0644429	-3.08433
PPP6R2	0.72592	1.61021	2.6456	0.0102197	0.0645237	-3.08632
SLC52A2	-0.771214	1.82724	-2.64486	0.0102398	0.0645301	-3.08805
NUTM2G	0.768917	1.35977	2.64481	0.0102411	0.0645301	-3.08816
CBY1	0.807551	1.45944	2.64398	0.0102636	0.0646076	-3.0901
DNAJA1	-0.720381	2.39635	-2.63689	0.0104591	0.0657116	-3.10672
CLDN3	0.908206	2.14576	2.63679	0.0104619	0.0657116	-3.10695
LAPTM4B	-0.925348	2.54066	-2.63649	0.0104702	0.0657116	-3.10765
MYOM3	0.802077	1.65916	2.6348	0.0105172	0.0659413	-3.1116
GABBR1	0.842308	1.47595	2.6338	0.0105451	0.0660507	-3.11393
TLR3	0.841825	1.72374	2.63119	0.0106184	0.066444	-3.12003
TLCD3A	0.787723	1.46755	2.62971	0.0106602	0.0666361	-3.12349
AKAP8	0.634142	2.46213	2.62936	0.0106702	0.0666361	-3.12431
ACSF2	-0.854323	4.08181	-2.62872	0.0106883	0.0666832	-3.1258
ARF4	-0.849098	2.81434	-2.62567	0.0107752	0.067159	-3.13293
HSPE1	-0.868648	2.73845	-2.62322	0.0108452	0.0675289	-3.13863
RPL6	-1.0834	3.70621	-2.62159	0.010892	0.0677011	-3.14242
CLTA	-0.763624	2.39554	-2.62152	0.0108943	0.0677011	-3.1426
CHMP7	0.746368	1.51757	2.61958	0.0109503	0.0679825	-3.14711
CEMIP	0.889184	1.30815	2.6164	0.0110427	0.0684886	-3.1545
SCD	-0.920903	2.53553	-2.61461	0.011095	0.0687453	-3.15865
NOP2	0.692035	1.39221	2.61414	0.0111089	0.0687641	-3.15975
CDC37	-0.830932	2.5253	-2.61326	0.0111346	0.0688559	-3.16179
CRP	0.877959	1.69406	2.61014	0.011227	0.0692788	-3.16905
PRELID3B	0.769578	4.97511	2.61005	0.0112294	0.0692788	-3.16924
SH3GL2	0.890637	1.51732	2.60984	0.0112359	0.0692788	-3.16975
RAB5C	-0.773983	3.37217	-2.6084	0.0112785	0.0694739	-3.17308
AAMP	-0.641584	2.43017	-2.60729	0.0113117	0.0695728	-3.17566
MARCKSL1	-0.816562	2.84449	-2.60712	0.0113166	0.0695728	-3.17604
CAPN1	-0.817444	2.78541	-2.60664	0.0113309	0.0695933	-3.17715
HIPK1	0.861634	1.01398	2.60436	0.0113992	0.0698995	-3.18243
CD274	0.890499	1.41531	2.60421	0.0114038	0.0698995	-3.18278
SLC25A20	0.834785	1.44685	2.60387	0.011414	0.0698995	-3.18357
NUP50	0.703523	1.88806	2.60349	0.0114256	0.0699029	-3.18446
PLPP3	0.803705	1.32916	2.60258	0.0114528	0.0699784	-3.18655
NFE2L1	-0.77126	2.47325	-2.60206	0.0114687	0.0699784	-3.18777
TFAP2B	0.850125	1.46837	2.60198	0.0114712	0.0699784	-3.18796
DESI1	0.698376	1.65993	2.59831	0.0115825	0.0705659	-3.19644
ITPKB	0.771311	1.48786	2.59807	0.0115898	0.0705659	-3.197
HLA-B	-1.23182	6.02336	-2.596	0.0116532	0.0708839	-3.20179
RGS7BP	0.878949	1.88275	2.59433	0.0117043	0.0711259	-3.20563
TRIM5	0.795489	1.45797	2.59247	0.0117618	0.0713731	-3.20994
SAMM50	0.705866	1.39327	2.59228	0.0117675	0.0713731	-3.21036
F11R	-0.893012	2.29681	-2.59145	0.0117932	0.0714147	-3.21227
UBE2E1	-0.873582	2.57162	-2.591	0.0118072	0.0714147	-3.21331
KCNK9	0.891441	1.48384	2.59079	0.0118138	0.0714147	-3.21381
DXO	0.787825	1.37164	2.5906	0.0118196	0.0714147	-3.21424
UTF1	0.90675	2.75426	2.58951	0.0118536	0.0715517	-3.21676
CHTF8	0.707984	1.55794	2.5886	0.0118818	0.0716537	-3.21885
SHQ1	0.759273	1.24362	2.58722	0.0119253	0.0717859	-3.22205
VAT1	-0.713691	1.72356	-2.58701	0.0119316	0.0717859	-3.22251
SERPINA7	0.928372	1.81504	2.58681	0.0119378	0.0717859	-3.22297
TMEM161A	0.755536	1.61053	2.5852	0.0119886	0.0720227	-3.2267
EN1	0.922265	1.67368	2.58258	0.012071	0.072449	-3.23271
INPPL1	-0.628274	2.05283	-2.58112	0.0121175	0.0726325	-3.23608
DUX4	0.635045	6.16941	2.5809	0.0121246	0.0726325	-3.23659
RFLNB	0.825428	1.34782	2.58016	0.0121481	0.0727043	-3.23829
FAM83C	0.785062	1.90219	2.5794	0.0121722	0.0727796	-3.24003
CCDC13	1.12858	6.2053	2.57895	0.0121866	0.0727971	-3.24107
XG	0.766156	1.29483	2.57715	0.0122443	0.0730727	-3.24521
TP63	-0.991655	2.63384	-2.57552	0.0122964	0.0732855	-3.24894
SRPX2	0.785	1.37852	2.57473	0.0123221	0.0732855	-3.25077
TIPIN	0.88423	1.52698	2.57464	0.012325	0.0732855	-3.25097
AKR1A1	-0.788282	1.67769	-2.57459	0.0123263	0.0732855	-3.25107
CDC42BPA	0.820004	1.20487	2.57381	0.0123515	0.0733663	-3.25286
MACF1	-0.764342	2.20313	-2.56908	0.0125053	0.0742098	-3.26371
CCT3	-0.661997	2.4973	-2.56824	0.0125328	0.0742781	-3.26563
TBC1D22A	0.725063	2.1166	2.56801	0.0125403	0.0742781	-3.26616
CCDC112	0.842759	2.34585	2.56747	0.012558	0.0743132	-3.26739
GPAT2	0.842152	2.09934	2.56541	0.0126259	0.0746454	-3.27212
GALR3	0.93034	2.67999	2.56444	0.0126579	0.0747643	-3.27434
H3-4	0.865353	2.64002	2.56299	0.0127058	0.074977	-3.27765
C9	0.814453	1.94884	2.56153	0.0127545	0.0751761	-3.281
CD74	-1.25657	4.86477	-2.56126	0.0127633	0.0751761	-3.2816
ONECUT1	0.861983	1.09876	2.56057	0.0127863	0.0752418	-3.28318
PLAC8	0.770972	1.6268	2.55999	0.0128057	0.0752857	-3.28451
NBPF14	-0.70575	2.57022	-2.55914	0.0128341	0.0753823	-3.28645
VTI1B	-0.794917	2.22333	-2.55866	0.0128502	0.075407	-3.28755
KLRF1	0.875685	1.07868	2.55675	0.0129142	0.0757124	-3.2919
STT3A	-0.700027	2.07444	-2.55616	0.0129342	0.0757195	-3.29326
RBCK1	-0.71691	2.72821	-2.556	0.0129394	0.0757195	-3.29361
PILRA	0.791758	1.47915	2.55544	0.0129585	0.0757609	-3.2949
SPAG8	0.878471	1.61479	2.55328	0.0130314	0.0761169	-3.29981
TFDP1	-0.646224	2.10059	-2.55038	0.0131302	0.0765976	-3.30643
GPR160	0.652864	1.50576	2.55016	0.0131379	0.0765976	-3.30694
EIF3C	-0.754868	3.47465	-2.54935	0.0131654	0.0766868	-3.30877
MAPK8	0.784905	1.2836	2.54812	0.0132077	0.0767665	-3.31158
UBL3	0.734531	2.36286	2.54799	0.013212	0.0767665	-3.31186
ARHGAP31	0.850565	2.06402	2.54789	0.0132155	0.0767665	-3.31209
ITGB2	0.782494	1.09803	2.54667	0.0132574	0.0769393	-3.31486
ACAD8	0.792665	1.57136	2.54352	0.0133665	0.0774412	-3.32204
GUK1	-0.838048	2.05938	-2.54346	0.0133684	0.0774412	-3.32216
NEK6	0.907966	1.44892	2.54238	0.0134061	0.0775883	-3.32462
ZNF140	-0.825107	2.46996	-2.54164	0.0134318	0.0776661	-3.3263
TNKS1BP1	-0.716672	2.05678	-2.53968	0.0135003	0.0779907	-3.33075
ACTG2	0.986559	1.2002	2.53771	0.0135696	0.0783194	-3.33523
EFCC1	0.897445	1.61664	2.53693	0.0135971	0.0783499	-3.337
PPP1R14A	0.889712	1.4659	2.53686	0.0135997	0.0783499	-3.33716
LAMA5	-0.879358	2.79815	-2.53447	0.013684	0.0787641	-3.34257
GRN	-0.732836	2.96922	-2.534	0.0137007	0.0787825	-3.34363
FAM181B	0.751251	1.54387	2.53368	0.0137121	0.0787825	-3.34437
FANCC	0.886648	1.42321	2.53303	0.0137352	0.0788435	-3.34584
ARL1	-0.581478	1.52443	-2.5315	0.0137896	0.0790839	-3.3493
MYO10	0.829325	1.44589	2.52883	0.0138855	0.0795287	-3.35535
PFKFB4	0.819779	1.60049	2.52863	0.0138924	0.0795287	-3.35578
C3AR1	0.822283	1.44124	2.52777	0.0139235	0.0796348	-3.35774
MEX3D	-0.69188	2.16996	-2.52587	0.0139921	0.0799095	-3.36203
CD93	0.76801	1.16786	2.52574	0.0139968	0.0799095	-3.36233
ITGA3	-0.962808	2.48906	-2.52386	0.014065	0.0801889	-3.36657
SPCS3	-0.739108	1.7194	-2.52369	0.0140711	0.0801889	-3.36696
IL5	0.859777	1.65947	2.52319	0.0140893	0.0802201	-3.36808
GMPR2	0.689495	1.58903	2.52169	0.014144	0.0804068	-3.37147
H4C4	-0.829763	3.10232	-2.52159	0.0141475	0.0804068	-3.37169
CR2	0.94019	2.38064	2.51964	0.014219	0.0807156	-3.37609
TMEM176B	0.898801	1.27698	2.51941	0.0142274	0.0807156	-3.37661
CLIC1	-0.900505	2.84285	-2.51691	0.0143197	0.0811362	-3.38225
USP17L17	1.16376	1.18986	2.51666	0.0143287	0.0811362	-3.38281
NUTF2	-0.69331	2.26011	-2.51636	0.0143401	0.0811362	-3.38349
GOLGA8A	0.802403	2.16468	2.51598	0.0143541	0.0811431	-3.38435
LMO1	0.844045	1.59482	2.51504	0.0143888	0.0812663	-3.38646
NOMO3	-0.642277	3.19698	-2.51314	0.0144594	0.0815921	-3.39073
ORM2	0.828288	1.6429	2.51205	0.0145002	0.0817498	-3.39319
TMEM18	0.82944	1.2564	2.50774	0.014662	0.0824761	-3.40288
RBIS	-0.607054	2.18955	-2.5075	0.0146709	0.0824761	-3.40341
EIF3H	-0.810932	2.51514	-2.50733	0.0146775	0.0824761	-3.4038
GORAB	0.770104	1.43892	2.5069	0.0146936	0.0824761	-3.40476
STX4	-0.711286	2.48976	-2.50689	0.0146943	0.0824761	-3.4048
CDC26	0.744633	1.12547	2.50493	0.0147684	0.0828182	-3.40919
IL16	0.79253	1.90811	2.50223	0.0148714	0.0833219	-3.41525
CLCA1	0.832742	1.57309	2.50061	0.0149331	0.0835939	-3.41887
ZYX	-0.796878	2.47708	-2.49951	0.0149757	0.0837581	-3.42135
KNTC1	0.74281	1.30396	2.49678	0.015081	0.084272	-3.42746
RABIF	0.662539	1.40463	2.49469	0.0151619	0.0845315	-3.43213
PLCL2	0.970136	1.42788	2.49469	0.015162	0.0845315	-3.43213
PSMC2	-0.641847	1.87735	-2.49455	0.0151675	0.0845315	-3.43245
POU3F4	0.743347	2.16528	2.49375	0.0151985	0.0845983	-3.43423
CXorf66	0.895057	1.39635	2.49341	0.0152119	0.0845983	-3.43499
NFE2L2	-0.702179	1.59279	-2.49321	0.0152197	0.0845983	-3.43544
LILRB2	0.869343	1.4788	2.49249	0.0152476	0.0846793	-3.43704
CTSA	-0.721088	2.08175	-2.49026	0.0153354	0.0850918	-3.44204
TMEM259	-0.68978	1.6334	-2.48939	0.0153696	0.085207	-3.44399
WNT8A	0.882891	2.28233	2.48768	0.0154368	0.0854151	-3.44779
PIPOX	0.822335	1.47985	2.48747	0.0154451	0.0854151	-3.44826
PAXX	0.734659	2.28806	2.48741	0.0154477	0.0854151	-3.4484
ITPR2	0.802311	1.18412	2.48682	0.0154708	0.085468	-3.4497
STIP1	-0.713053	2.57775	-2.48593	0.0155063	0.0855715	-3.4517
APBA3	0.687472	1.67458	2.48567	0.0155166	0.0855715	-3.45228
IFNL1	0.816926	1.90922	2.48485	0.015549	0.0856753	-3.4541
CD151	-0.972894	2.66972	-2.48278	0.0156316	0.0860168	-3.45872
MCM8	0.731288	1.66304	2.48233	0.0156498	0.0860168	-3.45973
CDC37L1	0.789649	1.39608	2.48178	0.0156717	0.0860168	-3.46094
AP2S1	-0.737404	2.21712	-2.48164	0.0156773	0.0860168	-3.46126
HSD17B14	0.869589	1.65476	2.4816	0.015679	0.0860168	-3.46135
PSG11	0.806293	1.416	2.47898	0.0157843	0.0865191	-3.46718
NCL	-0.966309	2.33719	-2.47695	0.0158662	0.0868928	-3.47169
LTBP3	0.767888	1.23011	2.47651	0.0158841	0.0869158	-3.47267
CENPX	-0.675351	2.338	-2.47373	0.0159973	0.0874583	-3.47885
MED27	0.746565	1.5474	2.4734	0.016011	0.0874583	-3.4796
ADSS2	-0.677566	2.22339	-2.47219	0.0160604	0.087591	-3.48228
TNS4	-0.925576	1.68371	-2.47205	0.016066	0.087591	-3.48258
MYH11	0.769106	1.36102	2.47114	0.0161032	0.087591	-3.4846
TWF1	-0.674056	2.58772	-2.47062	0.0161247	0.087591	-3.48576
BLCAP	-0.769683	2.09633	-2.47025	0.0161399	0.087591	-3.48658
EPDR1	0.745878	1.84725	2.47022	0.016141	0.087591	-3.48664
DHRS1	1.35951	6.75814	2.47019	0.0161425	0.087591	-3.48672
PTPMT1	0.740667	1.6134	2.4701	0.0161461	0.087591	-3.48691
CCNT2	0.682151	1.36244	2.46881	0.0161995	0.0878051	-3.48978
SOX12	0.788453	1.50924	2.46839	0.0162168	0.0878234	-3.49071
LAIR2	0.859472	1.36442	2.46701	0.0162736	0.0880366	-3.49376
PECAM1	0.71233	1.26459	2.46676	0.016284	0.0880366	-3.49431
GPATCH11	0.767912	1.41239	2.46576	0.0163256	0.0881614	-3.49653
NUCB1	-0.836572	2.19201	-2.46554	0.016335	0.0881614	-3.49703
CALU	-0.711356	2.20113	-2.46505	0.0163552	0.0881951	-3.49811
GZMB	0.799632	1.774	2.46434	0.0163849	0.08828	-3.49969
CCDC59	0.661576	1.89957	2.4617	0.0164954	0.0887998	-3.50553
DNAH14	0.821023	1.76526	2.46107	0.0165215	0.0888648	-3.50691
TMA7	0.803775	7.42189	2.45964	0.0165817	0.0891127	-3.51007
SEC14L1	0.711349	1.1545	2.45754	0.0166705	0.0894229	-3.51472
C1orf52	0.770944	1.38198	2.4575	0.0166725	0.0894229	-3.51482
DBNL	-0.70554	2.31895	-2.4572	0.016685	0.0894229	-3.51547
GTF2H4	0.744269	1.21216	2.45694	0.016696	0.0894229	-3.51605
AAAS	0.699964	1.5731	2.45625	0.0167254	0.0895043	-3.51757
NKX1-1	1.10762	3.33119	2.45462	0.0167949	0.089706	-3.52118
FNDC3A	0.595268	1.70133	2.45451	0.0167996	0.089706	-3.52142
ZFP36L1	-0.927307	2.03372	-2.45436	0.0168057	0.089706	-3.52174
ZNF587	0.703289	2.92557	2.4529	0.0168681	0.0899232	-3.52496
SLC35D1	0.671532	1.44636	2.45265	0.0168791	0.0899232	-3.52553
UBE2L3	-0.778325	1.91687	-2.45241	0.0168891	0.0899232	-3.52604
DDR1	-0.767571	2.39016	-2.45056	0.0169688	0.0902013	-3.53013
RHPN1	0.848617	1.82306	2.45035	0.0169776	0.0902013	-3.53058
FBXL2	0.924335	1.40484	2.4502	0.0169841	0.0902013	-3.53091
TMEM258	-0.783203	2.68753	-2.44921	0.0170268	0.0903524	-3.5331
SPINT2	-0.990075	3.46388	-2.44851	0.0170569	0.090436	-3.53463
MRPS12	0.801864	1.62731	2.44577	0.0171761	0.0909918	-3.54068
GPS2	0.763994	1.41078	2.44473	0.0172213	0.0911545	-3.54296
RAC2	0.742655	1.57658	2.44345	0.0172772	0.0913739	-3.54578
MEF2A	0.63952	1.66913	2.44255	0.0173167	0.0914641	-3.54776
HOXD9	0.943749	2.96924	2.44225	0.0173297	0.0914641	-3.54841
OR10G3	0.799401	1.98896	2.44207	0.0173377	0.0914641	-3.54881
MXRA7	0.683825	1.37214	2.43772	0.0175296	0.0923996	-3.55837
IL3	0.839812	1.52635	2.43661	0.0175786	0.0925808	-3.5608
SPATA2L	1.20131	5.56146	2.43446	0.0176744	0.0930075	-3.56551
HEATR5B	0.659299	1.31303	2.43312	0.0177344	0.0930975	-3.56846
UBE2K	-0.754501	2.00511	-2.43311	0.0177349	0.0930975	-3.56848
NAMPT	-0.871741	2.30884	-2.43309	0.0177357	0.0930975	-3.56852
BET1L	0.710668	1.34327	2.43168	0.0177992	0.09329	-3.57162
TVP23B	-0.677547	1.70539	-2.43138	0.0178127	0.09329	-3.57228
BTG1	-0.783172	2.39776	-2.43129	0.0178166	0.09329	-3.57247
H2BC18	-0.737443	3.13047	-2.43096	0.0178315	0.0932908	-3.57319
TIMP4	0.788719	1.49155	2.4306	0.0178475	0.0932969	-3.57397
ZBTB4	0.660934	1.38741	2.43014	0.0178684	0.0933292	-3.57499
CD81	-0.818551	2.20915	-2.42939	0.0179023	0.0934289	-3.57663
SF3B3	-0.753709	2.37688	-2.42822	0.0179552	0.0936279	-3.57919
NDUFS5	-0.807783	2.08102	-2.42752	0.0179869	0.093628	-3.58072
MASTL	0.72651	1.45656	2.42553	0.0180772	0.093628	-3.58506
ANPEP	0.879012	1.18638	2.42551	0.0180781	0.093628	-3.58511
GSX2	0.752241	1.30127	2.4254	0.0180829	0.093628	-3.58534
SLC7A7	0.897774	1.22839	2.42507	0.0180981	0.093628	-3.58606
RPP25	0.813149	1.55156	2.42499	0.018102	0.093628	-3.58625
GNB2	-0.84424	2.78548	-2.42489	0.0181062	0.093628	-3.58645
PTDSS1	-0.639355	1.89922	-2.42484	0.0181088	0.093628	-3.58658
KCNH3	0.821252	1.77473	2.42474	0.0181134	0.093628	-3.5868
C11orf58	-0.69544	3.1199	-2.42459	0.0181203	0.093628	-3.58713
TRA2A	-0.755757	2.54235	-2.42457	0.0181208	0.093628	-3.58715
FAM3A	0.716172	2.26935	2.42431	0.018133	0.093628	-3.58774
CLN3	0.706911	1.89997	2.42264	0.0182091	0.0939442	-3.59137
PPP1R8	-0.540403	1.96855	-2.42226	0.0182265	0.0939573	-3.5922
GMCL1	0.763042	1.43737	2.4193	0.0183629	0.0945831	-3.59866
HINFP	0.796108	1.48847	2.41748	0.0184473	0.0948793	-3.60263
IL17F	0.820474	1.82392	2.41741	0.0184504	0.0948793	-3.60278
BHLHE41	0.754893	1.30751	2.41633	0.0185008	0.0950611	-3.60514
ITGA11	0.856479	0.927327	2.41523	0.0185521	0.0952473	-3.60754
METRNL	0.822384	2.96496	2.41389	0.0186145	0.0954774	-3.61045
TMEM245	0.733948	1.16333	2.41362	0.0186271	0.0954774	-3.61104
ACP5	0.808671	1.01321	2.4125	0.0186796	0.0956684	-3.61348
CXADR	-0.740745	2.58238	-2.41186	0.0187096	0.0957447	-3.61487
BTG2	-0.943505	3.26406	-2.41148	0.0187275	0.0957568	-3.6157
C8orf74	0.826398	1.52029	2.41117	0.0187423	0.0957568	-3.61638
MOGAT3	0.82424	1.45782	2.41081	0.0187591	0.0957656	-3.61716
USF2	-0.748172	2.23236	-2.41	0.0187974	0.0958311	-3.61892
SUCLG1	0.733146	1.56571	2.40989	0.0188023	0.0958311	-3.61915
CFAP58	0.79323	1.36888	2.40888	0.0188501	0.0959974	-3.62135
PSMD7	-0.641572	2.17089	-2.40778	0.018902	0.0961842	-3.62373
ADAM10	-0.842427	2.01481	-2.40572	0.0190001	0.0965577	-3.62821
SMG5	-0.586839	2.07849	-2.4056	0.019006	0.0965577	-3.62848
TNFRSF14	0.692593	1.44239	2.40413	0.0190759	0.0968352	-3.63166
FHL2	-0.788306	2.13027	-2.40355	0.0191035	0.0968975	-3.63291
POLR2A	-0.661394	1.76768	-2.4031	0.0191254	0.0969248	-3.6339
ZNF461	0.784314	2.07178	2.40258	0.0191502	0.0969248	-3.63502
EED	0.691915	1.45871	2.40222	0.0191673	0.0969248	-3.6358
DTNB	0.628113	1.58056	2.40216	0.0191703	0.0969248	-3.63593
OSBP	-0.64655	1.95839	-2.4017	0.0191924	0.0969411	-3.63693
TDGF1	0.703938	1.83688	2.40144	0.0192049	0.0969411	-3.63749
LOXL2	0.832962	1.19033	2.40114	0.0192195	0.0969411	-3.63815
ENO2	0.837193	1.3982	2.39953	0.0192969	0.0972537	-3.64163
ATXN10	-0.604587	2.15332	-2.39821	0.0193607	0.0974976	-3.64449
PHACTR4	0.634264	2.41336	2.39616	0.0194605	0.0979221	-3.64894
DMAC2	0.678839	1.56829	2.39549	0.0194929	0.0979595	-3.65038
RCN1	-0.922321	3.11334	-2.39525	0.0195045	0.0979595	-3.65089
NDUFA11	-0.728099	1.70015	-2.39505	0.0195144	0.0979595	-3.65133
ADAM12	0.82175	1.06763	2.39446	0.0195433	0.0980269	-3.65261
SLC2A5	0.856246	2.80753	2.39374	0.0195783	0.0981243	-3.65416
RAET1L	0.824769	1.22167	2.39331	0.0195997	0.0981536	-3.6551
FASTKD1	0.697787	1.49085	2.39204	0.0196619	0.0983874	-3.65784
C1orf116	0.75919	1.49632	2.39149	0.019689	0.0984449	-3.65903
OTULIN	0.713226	1.40832	2.39031	0.0197472	0.0985257	-3.66159
KLF2	0.711052	1.26402	2.39026	0.0197492	0.0985257	-3.66167
LRCOL1	0.751279	1.5242	2.39021	0.0197519	0.0985257	-3.66179
TRAPPC12	0.725569	1.29346	2.38949	0.0197873	0.0986246	-3.66334
GSK3A	-0.63112	2.43368	-2.38839	0.019842	0.098819	-3.66573
MRAP	0.803157	1.71822	2.38728	0.0198971	0.0990153	-3.66813
ATF7	0.689982	1.3811	2.38621	0.0199502	0.0992019	-3.67043
PQBP1	-0.606579	1.84478	-2.38536	0.0199925	0.099334	-3.67226
MAP3K8	0.756349	1.21473	2.38465	0.020028	0.0994318	-3.67379
MCTP1	0.764619	1.27436	2.38433	0.0200439	0.0994328	-3.67448
HECA	0.641591	1.44628	2.38312	0.0201041	0.0995843	-3.67707
STIM1	0.771516	1.44813	2.38309	0.0201059	0.0995843	-3.67715
ESRP1	-0.703903	3.58943	-2.38109	0.020206	0.0999219	-3.68144
TRIM74	0.660752	1.44068	2.38101	0.0202105	0.0999219	-3.68163
LIN7B	0.816821	1.38875	2.38079	0.0202215	0.0999219	-3.68211
SNTA1	0.735127	1.65994	2.38036	0.0202431	0.0999505	-3.68303
SYPL1	-0.747892	2.32276	-2.37808	0.0203582	0.10044	-3.68793
UBA1	-0.657625	2.48595	-2.37755	0.0203852	0.100495	-3.68907
BCLAF1	0.72759	1.42647	2.37512	0.0205087	0.101025	-3.69429
TOPORS	0.64832	1.38396	2.37386	0.0205731	0.101252	-3.697
EIF4A2	-0.686475	3.0368	-2.37359	0.0205868	0.101252	-3.69757
PTPN1	-0.530795	1.92008	-2.37192	0.0206722	0.101593	-3.70115
SLC19A2	0.730582	1.45667	2.37145	0.0206965	0.101633	-3.70216
SIDT2	0.662007	1.38817	2.36793	0.0208782	0.102446	-3.70971
DAZAP1	-0.63214	2.02267	-2.36526	0.0210171	0.103014	-3.71543
RESF1	0.72742	1.27683	2.36482	0.0210401	0.103014	-3.71638
MT1G	0.748112	1.42093	2.36468	0.0210473	0.103014	-3.71667
SNCG	-1.34198	3.5768	-2.36445	0.0210591	0.103014	-3.71715
TAOK1	-0.670924	2.41812	-2.36383	0.0210915	0.103092	-3.71848
ZNF33B	0.635558	1.69073	2.36284	0.0211433	0.103265	-3.7206
UBXN7	0.605416	1.28537	2.36195	0.0211901	0.103414	-3.7225
S1PR2	0.73317	1.5043	2.36028	0.0212779	0.103763	-3.72607
SRGAP2B	-0.7304	2.04317	-2.35737	0.0214318	0.104407	-3.73229
H3C12	0.729436	1.35091	2.35716	0.0214431	0.104407	-3.73274
MOB3A	0.740123	1.08751	2.356	0.0215045	0.104626	-3.73521
RBMX	-0.749287	2.32677	-2.35502	0.021557	0.104697	-3.73731
TNFSF13	0.752663	1.31515	2.35485	0.0215657	0.104697	-3.73766
WDHD1	0.721539	1.2202	2.35479	0.021569	0.104697	-3.73779
AIF1	0.750556	1.35203	2.35383	0.0216202	0.104811	-3.73984
ARPC1B	-0.730679	3.12727	-2.35373	0.0216255	0.104811	-3.74005
COA8	0.620273	1.49887	2.35312	0.0216585	0.10489	-3.74136
KCNAB3	0.655058	1.77978	2.35269	0.0216813	0.10492	-3.74227
NAP1L4	-0.683839	2.77485	-2.35226	0.0217044	0.104952	-3.74319
ANXA8	-0.856552	3.17482	-2.34924	0.0218672	0.105658	-3.74963
ACTN4	-0.695967	3.82994	-2.34879	0.0218911	0.105693	-3.75057
GALNT17	0.819418	1.6885	2.34626	0.0220281	0.106273	-3.75595
DCLRE1C	0.956776	2.29731	2.34474	0.0221112	0.106592	-3.75919
H3-3B	-0.598788	5.06745	-2.34442	0.0221288	0.106596	-3.75987
EIF4A3	-0.636042	2.47632	-2.34393	0.0221554	0.106612	-3.76091
PSG5	0.804548	1.39347	2.34368	0.0221693	0.106612	-3.76145
PRKCSH	-0.625222	2.5434	-2.34343	0.0221827	0.106612	-3.76197
NDUFB4	-0.771009	2.27239	-2.34248	0.0222345	0.106766	-3.76398
ZNF592	0.726725	1.38034	2.34223	0.0222486	0.106766	-3.76452
ESPN	0.694127	1.50035	2.34162	0.022282	0.106846	-3.76582
ACVR1	0.611799	1.47397	2.34125	0.0223024	0.106859	-3.7666
CDIP1	0.67822	1.46407	2.34095	0.0223186	0.106859	-3.76723
GAS2L1	0.684731	2.09603	2.33908	0.0224218	0.107272	-3.7712
N4BP1	0.713047	1.61885	2.3387	0.0224427	0.10729	-3.77201
PRAC1	0.760017	1.73358	2.33798	0.0224825	0.107399	-3.77353
ZNF696	0.823835	2.01532	2.33624	0.0225788	0.107778	-3.77721
TBC1D17	0.702321	1.53706	2.33456	0.0226725	0.108144	-3.78078
PTOV1	-0.650979	2.49366	-2.33407	0.0227001	0.108194	-3.78182
BZW1	-0.775944	1.93605	-2.3327	0.0227766	0.108476	-3.78472
FLOT2	-0.651699	2.06142	-2.3314	0.0228495	0.108661	-3.78747
RAB39A	1.05957	3.1868	2.33139	0.0228498	0.108661	-3.78748
FLYWCH2	0.660111	1.19832	2.33036	0.0229079	0.108856	-3.78967
TRIM29	-0.965008	2.58759	-2.32788	0.0230477	0.109437	-3.7949
CNOT1	-0.650725	2.17626	-2.32749	0.0230698	0.10946	-3.79572
SGCD	0.729539	1.38778	2.32425	0.0232538	0.110232	-3.80256
GADD45B	0.744337	1.21993	2.32393	0.0232721	0.110232	-3.80323
PDF	0.703418	1.58974	2.32371	0.0232847	0.110232	-3.8037
SMARCA2	0.664973	2.09764	2.32261	0.0233476	0.110447	-3.80602
P3H4	0.728661	1.72276	2.32202	0.0233812	0.110454	-3.80725
ERBB2	1.01074	3.81952	2.32162	0.0234045	0.110454	-3.80811
ELP2	0.618236	1.29266	2.32147	0.0234129	0.110454	-3.80842
CUTA	-0.759452	2.29964	-2.32137	0.023419	0.110454	-3.80864
ATP5F1D	-0.605582	2.19242	-2.32064	0.0234606	0.11054	-3.81017
TOMM34	-0.656325	1.98517	-2.32044	0.0234722	0.11054	-3.81059
PCNX1	0.593805	1.42636	2.31944	0.0235295	0.110727	-3.81269
CRYAB	0.71533	1.12762	2.31766	0.0236323	0.111128	-3.81644
FOXF1	0.820854	1.15401	2.31693	0.0236751	0.111246	-3.81799
KRT18	-0.988266	4.43448	-2.31441	0.0238211	0.111743	-3.82327
RPP21	0.612547	1.89938	2.31425	0.0238304	0.111743	-3.82361
CYRIB	-0.684199	1.80794	-2.31419	0.0238338	0.111743	-3.82373
MGAT1	-0.707094	2.41814	-2.31304	0.0239011	0.111756	-3.82616
IVD	0.766575	1.65922	2.31274	0.0239189	0.111756	-3.82679
CFAP126	0.746189	2.12492	2.3124	0.0239386	0.111756	-3.8275
TAF1D	-0.694721	2.1646	-2.31225	0.0239476	0.111756	-3.82782
ZNF764	0.706784	1.68691	2.31204	0.0239598	0.111756	-3.82826
NUP153	0.721707	1.38439	2.31203	0.0239601	0.111756	-3.82827
PKN1	0.70106	1.52459	2.31203	0.0239602	0.111756	-3.82828
ZNF470	0.647529	1.52295	2.30854	0.0241656	0.11263	-3.83561
CTDSP2	-0.750183	2.28011	-2.30802	0.0241959	0.112688	-3.83668
PSMD8	-0.701175	2.96342	-2.30498	0.0243766	0.113446	-3.84307
ARPC4	-0.755336	2.69923	-2.30254	0.0245221	0.114039	-3.84818
TUFM	-0.641849	1.91312	-2.30176	0.0245684	0.114171	-3.8498
WDR5B	0.656282	1.48123	2.30066	0.0246346	0.11432	-3.85211
ITFG2	0.69204	1.44437	2.30062	0.0246367	0.11432	-3.85218
HYI	0.575672	2.52038	2.30008	0.0246695	0.114388	-3.85332
VDR	0.740416	1.675	2.29957	0.0247001	0.114446	-3.85439
PXDC1	0.601843	2.26974	2.29712	0.0248477	0.115046	-3.8595
SETD4	0.700631	1.6302	2.29354	0.0250651	0.115967	-3.86697
CSE1L	-0.700547	2.08203	-2.29254	0.0251259	0.116164	-3.86905
LSM4	-0.62113	1.87795	-2.29196	0.0251616	0.116172	-3.87027
FZD9	0.765739	1.03352	2.29191	0.0251645	0.116172	-3.87037
LDHC	0.737592	1.85699	2.29052	0.0252496	0.116467	-3.87326
CLRN1	0.77979	1.64225	2.2902	0.0252694	0.116467	-3.87393
AK2	-0.681169	2.66546	-2.28997	0.0252836	0.116467	-3.87441
ATP1A3	0.880885	2.60079	2.28951	0.0253119	0.116512	-3.87537
AKT1S1	0.608587	1.18169	2.28887	0.0253514	0.116609	-3.87671
MRPL16	0.579163	1.62674	2.28649	0.025498	0.11719	-3.88165
OS9	-0.726708	2.2624	-2.28622	0.0255148	0.11719	-3.88222
STRIP1	0.649113	1.51914	2.28412	0.0256454	0.117704	-3.88659
PTTG1IP	-0.673534	2.25771	-2.28316	0.0257051	0.117893	-3.88858
CCDC61	0.781994	2.72886	2.28276	0.02573	0.117921	-3.88941
KRT13	-1.68742	3.38769	-2.28227	0.0257603	0.117975	-3.89042
ACTR3B	0.705008	1.41347	2.28134	0.0258189	0.118157	-3.89237
H3C13	-0.920937	4.00211	-2.27838	0.0260045	0.118921	-3.8985
GALM	0.611263	1.68389	2.27777	0.0260427	0.119009	-3.89976
EIF6	-0.612518	2.37965	-2.27723	0.0260767	0.119079	-3.90088
KANK3	1.02941	4.27171	2.27428	0.0262635	0.119827	-3.90699
PRPF4B	-0.6747	2.11579	-2.27405	0.0262786	0.119827	-3.90748
PAM	0.736913	1.07777	2.27136	0.0264496	0.12052	-3.91303
BRK1	-0.710583	2.45971	-2.27049	0.0265057	0.120689	-3.91485
MTFR1L	0.60732	1.54259	2.26924	0.026586	0.120904	-3.91743
SEMA4B	-0.65398	2.73242	-2.26915	0.0265913	0.120904	-3.91761
ZNF260	0.683862	1.37211	2.26713	0.0267216	0.121409	-3.92179
H1-5	-1.16929	3.62707	-2.26647	0.0267642	0.121515	-3.92315
GOLM1	0.703524	1.13821	2.26453	0.0268899	0.121999	-3.92716
SLC38A2	-0.810116	2.72283	-2.26313	0.0269806	0.122249	-3.93004
MACROH2A1	-0.740648	2.68673	-2.26308	0.0269838	0.122249	-3.93014
NOP56	-0.693223	2.45628	-2.26226	0.0270373	0.122404	-3.93183
UBE2B	-0.619928	1.87069	-2.26081	0.0271323	0.122746	-3.93483
MEAK7	0.632632	1.4513	2.25877	0.0272659	0.123257	-3.93903
SFRP4	0.757391	1.19501	2.25849	0.0272842	0.123257	-3.9396
ETFA	-0.666831	1.98594	-2.25731	0.0273617	0.123518	-3.94203
MCRIP2	0.809395	1.42665	2.25562	0.0274729	0.123932	-3.9455
DCAF15	0.694415	1.46694	2.25434	0.0275578	0.124226	-3.94813
LAT	0.715835	1.93267	2.25339	0.0276207	0.124421	-3.95008
CKB	0.807588	3.60189	2.25152	0.0277451	0.124893	-3.95392
ABITRAM	0.621548	2.0558	2.2479	0.0279874	0.125892	-3.96135
FBN1	0.730151	1.04747	2.24761	0.0280069	0.125892	-3.96194
PITPNC1	0.663396	1.48582	2.24663	0.028073	0.126031	-3.96395
CHCHD2	-0.687007	2.61047	-2.24656	0.0280777	0.126031	-3.9641
TBCC	0.630162	1.37363	2.24601	0.0281153	0.126101	-3.96524
TRIM26	0.633871	1.30813	2.24574	0.0281332	0.126101	-3.96578
ZDHHC20	-0.571811	2.09105	-2.24436	0.0282268	0.126431	-3.96862
CHD4	-0.577249	2.6243	-2.24368	0.0282723	0.126544	-3.96999
H4C13	-0.726363	2.71403	-2.24302	0.0283176	0.126658	-3.97136
LSM14A	-0.801238	2.02356	-2.24205	0.0283834	0.126815	-3.97334
ZNF124	0.772325	1.87996	2.24185	0.0283971	0.126815	-3.97375
NYAP1	0.645984	1.7756	2.24161	0.028413	0.126815	-3.97423
CNNM3	0.655097	1.4243	2.23905	0.0285881	0.127507	-3.97947
COX7C	-0.714059	2.70868	-2.23814	0.0286504	0.127694	-3.98133
PDLIM3	0.745825	1.18816	2.23699	0.0287295	0.127892	-3.98368
PSMB4	-0.846525	2.35146	-2.23691	0.0287352	0.127892	-3.98385
HROB	0.688443	1.5598	2.23367	0.0289584	0.128794	-3.99045
MT1HL1	0.800335	1.40794	2.23285	0.0290156	0.128884	-3.99213
AHNAK	-0.78028	2.48477	-2.23279	0.0290193	0.128884	-3.99224
ARRDC3	-0.667363	2.15132	-2.23142	0.0291144	0.129168	-3.99503
PLIN3	-0.618815	2.08294	-2.23129	0.029124	0.129168	-3.99532
BTBD6	0.807072	3.91998	2.23028	0.0291939	0.129387	-3.99736
MEF2D	0.642183	1.45193	2.22935	0.0292592	0.129585	-3.99926
AKR1E2	0.658331	1.76644	2.22865	0.0293082	0.12964	-4.00069
FAM53B	0.606633	1.64482	2.22858	0.0293127	0.12964	-4.00082
TRAF3IP3	0.916822	2.761	2.22658	0.0294529	0.130169	-4.00489
HGS	-0.587121	2.14827	-2.22486	0.0295743	0.130568	-4.00839
HCK	0.719465	1.23552	2.22472	0.0295845	0.130568	-4.00869
TMEM50B	-0.572301	2.91282	-2.22417	0.0296227	0.130646	-4.00979
PPP2R1A	-0.656576	2.7674	-2.22376	0.0296521	0.130684	-4.01063
SGPL1	-0.700079	2.16553	-2.22343	0.029675	0.130694	-4.01129
HS6ST1	0.650957	1.53905	2.22239	0.0297487	0.130927	-4.0134
KRTAP15-1	0.846021	1.46816	2.21908	0.0299848	0.131875	-4.02014
USP22	-0.66212	2.48218	-2.21857	0.0300207	0.131941	-4.02115
MRPL36	0.659965	1.77654	2.21784	0.0300734	0.131994	-4.02265
PUF60	0.708238	4.09326	2.21782	0.0300746	0.131994	-4.02268
PDZD2	0.72838	3.51551	2.21683	0.0301455	0.132213	-4.02469
DHX34	0.632729	1.52457	2.21585	0.0302158	0.13243	-4.02667
SLC30A7	0.579419	1.32989	2.21538	0.0302497	0.132487	-4.02762
SLC27A4	0.669663	1.56676	2.21487	0.0302861	0.132554	-4.02865
KCNH1	0.71816	1.46066	2.2144	0.0303201	0.132611	-4.0296
SHOC2	0.738351	1.07007	2.21331	0.0303992	0.132865	-4.03182
TRA2B	-0.649662	2.64203	-2.21257	0.0304524	0.132962	-4.03331
DUSP12	0.685861	1.67047	2.21242	0.0304634	0.132962	-4.03362
KHDRBS1	-0.72136	2.70085	-2.20969	0.0306619	0.13366	-4.03914
RIOK2	0.778267	2.6781	2.20963	0.0306657	0.13366	-4.03925
TMEM231	0.675341	1.38682	2.20729	0.0308368	0.134313	-4.04398
HDHD2	0.701811	1.54538	2.20536	0.0309781	0.134751	-4.04787
GNAI2	-0.635252	2.46045	-2.20534	0.03098	0.134751	-4.04792
FCGR2C	0.668157	1.38075	2.20416	0.0310668	0.135036	-4.0503
RFK	0.682087	1.23733	2.20338	0.0311238	0.135191	-4.05186
PLEKHM1	0.620113	1.45154	2.20187	0.0312357	0.135465	-4.05491
ZNF28	0.807613	5.20002	2.20148	0.0312649	0.135465	-4.05571
DUSP14	0.714374	1.22979	2.20146	0.0312657	0.135465	-4.05573
ERO1A	-0.809004	2.69804	-2.20118	0.0312864	0.135465	-4.05629
DHODH	0.726085	1.67584	2.20108	0.0312941	0.135465	-4.0565
SEC11A	-0.595495	2.38508	-2.20022	0.0313577	0.135647	-4.05823
PTK2B	0.646499	1.12744	2.19877	0.031466	0.136023	-4.06115
S100A9	-1.63168	4.66801	-2.19809	0.0315167	0.136149	-4.06252
ITGA5	0.720422	1.12033	2.1977	0.0315458	0.136181	-4.06331
MORC2	0.639248	1.74781	2.19687	0.0316076	0.136323	-4.06497
POLR2J	-0.566677	2.21689	-2.19668	0.0316217	0.136323	-4.06535
NAAA	0.641822	1.59003	2.19496	0.0317506	0.136714	-4.06881
CMTM6	-0.60585	1.59025	-2.19481	0.0317619	0.136714	-4.06911
PREX1	0.696656	1.91705	2.19461	0.0317774	0.136714	-4.06952
INAVA	0.677883	2.11427	2.19355	0.031857	0.136963	-4.07165
MRPS11	0.644348	1.42906	2.19162	0.0320025	0.137496	-4.07552
FOXP4	0.593385	1.81387	2.19084	0.0320617	0.137601	-4.07709
RESP18	0.686289	2.14636	2.19069	0.0320725	0.137601	-4.07737
GALNT1	-0.728016	2.05031	-2.19023	0.0321078	0.137601	-4.07831
TOMM7	-0.708803	2.74843	-2.19006	0.0321204	0.137601	-4.07864
VAMP7	0.611839	1.32883	2.18986	0.0321359	0.137601	-4.07905
PTEN	0.6502	1.1755	2.1894	0.0321704	0.137655	-4.07996
CEP55	0.665048	1.66019	2.18839	0.0322472	0.137891	-4.08199
H3C10	-0.959676	2.51124	-2.18802	0.032276	0.13792	-4.08274
RNF7	-0.596045	2.5167	-2.18702	0.032352	0.138152	-4.08474
ATP1B1	-0.565571	3.58359	-2.18609	0.0324228	0.138361	-4.0866
C1orf159	0.660732	1.70592	2.18541	0.0324751	0.13849	-4.08796
CLDN5	0.668577	1.21714	2.1851	0.0324985	0.138497	-4.08858
MMP12	0.910544	1.21401	2.18478	0.0325233	0.138509	-4.08922
DYNC1LI2	-0.591338	2.02296	-2.184	0.0325829	0.138601	-4.09078
TRAM2	0.631492	1.27635	2.18393	0.0325888	0.138601	-4.09093
ATXN1L	0.570032	1.54603	2.18302	0.0326585	0.138804	-4.09274
ASL	0.692082	1.88521	2.18136	0.0327862	0.139238	-4.09605
TEAD1	0.609156	1.27529	2.18112	0.0328046	0.139238	-4.09653
PARP6	0.599899	1.57582	2.18055	0.0328492	0.139334	-4.09768
NLE1	0.723404	1.37186	2.17953	0.0329283	0.13949	-4.09972
CTBS	0.659502	1.33211	2.17894	0.0329735	0.13949	-4.10089
APOB	0.946624	2.2306	2.17881	0.0329836	0.13949	-4.10115
CTDSP1	0.610332	1.75131	2.17868	0.0329944	0.13949	-4.10142
MAP2K6	0.641512	1.49036	2.17865	0.0329965	0.13949	-4.10148
LIMD1	0.640509	1.74426	2.17746	0.0330892	0.139788	-4.10386
YWHAB	-0.608422	2.89292	-2.17648	0.0331652	0.140016	-4.1058
LY6D	-1.48177	2.88154	-2.17487	0.033291	0.140453	-4.10901
TNKS	0.62531	1.45721	2.17382	0.0333736	0.140708	-4.11111
CCND3	0.576493	1.39069	2.1731	0.0334296	0.14085	-4.11254
SEC16A	-0.578113	1.58066	-2.17115	0.0335831	0.141403	-4.11642
NSDHL	0.576914	1.48421	2.17067	0.0336211	0.141468	-4.11738
TNNT2	0.737725	1.3195	2.16909	0.0337461	0.1419	-4.12052
GTF2F2	0.540463	1.39701	2.16765	0.0338607	0.142287	-4.12339
LAMP1	-0.60185	3.13716	-2.16709	0.0339046	0.142318	-4.12449
TBCCD1	0.567501	1.29791	2.16699	0.033913	0.142318	-4.1247
NUTM2F	0.678931	1.60614	2.16546	0.0340344	0.142655	-4.12773
ANXA1	-1.10691	2.38181	-2.16541	0.0340385	0.142655	-4.12783
APOL1	-0.917288	2.42755	-2.16485	0.0340836	0.142706	-4.12895
PSME1	-0.645731	1.88049	-2.16469	0.0340959	0.142706	-4.12926
CALHM6	0.690896	1.1262	2.16415	0.0341396	0.142794	-4.13034
HOMER1	0.690744	1.42926	2.16179	0.0343284	0.143453	-4.13501
PLEKHO1	0.70469	1.07182	2.16162	0.0343426	0.143453	-4.13536
CLEC3B	0.759187	1.44732	2.15983	0.0344864	0.143959	-4.1389
FAM193B	0.619501	1.67737	2.15922	0.0345357	0.14407	-4.14011
INPP5D	0.673052	1.36979	2.15843	0.0345998	0.144242	-4.14168
LHFPL6	0.726897	1.13326	2.15799	0.0346355	0.144296	-4.14255
HLA-C	-1.01617	4.73194	-2.15595	0.034801	0.14489	-4.14659
NOC4L	0.626834	1.40427	2.15411	0.0349508	0.145417	-4.15022
GABARAPL2	-0.595561	2.24286	-2.15179	0.0351411	0.146029	-4.15481
UBFD1	0.644893	1.47762	2.15174	0.0351454	0.146029	-4.15492
UBL7	0.575071	1.45353	2.15147	0.035167	0.146029	-4.15544
MRPS27	0.55286	2.03458	2.1504	0.0352554	0.146299	-4.15756
ARPC1A	-0.595284	1.89282	-2.14931	0.0353446	0.146486	-4.15969
PRPSAP2	0.599703	1.61014	2.14929	0.0353467	0.146486	-4.15975
SPON2	0.735937	1.41507	2.14791	0.0354604	0.146861	-4.16246
TRIM21	0.567855	1.57663	2.14692	0.0355426	0.147095	-4.16442
MAPK12	0.675444	1.81007	2.14667	0.0355636	0.147095	-4.16492
ACOT8	0.594583	1.5954	2.14553	0.0356579	0.147389	-4.16716
CSNK1D	-0.516278	2.75513	-2.14521	0.0356848	0.147391	-4.16779
CCDC24	0.659227	2.92325	2.14496	0.035705	0.147391	-4.16827
PRRC2A	-0.622389	2.37106	-2.14444	0.0357488	0.147476	-4.16931
POLR2J3	0.741363	1.82311	2.14379	0.0358029	0.147602	-4.17059
YIF1A	-0.55884	1.86087	-2.14304	0.035865	0.147762	-4.17205
NBPF12	-0.580351	3.00836	-2.14233	0.0359251	0.147818	-4.17347
RAD21	-0.557414	2.39458	-2.14232	0.0359254	0.147818	-4.17347
STK32C	0.749939	1.36228	2.14175	0.0359732	0.147918	-4.1746
RNASEH1	0.651551	1.90937	2.13937	0.0361729	0.148643	-4.17927
PPP1R16A	0.597343	1.66023	2.13858	0.0362393	0.148696	-4.18082
CISD2	0.615002	1.61172	2.13832	0.0362615	0.148696	-4.18134
XKR6	0.675207	2.87441	2.13827	0.036266	0.148696	-4.18144
APEH	0.597189	1.49207	2.13783	0.0363028	0.148696	-4.1823
BLOC1S1	-0.565863	2.21424	-2.13747	0.0363332	0.148696	-4.18301
HMGN1	-0.629679	3.87101	-2.13743	0.0363363	0.148696	-4.18308
SERP1	-0.666142	2.19949	-2.13726	0.0363506	0.148696	-4.18341
DEDD	0.592235	1.81721	2.13624	0.0364371	0.148954	-4.18542
CTAG2	0.864674	1.13298	2.13576	0.0364781	0.14901	-4.18637
CD47	-0.716118	2.11802	-2.13552	0.036498	0.14901	-4.18683
CANX	-0.73913	2.25428	-2.13483	0.0365571	0.149123	-4.1882
TMEM11	0.59228	1.71649	2.13464	0.0365728	0.149123	-4.18856
CALM2	-0.881153	2.28199	-2.13416	0.0366143	0.149185	-4.18951
EIF2AK1	-0.589026	2.1482	-2.13391	0.0366352	0.149185	-4.19
GRK2	-0.512834	1.86726	-2.13355	0.0366658	0.149213	-4.1907
STING1	0.670127	0.949119	2.13069	0.0369098	0.150109	-4.1963
KCNK6	0.697449	1.82623	2.12857	0.0370922	0.150662	-4.20046
PDIA4	-0.762435	3.11539	-2.12849	0.0370988	0.150662	-4.20061
CSRP2	0.587097	2.20672	2.12828	0.0371173	0.150662	-4.20103
DELE1	0.627003	1.94366	2.1273	0.0372017	0.150908	-4.20295
H2AC21	-0.789951	2.91083	-2.1266	0.0372616	0.151054	-4.2043
DLST	0.590274	1.89555	2.12618	0.037298	0.151105	-4.20513
POLI	0.606456	1.56109	2.12579	0.0373321	0.151146	-4.2059
PGAP2	0.591912	1.30572	2.12413	0.0374756	0.15163	-4.20913
TMEM107	0.572353	1.50798	2.12383	0.0375013	0.151637	-4.20971
ZMAT3	0.666606	1.43283	2.12327	0.0375503	0.151738	-4.21081
PRELID1	-0.546504	2.11382	-2.12271	0.0375991	0.151777	-4.21191
SRSF10	-0.589783	2.14388	-2.12192	0.037668	0.151777	-4.21345
GLTP	-0.700466	2.78188	-2.12191	0.0376687	0.151777	-4.21347
LRFN4	0.721668	1.71081	2.12191	0.037669	0.151777	-4.21347
PPFIA1	0.57265	1.70865	2.12178	0.0376802	0.151777	-4.21372
ARL8B	-0.572558	1.49834	-2.12032	0.0378076	0.152162	-4.21657
STK24	-0.692277	2.54902	-2.11998	0.0378373	0.152162	-4.21723
SLC16A1	0.666127	1.45363	2.11986	0.0378478	0.152162	-4.21746
DLD	-0.562507	1.61569	-2.11854	0.0379632	0.152529	-4.22003
PTK2	-0.610005	2.16994	-2.11687	0.03811	0.153002	-4.22328
FAM72B	0.674467	2.15073	2.11665	0.0381295	0.153002	-4.22371
SOX18	0.790905	1.50879	2.11574	0.03821	0.15321	-4.22549
MCAM	0.76191	1.59171	2.11527	0.0382514	0.15321	-4.2264
TRIM72	0.690259	2.68715	2.11524	0.038254	0.15321	-4.22646
FGFR1OP2	0.56004	1.46817	2.11429	0.0383385	0.153321	-4.22832
ABCB9	0.832081	2.60794	2.11414	0.038351	0.153321	-4.2286
KRT5	-1.89602	4.03663	-2.1141	0.0383546	0.153321	-4.22867
TRNT1	0.654551	1.21064	2.1133	0.0384261	0.15351	-4.23024
ARL6IP6	0.628769	1.39843	2.1111	0.0386216	0.154194	-4.23452
PSIP1	0.677466	1.13817	2.1101	0.0387109	0.154333	-4.23646
ISOC1	0.700666	2.07874	2.10993	0.0387259	0.154333	-4.23679
FXR1	-0.563433	2.18305	-2.10989	0.0387298	0.154333	-4.23687
KCNJ11	0.630269	1.43785	2.10954	0.0387605	0.154358	-4.23754
SARS1	-0.53843	2.32458	-2.10747	0.0389461	0.154999	-4.24156
LRMDA	0.74607	1.49387	2.10708	0.0389811	0.155041	-4.24232
PSCA	-1.56122	3.56061	-2.10659	0.0390247	0.155117	-4.24326
PRMT8	0.800202	4.39791	2.10599	0.0390787	0.155173	-4.24442
KCNJ9	1.12758	4.90035	2.10585	0.0390916	0.155173	-4.2447
TCOF1	0.560037	2.03155	2.10562	0.0391125	0.155173	-4.24515
SLC6A5	0.694174	1.47622	2.10444	0.0392192	0.155499	-4.24744
ZNF639	0.660121	1.41019	2.10188	0.0394503	0.156317	-4.25238
TWF2	0.634153	1.70129	2.09973	0.0396459	0.156994	-4.25655
TGFBR1	0.67725	1.42105	2.09908	0.0397052	0.15713	-4.2578
NGDN	0.621437	1.51569	2.09725	0.0398727	0.157593	-4.26134
CDV3	-0.651894	2.0908	-2.09711	0.0398858	0.157593	-4.26162
ARHGAP18	0.632488	1.22243	2.09696	0.039899	0.157593	-4.2619
TANC1	0.592842	1.27453	2.09671	0.039922	0.157593	-4.26238
STYK1	-0.522156	3.36956	-2.09638	0.0399526	0.157616	-4.26303
ZBTB7A	-0.597638	2.07489	-2.0949	0.0400885	0.157957	-4.26588
NELFCD	-0.553455	1.81334	-2.09489	0.0400891	0.157957	-4.26589
SLC25A43	0.597811	1.26397	2.09359	0.0402096	0.158254	-4.26842
RAC3	0.69129	1.99159	2.09336	0.0402306	0.158254	-4.26886
LRIG3	0.645373	1.26748	2.09326	0.0402395	0.158254	-4.26904
NIF3L1	0.582749	1.26087	2.09252	0.0403078	0.158424	-4.27047
FUBP1	-0.62169	2.11499	-2.092	0.0403561	0.158515	-4.27147
PDGFRB	0.685162	0.955844	2.09087	0.0404606	0.158827	-4.27365
IKBKE	0.591846	1.41074	2.08997	0.0405444	0.159057	-4.27538
DBP	0.661908	1.25581	2.08944	0.0405936	0.159151	-4.2764
IRF9	0.611792	2.84538	2.08841	0.0406897	0.159429	-4.27839
C15orf62	0.651967	1.52397	2.08803	0.0407254	0.159435	-4.27913
CHRFAM7A	0.708103	1.75867	2.08785	0.0407418	0.159435	-4.27946
TIMM13	-0.569815	2.73342	-2.08695	0.0408255	0.159602	-4.28119
IMPDH1	0.658611	1.77144	2.08668	0.0408508	0.159602	-4.28171
COPS9	0.495687	3.48575	2.08658	0.0408602	0.159602	-4.2819
SERPINH1	-0.67588	2.19303	-2.08572	0.0409408	0.159818	-4.28356
WNT3	0.754874	2.48685	2.08497	0.0410118	0.159926	-4.28501
GSTM4	0.750781	1.7364	2.08489	0.041019	0.159926	-4.28516
SLC39A7	-0.599679	2.16624	-2.08375	0.0411263	0.160151	-4.28735
SNAPC2	0.643009	1.79241	2.08374	0.0411273	0.160151	-4.28737
LAYN	0.693172	1.42359	2.08332	0.0411662	0.160204	-4.28817
HPS4	0.547211	1.60853	2.08245	0.0412487	0.160273	-4.28985
TRUB2	0.763817	1.35558	2.08239	0.0412541	0.160273	-4.28996
RHBDF2	0.735623	1.36984	2.0821	0.0412812	0.160273	-4.29051
COX7A2L	-0.596957	2.01133	-2.08206	0.0412856	0.160273	-4.2906
TRIM56	0.53286	1.43731	2.08175	0.0413149	0.160289	-4.29119
GMFG	0.718213	1.54516	2.08117	0.0413698	0.160312	-4.29231
DDX53	0.703717	1.77679	2.08115	0.0413717	0.160312	-4.29234
FCHSD1	0.63501	1.45118	2.08073	0.0414114	0.160368	-4.29315
DGKQ	0.623446	2.30458	2.07958	0.0415204	0.16069	-4.29536
PSMD1	-0.484042	2.19449	-2.07931	0.0415454	0.16069	-4.29586
TRIO	-0.612666	2.59572	-2.07876	0.0415979	0.160784	-4.29692
MPZL1	-0.590451	2.85968	-2.07852	0.0416206	0.160784	-4.29738
AQP2	0.661721	2.11451	2.07724	0.0417427	0.161157	-4.29984
RBM23	0.550515	1.37916	2.07615	0.0418468	0.16146	-4.30193
BIRC6	-0.569065	1.58685	-2.07525	0.0419331	0.161695	-4.30365
PGLS	-0.523385	2.0252	-2.07446	0.0420085	0.161886	-4.30516
DUSP3	0.643308	1.31689	2.07324	0.0421251	0.162161	-4.30749
GABRP	0.893514	0.833505	2.07318	0.0421311	0.162161	-4.3076
RBX1	-0.610497	1.9777	-2.07241	0.0422053	0.16228	-4.30908
BCAS4	0.65166	1.5052	2.07233	0.0422132	0.16228	-4.30924
INCENP	0.588049	1.5224	2.07145	0.0422976	0.162505	-4.31091
SRD5A1	0.625145	2.86892	2.07107	0.0423338	0.162545	-4.31163
SSR3	-0.606743	1.8132	-2.07034	0.0424046	0.162718	-4.31303
ARL8A	0.604303	2.40845	2.06931	0.0425046	0.16292	-4.315
PFKL	-0.585175	2.59074	-2.06926	0.0425088	0.16292	-4.31509
ATP5PF	-0.57256	2.49744	-2.06578	0.0428477	0.16412	-4.32174
NBPF15	0.747933	5.88257	2.06482	0.0429415	0.164379	-4.32357
RPS27L	-0.575434	1.62417	-2.06449	0.0429736	0.164403	-4.3242
CGRRF1	0.564076	1.91068	2.06332	0.0430879	0.164667	-4.32642
CTNNBIP1	-0.568394	1.80192	-2.06325	0.0430948	0.164667	-4.32656
EPN2	0.59706	1.66651	2.06234	0.0431841	0.164908	-4.32829
DOK1	0.721028	1.51656	2.06094	0.0433219	0.165335	-4.33096
CCL16	0.680454	1.79247	2.06033	0.0433812	0.165461	-4.3321
FAM25A	0.741003	1.35845	2.0584	0.0435719	0.16607	-4.33578
C19orf48	-0.541381	1.91505	-2.05818	0.0435934	0.16607	-4.33619
RSF1	0.648495	2.18384	2.05782	0.0436294	0.166107	-4.33688
DMRTC2	0.784795	3.39839	2.05736	0.0436752	0.166164	-4.33776
HDAC5	0.581058	1.35082	2.05705	0.0437061	0.166164	-4.33835
MFSD6L	0.83122	5.22728	2.05656	0.0437544	0.166164	-4.33928
ARHGAP11A	0.586109	1.59326	2.05636	0.0437745	0.166164	-4.33966
MAL	0.831704	1.55629	2.056	0.0438097	0.166164	-4.34033
TSPYL1	-0.645941	1.44656	-2.05589	0.0438205	0.166164	-4.34054
SLC16A11	0.701937	1.98059	2.05582	0.0438284	0.166164	-4.34069
CLIC2	0.632195	1.47276	2.05406	0.0440027	0.166725	-4.34401
FARP2	0.543093	1.42193	2.05203	0.0442065	0.167215	-4.34788
ZNF444	0.581225	1.54156	2.05181	0.0442277	0.167215	-4.34828
KTN1	-0.615853	2.4436	-2.05167	0.0442424	0.167215	-4.34855
GTPBP6	0.57793	1.79279	2.05156	0.0442533	0.167215	-4.34876
ABHD2	0.620433	1.61767	2.05145	0.0442644	0.167215	-4.34897
LYRM2	0.571233	3.64841	2.05007	0.0444028	0.167638	-4.35158
UCHL5	0.555007	1.46461	2.04959	0.0444508	0.16771	-4.35249
TRIM65	0.590553	1.50573	2.04925	0.0444855	0.16771	-4.35314
MRPS2	0.524375	1.63436	2.04847	0.0445634	0.16771	-4.3546
PSMD3	-0.552561	2.28537	-2.04823	0.0445884	0.16771	-4.35507
MLXIP	0.533179	1.28406	2.04799	0.0446119	0.16771	-4.35551
COMMD4	0.57686	1.86478	2.0479	0.0446218	0.16771	-4.3557
GPATCH3	0.610069	1.39348	2.04782	0.0446294	0.16771	-4.35584
PTPN13	0.605015	1.5112	2.04756	0.0446562	0.16771	-4.35634
MPLKIP	0.580859	1.58377	2.04747	0.0446648	0.16771	-4.3565
PDSS1	0.674303	1.35189	2.04725	0.0446874	0.16771	-4.35692
PIGM	0.537711	1.7392	2.04653	0.0447602	0.167881	-4.35828
DSP	-0.933224	2.54703	-2.04627	0.044786	0.167881	-4.35877
KAT6B	0.588956	1.42161	2.04573	0.0448409	0.167987	-4.35979
STMN1	-0.642534	2.74296	-2.04368	0.0450494	0.168668	-4.36367
WHRN	0.628227	1.48603	2.04312	0.045106	0.16878	-4.36472
TKT	-0.720949	2.82436	-2.0419	0.0452306	0.169146	-4.36702
OR4Q3	0.671161	1.4692	2.04159	0.0452622	0.169164	-4.36761
BHLHE23	0.733092	1.3723	2.04093	0.0453298	0.169209	-4.36885
UEVLD	0.538638	1.54798	2.04087	0.0453361	0.169209	-4.36897
PRDM1	0.76368	1.29039	2.04069	0.0453545	0.169209	-4.36931
ZNF384	0.524724	1.56217	2.03834	0.0455961	0.17001	-4.37374
UGDH	-0.535515	2.08804	-2.03804	0.0456265	0.170023	-4.3743
PSMD14	-0.612221	2.27061	-2.03689	0.0457453	0.170366	-4.37647
NTN5	0.771559	1.56133	2.0365	0.0457854	0.170415	-4.3772
TBRG4	0.557101	1.83804	2.03605	0.0458315	0.170486	-4.37805
MYO1F	0.728955	1.53316	2.03558	0.0458807	0.170511	-4.37894
NRM	0.558822	1.49209	2.03532	0.0459072	0.170511	-4.37942
HNF1B	0.651707	1.48994	2.03499	0.0459416	0.170511	-4.38005
COG3	0.596942	1.30987	2.03494	0.0459463	0.170511	-4.38013
DEFA1B	0.632454	1.46178	2.03437	0.0460057	0.170631	-4.38121
KPNB1	-0.561508	2.21262	-2.03389	0.0460559	0.170718	-4.38212
SND1	-0.725343	1.87403	-2.0331	0.0461378	0.170921	-4.3836
USP15	-0.522478	1.98328	-2.0324	0.0462105	0.171053	-4.38492
ZNRD2	0.519388	1.31703	2.0322	0.0462315	0.171053	-4.3853
ZNF217	-0.727585	2.16067	-2.03179	0.046274	0.171053	-4.38606
G3BP1	-0.582967	2.48606	-2.03172	0.0462816	0.171053	-4.3862
RERE	-0.50991	1.91173	-2.02998	0.046463	0.171623	-4.38947
MTERF3	0.612706	2.14553	2.02941	0.0465225	0.171742	-4.39053
MPZL2	-0.779066	1.89859	-2.02879	0.0465869	0.171879	-4.39169
FOXO6	0.661055	2.16004	2.02796	0.0466745	0.172045	-4.39325
AP2A2	0.555039	1.59653	2.02774	0.0466976	0.172045	-4.39367
LGALS3	-0.577473	1.98452	-2.02738	0.046735	0.172045	-4.39434
HNRNPAB	-0.638479	2.68073	-2.02733	0.0467408	0.172045	-4.39444
CRYBG1	0.60049	1.25936	2.02664	0.0468133	0.172212	-4.39573
COQ3	0.610797	1.4559	2.02544	0.0469393	0.172575	-4.39797
PSMB3	-0.584107	2.24183	-2.02512	0.0469729	0.172598	-4.39857
CHTF18	0.650117	1.46439	2.02472	0.0470152	0.172653	-4.39932
FBXL8	0.856759	1.22827	2.02268	0.0472312	0.173346	-4.40314
MPZL3	0.62955	1.37203	2.02158	0.0473482	0.173674	-4.4052
OBSCN	0.801896	4.06056	2.01868	0.0476572	0.174629	-4.41062
HECTD4	0.520761	1.41175	2.01862	0.0476639	0.174629	-4.41074
ERAL1	0.537614	1.38959	2.01738	0.0477959	0.175011	-4.41304
HAUS2	0.763994	1.50722	2.01678	0.0478605	0.175147	-4.41417
MT1E	0.867012	0.939991	2.01646	0.0478949	0.175171	-4.41477
KIRREL1	0.714832	1.26257	2.01508	0.0480436	0.175534	-4.41735
PNLIPRP3	0.741904	3.12293	2.01502	0.0480498	0.175534	-4.41746
MMS19	0.647097	1.43973	2.01319	0.0482476	0.176073	-4.42088
RAB20	0.618957	1.4527	2.01314	0.0482529	0.176073	-4.42097
TIMM8B	-0.487935	1.74885	-2.01125	0.0484573	0.176717	-4.42449
SCRIB	-0.57579	2.88605	-2.01043	0.0485464	0.176875	-4.42602
YEATS2	-0.542056	2.07805	-2.0101	0.0485822	0.176875	-4.42663
GM2A	-0.637771	1.94357	-2.01007	0.0485847	0.176875	-4.42667
PRCC	-0.531316	1.45917	-2.00948	0.0486497	0.176932	-4.42779
SOGA3	0.626517	1.29048	2.00941	0.0486563	0.176932	-4.4279
SNX2	0.518349	1.66964	2.00782	0.04883	0.177462	-4.43087
FERMT1	-0.613047	1.81829	-2.00735	0.0488814	0.177546	-4.43174
MAPK4	0.679592	1.44056	2.00646	0.0489789	0.177798	-4.4334
MOCS3	0.703404	3.25746	2.005	0.0491387	0.178276	-4.43611
MIDEAS	0.523022	1.28415	2.00449	0.0491949	0.178377	-4.43706
TM9SF3	-0.564557	2.05849	-2.00297	0.049362	0.178881	-4.43988
COX17	-0.582271	2.1378	-2.00101	0.0495781	0.179495	-4.44351
C1QTNF6	0.607288	1.31214	2.00092	0.0495885	0.179495	-4.44369
MYO9A	0.578034	1.42521	1.9997	0.0497225	0.179878	-4.44593
SCN9A	1.03491	1.11751	1.99938	0.0497583	0.179904	-4.44653
C6	0.595516	2.22792	1.99887	0.0498146	0.180005	-4.44747
IP6K1	0.611062	1.44914	1.99833	0.0498746	0.18004	-4.44847
NR2C2	0.577225	1.70043	1.99827	0.0498813	0.18004	-4.44858
ANKIB1	0.542111	1.36739	1.99611	0.0501224	0.180807	-4.45259
EIF4H	-0.63536	2.58772	-1.9951	0.0502349	0.181109	-4.45445
CFD	0.665384	1.49705	1.9945	0.0503019	0.18117	-4.45556
BIRC5	-0.549421	3.05311	-1.99444	0.0503091	0.18117	-4.45567
SRPRA	-0.535932	2.08999	-1.99353	0.0504107	0.181433	-4.45735
PIP5K1A	0.672631	1.29931	1.9928	0.050493	0.181625	-4.4587
HAPLN3	0.635769	1.15821	1.99249	0.0505281	0.181648	-4.45928
ZDHHC12	0.593548	2.74343	1.99157	0.0506314	0.181892	-4.46098
SLC25A39	-0.511644	2.06119	-1.99137	0.0506535	0.181892	-4.46134
VPS53	0.592611	1.05538	1.99089	0.0507081	0.181985	-4.46224
ARF6	-0.647764	2.49685	-1.99057	0.0507434	0.182008	-4.46281
SDHA	-0.557192	2.74049	-1.99012	0.0507951	0.18209	-4.46366
TMEM26	0.730811	1.92508	1.98777	0.0510604	0.182938	-4.46798
CDKN2D	0.603357	1.69697	1.98726	0.0511186	0.183042	-4.46893
TMEM54	0.685399	1.7916	1.987	0.051148	0.183044	-4.46941
RPP25L	0.554054	1.35237	1.98652	0.0512018	0.183133	-4.47028
SPOCK2	0.732831	1.17663	1.98604	0.0512573	0.183162	-4.47118
UBL5	-0.62191	3.51179	-1.98594	0.0512679	0.183162	-4.47135
MECR	0.64353	1.29854	1.9832	0.0515806	0.184175	-4.47639
PDCD5	-0.508634	3.74625	-1.9826	0.0516491	0.184222	-4.47749
OR4F4	0.632202	1.51592	1.98258	0.051652	0.184222	-4.47754
PROX1	0.783308	1.26869	1.98208	0.0517089	0.18424	-4.47845
EPS8	0.607691	1.32259	1.98166	0.051757	0.18424	-4.47923
HM13	-0.633975	2.01786	-1.98164	0.0517594	0.18424	-4.47926
POLD1	0.692976	1.45897	1.98152	0.0517738	0.18424	-4.47949
COMMD5	0.547135	1.7361	1.98104	0.0518282	0.18433	-4.48037
GPBP1L1	-0.523327	1.93875	-1.98046	0.0518953	0.184465	-4.48144
CLCC1	0.550883	1.3224	1.97999	0.0519494	0.184553	-4.4823
LPAR1	0.600366	1.60751	1.9796	0.0519943	0.184609	-4.48302
H4C2	-0.690985	3.1713	-1.97834	0.0521387	0.184895	-4.48532
RANBP2	-0.584513	2.43177	-1.97818	0.0521579	0.184895	-4.48562
NDUFV1	-0.536722	2.16928	-1.97814	0.0521626	0.184895	-4.4857
ACSF3	0.590111	1.45658	1.97688	0.0523076	0.185305	-4.488
DERL1	-0.510025	1.68305	-1.97658	0.0523433	0.185327	-4.48856
WNK1	-0.556521	1.94742	-1.97553	0.052464	0.185604	-4.49047
MPG	0.546052	1.70464	1.97539	0.0524802	0.185604	-4.49073
ACVR1B	0.558885	1.52245	1.97447	0.0525879	0.185881	-4.49243
SLC41A1	0.539246	1.71502	1.97355	0.052695	0.186087	-4.49411
TXNDC11	0.664653	1.19958	1.97339	0.0527132	0.186087	-4.4944
PDCL	0.565471	1.1995	1.97321	0.0527345	0.186087	-4.49473
CTSZ	-0.558916	3.43474	-1.96944	0.0531753	0.187538	-4.50163
MTA2	-0.55695	2.01404	-1.96739	0.0534167	0.188284	-4.50538
SNU13	-0.538267	2.09117	-1.96691	0.0534731	0.188378	-4.50625
SERINC1	-0.482022	2.76295	-1.96505	0.0536929	0.189047	-4.50965
SCAMP5	0.655721	1.36158	1.96365	0.053859	0.189526	-4.5122
EFNB3	0.700108	1.54823	1.96331	0.0538986	0.18953	-4.51281
HGH1	0.558828	1.59665	1.96313	0.0539202	0.18953	-4.51314
NEO1	0.569671	1.79294	1.96251	0.0539938	0.189684	-4.51427
MTHFS	0.642541	1.58332	1.96174	0.0540853	0.18974	-4.51567
TICAM1	0.507513	1.4942	1.96158	0.054105	0.18974	-4.51597
TSPAN14	-0.551695	1.85058	-1.96124	0.054145	0.18974	-4.51659
MRTO4	0.529047	1.4837	1.96111	0.0541609	0.18974	-4.51683
NDUFB6	-0.525356	2.32477	-1.96102	0.0541714	0.18974	-4.51699
CNN1	0.617997	1.6957	1.96087	0.0541898	0.18974	-4.51727
S100B	0.682185	1.15907	1.96048	0.0542354	0.189794	-4.51797
DLGAP4	-0.54974	2.04651	-1.95944	0.0543599	0.190124	-4.51986
TCEA3	0.705298	1.70017	1.95835	0.0544904	0.190475	-4.52185
HIGD1A	-0.643149	2.8327	-1.95809	0.0545218	0.19048	-4.52232
NMRAL1	0.536169	1.53106	1.95762	0.0545786	0.190573	-4.52318
USP5	0.493545	1.3577	1.95689	0.0546655	0.190653	-4.5245
OGT	-0.55915	2.09617	-1.95687	0.0546679	0.190653	-4.52453
CDK13	0.515586	1.3201	1.95667	0.0546922	0.190653	-4.5249
PIP5K1C	0.583522	1.50312	1.95604	0.0547682	0.190813	-4.52605
FAF2	0.513801	1.45443	1.95482	0.054915	0.191219	-4.52826
HES2	0.777053	1.4507	1.95441	0.0549644	0.191286	-4.529
ZNF736	0.582832	1.38556	1.95282	0.0551566	0.191849	-4.53189
DGLUCY	0.603291	1.28785	1.95228	0.0552227	0.191961	-4.53288
PPP2CA	-0.631837	2.11818	-1.95206	0.0552494	0.191961	-4.53328
ARPC5	-0.593073	3.32473	-1.95094	0.0553854	0.192327	-4.53531
ATP5PD	-0.600773	2.52187	-1.95052	0.0554361	0.192398	-4.53606
ROGDI	0.583653	1.64318	1.9498	0.0555237	0.192494	-4.53737
AFF1	-0.516669	1.55843	-1.94979	0.0555249	0.192494	-4.53739
FOXO1	0.590517	1.31507	1.94951	0.0555595	0.192509	-4.5379
PSMA5	-0.520202	2.58177	-1.94845	0.0556887	0.192851	-4.53982
PDCD4	-0.5253	3.91038	-1.94688	0.0558803	0.193408	-4.54266
GOLGA4	-0.518043	2.11058	-1.9461	0.0559758	0.193633	-4.54407
PTGDS	0.566011	1.70196	1.94517	0.0560897	0.193857	-4.54574
DNTTIP1	0.559351	1.31977	1.94507	0.0561021	0.193857	-4.54593
VWF	0.574216	1.18882	1.94353	0.0562921	0.194408	-4.54872
PLPP4	0.671482	1.9722	1.94242	0.0564292	0.194718	-4.55072
CABP5	0.67502	1.46943	1.9421	0.056468	0.194718	-4.55129
THEM6	-0.661209	2.10534	-1.94205	0.0564743	0.194718	-4.55138
RNF144B	0.526592	1.23722	1.94158	0.0565325	0.194812	-4.55223
POLR3D	0.623758	1.17117	1.94066	0.0566466	0.195099	-4.5539
BUB3	-0.605785	2.06259	-1.93936	0.0568083	0.195526	-4.55625
TBC1D10B	0.565884	1.3811	1.93916	0.0568324	0.195526	-4.5566
NDUFA8	0.550502	1.55394	1.93849	0.056916	0.195707	-4.55781
ZNF530	0.578645	1.73363	1.93609	0.0572158	0.196598	-4.56214
TRIM2	0.630043	1.42796	1.93591	0.0572374	0.196598	-4.56245
SLC29A4	0.628404	1.51412	1.93492	0.0573621	0.196919	-4.56425
PDPN	0.663953	1.73815	1.93359	0.0575281	0.197382	-4.56663
DSC2	0.758683	1.45978	1.93323	0.0575737	0.197431	-4.56728
CEP250	0.541195	1.80639	1.93166	0.0577711	0.198001	-4.5701
MRPL2	0.548356	1.30726	1.93015	0.057961	0.198406	-4.57281
COX14	-0.528396	2.02519	-1.93003	0.0579768	0.198406	-4.57303
NID1	0.626707	1.20239	1.92973	0.0580148	0.198406	-4.57357
EIF1AY	0.727519	1.27381	1.92973	0.058015	0.198406	-4.57358
PGAP3	0.738587	1.83157	1.92872	0.0581426	0.198628	-4.57538
IRF2BP2	-0.574068	1.95506	-1.92869	0.0581462	0.198628	-4.57543
SPICE1	0.629346	1.5799	1.92847	0.0581743	0.198628	-4.57583
PAPSS1	-0.501863	1.71023	-1.92808	0.0582233	0.198689	-4.57653
ISCU	-0.525498	2.39027	-1.92697	0.0583652	0.198979	-4.57853
KRTDAP	0.691372	1.84803	1.92669	0.0583998	0.198979	-4.57902
FOXB1	0.611716	1.46939	1.92667	0.058403	0.198979	-4.57906
PIP4K2A	0.596417	1.14454	1.92583	0.0585097	0.199134	-4.58057
ERN1	0.533843	1.34983	1.92582	0.0585115	0.199134	-4.58059
ADARB1	0.694297	2.57332	1.92536	0.0585698	0.199146	-4.58141
DPM1	-0.542638	2.12464	-1.9252	0.0585898	0.199146	-4.58169
DENND5A	0.612867	0.983459	1.92505	0.0586093	0.199146	-4.58197
THAP3	0.534387	1.55345	1.92416	0.0587231	0.199425	-4.58356
C1orf21	0.544686	1.51387	1.92303	0.0588673	0.199807	-4.58558
CDCA8	0.508048	1.33492	1.92175	0.0590313	0.199821	-4.58787
LRP3	0.631463	1.38401	1.92168	0.0590399	0.199821	-4.58799
ESRRA	0.562787	1.51699	1.92166	0.0590424	0.199821	-4.58803
ACAP3	0.53395	1.71302	1.92149	0.0590643	0.199821	-4.58833
CRHR1	0.582019	1.82356	1.92146	0.0590682	0.199821	-4.58839
GRINA	-0.541876	1.94792	-1.92121	0.0591007	0.199821	-4.58884
LTBP2	0.693908	0.822087	1.92105	0.0591208	0.199821	-4.58912
TLE6	0.6424	1.9561	1.92103	0.0591242	0.199821	-4.58917
ATG4C	0.631998	1.39188	1.91954	0.0593151	0.200312	-4.59182
PTK6	0.472222	2.25118	1.9194	0.059333	0.200312	-4.59207
PCYOX1L	0.610834	1.4897	1.91859	0.0594373	0.200436	-4.59351
PKD1	0.491025	2.18846	1.91854	0.0594437	0.200436	-4.5936
TYROBP	0.566526	1.24476	1.91837	0.0594663	0.200436	-4.59391
TRIM11	0.596337	1.32522	1.91802	0.0595118	0.200436	-4.59454
IFT22	0.539533	1.31763	1.91789	0.0595282	0.200436	-4.59477
GID8	-0.560692	2.08707	-1.91744	0.0595869	0.200527	-4.59558
IMPA1	0.514185	1.44748	1.91611	0.0597581	0.200996	-4.59794
GUSB	0.592385	1.55001	1.91509	0.0598916	0.201338	-4.59977
TMEM102	0.683783	2.01815	1.91466	0.0599474	0.201396	-4.60054
WDR45B	-0.461358	2.03392	-1.91446	0.0599728	0.201396	-4.60089
F12	0.620007	1.94697	1.91422	0.0600045	0.201396	-4.60132
TAF11	0.542678	1.34269	1.91385	0.0600527	0.20142	-4.60198
HDAC8	0.470211	1.35186	1.91367	0.0600755	0.20142	-4.60229
ITSN1	0.522137	1.59097	1.91247	0.0602318	0.201837	-4.60443
ARGLU1	-0.562418	1.93952	-1.91191	0.0603053	0.201976	-4.60543
TMEM223	0.665629	1.49996	1.90955	0.0606148	0.202905	-4.60964
HACD3	-0.518218	2.15101	-1.9082	0.0607912	0.203388	-4.61202
B4GALT7	0.592644	1.31181	1.90756	0.0608767	0.203538	-4.61318
AARS1	-0.492305	1.87249	-1.90738	0.0609003	0.203538	-4.6135
EP300	-0.543284	2.10728	-1.90558	0.0611379	0.204224	-4.6167
GLIPR1	0.702695	0.784442	1.90502	0.0612119	0.20427	-4.61769
CMC1	0.461923	1.74831	1.90494	0.0612221	0.20427	-4.61783
SLC25A52	0.700622	2.1976	1.90474	0.0612487	0.20427	-4.61818
THRAP3	-0.516254	2.18068	-1.9043	0.0613063	0.204349	-4.61895
PXN	0.532163	2.5021	1.90407	0.0613372	0.204349	-4.61937
SRSF4	-0.509567	1.96623	-1.90374	0.0613815	0.204389	-4.61996
CCZ1	-0.625323	1.70929	-1.90346	0.0614185	0.204405	-4.62045
STAB1	0.605651	1.09096	1.90317	0.0614567	0.204425	-4.62096
COPE	-0.562426	2.28929	-1.90172	0.0616498	0.204959	-4.62354
HID1	0.757637	1.62779	1.90114	0.0617262	0.205069	-4.62456
SLC1A5	-0.631223	2.07409	-1.90098	0.0617479	0.205069	-4.62484
ARHGAP23	-0.617018	1.92227	-1.90023	0.0618476	0.205247	-4.62617
ALOX5AP	0.549124	1.41444	1.90006	0.0618712	0.205247	-4.62648
TMCO3	0.498311	1.55466	1.89985	0.0618989	0.205247	-4.62685
KRT20	-0.928122	2.01657	-1.89955	0.0619386	0.205271	-4.62737
NAT8	0.525897	2.19025	1.89891	0.0620245	0.205406	-4.62851
PGGT1B	0.60298	1.31245	1.89833	0.0621018	0.205406	-4.62953
COL3A1	-0.796909	2.25128	-1.89827	0.0621095	0.205406	-4.62963
TSEN15	0.655257	1.34258	1.89793	0.0621552	0.205406	-4.63024
FABP1	0.591571	2.54213	1.89783	0.0621696	0.205406	-4.63043
RUVBL2	-0.449666	3.05428	-1.89779	0.0621744	0.205406	-4.63049
HLA-DRA	-0.839342	2.77786	-1.89721	0.0622517	0.205554	-4.63151
CMTM4	0.497234	1.68222	1.89588	0.0624304	0.206036	-4.63386
XBP1	-0.642957	2.5635	-1.89382	0.0627093	0.206849	-4.63751
SLC35A4	0.521227	1.23527	1.89346	0.0627572	0.206899	-4.63814
CHD2	-0.485797	2.15985	-1.89061	0.0631431	0.208063	-4.64316
CORO1A	0.594923	1.54073	1.89017	0.0632035	0.208153	-4.64395
HAX1	-0.522406	1.78824	-1.88953	0.0632909	0.208333	-4.64508
ST3GAL2	0.918624	3.75328	1.88898	0.0633649	0.208468	-4.64604
ENTR1	0.575173	1.67567	1.88805	0.0634921	0.208777	-4.64768
PLEKHG4	0.587716	1.78551	1.88762	0.0635506	0.208861	-4.64843
AGBL5	0.544978	1.92748	1.88696	0.0636416	0.208949	-4.64961
H2AC8	-0.619104	2.4334	-1.88694	0.0636434	0.208949	-4.64963
FYB1	0.594772	1.33725	1.88638	0.0637207	0.208999	-4.65062
LYPLA1	-0.586796	2.18145	-1.88635	0.0637249	0.208999	-4.65068
TUBB4B	-0.539265	3.58496	-1.88554	0.0638352	0.209088	-4.65209
MSTO1	0.577738	1.52081	1.88544	0.0638492	0.209088	-4.65227
NRBP1	-0.466101	2.08747	-1.88542	0.0638513	0.209088	-4.6523
STRBP	0.583361	1.93607	1.88483	0.0639329	0.20919	-4.65335
PTCD3	-0.531528	1.75022	-1.88472	0.0639487	0.20919	-4.65355
SEH1L	0.598572	1.56612	1.88341	0.0641277	0.209668	-4.65584
NIPAL3	0.560914	1.41886	1.88314	0.0641654	0.209682	-4.65632
C1orf198	0.476411	1.34884	1.88153	0.064387	0.210298	-4.65914
TSC2	0.467464	2.02928	1.88045	0.064537	0.210679	-4.66104
PCID2	0.4936	2.2175	1.87945	0.0646749	0.210953	-4.66279
B3GNT3	0.622174	1.56233	1.87914	0.0647185	0.210953	-4.66334
CAMK4	0.651294	1.67849	1.87912	0.0647212	0.210953	-4.66337
COPS5	-0.532967	1.38156	-1.87792	0.0648881	0.211106	-4.66548
SMIM7	0.572973	1.31413	1.87779	0.0649062	0.211106	-4.66571
HSPA4L	0.552814	1.47483	1.87773	0.0649134	0.211106	-4.6658
UQCRC1	-0.672227	2.18785	-1.87751	0.064944	0.211106	-4.66619
CIITA	0.553953	2.15235	1.87708	0.0650039	0.211106	-4.66694
CACYBP	-0.51402	1.97933	-1.87699	0.065017	0.211106	-4.6671
CTBP1	-0.500644	2.16151	-1.87685	0.0650362	0.211106	-4.66735
TK1	0.48576	2.35488	1.87678	0.0650462	0.211106	-4.66747
SF3B2	-0.542477	1.95622	-1.87662	0.0650687	0.211106	-4.66776
RND3	-0.547502	1.98169	-1.87591	0.0651677	0.211319	-4.669
NEMF	0.495173	2.21875	1.87457	0.0653552	0.211818	-4.67135
SRRD	0.543163	1.90308	1.87413	0.065416	0.211892	-4.67211
ZNF827	0.624737	1.49273	1.87392	0.0654452	0.211892	-4.67247
LYSMD3	0.504452	1.66863	1.8717	0.0657569	0.212792	-4.67635
ZNF519	0.543909	1.54892	1.8709	0.0658702	0.213013	-4.67776
ACOT4	0.662195	1.60029	1.87074	0.0658924	0.213013	-4.67804
GTF3C1	0.537009	1.56619	1.86918	0.0661126	0.213544	-4.68076
DYNC1H1	-0.603687	3.15653	-1.86909	0.0661243	0.213544	-4.68091
SPCS2	-0.551432	1.58202	-1.86695	0.0664276	0.214326	-4.68465
DNMT3B	0.633853	1.52827	1.8669	0.0664342	0.214326	-4.68473
DMXL2	0.564199	1.35775	1.86459	0.066763	0.215127	-4.68876
SCAMP2	-0.496965	1.76021	-1.86459	0.0667632	0.215127	-4.68876
IFT52	0.486184	2.01737	1.86434	0.0667981	0.215127	-4.68919
GPR180	0.542813	1.34709	1.8642	0.0668188	0.215127	-4.68944
KRT7	-1.29583	4.78322	-1.86342	0.0669305	0.215243	-4.6908
PDS5A	-0.480447	1.74221	-1.86338	0.0669354	0.215243	-4.69086
ATP6V0B	0.746995	4.33596	1.86297	0.0669947	0.215243	-4.69158
IL17A	0.619462	1.67451	1.86263	0.0670431	0.215243	-4.69217
SLC35E4	0.753689	1.40248	1.86261	0.0670458	0.215243	-4.69221
DNAJB11	-0.512246	1.80369	-1.86244	0.0670696	0.215243	-4.6925
NSUN2	-0.502557	2.02857	-1.86228	0.0670933	0.215243	-4.69278
ALS2CL	-0.545007	1.87439	-1.86078	0.067307	0.21582	-4.69538
CIAO3	0.568246	1.99934	1.86031	0.067375	0.215822	-4.6962
UCHL3	-0.556854	1.57204	-1.8603	0.0673761	0.215822	-4.69622
PRNP	-0.793392	2.02128	-1.85917	0.0675386	0.216233	-4.69818
KRAS	-0.566814	2.82201	-1.85727	0.0678119	0.216998	-4.70148
DESI2	0.611754	0.984358	1.85616	0.0679723	0.217361	-4.7034
RABGAP1	0.532251	1.34718	1.85601	0.0679942	0.217361	-4.70366
GLRX5	0.500856	1.34566	1.85524	0.068106	0.217609	-4.705
PRIM2	0.556734	1.73128	1.85452	0.0682102	0.217831	-4.70625
PNO1	0.568929	3.30529	1.85218	0.0685506	0.218685	-4.71031
PLP2	-0.724003	3.68574	-1.85213	0.0685575	0.218685	-4.71039
IFI30	-0.694548	3.25424	-1.85193	0.0685858	0.218685	-4.71073
PRMT2	-0.493808	2.06376	-1.85173	0.0686158	0.218685	-4.71108
TRIP10	-0.479387	1.59912	-1.84839	0.0691043	0.220131	-4.71686
EIF2AK2	-0.548117	1.44352	-1.8476	0.0692193	0.220386	-4.71822
H2AC20	-0.546739	2.17738	-1.84736	0.0692545	0.220387	-4.71863
NOC2L	-0.590869	1.7172	-1.84686	0.0693288	0.220512	-4.7195
EBI3	0.683847	3.04406	1.84638	0.0693991	0.220625	-4.72033
RHOD	0.526076	1.75696	1.84607	0.069445	0.220625	-4.72087
ARID5B	0.662943	1.32079	1.84591	0.0694688	0.220625	-4.72115
AP3D1	-0.540238	2.01932	-1.84454	0.0696695	0.221079	-4.72349
SP5	0.750791	1.51882	1.84446	0.0696819	0.221079	-4.72364
SEC62	-0.548505	1.92045	-1.84332	0.0698511	0.221505	-4.72561
UBA7	0.584708	1.40256	1.84171	0.0700894	0.22212	-4.72838
SHFL	0.700164	2.90283	1.8415	0.0701194	0.22212	-4.72873
COL7A1	-0.684629	1.69423	-1.8413	0.0701505	0.22212	-4.72909
DDB2	0.659944	1.47005	1.84054	0.0702621	0.222362	-4.73039
SMC1A	-0.480793	1.81665	-1.84015	0.0703199	0.222433	-4.73106
PLXNB1	-0.496214	2.25499	-1.83946	0.0704229	0.222648	-4.73225
[truncated: 4,321 more rows]

## Sheet: Basal IPA Results
© 2000-2024 QIAGEN. All rights reserved.
Ingenuity Canonical Pathways	-log(p-value)	Ratio	z-score	Molecules
Neutrophil degranulation	15.9	0.0882	4.938	ALOX5,ANXA2,APEH,ATP6AP2,ATP6V0C,B2M,BRI3,BST2,CAP1,CD47,CD59,CD68,CFD,CKAP4,CLEC5A,CNN2,CTSB,CTSC,CTSD,CXCL1,DDX3X,DSP,FABP5,GPI,GSTP1,HLA-B,HSPA8,LAMP2,PKM,PLAU,PPIA,PSMB1,PSMC2,PSMD2,RAB7A,RAC1,RAP2B,S100A8,S100A9,SERPINB1,SLPI,STBD1
Phagosome Maturation	12.1	0.134	#NUM!	ATP6AP2,ATP6V0C,B2M,CALR,CTSB,CTSC,CTSD,CTSW,HLA-A,HLA-B,HLA-DRA,HLA-DRB1,HLA-E,HLA-F,LAMP2,PRDX5,RAB7A,RAC1,RAC3,STX1B,TUBA1C,TUBA3C/TUBA3D
Interferon gamma signaling	10.6	0.17	3.5	B2M,HLA-A,HLA-B,HLA-DPA1,HLA-DRA,HLA-DRB1,HLA-E,HLA-F,IFI30,IFNGR1,IFNGR2,IRF6,MT2A,SMAD7,STAT1,TRIM29
Antigen Presentation Pathway	8.67	0.256	#NUM!	B2M,CALR,CD74,HLA-A,HLA-B,HLA-DPA1,HLA-DRA,HLA-DRB1,HLA-E,HLA-F
Glucocorticoid Receptor Signaling	8.63	0.0601	#NUM!	ATP5F1B,B2M,CEBPA,H3-4,HLA-A,HLA-B,HLA-DPA1,HLA-DRA,HLA-DRB1,HLA-E,HLA-F,HSPA8,IL13RA1,IL6ST,KRT15,KRT16,KRT17,KRT20,KRT28,KRT4,KRT5,KRT6A,KRT7,MMP1,NDUFS5,PIK3C2B,PLAU,POLR2L,PPARG,RAC1,RAP2B,SGK1,SLPI,STAT1,STAT3
IL-27 Signaling Pathway	7.65	0.117	1.807	B2M,CD274,EBI3,GATA3,HLA-A,HLA-B,HLA-E,HLA-F,IFNGR1,IFNGR2,IL1RAP,IL6ST,PIK3C2B,STAT1,STAT3
Integrin Signaling	7.58	0.0896	2.183	ACTN1,ACTR3,ARF1,ARPC1B,ARPC2,ARPC3,CAPN2,CAPNS1,ITGA3,ITGB4,NCK1,PIK3C2B,RAC1,RAC3,RAP2B,RHOU,RND3,TSPAN3,ZYX
Tumor Microenvironment Pathway	7.21	0.095	0.728	CD274,HLA-A,HLA-B,HLA-E,HLA-F,IDO1,IGF2,MMP1,MMP12,MMP14,PIK3C2B,PLAU,RAC1,RAP2B,SLC2A1,STAT3,TNC
HIF1α Signaling	6.95	0.0861	1.291	ELOB,GPI,HSPA8,IGF2,LDHA,MMP1,MMP12,MMP14,P4HTM,PIK3C2B,PKM,RAC1,RAC3,RAN,RAP2B,SAT1,SLC2A1,STAT3
Actin Nucleation by ARP-WASP Complex	6.7	0.129	2.333	ACTR3,ARPC1B,ARPC2,ARPC3,ITGA3,ITGB4,NCK1,RAC1,RAC3,RAP2B,RHOU,RND3
Sirtuin Signaling Pathway	6.68	0.0722	-0.258	APP,ATP5F1B,H3-4,HMGCS2,LDHA,NAMPT,NDRG1,NDUFS5,PGAM4,PGK1,PPARG,SIRT6,SLC25A5,SLC2A1,SOD2,STAT3,TOMM6,TUBA1C,TUBA3C/TUBA3D,UCP2,VDAC2
IL-10 Signaling	6.58	0.0974	-1.807	DDIT4,HLA-A,HLA-B,HLA-DPA1,HLA-DRA,HLA-DRB1,HLA-E,HLA-F,IFNGR1,IFNGR2,IL1RAP,IL6ST,PKM,STAT1,STAT3
Sertoli Cell-Germ Cell Junction Signaling Pathway (Enhanced)	6.16	0.0763	0	ACTR3,ARPC1B,ARPC2,ARPC3,CLDN1,IL1RAP,ITGA3,LAMA5,LAMB3,LAMC2,NECTIN1,PIK3C2B,PPP2CB,RAC1,RAC3,RAP2B,UBE2J1,ZYX
Interferon alpha/beta signaling	6.04	0.141	3.162	BST2,HLA-A,HLA-B,HLA-E,HLA-F,IFI27,IFITM1,IFITM3,IRF6,STAT1
PD-1, PD-L1 cancer immunotherapy pathway	6.03	0.112	-1.508	B2M,CD274,HLA-A,HLA-B,HLA-DPA1,HLA-DRA,HLA-DRB1,HLA-E,HLA-F,IFNGR1,IFNGR2,PIK3C2B
Multiple Sclerosis Signaling Pathway	5.88	0.0766	3.153	CAPN2,CAPNS1,CXCL1,GRIN2C,HLA-A,HLA-B,HLA-DPA1,HLA-DRA,HLA-DRB1,HLA-E,HLA-F,IFNGR1,IFNGR2,PLAU,PPARG,STAT1,TNFSF10
Cell junction organization	5.86	0.12	3.317	ACTN1,CD151,CDH3,CLDN1,DST,FLNA,ITGB4,KRT5,LAMB3,LAMC2,NECTIN1
Virus Entry via Endocytic Pathways	5.58	0.102	#NUM!	AP2M1,B2M,FLNA,HLA-A,HLA-B,HLA-E,HLA-F,ITGB4,PIK3C2B,RAC1,RAC3,RAP2B
Keratinization	5.43	0.0748	2	CAPNS1,CSTA,DSG3,DSP,KRT15,KRT16,KRT17,KRT20,KRT28,KRT4,KRT5,KRT6A,KRT7,PCSK6,PERP,PKP3
Th1 Pathway	5.43	0.0984	2.309	CD274,GATA3,HLA-A,HLA-B,HLA-DPA1,HLA-DRA,HLA-DRB1,IFNGR1,IFNGR2,PIK3C2B,STAT1,STAT3
RHO GTPases Activate WASPs and WAVEs	5.36	0.194	2.646	ACTR3,ARPC1B,ARPC2,ARPC3,NCK1,NCKAP1,RAC1
MHC class II antigen presentation	5.28	0.0952	2.887	AP2M1,ARF1,CD74,CTSB,CTSC,CTSD,HLA-DPA1,HLA-DRA,HLA-DRB1,RAB7A,TUBA1C,TUBA3C/TUBA3D
Remodeling of Epithelial Adherens Junctions	5.27	0.132	2.236	ACTN1,ACTR3,ARPC1B,ARPC2,ARPC3,RAB7A,TUBA1C,TUBA3C/TUBA3D,ZYX
Response to elevated platelet cytosolic Ca2+	5.07	0.0909	1.732	ACTN1,ANXA5,APP,CAP1,CFD,CTSW,FLNA,IGF2,LAMP2,PPIA,SELENOP,TMSB10/TMSB4X
Glycolysis I	5.02	0.222	2.449	ENO1,GPI,PGAM4,PGK1,PKM,TPI1
Neuroinflammation Signaling Pathway	4.93	0.0599	1.941	APP,B2M,GLUL,GRIN2C,HLA-A,HLA-B,HLA-DPA1,HLA-DRA,HLA-DRB1,HLA-E,HLA-F,IFNGR1,IFNGR2,KCNJ9,PIK3C2B,RAC1,RAC3,SOD2,STAT1
IL-12 Signaling and Production in Macrophages	4.92	0.0681	0.5	APOB,CD47,CEBPA,EBI3,ETS2,GATA3,H3-4,IFNGR1,IL6ST,PIK3C2B,PPARG,RAB7A,RAC1,S100A8,STAT1,STAT3
Caveolar-mediated Endocytosis Signaling	4.91	0.12	#NUM!	B2M,COPB2,FLNA,HLA-A,HLA-B,HLA-E,HLA-F,ITGA3,ITGB4
Oncostatin M Signaling	4.82	0.163	2.646	IL6ST,MMP1,MT2A,PLAU,RAP2B,STAT1,STAT3
Sertoli Cell-Sertoli Cell Junction Signaling	4.74	0.0658	1	ACTN1,CDH3,CGN,CLDN1,IL1RAP,ITGA3,LAMA5,LAMB3,LAMC2,NECTIN1,PIK3C2B,RAC1,RAP2B,TUBA1C,TUBA3C/TUBA3D,YBX3
Actin Cytoskeleton Signaling	4.71	0.0656	2.496	ACTN1,ACTR3,ARPC1B,ARPC2,ARPC3,FLNA,ITGA3,ITGB4,MSN,MYH9,NCKAP1,PIK3C2B,RAC1,RAC3,RAP2B,TMSB10/TMSB4X
Coronavirus Replication Pathway	4.68	0.156	-0.378	BAG3,COPB2,IFITM1,IFITM3,TMPRSS2,TUBA1C,TUBA3C/TUBA3D
Neuroprotective Role of THOP1 in Alzheimer's Disease	4.66	0.0902	-2	APP,CFD,ECE1,HLA-A,HLA-B,HLA-E,HLA-F,PNOC,THOP1,TMPRSS2,TMPRSS4
Wound Healing Signaling Pathway	4.54	0.0635	2	IFNGR1,IFNGR2,IL1RAP,ITGA3,ITGB4,KRT16,KRT17,KRT6A,LAMA5,LAMB3,LAMC2,MMP1,RAC1,RAP2B,STAT1,TNFSF10
Ephrin Receptor Signaling	4.46	0.0693	2.309	ACTR3,ARPC1B,ARPC2,ARPC3,EPHB1,GNB2,GRIN2C,ITGA3,ITGB4,NCK1,RAC1,RAC3,RAP2B,STAT3
TP53 Regulates Metabolic Genes	4.35	0.102	3	DDIT4,GPI,PRDX5,RHEB,SFN,TP63,TXN,YWHAQ,YWHAZ
Clathrin-mediated Endocytosis Signaling	4.32	0.0673	#NUM!	ACTR3,AP2M1,APOB,ARPC1B,ARPC2,ARPC3,HSPA8,ITGB4,PIK3C2B,RAB7A,RAC1,S100A8,SH3GLB1,UBD
Interleukin-4 and Interleukin-13 signaling	4.32	0.0909	1.897	ALOX5,FSCN1,GATA3,HSPA8,IL13RA1,LAMA5,MMP1,RHOU,STAT1,STAT3
Osteoarthritis Pathway	4.3	0.0636	2.53	ANXA2,ANXA5,DDIT4,DKK1,IL1RAP,ITGA3,ITGB4,MMP1,MMP12,NAMPT,PPARG,RAC1,S100A8,S100A9,SMAD7
Epithelial Adherens Junction Signaling	4.29	0.0759	1.732	ACTR3,ARPC1B,ARPC2,ARPC3,MAGI1,NECTIN1,PPP2CB,RAC1,RAP2B,SFN,YWHAQ,YWHAZ
RAC Signaling	4.2	0.0803	2.333	ACTR3,ARPC1B,ARPC2,ARPC3,ITGA3,ITGB4,NCKAP1,PIK3C2B,RAC1,RAC3,RAP2B
Gene and protein expression by JAK-STAT signaling after IL-12 stimulation	4.19	0.162	-0.816	ANXA2,ARF1,CNN2,MSN,PPIA,SOD2
ERK/MAPK Signaling	4.17	0.0651	0.632	ETS2,H3-4,ITGA3,ITGB4,PIK3C2B,PPARG,PPP2CB,RAC1,RAC3,RAP2B,STAT1,STAT3,YWHAQ,YWHAZ
Regulation of Actin-based Motility by Rho	4.16	0.087	1.667	ACTR3,ARPC1B,ARPC2,ARPC3,ITGA3,ITGB4,RAC1,RAC3,RHOU,RND3
Protein Ubiquitination Pathway	4.13	0.0586	#NUM!	B2M,ELOB,HLA-A,HLA-B,HLA-E,HLA-F,HSPA8,HSPE1,PSMA7,PSMB1,PSMC2,PSMD2,THOP1,UBD,UBE2J1,UBE2L6
RHOGDI Signaling	4.06	0.0636	-2.53	ACTR3,ARPC1B,ARPC2,ARPC3,CDH3,GNB2,ITGA3,ITGB4,MSN,MYH9,RAC1,RAC3,RHOU,RND3
Class I MHC mediated antigen processing and presentation	3.94	0.0507	3.441	B2M,CALR,ELOB,HLA-A,HLA-B,HLA-E,HLA-F,PSMA7,PSMB1,PSMC2,PSMD2,RNF7,S100A8,S100A9,SIAH2,THOP1,UBA3,UBE2J1,UBE2L6
Th1 and Th2 Activation Pathway	3.93	0.0698	#NUM!	CD274,GATA3,HLA-A,HLA-B,HLA-DPA1,HLA-DRA,HLA-DRB1,IFNGR1,IFNGR2,PIK3C2B,STAT1,STAT3
ROBO SLIT Signaling Pathway	3.8	0.0787	-1.897	ACTR3,APP,ARF1,ARPC1B,ARPC2,ARPC3,CAP1,MMP14,NCK1,RAC1
RHO GTPases activate PKNs	3.78	0.179	2.236	MYH9,RAC1,SFN,YWHAQ,YWHAZ
Regulation of mRNA stability by proteins that bind AU-rich elements	3.76	0.136	1.633	DCP2,EIF4G1,HSPA8,XPO1,YWHAZ,ZFP36L1
Colorectal Cancer Metastasis Signaling	3.64	0.0554	1.941	GNB2,IFNGR1,IL6ST,MMP1,MMP12,MMP14,PIK3C2B,RAC1,RAC3,RAP2B,RHOU,RND3,STAT1,STAT3,WNT3
Degradation of the extracellular matrix	3.6	0.106	2.646	CAPNS1,LAMA5,LAMB3,LAMC2,MMP1,MMP12,MMP14
Role of Osteoblasts in Rheumatoid Arthritis Signaling Pathway	3.59	0.0574	2.673	CTSB,CTSC,CTSD,CTSW,DKK1,IL6ST,MMP1,MMP12,MMP14,PIK3C2B,STAT1,STAT3,TNFSF10,WNT3
Cachexia Signaling Pathway	3.58	0.0489	3.3	CAPN2,CAPNS1,DDIT4,HSPA8,IFNGR1,IFNGR2,IGFBP3,IL1RAP,LIPE,PIK3C2B,PPARG,PSMA7,PSMB1,PSMC2,PSMD2,STAT1,STAT3,TNFSF10
Inhibition of ARE-Mediated mRNA Degradation Pathway	3.53	0.0675	1.134	DCP2,PPP2CB,PSMA7,PSMB1,PSMC2,PSMD2,SFN,TNFSF10,YWHAQ,YWHAZ,ZFP36L1
Axonal Guidance Signaling	3.47	0.0431	#NUM!	ACTR3,ARPC1B,ARPC2,ARPC3,EPHB1,ERBB2,GNB2,ITGA3,ITGB4,MMP1,MMP12,MMP14,NCK1,PIK3C2B,PLCL2,RAC1,RAC3,RAP2B,SEMA5A,TUBA1C,TUBA3C/TUBA3D,WNT3
Crosstalk between Dendritic Cells and Natural Killer Cells	3.47	0.0879	2	FSCN1,HLA-A,HLA-B,HLA-DRA,HLA-DRB1,HLA-E,HLA-F,TNFSF10
Huntington's Disease Signaling	3.42	0.0528	1.342	ATP5F1B,CAPN2,CAPNS1,CTSD,GNB2,HSPA8,PIK3C2B,POLR2L,PSMA7,PSMB1,PSMC2,PSMD2,SGK1,STX1B,UBD
FOXO-mediated transcription	3.4	0.211	2	SFN,TXN,YWHAQ,YWHAZ
Translocation of SLC2A4 (GLUT4) to the plasma membrane	3.4	0.0986	1.89	MYH9,RAC1,SFN,TUBA1C,TUBA3C/TUBA3D,YWHAQ,YWHAZ
Germ Cell-Sertoli Cell Junction Signaling	3.37	0.0647	#NUM!	ACTN1,ITGA3,PIK3C2B,RAC1,RAC3,RAP2B,RHOU,RND3,TUBA1C,TUBA3C/TUBA3D,ZYX
EPH-Ephrin signaling	3.37	0.0851	2.121	ACTR3,AP2M1,ARPC1B,ARPC2,ARPC3,EPHB1,MYH9,RAC1
RHO GTPase cycle	3.37	0.0444	0.447	ACTN1,AMIGO2,BASP1,CKAP4,CKB,DSP,DST,FARP1,HSPE1,NCK1,NCKAP1,PLEKHG4,RAB7A,RAC1,RAC3,RALBP1,RHOU,RND3,STBD1,TRA2B
Natural Killer Cell Signaling	3.37	0.0606	-0.577	B2M,HLA-A,HLA-B,HLA-E,HLA-F,HSPA8,NCK1,PIK3C2B,RAC1,RAC3,RAP2B,TNFSF10
MSP-RON Signaling in Macrophages Pathway	3.34	0.0756	-1.667	HLA-DPA1,HLA-DRA,HLA-DRB1,IFNGR1,IFNGR2,PIK3C2B,RAP2B,STAT1,STAT3
Glioma Invasiveness Signaling	3.33	0.0959	0.447	PIK3C2B,PLAU,RAC1,RAC3,RAP2B,RHOU,RND3
Interleukin-12 family signaling	3.31	0.2	1	EBI3,IL6ST,STAT1,STAT3
ILK Signaling	3.31	0.0597	0.333	ACTN1,DSP,FLNA,ITGB4,MYH9,PIK3C2B,PPP2CB,RAC1,RAC3,RHOU,RND3,TMSB10/TMSB4X
ERK5 Signaling	3.29	0.0946	2.646	IL6ST,RAP2B,SFN,SGK1,WNK1,YWHAQ,YWHAZ
Interferon Signaling	3.25	0.139	2.236	IFITM1,IFITM3,IFNGR1,IFNGR2,STAT1
Signaling by Rho Family GTPases	3.2	0.0524	2.111	ACTR3,ARPC1B,ARPC2,ARPC3,CDH3,GNB2,ITGA3,ITGB4,MSN,PIK3C2B,RAC1,RAC3,RHOU,RND3
Detoxification of Reactive Oxygen Species	3.19	0.135	2.236	ERO1A,GSTP1,PRDX5,SOD2,TXN
FAT10 Signaling Pathway	3.14	0.105	#NUM!	PSMA7,PSMB1,PSMC2,PSMD2,SQSTM1,UBD
Calcium Transport I	3.13	0.3	#NUM!	ANXA5,ATP2A2,ATP2C1
Interleukin-1 family signaling	3.09	0.0698	1.667	ALOX5,IL1RAP,PSMA7,PSMB1,PSMC2,PSMD2,SIGIRR,SQSTM1,STAT3
mTOR Signaling	3.07	0.0561	0.378	DDIT4,EIF3M,EIF4G1,EIF4G2,PIK3C2B,PPP2CB,RAC1,RAC3,RAP2B,RHEB,RHOU,RND3
Vitamin-C Transport	3.07	0.174	1	GJB2,SLC23A2,SLC2A1,TXN
Metabolism of polyamines	3.06	0.102	2.449	OAZ1,PSMA7,PSMB1,PSMC2,PSMD2,SAT1
fMLP Signaling in Neutrophils	3.04	0.0687	1.89	ACTR3,ARPC1B,ARPC2,ARPC3,GNB2,PIK3C2B,RAC1,RAC3,RAP2B
Paxillin Signaling	3	0.0748	1.89	ACTN1,ARF1,ITGA3,ITGB4,NCK1,PIK3C2B,RAC1,RAP2B
Macrophage Classical Activation Signaling Pathway	2.99	0.0582	2.111	HLA-DPA1,HLA-DRA,HLA-DRB1,IFNGR1,IFNGR2,IL13RA1,PKM,PPARG,STAT1,STAT3,TNFSF10
Assembly of collagen fibrils and other multimeric structures	2.98	0.0984	2.449	CD151,CTSB,DST,ITGB4,LAMB3,LAMC2
Synaptogenesis Signaling Pathway	2.96	0.0476	1.291	ACTR3,AP2M1,ARPC1B,ARPC2,ARPC3,CDH3,EPHB1,FARP1,GRIN2C,HSPA8,NECTIN1,PIK3C2B,RAC1,RAP2B,STX1B
Production of Nitric Oxide and Reactive Oxygen Species in Macrophages	2.95	0.0576	0.632	APOB,IFNGR1,IFNGR2,PIK3C2B,PPP2CB,RAC1,RAC3,RHOU,RND3,S100A8,STAT1
DAP12 interactions	2.94	0.119	1.342	B2M,CLEC5A,HLA-B,HLA-E,RAC1
BAG2 Signaling Pathway	2.93	0.0824	#NUM!	ANXA2,CTSB,HSPA8,PSMA7,PSMB1,PSMC2,PSMD2
Hepatic Fibrosis / Hepatic Stellate Cell Activation	2.9	0.0567	#NUM!	BAMBI,ECE1,IFNGR1,IFNGR2,IGF2,IGFBP3,IL1RAP,MMP1,MYH9,SMAD7,STAT1
Reelin Signaling in Neurons	2.88	0.0652	1.667	ACTR3,APP,ARPC1B,ARPC2,ARPC3,GRIN2C,ITGA3,PIK3C2B,RAC1
GP1b-IX-V activation signalling	2.88	0.25	#NUM!	FLNA,GP5,YWHAZ
Role of JAK1, JAK2 and TYK2 in Interferon Signaling	2.86	0.154	#NUM!	IFNGR1,IFNGR2,STAT1,STAT3
MSP-RON Signaling in Cancer Cells Pathway	2.84	0.0643	1.667	ETS2,FLNA,ITGB4,PIK3C2B,RAP2B,SFN,STAT3,YWHAQ,YWHAZ
Role of Chondrocytes in Rheumatoid Arthritis Signaling Pathway	2.82	0.0638	2.333	CAPN2,CEBPA,IL1RAP,IL6ST,MMP1,MMP12,MMP14,PLAU,STAT3
TCF dependent signaling in response to WNT	2.81	0.0553	0.905	DKK1,H3-4,PPP2CB,PSMA7,PSMB1,PSMC2,PSMD2,TLE6,WNT3,XPO1,YWHAZ
Myelination Signaling Pathway	2.8	0.0459	1.807	ERBB2,ERBB3,ITGA3,ITGB4,LAMA5,LAMB3,LAMC2,NDRG1,PIK3C2B,RAC1,RAP2B,RHEB,SLC2A1,SMAD7,WNT3
Gluconeogenesis I	2.8	0.148	2	ENO1,GPI,PGAM4,PGK1
Unfolded protein response	2.78	0.0778	0	CALR,CD82,CEBPA,HSPA8,PDIA6,PPARG,SCAP
POU5F1 (OCT4), SOX2, NANOG activate genes related to proliferation	2.77	0.231	#NUM!	CRIPTO,STAT3,ZIC3
Signaling by ROBO receptors	2.77	0.069	2.828	CAP1,ELOB,NCK1,PSMA7,PSMB1,PSMC2,PSMD2,RAC1
Netrin Signaling	2.74	0.0578	1.265	ACTR3,ARPC1B,ARPC2,ARPC3,NCK1,PGK1,PIK3C2B,RAC1,RAC3,STX1B
SPINK1 General Cancer Pathway	2.7	0.087	-0.816	MT1X,MT2A,PIK3C2B,RAP2B,SPINK1,STAT3
Fcγ Receptor-mediated Phagocytosis in Macrophages and Monocytes	2.68	0.0745	1.89	ACTR3,ARPC1B,ARPC2,ARPC3,NCK1,RAC1,RAC3
Role of IL-17A in Psoriasis	2.67	0.214	#NUM!	CXCL1,S100A8,S100A9
Growth Hormone Signaling	2.64	0.0845	-0.447	CEBPA,IGF2,IGFBP3,PIK3C2B,STAT1,STAT3
Signaling by CSF3 (G-CSF)	2.62	0.133	2	ELOB,RNF7,STAT1,STAT3
COPII-mediated vesicle transport	2.61	0.0833	0.816	ANKRD28,CD59,CTSC,GORASP1,TFG,TMED10
Ephrin B Signaling	2.61	0.0833	-0.447	CAP1,EPHB1,GNB2,HNRNPK,RAC1,RAC3
Regulation of Insulin-like Growth Factor (IGF) transport and uptake by IGFBPs	2.59	0.0645	0.707	APOB,APP,CKAP4,IGF2,IGFBP3,MMP1,PDIA6,TNC
TCR signaling	2.55	0.0635	2.828	HLA-DPA1,HLA-DRA,HLA-DRB1,NCK1,PSMA7,PSMB1,PSMC2,PSMD2
Necroptosis Signaling Pathway	2.54	0.0581	2.333	CAPN2,CAPNS1,DAPK1,GLUL,SLC25A5,STAT1,TNFSF10,TOMM6,VDAC2
14-3-3-mediated Signaling	2.52	0.063	0.816	PIK3C2B,PLCL2,RAP2B,SFN,TUBA1C,TUBA3C/TUBA3D,YWHAQ,YWHAZ
Signaling by TGF-beta Receptor Complex	2.48	0.0943	-0.447	BAMBI,CGN,SMAD7,STRAP,XPO1
CLEAR Signaling Pathway	2.48	0.0456	-0.277	ATP6AP2,ATP6V0C,CTSB,CTSD,DDIT4,IFI30,PPP2CB,RAB7A,RAP2B,RHEB,SFN,YWHAQ,YWHAZ
COPI-mediated anterograde transport	2.48	0.0686	1.134	ARF1,CD59,COPB2,GORASP1,TMED10,TUBA1C,TUBA3C/TUBA3D
Sumoylation Pathway	2.45	0.068	0	CEBPA,PCNA,RAC1,RAC3,RAN,RHOU,RND3
Ferroptosis Signaling Pathway	2.44	0.0611	0.707	ALOX5,ARF1,CTSB,RAP2B,SAT1,SQSTM1,STAT3,VDAC2
Costimulation by the CD28 family	2.43	0.0769	1.633	CD274,HLA-DPA1,HLA-DRA,HLA-DRB1,PPP2CB,RAC1
S100 Family Signaling Pathway	2.43	0.0337	0.784	ANXA2,APP,ATP2A2,ATP5F1B,CTSD,ERBB2,GALR3,GPR141,MMP1,MMP12,MMP14,MYH9,PIK3C2B,PLCL2,RAC1,RAC3,S100A14,S100A16,S100A2,S100A8,S100A9,SMAD7,SSTR4,STAT3,TP63,WNT3
Gap junction trafficking and regulation	2.42	0.118	1	AP2M1,GJB2,TUBA1C,TUBA3C/TUBA3D
Intrinsic Pathway for Apoptosis	2.41	0.0909	2.236	SFN,STAT3,TP63,YWHAQ,YWHAZ
Signaling by PTK6	2.41	0.0909	0.447	ERBB2,ERBB3,GPNMB,RAC1,STAT3
IGF-1 Signaling	2.41	0.0667	#NUM!	IGFBP3,PIK3C2B,RAP2B,SFN,STAT3,YWHAQ,YWHAZ
Signaling by MET	2.41	0.0759	2.449	ITGA3,LAMA5,LAMB3,LAMC2,RAC1,STAT3
Renal Cell Carcinoma Signaling	2.41	0.0759	#NUM!	ELOB,PIK3C2B,RAC1,RAP2B,SLC2A1,UBD
Extracellular matrix organization	2.38	0.066	2.646	APP,ITGA3,ITGB4,LAMA5,LAMB3,LAMC2,TNC
CNTF Signaling	2.35	0.0877	1.342	IL6ST,PIK3C2B,RAP2B,STAT1,STAT3
HMGB1 Signaling	2.32	0.0539	1.134	IFNGR1,IFNGR2,PIK3C2B,RAC1,RAC3,RAP2B,RHOU,RND3,TNFSF10
Senescence Pathway	2.3	0.0435	0.277	CAPN2,CAPNS1,DHCR24,ETS2,MAPKAPK3,PIK3C2B,PPP2CB,RAP2B,SAA2,SMAD7,SOD2,SQSTM1,ZFP36L1
PI3K/AKT Signaling	2.29	0.05	1.134	IL13RA1,IL6ST,ITGA3,ITGB4,PPP2CB,RAP2B,RHEB,SFN,YWHAQ,YWHAZ
Glioblastoma Multiforme Signaling	2.26	0.0526	-0.707	IGF2,PIK3C2B,PLCL2,RAC1,RAC3,RAP2B,RHOU,RND3,WNT3
NIK-->noncanonical NF-kB signaling	2.25	0.0833	1.342	PSMA7,PSMB1,PSMC2,PSMD2,UBA3
Autism Signaling Pathway	2.2	0.0422	0.832	ALDH3B2,B2M,GRIN2C,HLA-A,HLA-B,HLA-E,HLA-F,IGF2,PIK3C2B,RAP2B,RHEB,TNFSF10,WNT3
Bladder Cancer Signaling	2.17	0.0603	#NUM!	DAPK1,ERBB2,MMP1,MMP12,MMP14,RAP2B,RASSF1
RHO GTPases activate PAKs	2.15	0.143	#NUM!	FLNA,MYH9,RAC1
Regulation of TLR by endogenous ligand	2.15	0.143	#NUM!	APOB,S100A8,S100A9
Regulation of Cellular Mechanics by Calpain Protease	2.13	0.0667	2	ACTN1,CAPN2,CAPNS1,ITGA3,ITGB4,RAP2B
Hepatic Fibrosis Signaling Pathway	2.13	0.0378	0.775	BAMBI,IL1RAP,ITGA3,ITGB4,MMP1,PIK3C2B,PPARG,RAC1,RAC3,RAP2B,RHOU,RND3,SMAD7,SOD2,STAT3,WNT3
Tight Junction Signaling	2.11	0.05	#NUM!	CEBPA,CGN,CLDN1,MYH9,NECTIN1,PPP2CB,RAC1,STX1B,YBX3
ERB2-ERBB3 Signaling	2.11	0.0769	-0.447	ERBB2,ERBB3,PIK3C2B,RAP2B,STAT3
RHO GTPases Activate NADPH Oxidases	2.1	0.136	#NUM!	RAC1,S100A8,S100A9
Sphingosine-1-phosphate Signaling	2.09	0.0583	-0.447	ACER2,PIK3C2B,PLCL2,RAC1,RAC3,RHOU,RND3
Degradation of beta-catenin by the destruction complex	2.09	0.0652	1.633	PPP2CB,PSMA7,PSMB1,PSMC2,PSMD2,TLE6
MAPK6/MAPK4 signaling	2.09	0.0652	#NUM!	PSMA7,PSMB1,PSMC2,PSMD2,RAC1,XPO1
TP53 Regulates Transcription of Cell Death Genes	2.02	0.0909	1	IGFBP3,NDRG1,PERP,TP63
L1CAM interactions	2	0.056	1.89	AP2M1,HSPA8,LAMA5,MSN,RAC1,TUBA1C,TUBA3C/TUBA3D
Agrin Interactions at Neuromuscular Junction	2	0.0725	-0.447	ERBB2,ERBB3,RAC1,RAC3,RAP2B
Interleukin-6 family signaling	1.99	0.125	#NUM!	IL6ST,STAT1,STAT3
Carboxyterminal post-translational modifications of tubulin	1.98	0.0889	-1	AGBL5,NICN1,TUBA1C,TUBA3C/TUBA3D
Fcgamma receptor (FCGR) dependent phagocytosis	1.98	0.051	2.828	ACTR3,ARPC1B,ARPC2,ARPC3,MYH9,NCK1,NCKAP1,RAC1
Macrophage Alternative Activation Signaling Pathway	1.97	0.0474	1	H3-4,HLA-DPA1,HLA-DRA,HLA-DRB1,IL13RA1,PIK3C2B,PPARG,STAT1,STAT3
p53 Signaling	1.96	0.0612	1	PCNA,PERP,PIK3C2B,SFN,TP63,TRIM29
Protein folding	1.96	0.0612	1.633	CCT5,GNB2,STAT3,TBCA,TUBA1C,TUBA3C/TUBA3D
TR/RXR Activation	1.95	0.0547	-0.378	ENO1,H3-4,PCNA,PIK3C2B,PPARG,SLC2A1,UCP2
Microautophagy Signaling Pathway	1.93	0.05	2.828	HSPA8,LAMP2,PSMA7,PSMB1,PSMC2,PSMD2,RAB7A,SQSTM1
Leukocyte Extravasation Signaling	1.93	0.0466	2.121	ACTN1,CLDN1,ITGA3,MMP1,MMP12,MMP14,MSN,PIK3C2B,RAC1
Interleukin-9 signaling	1.93	0.222	#NUM!	STAT1,STAT3
HEY1 Signaling Pathway	1.92	0.0497	0	ERBB2,ERBB3,GATA3,MMP1,MMP12,MMP14,PIK3C2B,SMAD7
Deubiquitination	1.91	0.0418	1.508	GATA3,H2AC12,PSMA7,PSMB1,PSMC2,PSMD2,SIAH2,SMAD7,TNFAIP3,USP17L22 (includes others),VDAC2
Regulation of RUNX2 expression and activity	1.9	0.0685	2.236	PSMA7,PSMB1,PSMC2,PSMD2,STAT1
Amyloid fiber formation	1.9	0.0685	1.342	APP,B2M,SIAH2,SORL1,UBE2L6
HOTAIR Regulatory Pathway	1.89	0.0491	0.378	ERBB2,H3-4,MMP1,MMP12,MMP14,PIK3C2B,STAT3,WNT3
HGF Signaling	1.88	0.053	1.342	ETS2,ITGA3,ITGB4,PIK3C2B,RAC1,RAP2B,STAT3
Transcriptional Regulatory Network in Embryonic Stem Cells	1.87	0.0488	0	IGF2,IL6ST,PIK3C2B,RAP2B,STAT3,TBX3,WNT3,ZIC3
Cellular response to hypoxia	1.85	0.0667	2.236	ELOB,PSMA7,PSMB1,PSMC2,PSMD2
Syndecan interactions	1.85	0.111	#NUM!	ACTN1,ITGB4,TNC
Mitochondrial Dysfunction	1.82	0.0378	0.832	APP,ATP1A1,ATP1B3,ATP5F1B,CAPN2,CAPNS1,GSTP1,NDUFS5,PIK3C2B,PPARG,SOD2,UCP2,VDAC2
Transcriptional regulation of granulopoiesis	1.8	0.0784	#NUM!	CEBPA,DEK,STAT3,TAL1
DHCR24 Signaling Pathway	1.8	0.0511	-0.378	APOB,APP,DHCR24,PIK3C2B,RAP2B,SAA2,SCAP
Th2 Pathway	1.8	0.0511	1.134	GATA3,HLA-A,HLA-B,HLA-DPA1,HLA-DRA,HLA-DRB1,PIK3C2B
Post-translational protein phosphorylation	1.78	0.0561	0.816	APOB,APP,CKAP4,IGFBP3,PDIA6,TNC
ISGylation Signaling Pathway	1.77	0.0556	1.633	IRF6,ITGA3,PCNA,SQSTM1,STAT1,UBE2L6
IL-3 Signaling	1.76	0.0633	1.342	PIK3C2B,RAC1,RAP2B,STAT1,STAT3
Metallothioneins bind metals	1.75	0.182	#NUM!	MT1X,MT2A
Chronic Myeloid Leukemia Signaling	1.75	0.0396	-0.302	CEBPA,PCBP2,PIK3C2B,PLCL2,RAC1,RAC3,RAN,RAP2B,STAT3,TNFSF10,WNT3
Role of Tissue Factor in Cancer	1.75	0.0435	1.667	CXCL1,F3,ITGA3,MMP1,PDIA6,PIK3C2B,PPP2CB,RAC1,RAP2B
Regulation of Apoptosis	1.74	0.0755	2	PSMA7,PSMB1,PSMC2,PSMD2
Glutamine Biosynthesis I	1.72	1	#NUM!	GLUL
IL-8 Signaling	1.71	0.0429	0	CR2,CXCL1,GNB2,PIK3C2B,RAC1,RAC3,RAP2B,RHOU,RND3
E3 ubiquitin ligases ubiquitinate target proteins	1.69	0.0727	1	HLA-A,HLA-B,PCNA,RNF144A
RHO GTPases activate IQGAPs	1.69	0.0968	#NUM!	RAC1,TUBA1C,TUBA3C/TUBA3D
Hedgehog 'off' state	1.68	0.0531	2	PSMA7,PSMB1,PSMC2,PSMD2,TUBA1C,TUBA3C/TUBA3D
Signaling by NOTCH4	1.68	0.0602	2.236	PSMA7,PSMB1,PSMC2,PSMD2,YWHAZ
CSDE1 Signaling Pathway	1.66	0.0714	1	DCP2,PTBP1,RAC1,TNC
PEDF Signaling	1.66	0.0595	-0.447	PIK3C2B,PPARG,RAC1,RAP2B,SOD2
CDK5 Signaling	1.65	0.0522	#NUM!	ITGA3,LAMA5,LAMB3,LAMC2,PPP2CB,RAP2B
Amyotrophic Lateral Sclerosis Signaling	1.63	0.0517	0.447	CAPN2,CAPNS1,GLUL,GRIN2C,PIK3C2B,RAC1
Activin Inhibin Signaling Pathway	1.62	0.0413	2.333	BAMBI,CEBPA,CRIPTO,IL1RAP,LIPE,PIK3C2B,PPARG,SMAD7,STAT3
Ion channel transport	1.62	0.0437	2.828	ATP1A1,ATP1B3,ATP2A2,ATP2C1,ATP6V0C,CLCA2,SGK1,WNK1
PAK Signaling	1.61	0.0513	1.342	ITGA3,ITGB4,NCK1,PIK3C2B,RAC1,RAP2B
Dissolution of Fibrin Clot	1.61	0.154	#NUM!	ANXA2,PLAU
Regulation of eIF4 and p70S6K Signaling	1.61	0.0435	0	EIF3M,EIF4G1,EIF4G2,ITGA3,ITGB4,PIK3C2B,PPP2CB,RAP2B
Semaphorin Neuronal Repulsive Signaling Pathway	1.61	0.0467	-1.134	ERBB2,FARP1,ITGA3,ITGB4,PIK3C2B,RAC1,SEMA5A
HIPPO signaling	1.6	0.0575	-2.236	PPP2CB,RASSF1,SFN,YWHAQ,YWHAZ
Acute Phase Response Signaling	1.59	0.0432	2.449	HNRNPK,IL1RAP,IL6ST,RAP2B,RBP1,SAA2,SOD2,STAT3
NAD Signaling Pathway	1.59	0.0464	0	HMGCS2,LDHA,NAMPT,PIK3C2B,POLR2L,SIRT6,SOD2
PTEN Signaling	1.59	0.0464	-0.447	ITGA3,ITGB4,MAGI1,RAC1,RAC3,RAP2B,SIRT6
Polyamine Regulation in Colon Cancer	1.59	0.0678	0	EIF5A,OAZ1,PPARG,SAT1
Role of Macrophages, Fibroblasts and Endothelial Cells in Rheumatoid Arthritis	1.58	0.036	#NUM!	CEBPA,DKK1,IL16,IL1RAP,IL6ST,MMP1,PIK3C2B,PLCL2,RAC1,RAP2B,STAT3,WNT3
Cargo concentration in the ER	1.58	0.0882	#NUM!	CD59,CTSC,TMED10
Triglyceride metabolism	1.58	0.0882	#NUM!	FABP1,FABP5,LIPE
SPINK1 Pancreatic Cancer Pathway	1.57	0.0667	-1	CPZ,CTSB,MMP12,SPINK1
IL-9 Signaling	1.55	0.0857	#NUM!	PIK3C2B,STAT1,STAT3
Immunogenic Cell Death Signaling Pathway	1.54	0.0556	1.342	CALR,DAPK1,HSPA8,IFNGR1,IFNGR2
Thrombin Signaling	1.54	0.04	-0.816	GATA3,GNB2,PIK3C2B,PLCL2,RAC1,RAC3,RAP2B,RHOU,RND3
Collagen degradation	1.54	0.0656	2	CTSB,MMP1,MMP12,MMP14
Semaphorin Signaling in Neurons	1.54	0.0656	#NUM!	RAC1,RAC3,RHOU,RND3
KEAP1-NFE2L2 pathway	1.53	0.0549	2.236	PSMA7,PSMB1,PSMC2,PSMD2,SQSTM1
HER-2 Signaling in Breast Cancer	1.52	0.0396	0.333	ARF1,ERBB2,ERBB3,ETS2,ITGB4,PIK3C2B,RAP2B,RHEB,STAT3
UFMylation Signaling Pathway	1.52	0.0645	1	EIF4G1,EIF4G2,H3-4,RPN1
RHOA Signaling	1.51	0.0484	1.633	ACTR3,ARPC1B,ARPC2,ARPC3,MSN,RND3
Thrombopoietin Signaling	1.5	0.0635	1	PIK3C2B,RAP2B,STAT1,STAT3
Regulation of cholesterol biosynthesis by SREBP (SREBF)	1.49	0.133	#NUM!	RAN,SCAP
ERBB Signaling	1.49	0.0538	0	ERBB2,ERBB3,NCK1,PIK3C2B,RAP2B
Complement System	1.48	0.0811	#NUM!	CD59,CFD,CR2
Pancreatic Adenocarcinoma Signaling	1.48	0.0476	0	ERBB2,PIK3C2B,RAC1,RALBP1,STAT1,STAT3
Semaphorin interactions	1.48	0.0625	0	ERBB2,MYH9,RAC1,SEMA5A
GP6 Signaling Pathway	1.46	0.0472	1.342	LAMA5,LAMB3,LAMC2,NCK1,PIK3C2B,RAC1
Endocannabinoid Developing Neuron Pathway	1.46	0.0472	0.447	GNB2,PIK3C2B,RAC1,RAC3,RAP2B,STAT3
Hedgehog ligand biogenesis	1.45	0.0615	2	PSMA7,PSMB1,PSMC2,PSMD2
Serotonin Receptor Signaling	1.45	0.032	-0.258	APP,GNB2,H3-4,KCNJ9,LIPE,PIK3C2B,PLCL2,RAC1,RAC3,RAP2B,RHOU,RND3,SQSTM1,STAT3,TP63
Cell Cycle Checkpoints	1.45	0.0368	2.53	H3-4,PPP2CB,PSMA7,PSMB1,PSMC2,PSMD2,SFN,XPO1,YWHAQ,YWHAZ
RAR Activation	1.45	0.0326	-1.069	DKK1,FABP5,IGFBP3,LIPE,MMP1,PIK3C2B,PLAU,PPARG,RAC1,RAC3,RBP1,RHOU,RND3,TNFSF10
Mitotic Metaphase and Anaphase	1.44	0.0383	2.333	PPP2CB,PSMA7,PSMB1,PSMC2,PSMD2,RAN,TUBA1C,TUBA3C/TUBA3D,XPO1
Mitotic G2-G2/M phases	1.43	0.0402	2.121	PPP2CB,PSMA7,PSMB1,PSMC2,PSMD2,TUBA1C,TUBA3C/TUBA3D,XPO1
Inhibition of Matrix Metalloproteases	1.43	0.0769	#NUM!	MMP1,MMP12,MMP14
Thyroid Hormone Biosynthesis	1.42	0.5	#NUM!	CTSD
Formaldehyde Oxidation II (Glutathione-dependent)	1.42	0.5	#NUM!	ADH5
Clathrin-mediated endocytosis	1.42	0.0462	1.633	ACTR3,AP2M1,APOB,ARPC2,ARPC3,HSPA8
Insulin Secretion Signaling Pathway	1.42	0.0364	1.667	EIF4G1,EIF4G2,PIK3C2B,PLCL2,SEC61A1,SLC2A1,SSR3,STAT1,STAT3,STX1B
Human Embryonic Stem Cell Pluripotency	1.41	0.0398	-0.707	CRIPTO,PIK3C2B,RAP2B,SMAD7,STAT3,TBX3,WNT3,ZIC3
Mitotic G1 phase and G1/S transition	1.41	0.0458	2.236	PCNA,PPP2CB,PSMA7,PSMB1,PSMC2,PSMD2
Immunoregulatory interactions between a Lymphoid and a non-Lymphoid cell	1.4	0.0396	2.121	B2M,CR2,HLA-A,HLA-B,HLA-E,HLA-F,IFITM1,ITGA3
TNFR2 non-canonical NF-kB pathway	1.39	0.0588	2	PSMA7,PSMB1,PSMC2,PSMD2
Transcriptional regulation of pluripotent stem cells	1.39	0.118	#NUM!	STAT3,ZIC3
RAN Signaling	1.39	0.118	#NUM!	RAN,XPO1
Intra-Golgi and retrograde Golgi-to-ER traffic	1.39	0.0394	0	ARF1,COPB2,GALNT2,MAN1C1,RAB39A,TMED10,TUBA1C,TUBA3C/TUBA3D
CXCR4 Signaling	1.38	0.0417	0.447	GNB2,PIK3C2B,RAC1,RAC3,RAP2B,RHOU,RND3
Role of JAK1 and JAK3 in γc Cytokine Signaling	1.37	0.058	#NUM!	PIK3C2B,RAP2B,STAT1,STAT3
CTLA4 Signaling in Cytotoxic T Lymphocytes	1.36	0.0296	-0.728	AP2M1,ARF1,B2M,HLA-A,HLA-B,HLA-DPA1,HLA-DRA,HLA-DRB1,HLA-E,HLA-F,IDO1,ITGA3,NCK1,PIK3C2B,PPP2CB,RAC1,RAC3,RAP2B
GM-CSF Signaling	1.35	0.0571	1	PIK3C2B,RAP2B,STAT1,STAT3
Metabolism of Angiotensinogen to Angiotensins	1.35	0.111	#NUM!	ATP6AP2,CTSD
MyD88:MAL(TIRAP) cascade initiated on plasma membrane	1.34	0.0714	#NUM!	S100A8,S100A9,SIGIRR
ISG15 antiviral mechanism	1.34	0.0563	2	EIF4G1,EIF4G2,STAT1,UBE2L6
Neddylation	1.34	0.0366	2.333	ELOB,PSMA7,PSMB1,PSMC2,PSMD2,RNF7,SQSTM1,UBA3,UBD
Signaling by SCF-KIT	1.32	0.0698	#NUM!	RAC1,STAT1,STAT3
Assembly and cell surface presentation of NMDA receptors	1.32	0.0698	#NUM!	GRIN2C,TUBA1C,TUBA3C/TUBA3D
RHO GTPases activate CIT	1.3	0.105	#NUM!	MYH9,RAC1
Telomere Maintenance	1.3	0.0548	-1	ANKRD28,ATRX,H3-4,PCNA
PIP3 activates AKT signaling	1.29	0.0429	0.816	ERBB2,ERBB3,IER3,IL1RAP,PPP2CB,RAC1
CGAS-STING Signaling Pathway	1.29	0.0429	1.633	ATP6AP2,ATP6V0C,CD274,IDO1,STAT1,TNFSF10
Insulin Receptor Signaling	1.29	0.0429	0.816	LIPE,NCK1,PIK3C2B,PTPRF,RAP2B,SGK1
Protein Kinase A Signaling	1.29	0.0316	-0.333	AKAP8,EBI3,FLNA,GNB2,H3-4,LIPE,PLCL2,PTP4A1,PTPRF,PTPRM,SFN,YWHAQ,YWHAZ
Pathogen Induced Cytokine Storm Signaling Pathway	1.28	0.0323	3.464	CXCL1,HLA-DPA1,HLA-DRA,HLA-DRB1,IFNGR1,IFNGR2,IL1RAP,IL6ST,SLC2A1,STAT1,STAT3,TNFSF10
trans-Golgi Network Vesicle Budding	1.28	0.0541	2	APP,ARF1,HSPA8,TPD52L1
Receptor-type tyrosine-protein phosphatases	1.26	0.1	#NUM!	IL1RAP,PTPRF
Lactose synthesis	1.25	0.333	#NUM!	SLC2A1
Hypusine Biosynthesis	1.25	0.333	#NUM!	EIF5A
GDNF Family Ligand-Receptor Interactions	1.25	0.0526	1	NCK1,PIK3C2B,RAC1,RAP2B
Macropinocytosis Signaling	1.25	0.0526	#NUM!	ITGB4,PIK3C2B,RAC1,RAP2B
Synaptic adhesion-like molecules	1.22	0.0952	#NUM!	GRIN2C,PTPRF
Heme signaling	1.22	0.0638	#NUM!	APOB,NPAS2,XPO1
iNOS Signaling	1.22	0.0638	#NUM!	IFNGR1,IFNGR2,STAT1
nNOS Signaling in Neurons	1.22	0.0638	#NUM!	CAPN2,CAPNS1,GRIN2C
VDR/RXR Activation	1.21	0.0513	#NUM!	CEBPA,CST6,IGFBP3,SERPINB1
NF-κB Activation by Viruses	1.21	0.0513	0	CR2,ITGA3,PIK3C2B,RAP2B
Cardiac Hypertrophy Signaling	1.2	0.0345	-0.816	GNB2,MAPKAPK3,PIK3C2B,PLCL2,RAC1,RAC3,RAP2B,RHOU,RND3
XBP1(S) activates chaperone genes	1.2	0.0625	#NUM!	CXXC1,PDIA6,TSPYL2
Retinol Biosynthesis	1.2	0.0625	#NUM!	LIPE,PNLIPRP3,RBP1
DDX58/IFIH1-mediated induction of interferon-alpha/beta	1.2	0.0506	2	APP,PCBP2,TNFAIP3,UBE2L6
Maturity Onset Diabetes of Young (MODY) Signaling	1.2	0.0506	#NUM!	APOB,APOL4,FABP1,UCP2
Role of JAK family kinases in IL-6-type Cytokine Signaling	1.2	0.0506	2	IL6ST,MMP1,STAT1,STAT3
IL-33 Signaling Pathway	1.2	0.0378	1.134	GATA3,IL1RAP,MMP12,PIK3C2B,SIGIRR,STAT3,USP17L22 (includes others)
Interconversion of nucleotide di- and triphosphates	1.19	0.0909	#NUM!	GUK1,TXN
Insertion of tail-anchored proteins into the endoplasmic reticulum membrane	1.19	0.0909	#NUM!	APP,PRNP
Chaperone Mediated Autophagy	1.19	0.0909	#NUM!	HSPA8,LAMP2
WNT/SHH Axonal Guidance Signaling Pathway	1.19	0.0403	0.816	PIK3C2B,SFN,TP63,WNT3,YWHAQ,YWHAZ
Glucose metabolism	1.18	0.05	2	GPI,PKM,PPP2CB,TPI1
Transcriptional activity of SMAD2/SMAD3:SMAD4 heterotrimer	1.18	0.0612	#NUM!	SMAD7,STAT1,YBX1
PTEN Regulation	1.17	0.04	1.633	PPARG,PSMA7,PSMB1,PSMC2,PSMD2,RHEB
NAFLD Signaling Pathway	1.17	0.0354	1.414	APOB,ATP2A2,CTSB,LIPE,PIK3C2B,PPP2CB,STAT3,TNFSF10
Signaling by NTRK1 (TRKA)	1.16	0.0494	1	AP2M1,MAPKAPK3,PPP2CB,STAT3
Netrin-1 signaling	1.16	0.06	#NUM!	NCK1,RAC1,SIAH2
FAT10 Cancer Signaling Pathway	1.16	0.06	#NUM!	PCNA,STAT3,UBD
Granulocyte Adhesion and Diapedesis	1.16	0.037	#NUM!	CLDN1,CXCL1,IL1RAP,MMP1,MMP12,MMP14,MSN
Signaling by NODAL	1.15	0.087	#NUM!	CRIPTO,PCSK6
Nephrin family interactions	1.15	0.087	#NUM!	ACTN1,NCK1
Transcriptional regulation by RUNX1	1.15	0.0395	0.816	GATA3,PSMA7,PSMB1,PSMC2,PSMD2,TAL1
Role of Osteoclasts in Rheumatoid Arthritis Signaling Pathway	1.15	0.0325	1.265	IL1RAP,MMP1,MMP12,MMP14,PIK3C2B,RAC1,RAC3,RAP2B,RHOU,RND3
FLT3 Signaling in Hematopoietic Progenitor Cells	1.15	0.0488	1	PIK3C2B,RAP2B,STAT1,STAT3
JAK/STAT Signaling	1.15	0.0488	1	PIK3C2B,RAP2B,STAT1,STAT3
Neuregulin Signaling	1.14	0.0427	#NUM!	ERBB2,ERBB3,ITGA3,ITGB4,RAP2B
Amyloid Processing	1.14	0.0588	#NUM!	APP,CAPN2,CAPNS1
Cell Cycle: G2/M DNA Damage Checkpoint Regulation	1.14	0.0588	#NUM!	SFN,YWHAQ,YWHAZ
Neurotransmitter uptake and metabolism In glial cells	1.13	0.25	#NUM!	GLUL
NGF processing	1.13	0.25	#NUM!	PCSK6
Retinoate Biosynthesis II	1.13	0.25	#NUM!	RBP1
Spermine and Spermidine Degradation I	1.13	0.25	#NUM!	SAT1
Regulation of the Epithelial Mesenchymal Transition by Growth Factors Pathway	1.13	0.0365	1.134	ERBB2,MMP1,PIK3C2B,RAC1,RAP2B,STAT3,TNFSF10
Growth hormone receptor signaling	1.12	0.0833	#NUM!	STAT1,STAT3
IL-22 Signaling	1.12	0.0833	#NUM!	STAT1,STAT3
Activation of NMDA receptors and postsynaptic events	1.12	0.0476	#NUM!	GRIN2C,RAC1,TUBA1C,TUBA3C/TUBA3D
Regulation of lipid metabolism by PPARalpha	1.11	0.042	-2.236	ACOX1,FABP1,HMGCS2,NPAS2,PPARG
Synthesis of DNA	1.11	0.042	2.236	PCNA,PSMA7,PSMB1,PSMC2,PSMD2
Cholecystokinin/Gastrin-mediated Signaling	1.11	0.042	#NUM!	RAC1,RAC3,RAP2B,RHOU,RND3
p38 MAPK Signaling	1.1	0.0417	0.447	H3-4,HMGN1,IL1RAP,MAPKAPK3,STAT1
Renin-Angiotensin Signaling	1.09	0.0413	#NUM!	PIK3C2B,RAC1,RAP2B,STAT1,STAT3
Platelet homeostasis	1.09	0.0465	1	APOB,ATP2A2,GNB2,PPP2CB
Hedgehog 'on' state	1.09	0.0465	2	PSMA7,PSMB1,PSMC2,PSMD2
Neutrophil Extracellular Trap Signaling Pathway	1.09	0.03	1.155	ATP5F1B,ITGA3,NDUFS5,PIK3C2B,PLCL2,RAC1,RAC3,SERPINB1,SLC25A5,SLC2A1,TOMM6,VDAC2
Superpathway of Inositol Phosphate Compounds	1.09	0.0339	-0.378	ATP1A1,INPP5A,PGAM4,PIK3C2B,PLPP7,PPP2CB,PTPRF,PTPRM
PDGF Signaling	1.08	0.046	1	PIK3C2B,RAP2B,STAT1,STAT3
Pulmonary Healing Signaling Pathway	1.06	0.0352	1.89	MMP1,MMP12,MMP14,RAC1,RAP2B,STAT3,WNT3
HSP90 chaperone cycle for steroid hormone receptors in the presence of ligand	1.06	0.0545	#NUM!	HSPA8,TUBA1C,TUBA3C/TUBA3D
Deadenylation-dependent mRNA decay	1.06	0.0545	#NUM!	DCP2,EIF4G1,PAN3
Regulation of mitotic cell cycle	1.06	0.0455	2	PSMA7,PSMB1,PSMC2,PSMD2
Signaling by BMP	1.06	0.0769	#NUM!	AMH,SMAD7
Interleukin-20 family signaling	1.06	0.0769	#NUM!	STAT1,STAT3
Role of NANOG in Mammalian Embryonic Stem Cell Pluripotency	1.06	0.0403	1	IL6ST,PIK3C2B,RAP2B,STAT3,WNT3
ID1 Signaling Pathway	1.05	0.0348	0.378	APP,BHLHE23,IGF2,PIK3C2B,RAP2B,S100A9,STAT3
NLR signaling pathways	1.04	0.0536	#NUM!	APP,TNFAIP3,TXN
Folate Signaling Pathway	1.04	0.0536	#NUM!	CD274,IL6ST,STAT3
EGF Signaling	1.04	0.0536	#NUM!	PIK3C2B,STAT1,STAT3
Choline catabolism	1.04	0.2	#NUM!	SARDH
Creatine-phosphate Biosynthesis	1.04	0.2	#NUM!	CKB
Estrogen Receptor Signaling	1.04	0.0293	0.333	ATP5F1B,GNB2,IGF2,MMP1,MMP12,MMP14,NDUFS5,PCNA,PIK3C2B,PLCL2,RAP2B,SOD2
BMAL1:CLOCK,NPAS2 activates circadian gene expression	1.03	0.0741	#NUM!	NAMPT,NPAS2
Gap Junction Signaling	1.03	0.0308	0	GJB2,HSPA8,PIK3C2B,PLCL2,PTPRM,RAP2B,TUBA1C,TUBA3C/TUBA3D,VDAC2,YBX3
Neurexins and neuroligins	1.03	0.0526	#NUM!	BEGAIN,DLGAP2,GRIN2C
Role of IL-17A in Arthritis	1.03	0.0526	#NUM!	CXCL1,MMP1,PIK3C2B
Pulmonary Fibrosis Idiopathic Signaling Pathway	1.03	0.0307	1.897	IL13RA1,IL6ST,MMP1,MMP12,MMP14,PIK3C2B,PLAU,RAP2B,STAT3,WNT3
Ceramide Signaling	1.02	0.044	2	CTSD,PIK3C2B,PPP2CB,RAP2B
Acute Myeloid Leukemia Signaling	1.02	0.044	1	CEBPA,PIK3C2B,RAP2B,STAT3
Apelin Adipocyte Signaling Pathway	1.02	0.044	#NUM!	GSTP1,LIPE,RAC1,RAC3
Signaling by PDGF	1.01	0.0517	#NUM!	NCK1,STAT1,STAT3
Triacylglycerol Degradation	1.01	0.0517	#NUM!	DTD2,LIPE,PNLIPRP3
Processing of Capped Intron-Containing Pre-mRNA	1.01	0.0314	1.667	HNRNPK,HSPA8,PCBP2,POLR2L,PRKRIP1,PTBP1,SNRPB,TRA2B,YBX1
MTOR signalling	1.01	0.0714	#NUM!	EIF4G1,RHEB
Signaling by ALK	1.01	0.0714	#NUM!	CD274,STAT3
IL-6 Signaling	1	0.0388	1.342	IL1RAP,IL6ST,PIK3C2B,RAP2B,STAT3
Pancreatic Secretion Signaling Pathway	1	0.0324	-1.134	ATP2A2,CLCA2,LIPE,PIK3C2B,PLCL2,RAC1,STX1B,WNK1
Metabolism of water-soluble vitamins and cofactors	0.992	0.0508	#NUM!	SLC19A2,SLC23A2,SLC2A1
Cardiac conduction	0.99	0.0385	0.447	ATP1A1,ATP1B3,ATP2A2,KCNK4,KCNK9
3-phosphoinositide Biosynthesis	0.989	0.0337	0	ATP1A1,PGAM4,PIK3C2B,PLPP7,PPP2CB,PTPRF,PTPRM
Non-Small Cell Lung Cancer Signaling	0.983	0.0426	-1	ERBB2,PIK3C2B,RAP2B,RASSF1
Superpathway of Cholesterol Biosynthesis	0.981	0.069	#NUM!	DHCR24,HMGCS2
Endometrial Cancer Signaling	0.976	0.05	#NUM!	ERBB2,PIK3C2B,RAP2B
Signaling by the B Cell Receptor (BCR)	0.975	0.0353	2.449	NCK1,PPIA,PSMA7,PSMB1,PSMC2,PSMD2
Gαq Signaling	0.975	0.0353	#NUM!	GNB2,PIK3C2B,RAC1,RAC3,RHOU,RND3
Agranulocyte Adhesion and Diapedesis	0.972	0.0333	#NUM!	CLDN1,CXCL1,MMP1,MMP12,MMP14,MSN,MYH9
Prolactin Signaling	0.97	0.0421	1	PIK3C2B,RAP2B,STAT1,STAT3
Systemic Lupus Erythematosus in T Cell Signaling Pathway	0.966	0.0264	2.183	B2M,HLA-A,HLA-B,HLA-DPA1,HLA-DRA,HLA-DRB1,HLA-E,HLA-F,MSN,PIK3C2B,PPP2CB,RAC1,RAC3,RAP2B,RHOU,RND3,STAT3
Ribonucleotide Reductase Signaling Pathway	0.966	0.0351	0	CDH3,ERBB2,H3-4,PIK3C2B,STAT3,YBX1
Cell surface interactions at the vascular wall	0.965	0.0332	1.89	APOB,ATP1B3,CD47,CD74,ITGA3,MMP1,PPIA
Synthesis of Lipoxins (LX)	0.964	0.167	#NUM!	ALOX5
Pyruvate Fermentation to Lactate	0.964	0.167	#NUM!	LDHA
Tryptophan Degradation to 2-amino-3-carboxymuconate Semialdehyde	0.964	0.167	#NUM!	IDO1
NAD Biosynthesis III	0.964	0.167	#NUM!	NAMPT
GDP-mannose Biosynthesis	0.964	0.167	#NUM!	GPI
Atherosclerosis Signaling	0.959	0.0376	#NUM!	ALOX5,APOB,F3,MMP1,S100A8
Transcriptional regulation by RUNX3	0.958	0.0417	2	PSMA7,PSMB1,PSMC2,PSMD2
Mitophagy	0.956	0.0667	#NUM!	SQSTM1,TOMM6
Role of p14/p19ARF in Tumor Suppression	0.956	0.0667	#NUM!	PIK3C2B,RAC1
STAT3 Pathway	0.939	0.037	#NUM!	IL13RA1,IL6ST,RAC1,RAP2B,STAT3
UVA-Induced MAPK Signaling	0.934	0.0408	0	PIK3C2B,PLCL2,RAP2B,STAT1
Signaling by CSF1 (M-CSF) in myeloid cells	0.933	0.0645	#NUM!	STAT1,STAT3
SNARE Signaling Pathway	0.929	0.0368	0.447	HSPA8,MYH9,RAB39A,RAB7A,STX1B
Role of PKR in Interferon Induction and Antiviral Response	0.929	0.0368	1.342	HSPA8,IFNGR1,IFNGR2,STAT1,STAT3
LPS/IL-1 Mediated Inhibition of RXR Function	0.928	0.0311	#NUM!	ACOX1,ALDH3B2,FABP1,FABP5,GSTP1,HMGCS2,IL1RAP,XPO1
Erythropoietin Signaling Pathway	0.922	0.0341	-0.816	MACROH2A2,PIK3C2B,RAC1,RAC3,RAP2B,TNFSF10
VEGF Signaling	0.922	0.0404	1	ACTN1,PIK3C2B,RAP2B,SFN
S Phase	0.91	0.04	2	PSMA7,PSMB1,PSMC2,PSMD2
TYSND1 cleaves peroxisomal proteins	0.901	0.143	#NUM!	ACOX1
[truncated: 478 more rows]

## Sheet: Luminal IPA Results
© 2000-2024 QIAGEN. All rights reserved.
[truncated: 436 more rows]

[truncated: 2 more sheets: Undefined IPA Results, Basal Upstream Activators]
