# Supplementary material for: Digital spatial profiling of the microenvironment of muscle invasive bladder cancer
Source: Commun Biol. 2024 Jun 18;7:737. doi: 10.1038/s42003-024-06426-9 (PMC11189454; doi:10.1038/s42003-024-06426-9)
Supplement: Supplementary file 4 — Supplementary Data [file 42003_2024_6426_MOESM4_ESM.zip › Supplementary Data/07 - Cell Profile Matrix GSE145137.csv]

	Unknown2	B_Cells	Urothelial Cells	T_Cell	Macrophages	Fibroblast 1	Fibroblast 2	SMC	Endothelial cells	Malignant cells
CD52	1.060934972	2.379782833	0.028909946	2.217823067	0.944926151	0.046770797	0.030416388	0.030524753	0.0905483	0.042443956
A1BG	0.071391911	0.290018595	0.036646159	0.149363701	0.245432366	0.198187779	0.373136188	0.251691973	0.020984361	0.015400385
A2M	0	0	0.078944848	0.053806668	0.53556737	0.720228613	1.581572428	1.642434243	2.081085538	0.145478902
A4GALT	0	0	0.760545047	0.011261216	0.014086503	0.403992864	0.378831329	0.456944582	0.465684827	1.062775433
AAED1	0.151853523	0.259689093	0.145061937	0.189361342	0.463244821	0.448683106	0.32437614	0.390013484	0.342423236	0.322818211
AAK1	0.079820662	0.102751757	0.436955955	0.561856742	0.312164359	0.414025139	0.309157838	0.28603006	0.346330399	0.371433737
AAMDC	0.280186978	0.092277343	0.514081752	0.060023363	0.311584873	0.659085014	0.471716992	0.575145514	0.483635833	0.460665184
AASDHPPT	0.306192573	0.05688056	0.379625875	0.086216628	0.263252881	0.299306359	0.304294029	0.209049508	0.184092363	0.55575453
ABCA1	0.142900008	0	0.139411837	0.005131107	0.349663865	0.291601855	0.209570789	0.058046552	0.081435762	0.22090952
ABCC3	0	0	0.688080913	0.00543826	0.290274545	0.03880597	0.049635271	0.017755864	0.021318346	0.243933646
ABCG1	0.056680584	0.051367527	0.279401731	0.080934548	0.379237577	0.019603205	0.056513989	0	0.44075047	0.322919322
ABHD12	0.066761998	0.102342693	0.635926503	0.065062666	0.602814284	0.342382407	0.367929731	0.246400858	0.20321832	0.606822218
ABHD5	0	0.160902002	0.279330581	0.101498515	0.334519611	0.150850266	0.456300969	0.182311856	0.158696442	0.271441675
ABI1	0.222971494	0.416274048	0.41909559	0.324132818	0.532688734	0.371477352	0.197018381	0.199532036	0.265870866	0.477589802
ABL2	0	0.225591647	0.118707608	0.037580491	0.459522802	0.406704942	0.368977449	0.10198658	0.709686816	0.393932181
ABR	0	0.061281288	0.16029557	0.033264147	0.248471782	0.17214557	0.103541617	0.14618876	0.103769524	0.364540046
ABRACL	0.542763859	0.23533781	0.769394342	1.039677362	1.167291921	0.599907843	0.219751034	0.134229351	0.39727382	1.014018675
ABTB1	0	0.04557367	0.142325599	0.149799352	0.179562638	0.265735009	0.293280498	0.600806163	0.229010871	0.45526818
AC002467.7	0.075702216	0.112265448	0.02243565	0.047203731	0.040943936	0.050107094	0.015794701	0.008688079	0.036683214	0.083243956
ACAA1	0.06288647	0.182923774	0.812522856	0.223351265	0.74681069	0.513807647	0.48425838	0.362195384	0.341706914	0.694470839
ACADVL	0.504136879	0.260547342	1.358552135	0.31032299	0.976191054	1.002415781	0.916901213	1.004378872	0.796099758	1.336155757
ACAP2	0	0.161122077	0.322083204	0.18296994	0.466625826	0.464371736	0.350849818	0.272825114	0.410747158	0.413562699
ACAT2	0.148832713	0.037738519	0.398626014	0.170910609	0.370808791	0.304810506	0.212402762	0.18560758	0.108579696	0.439652511
ACER3	0.51972367	0.037738519	0.146761902	0.030803216	0.515167321	0.151937673	0.124104497	0.149144592	0.180486783	0.405396673
ACKR1	0.072251258	0.11114465	0.146344746	0.054220365	0.103641797	0.066747257	0.038238949	0.121472102	2.132600804	0.125522364
ACOT13	0.163273483	0.084937008	0.380455915	0.110467435	0.435346745	0.453449995	0.255338041	0.186788757	0.229598248	0.24971886
ACOT7	0.497844698	0.139885264	0.094698884	0.072034299	0.272651418	0.159814618	0.016354488	0.122260857	0.276305306	0.84078251
ACOT8	0.056680584	0.100632674	0.237623131	0.076487389	0.200313409	0.220594671	0.247333201	0.131480717	0.136556236	0.60461098
ACOX1	0.074838119	0.042774853	0.498515466	0.048754254	0.261916408	0.213794686	0.149074776	0.1544699	0.094987025	0.25203089
ACP2	0.066761998	0	0.315802207	0.031269945	0.513233509	0.489054157	0.204657666	0.188899505	0.170660512	0.396400769
ACSL3	0	0.16263148	0.466823865	0.084186514	0.457711884	0.34661766	0.436530497	0.28846555	0.235792952	0.488572446
ACSL4	0.573752387	0	0.120457908	0.053285229	0.293552473	0.213568799	0.141457298	0.08972899	0.150180316	0.399578721
ACTA2	0.074838119	0.146198087	0.2960452	0.165971096	0.237378324	1.948372672	1.164535036	2.642716105	0.159934924	0.32430602
ACTL6A	0	0.159738778	0.412725811	0.120287853	0.231213021	0.600100583	0.336882916	0.268789234	0.158393202	0.738976153
ACTN1	0	0.159876794	0.710613344	0.079598796	0.70468584	1.597025721	0.991861285	1.524941922	1.305436918	1.371561491
ACTN4	0.42976479	0.143122492	0.676155508	0.324927129	0.459980236	0.845741738	0.404855106	1.051716673	1.002425846	1.445340608
ACTR10	0.1501956	0.250732298	0.716940975	0.277366757	0.438335188	0.948093166	0.934503471	0.655899274	0.606730888	0.822661529
ACTR2	0.27173211	0.489093923	0.445365771	0.533661295	1.341557373	0.952491478	0.371525926	0.363299	0.679478444	0.816641047
ACTR3	0.935657669	0.918994558	0.988809976	1.000273942	1.408302911	1.321771884	0.697303687	0.908123154	0.809721394	1.235225372
ACVR1	0.326029685	0	0.191667139	0.046480347	0.083388453	0.513568163	0.255737733	0.132101728	0.077719192	0.333368782
ACVR1B	0	0	0.0593449	0.011772391	0.043785299	0.054461113	0.059082201	0.046532603	0.064387304	0.384472601
ACVRL1	0	0.04557367	0.015122796	0.01836457	0.164208741	0.146252344	0.357034381	0.083037755	0.592709436	0.035966668
ADAM10	0.065377046	0.05168281	0.565160178	0.13945344	0.43847312	0.340295436	0.198341521	0.162608083	0.506156152	0.587971082
ADAM15	0	0	0.275378267	0.0295804	0.224297626	0.084347689	0.091411895	0.131465979	1.097845116	0.217471291
ADAM19	0	0.195181369	0	0.148219267	0.116520853	0.400847377	0.012841712	0.069854716	0.046965533	0.708303642
ADAM28	0.066761998	1.003623931	0.245400876	0.039178935	0.32386519	0.014501046	0	0	0.016807906	0.250954376
ADAM8	0.123082822	0.13631386	0.123937368	0.25176155	0.639740294	0.029421937	0.034303783	0.011136695	0.016250097	0.861426049
ADAM9	0	0	0.321936369	0.012790799	0.46433986	0.37370805	0.194794693	0.345499416	0.121072722	0.564329802
ADAMDEC1	0	0	0	0	0.236646623	0.033279182	0	0	0	0
ADAMTS9	0	0	0	0	0.014675821	0.028754196	0.102744536	0.320919197	1.23825884	0.02600134
ADAP2	0	0	0.018046018	0.006262034	0.875471881	0.036341963	0	0.326156299	0.00637904	0.010111848
ADCY4	0	0.035541824	0.066081773	0	0.009309783	0.005697633	0.05598464	0.009291983	0.715713946	0.00403193
ADCY7	0.074320147	0.03926182	0	0.042868678	0.246127746	0.067981248	0.051063768	0	0.008703356	0.08747445
ADD1	0.154583475	0.091999052	0.610295615	0.190320818	0.247669502	0.595024836	0.616638373	0.557290295	0.437718058	0.458589563
ADGRA2	0	0	0.029056149	0.005724369	0	0.265448102	0.356703977	0.339681915	0.092362213	0.006225955
ADGRE2	0.212811567	0	0	0	0.381637859	0.035894139	0.018716775	0.014626097	0.003365252	0.031367852
ADGRE5	0	0.263282618	0.094381264	0.398173967	0.355294846	0.062062143	0.142091073	0.323407565	0.04869977	0.347731383
ADGRF5	0	0	0.03530213	0.007876216	0	0.04235915	0	0.169795314	0.466299355	0.024068313
ADGRG1	0	0.05688056	0.738952541	0.061562147	0.073537753	0.017376669	0	0.030742198	0.472592813	0.739586684
ADGRL4	0	0	0.056577144	0	0.009355286	0.073787485	0.017446613	0.016299185	1.528497424	0.023868554
ADH5	0.338244706	0.279765451	0.948501855	0.329109639	0.518295599	1.081311497	0.935368951	0.720528128	0.376262632	1.181085063
ADI1	0.729852348	0.165268082	1.165301972	0.266930447	0.692067581	1.028399078	1.07449058	0.986758071	0.517985755	0.881047129
ADIPOR1	0.120809548	0.22702842	0.525899768	0.221944545	0.754529245	0.543706047	0.349284703	0.322926459	0.41567998	0.777571639
ADK	0	0.04557367	0.775706227	0.100442956	0.236759481	0.218366791	0.302764099	0.256449086	0.108792877	0.479988811
ADM	0.065952738	0.037738519	0.682651346	0.037340924	0.449048055	0.409302997	0.80243951	0.101319499	0.557678673	0.697009128
ADNP	0.135798722	0.050337721	0.153252416	0.083177286	0.106689286	0.256578465	0.100783279	0.103318562	0.142849857	0.472863186
ADORA3	0	0	0	0	0.247304108	0	0	0	0.003453246	0
ADPGK	0.219411052	0.585080965	0.351489782	0.160348245	0.730741188	0.394840156	0.388338264	0.146100314	0.254899059	0.548910216
ADPRHL2	0	0.105282624	0.474949129	0.0491514	0.354049771	0.39265986	0.210206578	0.166098193	0.175856652	0.497473299
ADPRM	0.200219301	0	0.156097712	0.05555611	0.070810701	0.18818467	0.064954593	0.13952747	0.071190678	0.109043785
ADRBK2	0	0.242914333	0.069967596	0.016173887	0.15654171	0.038865139	0	0.024270146	0.002785135	0.019089354
ADRM1	0.444695751	0.29510814	0.780302684	0.408522426	0.876549023	0.922815495	0.634445935	0.721120642	0.734418314	1.537640428
ADSS	0.364904795	0.097216119	0.614650413	0.183520062	0.372747745	0.359407411	0.224902001	0.255395987	0.366717225	0.831581736
AEBP1	0	0.159040774	0.051853959	0.019795756	0.031027025	1.971421682	1.527787963	1.122980048	0.155136732	0.022664394
AFAP1L1	0	0	0	0	0.002378905	0.003663773	0.015315378	0.016235539	0.312119945	0.028958055
AFF3	0	0.103861917	0	0.006943769	0.055313555	0.013742998	0.053050274	0	0.043710176	0
AFTPH	0	0.216702951	0.268633723	0.153994964	0.288674209	0.126760672	0.017285142	0.096454735	0.1523085	0.177992363
AGPAT2	0.281948938	0.208775268	1.019691887	0.127172017	0.729409562	0.539714671	0.541444554	0.328644868	0.450441271	1.006440481
AGR2	0.058953858	0	1.968467935	0.012504215	0.020330261	0.026292797	0	0	0.011147007	0.817135986
AGTRAP	0.212627134	0.083312189	0.61077834	0.206955663	0.569056243	0.643500745	0.459688021	0.334692953	0.50622145	1.217378974
AHCY	0.132765604	0.182967602	0.72144107	0.111457119	0.396123236	0.577848477	0.433007532	0.306965806	0.256043816	0.663784356
AHCYL1	0.064128964	0.172287707	0.492628619	0.066029036	0.39126983	0.534519537	0.435070372	0.496530476	0.321048605	0.48207379
AHNAK	0.412970833	0.617611634	0.889351665	0.43936564	0.625984986	0.798417428	0.772528784	0.840324005	0.928388227	1.354082909
AHSA1	0.354129073	0.513978038	0.470114148	0.832196775	0.716289068	0.650378514	0.535500866	0.508225587	0.58314034	0.592832744
AIF1	0.199469828	0.108338466	0.026822972	0.048747551	2.380975254	0.057458282	0.033953212	0.043047222	0.025292116	0.029606019
AIM1	0	0.138371192	0.373890517	0.143948867	0.280386022	0.038165854	0.07497563	0.008861788	0.050923481	0.345907323
AIM2	0.058953858	0.375894203	0.0259759	0.024889445	0.100376965	0.009080205	0	0.008305543	0.049105034	0.487869047
AIMP2	0	0	0.401041398	0.054030148	0.271124039	0.367648621	0.141984267	0.199413162	0.193674096	0.478356546
AK1	0.06288647	0.03926182	0.305989289	0.063526875	0.149479317	0.550719662	0.613341825	0.823210217	0.4887384	0.809655886
AK2	0.200989768	0.469996708	0.768308801	0.224437157	0.661652953	0.735989587	0.559189159	0.437267669	0.7659534	0.939168012
AK3	0.192913647	0.048143041	0.653896481	0.185135031	0.204313574	0.673885407	0.702690554	0.528527586	0.32024736	0.507490603
AK4	0	0	0.351190472	0	0.014558917	0.040558601	0.11355204	0.055062569	0.069100213	0.315226767
AKAP12	0.430357854	0	0.029256826	0.035482959	0.02651845	0.893691861	1.186977036	0.751792453	0.609414476	0.735095071
AKAP5	0.056680584	0.056457228	0.026281672	0.059361196	0.014019014	0.039374244	0	0	0	0.006263934
AKIP1	0.082912483	0	0.167843293	0.107133841	0.451049699	0.445629373	0.339987079	0.193666888	0.208254681	0.478924442
AKIRIN2	0.067197791	0.519064219	0.231074188	0.327736236	0.523978424	0.328688051	0.130026792	0.220884938	0.304866632	0.549840592
AKNA	0.070566646	0.144647625	0.086128939	0.338131556	0.17012951	0.081601147	0.060340054	0.082850844	0.048737186	0.153259854
AKR1A1	0.562258202	0.228138073	0.932956191	0.205486247	1.28066019	1.11194257	0.734053822	0.474463383	0.593929711	0.839554994
AKR1B1	0.295323319	0.490077803	0.541425838	0.294411883	1.119971137	0.717537243	0.923056251	0.381591829	0.309746691	1.262218256
AKR1C1	0	0	0.271039766	0.018691283	0.004134918	0.069293195	0.707383169	0.247029541	0.022348447	0.365466084
AKR1C3	0	0	1.390780538	0.063843135	0.099719796	0.119665961	0.404075134	0.204398473	0.51411791	0.733666263
AKR7A2	0.079785417	0.080513372	0.567032483	0.231644759	0.581150606	0.998523114	0.948859599	0.426295553	0.346863585	0.823947716
ALAS1	0.692719266	0.060727285	0.562419757	0.086588416	0.429886671	0.183712635	0.05894335	0.250890879	0.095757977	0.314749736
ALCAM	0.071339341	0	0.367197705	0.012516469	0.83074217	0.063237821	0.196467998	0.195689012	0.035184835	0.770175373
ALDH16A1	0.220122156	0.166330055	0.367812129	0.078803119	0.344817669	0.28984377	0.184237308	0.133631727	0.277515921	0.416878873
ALDH1A1	0.861445781	0	0.266337001	0.006518767	0.117965053	0.314240546	0.445669725	0.219078726	0.032571378	0
ALDH1A3	0	0	0.153552019	0	0	0.315035796	0.546732924	0.034225247	0.129295244	0.081645609
ALDH7A1	0	0.042774853	0.885210132	0.005813244	0.13434039	0.360318897	0.2317317	0.228883995	0.167074974	0.32402589
ALDOA	1.393489457	1.434515946	1.837795199	1.48713688	2.024209937	1.906613493	1.627494412	1.845218872	1.452510689	1.964572632
ALG14	0	0.049336475	0.311871411	0.017707132	0.117350587	0.274808039	0.289284132	0.146958512	0.104877942	0.363492498
ALG3	0.06288647	0.056186643	0.38400714	0.101813209	0.406963949	0.541861859	0.47355068	0.208367246	0.284034719	0.829001357
ALOX5	1.165816314	0.212285743	0.962727243	0.006568921	0.994027437	0.012009207	0.022347401	0.008305543	0.029902509	0.095290039
ALOX5AP	2.135840427	0.525737543	0.113432459	0.964627997	2.089281771	0.130415201	0.055351168	0.067579452	0.035696459	0.152930952
ALS2	0.064128964	0.04557367	0.05884694	0.012377014	0.030070235	0.028954498	0	0.063352085	0.069633566	0.065021379
AMD1	0.362114893	0.749318557	0.434253645	0.795883578	0.642773656	0.449928922	0.454685939	0.531308306	0.457471581	0.703108492
AMDHD2	0.198971219	0.168266613	0.076612574	0.044839394	0.25823785	0.204534466	0.177184419	0.054681792	0.083635051	0.157245732
AMIGO2	0.077320376	0	0.311404288	0.033907545	0.095104986	0.239339825	0.012370507	0.229118402	0.070444689	0.400544742
ANAPC11	0.517904717	0.33545142	1.291862384	0.636231832	1.353900434	1.415317716	1.056936959	1.06195181	0.939457321	1.639620347
ANAPC13	0.455958499	0.158753055	0.724793008	0.16128451	0.372102162	0.621745574	0.870348079	0.53889803	0.403004527	0.729675936
ANAPC16	0.444270552	1.038539158	1.383219221	0.982878967	0.806143539	0.855513358	0.871807879	1.134688831	1.009153009	0.80745037
ANGPT2	0	0.108022533	0.103478382	0.025366175	0.016922382	0.563002931	0.053165097	0.845491777	0.464180263	0.048515773
ANGPTL2	0	0	0.021902828	0	0.015347423	0.719715203	0.595189251	0.175204022	0.239213777	0.309956964
ANKH	0	0.167580555	0.130879609	0.184408643	0.358317926	0.8528575	0.298517041	0.117499887	0.136323708	0.787949638
ANKHD1	0.056680584	0.11313701	0.082489799	0.147416582	0.131335844	0.065138741	0.143992967	0.088261637	0.133149946	0.083003447
ANKLE2	0.264713578	0.198239445	0.408889076	0.189737382	0.233222662	0.467992914	0.20509176	0.218065922	0.243216136	0.779464392
ANKRD10	0.280329567	0.172449175	0.272990088	0.193089327	0.360752464	0.680708091	0.61587103	0.59515521	0.4506823	0.497668704
ANKRD12	0.353703384	1.266587658	0.853092676	1.036988026	0.891805859	0.748471463	1.010866788	0.72126264	0.758564426	0.613296797
ANKRD22	0	0	0.146805076	0.011621155	0.332675279	0.012180482	0	0	0	0
ANKRD28	0.984512285	0	0.237104728	0.329557344	0.342156916	0.354057612	0.319892004	0.062393013	0.620011683	0.391301129
ANKRD37	0.435057776	0.384275314	0.260070165	0.481042871	0.441858051	0.103881189	0.310756656	0.239721449	0.263919382	0.250234723
ANKRD44	0.21198333	0.375080532	0.047272499	0.273175101	0.276576383	0.065302159	0.020237884	0.066147353	0.044413294	0.098839284
ANKRD6	0	0	0.035710317	0.007124617	0.0049249	0.085666199	0.042554675	0.037885086	0.021459037	0.266940755
ANKRD65	0	0.041470469	0.533970568	0.017281038	0.051416016	0.228914384	0.27444785	0.007264898	0.214889346	0.447811578
ANO1	0	0	0	0.014183472	0.006683999	0.387720888	0.146144692	0.214682426	0.006442047	0.478009556
ANP32A	0.635614724	0.352546515	0.794049073	0.384883202	0.806187499	0.490418039	0.229772835	0.391616208	0.432547146	0.692770616
ANP32B	0.740746563	0.986253518	1.031163734	0.782489277	1.168437524	0.745250934	0.865364142	0.89605177	0.904746512	0.929227364
ANP32E	0.273583916	0.220238522	0.275753279	0.483086508	0.428838189	0.31622694	0.359303497	0.351140009	0.300471497	0.363481436
ANPEP	0.056680584	0	0	0	0.364205939	0.152575675	0.251246515	0.034452424	0.007347356	0.050557447
ANTXR1	0	0	0.087230364	0	0.04235246	1.225602048	0.565837582	0.292725842	0.019086315	0.360408705
ANTXR2	0.154105563	0.134256485	0.094360712	0.102645362	0.228512235	0.525447196	0.490599915	0.230530719	0.06827479	0.899174785
ANXA1	2.94125985	0.314721965	1.585728163	1.722001164	1.914348845	1.479286688	1.349541684	1.495986795	1.636920936	1.799223054
ANXA11	1.011431209	0.510530608	1.350102698	0.720874078	1.104839459	1.197786079	0.814571037	1.024520665	0.634208191	0.660256739
ANXA2	0.496426245	0.741120504	2.096750814	1.064807231	2.24557479	2.170941482	1.933919669	1.682405251	2.209953732	2.436197611
ANXA2R	0.254844986	0.04569599	0	0.225567011	0.068065054	0.063496235	0.032560487	0.008133465	0.312176427	0.035273063
ANXA4	0.796529693	0.155338901	1.332355593	0.140128622	0.560807105	0.767242398	0.741715805	0.642588599	0.507633742	0.829199097
ANXA5	0.673746408	0.29980464	0.849810706	0.607073129	1.986191086	1.711267005	1.7699319	1.564594292	1.161079238	1.39838432
AP1S1	0.069809229	0.103340356	0.904338312	0.165192176	0.515281738	0.698623666	0.503690515	0.34654183	0.409931018	1.131849719
AP1S2	0.781292374	0.444336937	0.095005312	0.217099269	1.005073705	0.375317675	0.075547377	0.445997589	0.745211152	0.393005102
AP2A2	0.083455667	0.077000339	0.18170058	0.107161731	0.457314775	0.293677969	0.260370178	0.195429762	0.316315669	0.299456154
AP3S1	0.379270237	0.372469594	0.623216289	0.317087726	0.655503061	1.200721682	0.789470002	0.890156182	0.481486638	1.124882558
APAF1	0.070566646	0	0.098768644	0.035435553	0.198935864	0.088410204	0.018150063	0.049027039	0.118215877	0.132336645
APBA2	0	0	0	0.060584078	0.00379073	0.344655801	0.124103899	0	0	0.004399491
APBB1IP	0.150214818	0.501070938	0.028460659	0.592208609	0.702063728	0.016069636	0.04909522	0.009291875	0	0.004125138
APEH	0.210151234	0.16735835	0.43514268	0.078488506	0.229769301	0.299253338	0.216189511	0.137683205	0.065865573	0.594481857
APEX1	0.146773508	0.58904087	1.108422941	0.342317354	1.021616195	1.091168627	0.680980195	0.663164749	0.704166323	0.892175705
APH1A	0.123954024	0.396358225	1.010893757	0.283888026	0.935642936	0.899449364	0.715434128	0.430291281	0.645679732	0.950488671
APH1B	0.133977977	0	0.195456785	0.030175002	0.240982194	0.199780554	0.096138723	0.147058865	0.128833533	0.116685969
APIP	0.142753847	0.037738519	0.334234403	0.112519988	0.489554619	0.229899711	0.27583795	0.228277711	0.209906263	0.272185721
APLNR	0	0	0	0	0.011375341	0.0399256	0.009361454	0.040123869	0.559346367	0.007586714
APLP2	0.425612841	0.106468024	1.376640414	0.224766168	1.226684033	0.412713628	1.234030648	1.166893592	1.134166323	1.826858576
APMAP	0.154207019	0.172989182	0.826597825	0.432177152	0.629683485	0.706852872	0.504738124	0.431790456	0.446248355	1.2315185
APOBEC3G	0.185519791	0.233322415	0.284094746	0.881232711	0.278059652	0.201140742	0.201472762	0.16734341	0.133292441	1.177440372
APOBEC3H	0	0	0.014566787	0.144841489	0.020736069	0	0	0.014910515	0	0.014557029
APOC1	0.732582088	0.057766686	0.176126773	0.058442013	1.438224711	0.105969794	0.268958186	0.137893039	0.043429084	0.054900647
APOD	0.075702216	0	0.096489185	0.056104011	0.067930581	1.006243137	2.079545994	0.099418233	0.32719418	0.332899336
APOE	1.170228487	0.115443154	0.205180057	0.140406724	1.581668911	0.867867423	0.793623265	0.860776716	0.167896787	0.16348534
APOL1	0	0.049395185	1.030096822	0.04757944	0.197333436	0.534107795	0.697897708	0.195824865	0.612828555	0.282705475
APOL3	0	0.165809435	0.241915307	0.204362973	0.25532064	0.187589753	0.394110562	0.223721769	0.504285135	0.163273753
APOO	0	0.095796689	0.20675003	0.050082552	0.164020496	0.14667184	0.107943897	0.08503997	0.096058751	0.415073653
APP	0	0.470672305	1.500892952	0.073531306	0.552670692	1.511064153	1.559797263	1.275878613	1.767174079	1.21622934
APTR	0	0.056457228	0.122941778	0.029634053	0.032573341	0.082704112	0.073542246	0.033334829	0.04469343	0.065673878
AQP1	0.056680584	0	0.130349279	0.027822734	0.08375816	0.073505394	0.347595164	0.210198108	2.229748781	0.055745149
AQP3	0.145404765	0	2.121423605	0.463548454	0.221645386	0.08304533	0.068733718	0.085627171	0.165982307	0.795196354
ARAP2	0	0.145761052	0.072882795	0.325950416	0.108846542	0.005947091	0	0.017282652	0.088732764	0.158223141
ARAP3	0	0	0.051375854	0	0.014921294	0.004891419	0.010879548	0.008768695	0.186120141	0.11105211
AREG	1.877618658	1.18722374	0.307345167	0.587263439	0.72829204	0.060767409	0.107384064	0.037663903	0.061593864	1.294679129
ARF3	0.115634441	0.136664013	0.430547414	0.194149696	0.747250457	0.681307473	0.472959544	0.394883211	0.451415549	0.659114791
ARF4	0.783486611	0.138118373	1.096360128	0.555929336	1.012881668	1.9086537	1.586471504	1.115087386	0.826433804	1.816356169
ARF6	0.526590336	0.680177415	0.793301838	0.865184887	0.898088359	0.563759149	0.333479596	0.398092253	0.478538372	0.749236744
ARFGAP1	0	0	0.191346145	0.069226171	0.128982848	0.397351454	0.175513085	0.069248621	0.129937621	0.510533767
ARFRP1	0.079785417	0.266974621	0.476795703	0.166448849	0.281082461	0.633591653	0.479248735	0.445322482	0.471480172	0.948088626
ARG2	0.1323828	0	0.310090715	0.07951172	0.071461807	0.042454976	0.12986215	0.067255726	0.086135156	0.343938047
ARHGAP1	0.153747024	0.092170038	0.233362743	0.082226864	0.135653142	0.5165135	0.310222417	0.504193469	0.110871228	0.379507602
ARHGAP15	0.224005391	0.66744747	0	0.585360359	0.430581885	0.044546678	0.089224894	0.416080451	0.004054517	0.003590271
ARHGAP18	0.597106932	0.096415372	0.202641937	0.156261623	1.310910956	0.415586615	0.274022743	0.07496169	0.267901405	0.171903638
ARHGAP22	0	0	0.103944737	0	0.222337516	0.079376945	0	0	0.019104259	0.422955212
ARHGAP24	0	0.487608479	0	0	0.177528888	0.192075243	0.096933889	0.139678499	0.038666788	0.034384705
ARHGAP25	0.135798722	0.237119381	0.044699683	0.222430869	0.307296155	0.01054726	0	0.017209637	0.050711009	0.013699407
ARHGAP29	0.073483547	0	0.281177882	0.005949377	0.00568427	0.076377471	0.094263415	0.702432582	1.51076879	0.21109542
ARHGAP30	0.205503281	0.355834203	0.094174499	0.459396226	0.539069652	0.004329804	0	0.015383855	0.002785135	0.027532265
ARHGAP4	0.083452821	0.26649697	0.034289359	0.258477533	0.496415445	0.015451266	0	0	0.158113685	0.032513987
ARHGAP42	0	0.048914119	0.0232096	0.006807323	0.016101273	0.097200057	0.075850605	0.171914903	0.011100381	0.070484746
ARHGDIB	2.278182962	1.712231654	1.12599685	2.243377322	2.138609627	0.390209461	0.511041197	0.510970055	1.195041775	0.4962077
ARHGEF1	0.142631959	0.485051433	0.207748243	0.668687724	0.404569526	0.299798517	0.171067966	0.140737988	0.332305776	0.423368641
ARHGEF11	0	0.035541824	0.017876711	0	0.038019968	0.030658359	0.022347401	0	0.02730083	0.021849824
ARHGEF12	0	0.049395185	0.397591466	0.047627021	0.070152519	0.346060531	0.23509937	0.297124512	0.502706907	0.550072802
ARHGEF15	0	0	0	0	0	0	0	0.009037252	0.448880133	0.00357785
ARHGEF3	0	0.091334501	0.146286759	0.20941079	0.16989573	0.100628318	0.156918723	0.085449061	0.478769225	0.415134122
ARHGEF35	0	0	0.271854557	0.030168974	0.02436274	0.042334789	0.054260611	0.007825259	0.018746788	0.289349193
ARHGEF6	0.491760987	0.09074019	0	0.106290545	0.179889934	0.048200755	0.039603265	0.081742888	0.020948921	0.04202093
ARID3A	0	0.30813635	0.080935134	0.066889021	0.206467859	0.218349065	0.055371713	0.042388113	0.041766953	0.137845134
ARID5B	0	0.90341947	0.815696815	0.98765264	0.384136583	1.317932216	1.095439236	1.467594433	1.293484283	0.511162596
ARIH1	0.233828385	0.096148594	0.285268925	0.214312875	0.330290273	0.243700114	0.202201951	0.186266871	0.248541047	0.291497746
ARL1	0.143914381	0.203474398	0.762620352	0.153595713	0.483881489	1.09297234	0.954630174	0.63010444	0.459258772	1.166588986
ARL11	0	0.051367527	0.040955006	0.010719882	0.194768619	0	0	0	0.003269119	0.007136849
ARL15	0	0	0.184850812	0.029751545	0.067153872	0.073786807	0.054088266	0.015193168	0.199595621	0.101742947
ARL2BP	0	0.206890586	0.384778038	0.298644957	0.429534921	1.058788976	0.67360403	0.470838902	0.503149163	0.660496967
ARL4C	0	0.432395125	0.113045334	0.570001899	0.666729983	0.669670631	0.151727152	0.032161704	0.109079896	1.252327368
ARL5A	0.351185958	0.692751126	0.458535468	0.381361782	0.835652945	0.92845717	0.641148474	0.67052945	0.517092443	0.672477351
ARL6IP1	0.883380428	0.686019762	1.247662005	0.764328513	1.265051697	0.821395488	0.789847988	0.650179064	1.010849531	0.886128122
ARL6IP5	1.039615781	1.125737044	1.408719134	1.247715311	1.526766542	1.093370417	1.492345255	1.329531302	1.047084908	1.462705671
ARL6IP6	0.067197791	0.34139937	0.397879546	0.28781253	0.260343743	0.247170384	0.121009993	0.251627571	0.248007049	0.565360232
ARL8A	0.065377046	0	0.131406319	0.056305138	0.29569361	0.259812304	0.073022332	0.16741658	0.180538554	0.21536842
ARL8B	0.213924099	0	0.256330891	0.131098651	0.454626702	0.368114518	0.236309076	0.154157772	0.201681904	0.564217884
ARMC10	0.159806568	0.098465804	0.555240562	0.147630958	0.309961229	0.527951431	0.383329654	0.288864329	0.291249309	0.76040905
ARMCX1	0.277851756	0.084245322	0.353749949	0.006036596	0.265652236	0.417204733	0.466999994	0.307924886	0.237996607	0.121519701
ARMCX2	0.056680584	0.049336475	0.232962606	0.006150677	0.080039006	0.44106998	0.230265076	0.257548679	0.101017648	0.183696822
ARMCX3	0.669939421	0.158649101	0.480729687	0.198709809	0.426555126	1.020509341	0.732107743	0.568159205	0.451243671	0.580918709
ARMT1	0.131898476	0	0.19815009	0.082207899	0.541460055	0.217498757	0.262801894	0.155301287	0.075140283	0.399038255
ARPC1A	0.370457418	0.21786274	0.991089051	0.187268126	0.401016129	0.783254249	0.466049359	1.373889946	0.614744543	1.475895869
ARPC2	1.184844328	1.866800644	2.046495234	1.942841096	2.222235905	2.026982266	1.326802813	1.626741905	1.612615186	2.002408573
ARPC3	1.49059316	2.003680167	1.867996288	1.793964839	2.296554953	1.710853906	1.305685471	1.339747144	1.604581296	1.920562394
ARPC4	0.354658555	0.602395138	0.944551665	0.579177289	1.397087299	1.092291741	0.721098203	0.747040473	0.838505455	1.251998022
ARPC5	0.775388558	0.56934704	1.213833096	0.84129223	1.796638111	1.363056607	0.89747263	1.645598892	0.95868328	1.586924112
ARPC5L	0.056680584	0.398294549	0.824494508	0.546552681	0.518375376	0.662154312	0.359573103	0.425289051	0.789306959	1.148967582
ARRB2	0.340720565	0.098112903	0.098227266	0.26372627	0.908360236	0.075038142	0.103880423	0.097468362	0.031969026	0.023996042
ARSA	0.1457734	0.108631009	0.141774753	0.025159739	0.340669425	0.372317559	0.346398628	0.105762226	0.110316301	0.399241825
ARSD	0.146422748	0.099019807	0.258076552	0.010203158	0.139189758	0.162753751	0.153622005	0.06007811	0.14255197	0.303820332
ASAH1	1.516204326	0.699153249	1.244246814	0.157025678	1.355240429	0.832650959	1.019420903	0.837486127	0.359651458	0.614093143
ASAP1	0	0.05168281	0.145136612	0.094912067	0.209923964	0.436100095	0.176706598	0.232965011	0.553490791	0.248220229
ASAP2	0	0	0.164900525	0	0.018182626	0.081208781	0.087963848	0.173415117	0.251760985	0.593535737
ASB1	0	0.102547133	0.244606178	0.076833412	0.14153175	0.193603253	0.064145975	0.144783774	0.012705149	0.365426824
ASCL2	0	0	0.272036623	0.042166518	0.217309281	0.014858401	0.026793089	0.007009106	0	0.076132526
ASF1B	0	0	0.066316422	0.005537638	0.149454638	0.008568212	0.015364629	0	0.012089259	0.138975934
ASGR1	0	0	0.028034227	0	0.44374303	0.004011082	0	0	0.139933123	0.010659288
ASL	0.213781381	0	0.288041416	0.131100884	0.269321306	0.176795126	0.197196016	0.125796951	0.411396753	0.784970524
ASNA1	0.211707965	0.122777897	0.743213435	0.326211701	0.761202772	0.919428253	0.687048573	0.551366449	0.513298082	1.138610516
ASPH	0.079785417	0.09126966	1.074021137	0.03274347	0.528261352	0.913462766	0.731192006	0.45397922	0.93918318	1.339599403
ASPN	0	0	0.022031864	0.006456825	0.011607452	1.236208835	0.410178571	0.354909775	0	0.007043314
ATF3	0.378893474	0.354580992	1.107877006	0.364343483	0.925277747	0.333570345	1.33172164	1.381813691	0.920216873	0.170896155
ATF5	0	0.271430354	0.196994016	0.03473891	0.509394359	0.190400076	0.042646502	0.071472243	0.073178447	0.196400282
ATG3	0.348853482	0.09873166	0.507518642	0.258362203	0.986654027	0.606705533	0.587962944	0.418560441	0.506591729	0.842932042
ATG4C	0.14633929	0.163073248	0.158091988	0.041782351	0.321391276	0.162247439	0.098128477	0.120335929	0.155156416	0.105162731
ATOX1	0.205162288	0.079208988	0.867517984	0.248397365	1.224380518	1.333090355	0.872196946	0.795244016	1.082202513	1.132154445
ATP13A3	0	0.088348523	0.022642884	0.049822915	0.312832865	0.191004859	0.15023005	0.036249294	0.148994441	0.321137446
ATP1A1	0.444084457	0.531161899	1.149396135	0.669248549	0.845297674	0.763796681	0.820026182	0.825468392	1.206102871	1.479469614
ATP1B3	0.391099203	0.918475984	1.064951153	0.649437287	1.581409861	1.107020659	0.972935802	0.998287954	1.326293728	1.301898765
ATP2A2	0.139077236	0.051367527	0.322298612	0.091702951	0.333155784	0.423145938	0.298157419	0.357839808	0.324607061	0.758583919
ATP2B1	0	0.843063747	0.472460059	0.297005997	0.777727333	0.529616262	0.581880326	0.405223333	0.521823069	1.060967806
ATP2C1	0.067197791	0.092283656	0.361818753	0.081647151	0.519337178	0.335507419	0.143119216	0.060359467	0.245875663	0.406587774
ATP5C1	0.743014189	0.632120089	1.427987305	0.65525403	1.416762703	1.368161043	1.06670602	1.078653521	1.057079882	1.199970734
ATP5D	0.977545191	0.610500781	1.51894948	1.080850767	1.419073393	1.435089986	1.327113991	1.390288174	1.279984195	1.59682177
ATP5G3	0.784280565	0.816434548	1.653296972	0.875626249	1.713492489	1.572758109	1.471822829	1.380112723	1.089639705	1.655214677
ATP5H	0.613681535	0.393990388	1.375411548	0.695703561	1.458825447	1.261226773	0.975120948	1.188475825	1.024944887	1.434075656
ATP5J2	0.941981483	0.667623478	1.508343621	0.752838038	1.633163702	1.264530661	0.994429257	1.076793389	0.805211941	1.691109342
ATP5L2	0	0	0.089951228	0.022594767	0.06267603	0.037083917	0.030577529	0.035375588	0.027930179	0.036156513
ATP6AP1	0.453989439	0.145178933	0.849388833	0.170046603	1.142159674	0.732414774	0.578464732	0.45796118	0.532789286	0.945490811
ATP6AP2	0.579118281	0.543701056	1.252125526	0.535989627	1.492641611	1.49794588	1.425432571	1.164684519	0.777099979	1.309237194
ATP6V0A1	0	0.26395713	0.085733649	0.055476291	0.383409709	0.12971888	0.253961663	0.088453315	0.139866831	0.05031959
ATP6V0B	1.277499855	0.802684523	1.152174336	0.604127223	1.859335446	1.295540609	0.987796776	0.93924245	1.037107413	1.64467661
ATP6V0D1	0.289310745	0.546351434	0.709808572	0.307119118	1.196664771	0.823370713	0.635732827	0.670544679	0.416063679	0.774365167
ATP6V1A	0.072944618	0.055886998	0.157348171	0.071700648	0.43998301	0.274974335	0.136800251	0.116520007	0.166633956	0.364538601
ATP6V1B2	0.081920605	0.037738519	0.222302022	0.190130494	1.055220939	0.583899882	0.274155239	0.267084542	0.195933483	0.331664023
ATP6V1C1	0.056680584	0.233188783	0.233234259	0.061867216	0.412008743	0.292288235	0.359473482	0.1732515	0.175747121	0.287407713
ATP6V1D	0.340663255	0.250309529	0.817583764	0.249059979	0.616449789	0.788358408	0.496497048	0.47809476	0.311675659	0.881094449
ATP6V1F	1.706500084	0.798550673	1.31099546	0.71403439	1.853921142	1.26160585	1.098500497	0.863812096	0.834076635	1.506315886
ATP6V1G1	1.42163016	1.539629865	1.670905929	1.21737478	1.561947197	1.633474673	1.618809468	1.572768925	1.146777158	1.875670822
ATP6V1H	0	0.189069099	0.703449502	0.275828887	0.519532066	0.481236954	0.378026879	0.26483292	0.204963184	0.527410902
ATP9B	0	0.052539233	0.187130921	0.038050612	0.096222169	0.082916797	0.130733044	0.045937126	0.104193371	0.115297142
ATPAF2	0	0.101460668	0.284819371	0.031183665	0.366013859	0.1657088	0.053157357	0.111355581	0.076869894	0.175454823
ATXN3	0	0.052539233	0.298588257	0.117926648	0.266623747	0.375205842	0.254736898	0.197124787	0.531429212	0.258367787
AURKAIP1	0.7430289	0.48084302	1.231846511	0.658982396	1.156498543	1.165112828	0.937890757	0.93266336	0.867535218	1.560477696
AURKB	0	0.057954299	0.017278742	0.006137444	0.103636749	0.013675427	0	0.025208918	0.011952181	0.123000112
AVPI1	0	0.107376735	0.493298039	0.139813795	0.359336851	0.094819198	0.167970929	0.104023709	0.047245881	0.199941935
AXL	0	0	0.272492494	0.031952338	0.71932794	0.802031034	0.483049303	0.879367935	0.011725298	1.082215133
B2M	3.489508413	3.360417483	2.746436172	3.422541813	3.014299923	2.796743365	2.826495693	2.95481848	3.003128734	2.685931448
B4GALT4	0.131402404	0.310283814	0.450770907	0.097093095	0.103644227	0.233260445	0.289427609	0.130534884	0.041632809	0.314258151
BACH2	0	0	0.026281672	0.023198494	0.018191707	0.085932134	0.018599671	0.010320214	0.009802731	0.294625436
BAD	0.271225036	0.200182669	0.668892277	0.154303436	0.383887436	0.880565641	0.645381406	0.641892609	0.609925679	1.00276424
BAG3	0.367202909	0.33338666	0.157325997	0.829739668	1.115523346	0.438882041	0.635189746	0.716846547	1.014895737	0.638536053
BANK1	0	1.90282011	0.059046409	0	0.141837142	0	0	0.010086585	0.008031769	0.153024526
BASP1	0.066761998	0.478235744	0.22230298	0	0.459692916	0.846288155	0.745370666	0.041921172	0.036762073	0.005264942
BATF	0.154251824	0	0.383580634	0.638378352	0.277268488	0.005921375	0.276437923	0.017091968	0.028857286	0.069584685
BATF3	0	0	0	0.014409177	0.115760633	0.100640019	0.028062298	0.109610823	0.061178889	0.006459866
BAX	0.452178443	0.72198111	0.62986372	0.60184838	1.094304462	1.065645421	0.637242823	0.604108629	0.619380184	0.938823528
BAZ1A	0.466602524	0.738177771	0.81801412	0.752238433	0.876313354	0.638431228	0.444843856	0.408489793	0.734755525	0.630648447
BAZ2B	0.354315779	0.144784939	0.610580765	0.12678897	0.412720667	0.537643747	0.559133258	0.157704637	0.625558514	0.380716228
BCAM	0.072944618	0	1.182194296	0	0.026580216	0.061501327	0.128781285	1.204872631	1.478871482	0.031284533
BCAP29	0.201661465	0.373271963	0.564566119	0.215265352	0.456734651	0.690576612	0.528170426	0.566681208	0.697791141	1.018428001
BCAP31	0.571193424	0.498491459	1.728136347	0.594642926	1.236768586	1.050193363	0.749349843	0.659742193	1.354247534	1.604758211
BCAR1	0.073811746	0	0.28926868	0.005570987	0.014334414	0.656218051	0.359670291	0.365964373	0.551948534	0.385388463
BCAR3	0	0.041470469	0.126533052	0.005787682	0.036197814	0.10784389	0.056632458	0.136867876	0.102562007	0.54704216
BCAT1	0	0	0	0.006750139	0.335264737	0.329450751	0.174739069	0	0.016058774	0.211732493
BCAT2	0.065952738	0.056186643	0.816330517	0.053677099	0.171921919	0.161895806	0.18580038	0.148103012	0.187508018	0.376940864
BCKDK	0.149405558	0.05147837	0.445717509	0.054148851	0.670665389	0.571511356	0.380279555	0.342250844	0.372353679	0.428904874
BCL11A	0.056680584	0.463170469	0.124816269	0	0.142829691	0.011061589	0	0	0	0.050434435
BCL11B	0	0.053155819	0.116035227	0.255077942	0.009424969	0.01156367	0	0	0	0.090109427
BCL2A1	0.312921081	0.596118243	0.051364738	0.15202235	0.985886549	0.011241987	0.015644885	0.010812388	0.004566467	0.194895987
BCL2L1	0.066761998	0	0.263456863	0.108490476	0.219565707	0.276742401	0.217528558	0.27874411	0.225397127	0.785282396
BCL6B	0	0	0	0	0	0	0.014162018	0	0.301844151	0
BCLAF1	0.306100507	1.224020132	0.781163134	0.697006086	0.648590277	0.847763564	0.871303689	0.825832458	0.839699342	0.794303952
BDH2	0.123082822	0	0.665634984	0.095584653	0.202276943	0.572229605	0.874247527	0.437933454	0.474088721	0.364917583
BET1	0.200401735	0.087133704	0.372739194	0.125984836	0.206780634	0.449163592	0.304959503	0.20424189	0.306899293	0.649732464
BET1L	0.068889517	0	0.049736862	0.049174366	0.079151575	0.205690606	0.058992713	0.034558832	0.049522099	0.350901821
BEX2	0.136571227	0.138592161	0.464410422	0.117323123	0.012018159	0	0.121729989	0.027279674	0.045173093	0.203838803
BGN	0	0	0.073208681	0.047654633	0.066860018	2.344099268	1.854112878	2.008106795	0.422350944	0.063019506
BHLHE40	0.708494874	0.357427608	0.625591694	0.218001633	0.446642092	0.21645338	0.265057671	0.390551479	0.605138227	0.653224797
BICC1	0	0	0	0	0.00260548	0.629750954	0.398945411	0.024197707	0	0.004657062
BID	0.147798422	0.142013578	0.540402274	0.148162867	0.852347725	0.381493925	0.07831848	0.039202659	0.325425105	0.562120513
BIN1	0	0.393024076	0.013442267	0.471567757	0.289684075	0.487926443	0.744436143	0.225993345	0.023039067	0.306071235
BIRC3	1.110565681	1.323989812	0.231369974	1.279739098	0.337148524	0.088574659	0.1332657	0.130785489	0.287365714	0.123345315
BIRC5	0	0	0	0.019228539	0.144203393	0.009466314	0	0.01794268	0.030158295	0.334595773
BLNK	0	0.629799395	0.351623028	0.006219934	0.278071388	0	0	0.007925865	0	0.019399768
BLOC1S1	0.198741071	0.504022733	0.985789042	0.538451128	1.362291005	0.744763664	0.62421538	0.844662372	0.593538156	0.765875435
BLOC1S2	0.217228583	0.364650532	0.447705201	0.254352443	0.689445636	0.433410163	0.25558296	0.206966421	0.236424094	0.686858698
BLOC1S6	0.21333052	0.200549675	0.110239648	0.185835811	0.396134667	0.382764585	0.333418731	0.257133914	0.221328535	0.328757662
BLVRA	0.285639603	0	0.559019713	0.12277486	0.85762461	0.558294844	0.446653413	0.317772085	0.244364086	0.822875686
BLVRB	0.069809229	0.155463218	0.836085425	0.104499907	1.077537648	0.527384215	0.826560738	0.506023152	0.365674611	0.63950024
BMP1	0.163273483	0	0.040093607	0.011360988	0.042087935	1.029407791	0.255460679	0.190206188	0.152305422	0.515940373
BMP2K	0.230497114	0.109419793	0	0	0.426910242	0.093524339	0.062895298	0.055871319	0.126478178	0.092544414
BMP4	0	0	0	0	0	0.333647875	0.469063765	0.03540922	0.406042423	0.073283681
BNIP2	0.278600628	0.286074443	0.384940709	0.23580622	0.60703901	0.481970849	0.260016544	0.262132936	0.649210713	0.503793858
BNIP3L	0.648737501	0.339689944	0.492267547	0.187887255	0.946594577	0.871700401	0.931406517	0.563746899	0.339453037	0.737361526
BOC	0	0	0.028460659	0.013898619	0	0.335362972	0.34129388	0.059715096	0.157205371	0.096982479
BPGM	0.074320147	0.126502829	0.663129039	0.21692628	0.121024704	0.544306439	0.193276532	0.160350329	0.125473664	0.721057981
BRAT1	0.083452821	0.100521925	0.217030136	0.096269515	0.151094229	0.231931375	0.21430744	0.15388939	0.260315346	0.308163662
BRD3	0.074320147	0.211038956	0.39483221	0.089644743	0.188593441	0.379871274	0.402312123	0.371241817	0.206685985	0.212797807
BRI3	0	0.134793664	0.436519795	0.07427459	1.381409368	0.996988567	0.682922625	0.479507067	0.816316469	1.101193942
BSDC1	0.135589489	0.319524012	0.574479293	0.214265426	0.187550726	0.551455209	0.488432809	0.384443389	0.369404445	0.530415532
BSG	0.499698489	0.638425678	1.482044081	0.751197169	1.087438707	1.749489694	1.78671358	1.542386252	1.474752506	1.981023846
BST2	1.405746648	0.613007593	1.574377947	0.655511146	1.618486768	1.103456073	1.360870391	1.142626936	1.699099661	1.355016664
BTBD10	0.215119547	0	0.392495742	0.05409185	0.185511422	0.317505301	0.129915377	0.212125434	0.215366662	0.503554741
BTF3	2.087740487	2.459544001	2.33844916	2.347070863	2.041828576	2.029960533	2.14144353	2.243701617	2.259005433	2.055715156
BTF3L4	0.214539574	0.234818659	0.74977456	0.232373125	0.865036015	0.760906761	0.584915824	0.546784592	0.436747256	0.879103451
BTG2	1.737231573	1.792318825	1.78907084	1.406567458	1.038163053	0.3565031	1.158381982	1.252605942	0.912682751	0.495561663
BTK	0.787828215	0.305123163	0	0	0.460490945	0.004180683	0	0.008100627	0	0.006793667
BTN2A2	0.066739934	0.314726405	0.047429647	0.046680945	0.226093182	0.055239928	0.04959346	0.040088395	0.12015536	0.064267176
BTN3A2	0.3641847	0.506452782	0.314544086	0.545535001	0.352566174	0.688834719	0.364950273	0.275321052	0.481346854	0.331145946
BUB3	0.576794544	0.497981307	0.622264642	0.810223384	0.570489468	0.640861901	0.564206003	0.389883981	0.460249167	0.947172547
BZW2	0.196620855	0.208480943	0.678691506	0.151892853	0.406263479	0.382547394	0.390205738	0.247526902	0.473063415	0.356277661
C10orf11	0.153797651	0	0.198893975	0	0.465255574	0.062389437	0.092287232	0.053969751	0.334319455	0.226347428
C10orf54	0.156907485	0.085044313	0.34585585	0.445611477	1.087924364	0.175664914	0.604872006	0.536735639	0.535392698	0.061733026
C11orf49	0.075702216	0	0.282822856	0.033302898	0.132079304	0.385188856	0.245233587	0.110407335	0.135397785	0.435927981
C11orf96	0.071339341	0.042774853	0.062005973	0.035370256	0.043293257	0.789603416	1.112742053	1.649332637	0.42520362	0.101160165
C12orf10	0	0.22722521	0.499400919	0.166917055	0.321379946	0.502644152	0.428396095	0.495430031	0.403180595	0.838227597
C12orf45	0	0.233591467	0.317158947	0.066813435	0.320199502	0.175919024	0.062937936	0.121412792	0.107589027	0.330776439
C12orf49	0.058953858	0	0.195947207	0.052785446	0.195960213	0.165260481	0.129908547	0.05040348	0.09119441	0.28273442
C12orf57	0.397578115	0.357273738	1.207790821	0.818100302	0.415390579	1.620734559	1.510719626	1.652545472	0.969267525	1.477964526
C12orf73	0	0.03926182	0.2156616	0.017430965	0.114316934	0.160567494	0.140049279	0.065515176	0.050944349	0.305000958
C12orf75	0.19526927	0.366712834	0.234674705	0.539586775	0.21346292	0.665968288	0.335608169	0.997134559	0.052429656	1.563938546
C14orf2	0.513033519	0.828311159	1.351769312	0.832058191	1.50112253	1.340579977	1.28389695	1.156496034	1.158600277	1.507087943
C15orf48	0.069268007	0.111939885	0.196334426	0.051500956	1.338690459	0.05340539	0.031117432	0.014997152	0.026152591	0.531134052
C16orf45	0	0	0.273518989	0.016830728	0.020450702	0.377394237	0.394874438	0.326843409	0.293150252	0.405349541
C16orf72	0.079820662	0.308126555	0.237939436	0.093096289	0.264930022	0.249157822	0.175241325	0.178529445	0.186856005	0.284965813
C16orf74	0	0.052539233	0.745708233	0.017752629	0.030461335	0.014442777	0.078745841	0	0.042245953	0.169987855
C16orf87	0	0.057766686	0.04330621	0.277644641	0.213280832	0.328615279	0.154598725	0.083567454	0.100225686	0.102371035
C19orf24	0.390035903	0.352981616	0.618344121	0.429386429	0.740429416	0.765795506	0.450168804	0.306872753	0.577242872	1.232257582
C19orf33	0	0.056457228	1.229236766	0.042527864	0.085050196	0.040551932	0.029605237	0.06227706	0.068392039	1.300853044
C19orf43	0.876439148	1.566768246	1.519034137	1.159241278	1.304848555	1.420150817	1.226476234	1.334204681	1.415504487	1.516536717
C19orf60	0.745385496	0.748379951	0.846041351	0.624710469	0.992819021	0.933934963	0.925855113	0.654517773	0.756120969	0.571959678
C1D	0.510934076	0.341481255	0.415886434	0.296948069	0.527646905	0.641989833	0.390910675	0.590415204	0.353321362	0.628257387
C1GALT1C1	0.127554788	0.15618095	0.69006941	0.086146706	0.285156837	0.366509282	0.337219967	0.315658583	0.297918079	0.54649789
C1QA	0	0.153048251	0.063985771	0.076878328	2.254738092	0.113393278	0.065708986	0.054224113	0.122572359	0.110029351
C1QB	0.073811746	0.03926182	0.105313223	0.048103752	2.155289026	0.08274502	0.072843024	0.090210368	0.083505207	0.098971872
C1QC	0	0.105812578	0.050493727	0.024054844	2.138472871	0.066969865	0.038235138	0.026246319	0.038892995	0.05528286
C1QTNF1	0	0	0	0	0.027438691	0.335961224	0.338502991	0.829666424	0.299343963	0.164866642
C1R	0	0.042774853	0.486226372	0.049066064	0.060550335	1.99636466	2.544064514	1.835758019	0.624700953	0.545278414
C1S	0	0	0.06050759	0.024987507	0.056252857	2.111860453	2.545467313	1.499829772	0.186016447	0.284210127
C1orf122	0.201396008	0.110539378	0.47303669	0.143644837	0.529338862	1.093324894	0.726791767	0.495898297	0.383094255	0.950240638
C1orf123	0.124330904	0.08495781	0.311980338	0.085545504	0.355289453	0.741424701	0.880376463	0.550925097	0.438451267	0.620309243
C1orf21	0.066761998	0	0.561366721	0.058523115	0.091649183	0.259284414	0.704563905	0.259271145	0.581746381	0.241241771
C1orf35	0.149212318	0.300494539	0.542311536	0.143393229	0.342868836	0.272838555	0.248448433	0.291547196	0.292335009	0.710573925
C1orf50	0.065952738	0.042774853	0.282533381	0.088159998	0.189035767	0.21927564	0.16807235	0.153397347	0.115450698	0.224704347
C1orf54	0	0	0	0.012105571	0.884822685	0.592158926	0.60086678	0.592072114	0.929547572	0.027130372
C1orf56	0.868954416	0.188484521	0.352511287	0.289670883	0.357588403	0.318588701	0.199345292	0.251993606	0.183666235	0.294013256
C2	0.139456163	0	0.014566787	0	0.632399686	0.469300076	0.6974864	0.129773607	0.016418982	0.014201591
C20orf24	0.066761998	0.365047436	0.600810185	0.435175749	1.022728971	0.774623589	0.384784148	0.309566428	0.553522366	1.000023384
C20orf27	0.140133404	0.147967748	0.293520964	0.0737281	0.589115735	0.463401389	0.162924794	0.50549314	0.206451705	0.567677084
C2CD3	0	0.147726888	0.034706721	0.074523673	0.061922132	0.030986151	0.072003497	0.007116597	0.03438736	0.067865893
C3	0	0.03926182	0.066357755	0.005617704	0.385619387	0.524380895	1.700606874	0.049518827	0.003713363	0.014252083
C3AR1	0.495131418	0	0	0.117118127	0.91943172	0.034159271	0	0	0.004589252	0.022106126
C4orf48	0.637232879	0.247880181	0.627702193	0.268535347	1.025931714	1.026954041	0.520162872	0.241149478	0.484612895	1.129175706
C5AR1	0	0	0	0	0.72763063	0.01725687	0	0.01158699	0.003891668	0.004231052
C5orf15	0.067197791	0.334616541	0.655982064	0.096986901	0.426145036	0.874057908	0.510158607	0.318917904	0.179277795	0.811230876
C5orf30	0.228267704	0.056457228	0.083621812	0.024763991	0.008423849	0.048845923	0.017013748	0.009691635	0.029849382	0.05855104
C5orf56	0.20233296	0.058686058	0.134387138	0.28234405	0.186073224	0.326942669	0.278592131	0.223039096	0.223776382	0.096380292
C6orf203	0.073386301	0.091801053	0.246385369	0.032123718	0.092352086	0.237731996	0.183985117	0.158537841	0.109631185	0.483618661
C6orf62	0.204057659	0	0.608166173	0.301378807	0.762953109	0.475802386	0.533182723	0.436870217	0.390706831	0.456133592
C7	0	0	0	0	0	0.103965908	0.960147992	0.373613686	0.674252811	0.008503322
C7orf73	0.711842163	0.130451969	0.917238515	0.318919859	0.844765574	1.051897628	0.622736547	0.417997306	0.373591426	1.183139318
C8orf76	0	0.092948839	0.287127008	0.052392355	0.2450316	0.183129909	0.11590612	0.071622477	0.091547808	0.202546834
C9orf142	0.140375876	0.698144903	0.60248316	0.622380262	0.5524886	0.491611619	0.365008299	0.315337088	0.67041729	0.592510092
CA2	0	0	0	0.019505552	0.327558002	0.035217743	0.048420279	0.01635034	0.130700373	0.030311844
CAB39L	0	0.04557367	0.30597634	0.006486966	0.015289395	0.045665624	0.081771362	0.087144888	0.01391432	0.048138866
CACUL1	0.139563132	0.249958971	0.392467562	0.150347032	0.476196177	0.222626848	0.141884239	0.156891039	0.213590052	0.377057748
CALCRL	0	0	0.029056149	0.006599372	0.019422358	0.011748125	0.018880683	0.066017371	1.235863634	0.017193797
CALHM2	0.21914215	0.049497554	0.103506892	0.080060746	0.270006457	0.39328311	0.337691927	0.53768834	0.364322895	0.238927706
CALM3	0.438655961	0.252514536	0.909689926	0.781287328	1.199401279	1.065560312	1.046570552	0.942498412	0.806082407	1.049067351
CAMK2G	0.064128964	0.311806595	0.355122108	0.149129042	0.157802288	0.295078918	0.106682087	0.419333883	0.184955019	0.159089847
CAMLG	1.019363169	0.60004527	0.916487314	0.422512325	0.649291701	1.041583319	1.098669087	0.993219095	0.834694375	0.639386016
CAP1	0.611135699	0.64605567	1.175945968	0.906645438	1.668949345	1.486943571	0.863693133	1.263434472	1.068320067	1.511741892
CAPG	2.07427134	1.002983337	1.358257336	0.386511268	2.144093904	0.550036886	0.245851674	0.200052776	0.219753329	1.407524229
CAPN1	0	0.190516551	1.356656309	0.307573261	0.591657115	0.728570981	0.506056947	0.508076794	0.276011614	1.024038766
CAPN2	0	0.249915853	0.806632002	0.442275716	0.433014948	1.006555617	0.866395497	0.671992784	0.523120712	1.45003742
CAPNS1	0.079820662	0.096680456	0.710935483	0.133359406	0.657468671	0.592730377	0.38300608	0.580884043	0.821334411	1.080403965
CAPZA1	0.650898985	0.544310294	0.76651595	0.65290253	1.147957009	0.890746299	0.389662745	0.454229185	0.455598516	0.985107286
CAPZA2	0.628680861	0.300010253	1.002050735	0.499080388	1.317771798	1.140697223	0.907714064	0.887421677	1.13238459	1.213146133
CARD10	0	0	0.022689114	0	0	0.01193582	0.015547504	0	0.225668232	0.111647711
CARD16	0.058953858	0.20621763	0.48923726	0.589560081	1.102126516	0.220713038	0.355123716	0.065007788	0.561747499	0.503022744
CARD19	0.572847189	0.042774853	0.370741216	0.231526677	0.56581208	0.537378082	0.34637519	0.431583464	0.596963286	1.323415995
CARD8	0.211655893	0.243906956	0.068810965	0.221941927	0.344121511	0.110598758	0.100243433	0.081992128	0.551719568	0.139737543
CASKIN2	0	0	0.054888359	0	0.013248394	0.028648319	0.013866891	0.085654368	0.333625888	0.06362368
CASP1	0.072251258	0	0.459317513	0.483672461	0.930518414	0.175617767	0.266479867	0.021309466	0.321654212	0.409452146
CASP3	0.14055168	0.149654081	0.204332781	0.200846319	0.178074949	0.308226246	0.141800256	0.112462154	0.200352825	0.413824193
CASP4	0.074838119	0.586379441	0.698129223	0.695153655	0.970251256	0.663552843	0.613398319	0.205082297	0.771106558	0.598100352
CAT	0.056680584	0.506291999	0.863973864	0.172517816	0.672750905	0.404220956	0.342446281	0.547915744	0.191447509	0.54416207
CATSPER1	0.263498481	0	0.017091611	0.005100772	0.175727134	0.006964882	0	0	0.007425708	0.032741478
CAV1	0.069809229	0.052943829	0.351204673	0.048593863	0.035921751	0.976488213	0.946959122	1.989890215	1.541397287	1.268305682
CAV2	0.069809229	0	0.375702589	0.029931502	0.032741327	0.438847514	0.378911306	1.082090173	0.868635194	1.36055708
CBLB	0	0.100361877	0.138011415	0.22854517	0.088449643	0.213253728	0.067492016	0.073320333	0.228666958	0.259442077
CBR1	0.426474325	0.155418724	0.809011165	0.170192036	0.61085919	0.759198872	0.663215233	0.6933854	0.108195853	0.860450375
CBX1	0.207912395	0.092837996	0.400512501	0.140306338	0.307716194	0.861991305	0.550952991	0.363530392	0.363723094	0.627029299
CBX3	0.672559422	0.355950106	0.693925448	0.667332265	0.80135324	1.029050888	0.744870283	0.462812689	0.73089994	1.162138186
CBX6	0.068600931	0.194507901	0.082564143	0.098906065	0.121160108	0.386824555	0.446673882	0.632387346	0.096981995	0.398793324
CBY1	0.074320147	0	0.590382941	0.02433978	0.095724248	0.492628245	0.383282303	0.329687799	0.251358093	0.444698615
CCDC112	0.075434167	0.144394472	0.104260352	0.050059459	0.39638819	0.172255952	0.062730848	0.177460179	0.122921918	0.088801442
CCDC28A	0.148682602	0.142806063	0.362014206	0.165415682	0.433137366	0.196537047	0.198864421	0.130762417	0.165876207	0.254488395
CCDC50	0.075702216	0.753489256	0.27398734	0.116654714	0.466453383	0.61023892	0.38310702	0.397250631	0.829439858	0.71118099
CCDC74A	0	0	0.090768703	0.006267112	0.012199469	0.249893026	0.148510602	0.031866516	0.002535928	0.453850991
CCDC80	0	0.101823664	0.210712724	0	0.041387363	1.483301026	1.738904416	0.964698357	0.215911847	0.327723819
CCL14	0	0	0	0	0.00351309	0	0	0.007264898	0.930570891	0.004885208
CCL2	0.169930965	0.050864323	0.135208066	0.018391786	0.699078401	0.474526324	0.846798088	0.782475266	0.478227274	0.046340213
CCL21	0	0	0.021745679	0.005662358	0.023527491	0	0.015242542	0.377083278	0.02444788	0.011528562
CCL3	0.083455667	0.172257423	0	0.198151153	1.246355251	0.035185185	0.041698309	0.026371916	0.029817186	0.014954881
CCL4	0.382326776	0.174698437	0.017278742	1.088039138	0.939045536	0.044766044	0.027918011	0.033497841	0.034278721	0.062102269
CCL4L2	0	0	0.022642884	0.223027789	0.19547609	0	0	0	0.007756181	0
CCL5	0	0.134377281	0.048089465	1.81383873	0.341352378	0.071954902	0.025487262	0.052160321	0.053715119	0.049717649
CCNA2	0	0	0.018046018	0.03041994	0.081452969	0.014290872	0	0.007129688	0.016184651	0.06385962
CCNB2	0	0	0.012406681	0.00604538	0.128124739	0.016255959	0	0.022421757	0.005525981	0.217394517
CCND3	0	0.408127407	0.569042793	0.541546124	0.633331381	0.496707654	0.420855467	0.275930636	0.516173601	0.602868823
CCNL1	0.871110391	0.936875743	1.142724738	0.990086277	1.249706919	0.723949209	1.26476245	1.009723667	1.37899998	1.002073003
CCNL2	0.142900008	0.106997121	0.617465628	0.113814093	0.187604321	0.466059418	0.347863997	0.316259774	0.494194628	0.614632472
CCR1	0	0.035541824	0	0.041507171	0.422621221	0.071884104	0.018158511	0	0.003747645	0.024234378
CCR7	0.079820662	0.578659653	0	0.487939405	0.043427243	0.011663402	0	0.008305543	0	0.05894106
CCT3	0.435878925	0.834681513	1.327303814	0.750606219	1.029589183	1.086687625	0.868920295	0.939198681	0.907917681	1.110537284
CCT4	0.495947735	0.755852402	0.959087359	0.849008499	0.975594856	1.084098492	0.821120929	0.939264261	0.799593218	1.240600462
CD14	0.211789525	0.042774853	0.093656213	0.049602693	1.940730398	0.063446378	0.048598337	0.051041416	0.357669326	0.067046129
CD151	0.197206894	0.324352808	1.706938406	0.260379685	0.987080631	1.629609522	1.347674469	1.825763138	1.735408524	2.064986504
CD163	0	0	0	0	0.808086022	0.005921375	0	0	0	0.004055201
CD177	0	0	0	0.082013687	0.01413786	0.009676486	0	0	0	0.003296682
CD1C	0	0.499824747	0	0	0.415716038	0.01031952	0.020237506	0	0	0.008636096
CD1D	0	0.171476453	0.02243565	0	0.237026183	0.004180683	0.02478236	0.013501312	0.034650747	0
CD1E	0	0	0	0	0.451233653	0.013628069	0	0.010049421	0	0.00357785
CD2	0.079820662	0	0	1.965890136	0.190610492	0.033391163	0.070289107	0.007078312	0.016844853	0.021241447
CD22	0.143620975	0.531656632	0	0	0.069515212	0	0	0	0.015038961	0
CD24	0	0.655449688	1.272176194	0.018242279	0.050394385	0.108318038	0.1930922	0.029237187	0.026583559	0.656138927
CD247	0	0.052539233	0	0.675054335	0.005218982	0.005818457	0.012370507	0.009378052	0.0054644	0.004309547
CD248	0	0	0.038320294	0	0	0.895940834	0.614918732	0.162676138	0.003747645	0.007405594
CD274	0.074320147	0.049497554	0.070166381	0.028605326	0.09996202	0.037891834	0	0.016092795	0.009870585	0.22345094
CD276	0.069809229	0	0.126682769	0.011616502	0.353452884	0.884061433	0.252548419	0.251109328	0.134706156	1.081701748
CD28	0	0	0	0.205444982	0.034183493	0.005882998	0	0	0.002785135	0.003590271
CD2AP	0.13281742	0.281107348	0.737636425	0.14971466	0.178517261	0.168312935	0.08859148	0.094029574	0.344622548	0.516750626
CD2BP2	0.134035438	0.152368619	0.441026102	0.230880725	0.447251439	0.641280224	0.549994654	0.610314106	0.415270484	0.549270604
CD300A	0.196245944	0.042774853	0	0.141522062	0.961597144	0.012561371	0	0	0.003250333	0.008396424
CD300C	0	0	0	0.005100772	0.376195934	0	0	0	0	0.015606525
CD300LF	0.115634441	0	0	0	0.413761333	0.004329804	0	0	0	0
CD302	0.058953858	0	0.058732411	0	0.506759617	0.253646467	0.596266458	0.18393438	0.132650696	0.093110951
CD34	0	0	0.021275014	0.006365949	0.02412825	0.015901887	0.065666569	0.037091522	1.233662952	0.013307139
CD37	1.556939582	2.473700887	0	1.465113577	1.379252748	0.040706794	0	0.04313493	0.024076229	0.039554961
CD38	0.291499098	0.128654398	0	0.08382695	0.084273257	0	0	0	0	0
CD3D	0.082912483	0.04569599	0.013442267	2.124404691	0.05523277	0.03791215	0.070641129	0.018809022	0.034112134	0.022542932
CD3EAP	0	0.04569599	0.075894942	0.006935959	0.111607529	0.096647152	0.077241564	0.056176653	0.106571413	0.522230778
CD40	0	0.646496669	0.531323469	0.047270669	0.776915502	0.439947222	0.600454909	0.292543299	0.776814517	1.15684491
CD40LG	0	0	0	0.205643388	0.003463672	0.00763346	0	0.008149167	0	0
CD44	1.318587755	1.102941228	0.613231805	1.563096241	1.550231628	0.449120735	0.745317958	0.983403072	0.09040206	2.163562289
CD46	0.213844919	0.192133321	1.121600817	0.232919518	0.494559452	0.416941013	0.513404553	0.581468274	0.463676944	1.05144912
CD47	0.28192161	0.85034954	1.024847819	0.643177103	0.998659913	0.63857536	0.839020977	0.44670205	0.467938564	1.092260951
CD48	0.432096381	1.567188416	0.015228409	1.421044185	0.607455982	0.034876851	0	0.030129694	0.012425099	0.009607644
CD5	0	0	0	0.214370197	0.013605685	0.005818457	0	0	0.002785135	0
CD53	0.302883557	1.901802197	0.037808597	1.310927738	1.54164573	0.037030366	0.036047245	0.034455763	0.040878659	0.007004263
CD55	0.894024626	1.334976043	1.106026762	0.428515709	0.592666086	1.151895189	0.275776027	0.275433212	0.898202669	1.573995741
CD58	0.486083358	0.106275744	0.351061093	0.284590063	0.684113422	0.182517026	0.093329612	0.277610787	0.27057469	1.61817713
CD59	0.703931834	0.295515914	1.837605951	0.300069792	1.221991029	1.612113057	1.723061627	1.922337339	2.251749784	2.063200236
CD63	2.963812346	0.863779674	2.272371055	1.060084901	2.325525533	2.46271068	2.5222471	2.428361255	2.310849632	2.219516379
CD68	0.37202285	0.352253332	0.296834246	0.037324548	2.02117054	0.332063077	0.229075371	0.073469043	0.118151109	0.568042394
CD70	0.199660734	0.278396273	0	0.138767822	0.057121406	0.275336563	0.015794701	0	0.023590759	0.693832813
CD72	0	0.056186643	0.020359521	0.024674706	0.236925092	0.009147859	0	0.013441643	0	0.027277886
CD74	0.777447994	3.310660209	2.023427935	1.951379549	3.015386406	0.815282004	1.281353862	0.578135545	2.631167386	1.595033603
CD79A	0	2.273068007	0	0.050696998	0.019662035	0.005003893	0.011815756	0.013132935	0.003702883	0
CD79B	0	1.746509522	0.047337836	0.244983245	0.065982524	0	0.016352146	0.044922262	0.51824485	0.007521604
CD80	0	0.04557367	0	0.048044867	0.194859699	0.004632025	0	0	0.003355592	0
CD81	0.296111217	0.279209846	1.119796395	0.139539517	1.05453351	0.67410224	0.814694745	0.723120499	1.093860981	0.942549295
CD86	0	0.256019574	0	0.018545619	1.213668696	0.014831101	0	0	0.00497535	0.006674832
CD8A	0	0	0	0.633944436	0.005792563	0	0.024225396	0	0.004717508	0.008341238
CD8B	0	0.04569599	0	0.463974855	0.010794257	0.00772794	0	0.008149167	0.003250333	0.009147234
CD9	2.768231793	0.107888732	2.181585642	0.217407428	1.226817639	0.797574141	1.44129398	1.70861422	1.419705222	1.985599253
CD93	0	0	0.057788587	0.00600541	0.532980615	0.014905357	0.011275074	0.091534974	1.366288094	0.013261956
CD99	0.684299589	1.061280511	0.823988307	1.321089701	1.209599355	2.253450769	1.815652051	1.576131886	1.78966743	1.870814718
CDA	0.058953858	0	0	0.012711612	0.132172436	0.004236698	0.02309083	0	0.433769083	0.317158111
CDC42BPA	0.06727344	0	0.330678772	0	0.033634546	0.68128951	0.437969775	0.424563631	0.398089796	0.340588737
CDC42EP3	0.22856653	0.219007491	0.662290704	0.489185965	0.222693973	0.258858544	0.330375662	0.083386515	0.749262275	0.514003946
CDC42SE1	0.504288009	0.299615566	0.476929691	0.426523419	0.488134184	0.362858833	0.158462603	0.249412687	0.257629306	0.394428642
CDCA4	0.081920605	0.118384955	0.199717689	0.080402032	0.101677934	0.197925415	0.190687812	0.136412811	0.097664122	0.629487988
CDH11	0	0	0	0.012176088	0.004100201	1.427807027	0.874440912	0.266322242	0.034739131	0.003412121
CDH5	0	0.051367527	0.021275014	0.006679683	0	0.017691269	0	0	0.960334473	0.015320259
CDK1	0	0	0.036464067	0.00612073	0.200806705	0.021682229	0	0.022800863	0.052203577	0.160814321
CDK16	0	0.095203332	0.310397039	0.030710926	0.127959638	0.265440761	0.078071557	0.096971469	0.155319238	0.378967218
CDK4	0.228181477	0.111362922	0.581160374	0.130092023	0.431046359	1.146843539	0.820168788	0.60653609	0.423596918	0.918727999
CDK5	0.06727344	0	0.120739373	0.056212045	0.198564695	0.193272527	0.061901761	0.043371452	0.102713652	0.47144973
CDK6	0	0.061281288	0.140215326	0.0722327	0.144428943	0.272825735	0.11470765	0.156491588	0.093034797	0.840129838
CDKN1A	0.579420001	0.498082443	0.885647986	0.263084211	0.82273988	0.396316353	0.474758854	0.953852821	1.121050764	0.856209865
CDKN1C	0	0	0.24473432	0.006510256	0.148095746	0.420173959	0.430069808	0.255427292	0.297977345	0.016940073
CDKN3	0	0	0.021745679	0.037515475	0.136793706	0.021387663	0.092133616	0.035002791	0.511784646	0.240744696
CDV3	0.083455667	0.224508427	0.211133784	0.287919562	0.637603946	0.430219	0.349999923	0.248336698	0.411084019	0.473954415
CEBPA	0	0.050337721	0.013442267	0	0.464052648	0.004180683	0.009590774	0.010877013	0.006234916	0.009109636
CEBPB	0.497257636	0.108381865	0.971719053	0.409415092	1.329599872	1.133307053	1.672537838	1.349323226	0.180970305	1.387926114
CEBPD	0	0.104056141	1.283313075	0.290593987	1.046470763	0.665435931	1.873238854	1.464018883	1.146191481	0.44449486
CELF2	0.488753635	0.240200642	0.034171491	0.537414255	0.665133987	0.147533115	0.264642826	0.07605556	0.033202696	0.003554585
CENPF	0.06727344	0	0	0.093230761	0.171973011	0.042407271	0.032788502	0.017783151	0.071939034	0.267884241
CENPH	0.065952738	0.053021836	0.063230023	0.049674562	0.083544264	0.059105375	0.064133909	0.041500008	0.028687995	0.110011792
CENPK	0	0.053021836	0	0.055265335	0.110212601	0.041957462	0	0	0.022834593	0.19050031
CENPM	0.06727344	0.164616118	0.026824282	0.061411435	0.152049364	0.004329804	0.01836592	0.048582787	0.036343055	0.166951285
CENPW	0	0	0.061101558	0.028044707	0.284992887	0.191415277	0.085868881	0.120619066	0.110595316	0.483792065
CEP170	0.142412677	0.217393145	0.073796991	0.041527635	0.455501765	0.405603917	0.112045597	0.079482477	0.206545124	0.490348233
CEP68	0	0	0.142200686	0.064686348	0.093604472	0.129090533	0.19942229	0.178693794	0.402024086	0.101189373
CERS2	0.130868898	0.162354784	0.469535974	0.202475349	0.274015837	0.568471444	0.674344328	0.248648325	0.492450439	0.925384531
CES2	0.074838119	0	0.185904301	0.04010454	0.119707312	0.158513944	0.157268098	0.202121172	0.075871685	0.394541669
CETN2	0.121840328	0.128656413	0.77736879	0.148867893	0.328683131	0.845340453	0.629791282	0.593415053	0.364624956	1.007833839
CFAP20	0.068889517	0.050864323	0.411011659	0.201833527	0.224172795	0.483366179	0.485993514	0.191145919	0.570216347	0.558572362
CFAP97	0.210986636	0.058215603	0.385035091	0.206909917	0.198184415	0.676895865	0.450746013	0.511111362	0.470182268	0.37811752
CFD	0	0.035541824	0.364192146	0.045392453	0.790202119	0.294696693	2.268211351	0.117366904	0.040404714	0.030407617
CFDP1	0.393026917	0.100366813	0.718873765	0.228493763	0.439032668	0.816836278	0.632296309	0.496565038	0.865931575	0.631691963
CFL2	0	0.04557367	0.10957214	0.100447025	0.085478848	0.333457054	0.29449655	0.678383451	0.178738016	0.279609585
CFLAR	0.145162463	0.527274645	0.469723392	0.642230804	0.899067528	0.384798528	0.320304028	0.299782451	0.771275864	0.406343425
CFP	0	0	0	0.011749723	0.258974833	0	0	0	0.055165452	0
CH17-340M24.3	0.070566646	0	0.27343177	0.017669977	0.281299537	0.131285658	0.081370625	0.056522923	0.063858094	0.104351096
CH25H	0	0	0	0.016904665	0.08566256	0.53361398	0.693682503	0.052215918	0.128195582	0.00810676
CHCHD1	0.135220744	0.05147837	0.613493146	0.196630488	0.622428632	0.64101088	0.319750832	0.329139634	0.318562851	0.584190668
CHCHD10	0.405467932	0.830303985	1.114898936	0.366174756	1.175319019	0.867890146	0.571934338	1.014798939	0.186059995	0.558828361
CHCHD2	1.362183223	1.63360984	1.94445366	1.869497793	1.924161259	1.816973718	1.946534028	1.982636638	1.776569563	2.01548133
CHCHD6	0.065952738	0.116913928	0.14683856	0.036000537	0.072508646	0.255475877	0.13888948	0.112141315	0.07553035	0.380752439
CHCHD7	0.142406678	0.308645284	0.278915229	0.2847898	0.639336153	0.247486135	0.183641839	0.269676174	0.153806787	0.450072111
CHD1	0.380750406	0.632417944	0.330300549	0.519991237	0.651256706	0.37646877	0.39761327	0.392436706	0.691747165	0.419565211
CHD3	0.125715855	0.153939937	0.43689459	0.177083829	0.119964576	0.534561876	0.429243853	0.247002789	0.156041756	0.153508856
CHD9	0.377809328	0.159833379	0.979433824	0.233246555	0.591243524	0.938862174	0.737677542	0.656769113	0.838781932	0.615084839
CHI3L1	0	0	0	0	0.023618172	0.186948385	0.372950892	0	0	0.022842949
CHID1	0	0.142185912	0.674957781	0.119049358	0.48937804	0.98020922	0.876401695	0.441851745	0.396677173	0.717735753
CHMP1B	0.575936489	0.63120217	0.762325883	0.601706531	1.059807535	0.660030634	0.573255943	0.685029034	0.531801325	0.64697849
CHMP3	0.298091786	0.106334083	0.952564474	0.208582707	0.471978608	0.699665776	0.627353252	0.665320866	0.714763304	0.746668711
CHMP4A	0.419857009	0.590488124	0.630411933	0.650493161	0.939967597	0.576220032	0.456625077	0.579168177	0.586949292	0.517730045
CHMP4B	0.066761998	0.134767025	0.780775285	0.156392156	0.635300849	0.839099774	0.845843542	0.627049959	0.444887215	1.156726254
CHPF	0.070566646	0.053905603	0.277423332	0.061217428	0.044491508	1.074022584	0.388902049	0.228366181	0.013476314	0.821300747
CHPT1	0.146725839	0.457558465	0.411463884	0.067907102	0.324031484	0.32586565	0.470025211	0.181070093	0.103764775	0.146197229
CHST11	0.067197791	0.29843165	0	0.254614871	0.498766003	0.388787144	0.162257947	0.035097604	0.161471119	0.692070836
CHST12	0.432831887	0.324647864	0.270190559	0.37365837	0.168784473	0.524008427	0.418387331	0.305700226	0.535235857	0.355372958
CHURC1	0.566197799	0.249603089	0.84680075	0.45536813	0.719536646	1.005278818	0.997973518	1.030524563	0.758321825	0.565273137
CIB1	0.836410952	0.595417714	1.445281456	1.277946974	1.446722488	1.098189983	1.01320334	0.784053136	0.751574805	1.808929724
CIRBP	1.844257388	1.895263731	2.025816001	1.568138522	1.30334999	1.726557771	1.974306843	1.87463212	1.538092513	1.404927741
CISD1	0.231749307	0.159546879	0.649547679	0.134415433	0.39360198	1.012154206	0.694216046	0.444984874	0.788396432	0.428864684
CISD2	0.287866184	0.140814954	0.442629859	0.309726011	0.787273501	0.707081225	0.301671019	0.361116108	0.311972762	0.821287505
CISD3	0.06288647	0	0.680809956	0.19803282	0.727687809	0.436516011	0.388489489	0.394694028	0.274569108	0.389120208
CISH	0	0	0.101387966	0.116408105	0.488688882	0.149830956	0.016364338	0.020435361	0.009705586	0.043098161
CKB	0	0	0.254554665	0	0.052222823	0.061381247	0.371279735	0.388337113	0.011004777	0.025235836
CKLF	1.356171545	0.345225352	0.693888885	0.968037565	1.377506249	0.735789916	0.457409115	0.477405509	0.540336656	1.819814009
CKS1B	0.070566646	0.116640357	0.648381161	0.121687014	0.458886788	0.359221695	0.506599641	0.322418684	0.330278821	0.783142844
CKS2	0.951399595	0.97287211	0.411920164	0.567088543	0.857826325	0.232124724	0.238804131	0.287607404	0.385236451	0.712372734
CLCN7	0	0.065105433	0.132172173	0.027655759	0.213896971	0.207007698	0.140801905	0.040963332	0.117786755	0.188757302
CLDN11	0	0	0.021275014	0	0	0.527296246	0.760946777	0.006567972	0.069742757	0.011672795
CLDN3	0	0	0.312798529	0	0.005841059	0	0	0	0	0.021606919
CLDN5	0	0	0.038574826	0.012148731	0.02238299	0.014807833	0.016915602	0.009037252	1.68174131	0.027160846
CLDND1	0.074838119	0.216900035	0.208924222	0.4765694	0.341443509	0.491994831	0.536835739	0.509205576	0.466161614	0.839799934
CLEC10A	0	0	0	0.013222355	0.872364347	0.020328904	0	0	0	0
CLEC11A	0.065952738	0	0.086055331	0.037689791	0.652780264	1.743336126	1.559384635	0.40417812	0.069960818	0.05144131
CLEC14A	0	0	0.060238265	0.012115257	0.029698846	0.047875101	0.379646165	0.020642119	1.668462475	0.009740553
CLEC2B	0.371860484	0.35943371	0.29517432	1.234156664	1.388292382	0.745902845	0.7211264	0.138203948	1.541607784	0.935332483
CLEC2D	0	0.319681841	0.138137391	0.989448736	0.144381197	0.122187693	0.052186521	0.041802295	0.06625004	0.224351503
CLEC4A	0	0.035541824	0	0.011153541	1.013623385	0.02250045	0	0	0.013403109	0.016017973
CLEC4E	0	0	0	0.006842246	0.314461582	0	0	0	0	0.003194293
CLEC7A	0	0.061281288	0	0.011556394	1.101051171	0.011294686	0	0	0.082769523	0.003216645
CLECL1	0.066739934	0.300162128	0	0.024073096	0.359518666	0.011294686	0	0.008305543	0	0.004125138
CLIC1	2.464725375	1.595373255	1.806280864	1.826865661	2.093219102	1.726344216	1.492617432	1.642574007	1.738647096	1.749980384
CLIC2	0	0.061281288	0	0.006456825	0.399747473	0.09408346	0.225131072	0	0.599325026	0.003554784
CLIC3	0.125715855	0.328039628	0.312209635	0.271800381	0.126895568	0.14494693	0.149310738	0.062281429	0.200394956	1.152448595
CLIC4	0.073386301	0	0.070760294	0.018601169	0.357876939	0.842820052	0.447577058	0.546594159	0.748335899	0.447773029
CLMP	0	0	0	0	0.003018763	0.716821171	0.703343294	0.028223414	0.008136279	0.24875381
CLN6	0	0.146510835	0.240219783	0.052839661	0.310191828	0.157372454	0.150863085	0.082563714	0.168654587	0.364751486
CLPTM1	0.077820407	0.154972869	0.426385079	0.121341616	0.444710796	0.626464665	0.534120486	0.29541948	0.377872002	0.809719308
CLSPN	0	0.04557367	0	0.018919314	0.108352875	0.043414116	0	0.016879219	0.017131983	0.115689523
CLSTN1	0.069809229	0.100259508	0.363325561	0.163275488	0.21675604	0.463463724	0.461444164	0.309877945	0.310181368	0.827557047
CLTA	0.283753932	0.400955385	1.449091514	0.430962527	1.467799886	1.483015542	1.370679962	1.317575564	1.312999366	1.677179848
CLTB	0.433678804	0.302710459	1.05195362	0.527707194	0.990774994	0.958878986	0.887583476	0.840431611	0.8347162	1.551304423
CLYBL	0	0.056457228	0.106438098	0.016072477	0.03168696	0.041657823	0.04673438	0.053123216	0.045291783	0.049239662
CMBL	0	0	0.412536278	0.012073842	0.034407381	0.303473441	0.329487273	0.096803682	0.091228664	0.315961182
CMC1	0.27382989	0.153506474	0.404530505	0.553328462	0.522182637	0.432306787	0.314733224	0.353541814	0.302879066	0.557462277
CMC4	0	0	0	0	0.01777291	0.00630376	0.020237884	0	0.022050277	0.003683675
CMKLR1	0	0.042774853	0	0	0.219390133	0.020099275	0	0.041300326	0.070177841	0
CMTM3	0.50556874	0.090760355	0.388558701	0.415559331	0.993850958	1.419189975	0.765102671	0.253772156	0.402979846	1.533804316
CMTM6	0.436124128	0.966996543	1.030144852	0.393714923	1.108893391	0.748895718	0.948661263	0.46251998	0.377756759	1.249318486
CMTM7	0.220474714	0.648491698	0.895177784	0.392572051	0.690146974	0.253956085	0.105827429	0.148175491	0.193530546	0.937120095
CMTM8	0	0	0.261564819	0.059634719	0.057508807	0.363437288	0.303725571	0.027686215	0.436242699	0.488660508
CNBP	1.301983867	0.876637804	1.46164725	1.01515397	1.421605678	1.400983602	1.592093513	1.552036138	1.249549186	1.449963456
CNDP2	0.139188792	0.45248514	1.203846352	0.226446184	0.963167204	0.566732375	0.387736112	0.180726732	0.596181468	0.666351503
CNIH1	0.439353575	0.395333165	0.713979487	0.33431301	0.579109725	0.93323652	0.981120078	0.499722659	0.86894255	0.950375442
CNIH4	0.248284927	0.123791491	0.732358578	0.222356668	0.665057184	0.809259668	0.669752165	0.492703114	0.767806912	1.35043809
CNN2	0.269372366	0.645952351	0.656557708	0.572505215	0.642882972	1.397170958	0.809487433	0.43264419	0.385154558	1.2985216
CNOT7	0.309953281	0.511826979	0.351665298	0.217479918	0.502847277	0.463768244	0.258742357	0.402594752	0.282083675	0.474339903
CNP	0.132650486	0.037738519	0.4091111	0.13083548	0.357631803	0.744957685	0.489746532	0.454134638	0.403469404	0.522243345
CNPY2	0.70882644	0.336230224	1.02383398	0.341032336	0.569477836	1.053404004	0.751112705	0.659547384	0.63158456	1.312049244
CNPY3	0.553185688	0.909811141	0.722035138	0.331214275	1.054231269	0.570451323	0.284806086	0.366648544	0.503233437	0.658316976
CNPY4	0	0	0.064443715	0.036427044	0.080481808	0.572768336	0.508999269	0.210292494	0.203096396	0.261441974
CNRIP1	0.851810942	0	0	0	0.10875791	0.488542612	0.546939449	0.233579599	0.424113662	0.019631613
CNTNAP3B	0	0	0.139030361	0	0	0	0	0	0.373270165	0.365582648
CNTRL	0.211518146	0.263986791	0.134995829	0.233228893	0.340311971	0.113724733	0.136970322	0.13779745	0.080501775	0.176180923
COA3	0.341643105	0.197863376	1.120637565	0.174631841	0.602837656	0.881346033	0.513747477	0.570448924	0.571186062	0.96685845
COA5	0.083455667	0.087590689	0.348497376	0.104641875	0.281887781	0.271529901	0.249387384	0.301737127	0.225033961	0.227944463
COL12A1	0	0.048143041	0.094362267	0.024073514	0.040209812	1.368985307	0.338920982	0.231719473	0.04865994	1.197885697
COL14A1	0	0	0	0	0.011714131	0.413320143	1.025893958	1.010565662	0	0.003423944
COL15A1	0	0	0.06351096	0.01063973	0.031704944	0.433226438	0.311967843	0.271547339	1.484184807	0.024929079
COL16A1	0	0	0.021902828	0.017879253	0.009867984	0.75766478	0.567808672	0.202300064	0.00497535	0.249476195
COL1A1	0.073386301	0.16453813	0.211701705	0.141084699	0.152336922	2.760606408	2.131935995	1.363982764	0.154106977	1.038362759
COL1A2	0.140584092	0.049497554	0.114055205	0.106274775	0.171828474	2.724032562	2.364489828	1.529827192	0.127391185	0.921573624
COL3A1	0.077820407	0	0.11530593	0.068310855	0.124657449	2.630648293	1.656965241	1.268078491	0.128584438	0.119228148
COL4A1	0	0	0.066984828	0.013138323	0.060169526	0.756117708	0.365104012	0.829786982	1.082394055	0.976854185
COL4A2	0	0.052539233	0.060238265	0.037902493	0.060867829	0.819596578	0.211338733	1.005805011	0.986610549	0.948769219
COL4A5	0	0	0.287997145	0.005038472	0.008621998	0.060719645	0.088947451	0.181289788	0.014911383	0.287415026
COL5A1	0	0	0	0.010543116	0.003050934	1.701034961	0.54439121	0.142893282	0.009297805	0.202872259
COL5A2	0.075434167	0	0	0.012824161	0.011838798	1.875660367	0.535407258	0.342557694	0.055290594	0.499888763
COL6A1	0.06288647	0	0.090536869	0.024316156	0.066797709	2.081765008	1.643832118	1.046121906	0.267951828	0.584727184
COL6A2	0	0	0.102700324	0.030316554	0.066439355	2.262780702	2.140757526	1.566615808	0.435025552	0.105192055
COL6A3	0.073386301	0	0	0.006176167	0.038343676	2.069168489	1.293985867	0.168298189	0.029115072	0.509871084
COL8A1	0.070898905	0.094847534	0	0.012429088	0.032466564	1.279203491	0.873581331	0.093652397	0.029453872	0.988657196
COLGALT1	0	0.092277343	0.112427399	0.045438208	0.509932108	0.537472819	0.151644227	0.130536755	0.177965994	0.419684276
COMMD1	0.149053423	0.178558712	0.448196339	0.205313987	0.669226061	0.677761306	0.530777783	0.421529716	0.452808755	0.564219501
COMMD6	1.281325449	1.963009286	1.610284416	1.508464999	1.440614486	1.557403717	1.400612309	1.573800642	1.450042592	1.619198165
COMMD8	0.079820662	0.387257115	0.401134973	0.283214786	0.658916486	0.296489552	0.225303847	0.273767823	0.296977956	0.546151317
COMMD9	0.41231911	0.136561109	0.377973509	0.112214509	0.703677275	0.465003516	0.368376682	0.233929312	0.220815267	0.639153362
COMT	0.570458393	0.233272775	1.47307623	0.292367319	1.298439469	0.966717252	0.875051345	0.79919082	0.796577309	1.338433151
COPB2	0.255218568	0.153003469	0.496486765	0.203623946	0.385491854	0.842437259	0.534974852	0.440657717	0.446863131	0.986910369
COPE	0.860001331	0.772955089	1.207980471	0.881828535	1.594744996	1.472858171	1.249852063	1.117436385	0.989471925	1.62934686
COPG1	0.06727344	0.053377965	0.22344422	0.071966492	0.272783314	0.471618321	0.201543062	0.172121979	0.133742796	0.554094889
COPRS	0.148712287	0	0.21371315	0.033424614	0.479336619	0.633848692	0.651870012	0.406363972	0.331292739	0.895039326
COPS3	0.336428878	0.17133892	0.347236562	0.207773307	0.518930008	0.431397529	0.332048857	0.347187912	0.27959866	0.764818763
COPS7A	0.138967083	0.053524195	0.536397191	0.064635309	0.25218519	0.523749499	0.402146976	0.395617559	0.211299058	0.830986183
COPS8	0.27972789	0.243081651	0.623575592	0.257156304	0.448476882	0.99311853	0.869866009	0.62401063	0.558208841	1.108395194
COPZ2	0	0	0.055739085	0	0.059996981	0.54781427	0.336235443	0.111968567	0.103982395	0.351474243
COQ2	0	0.094457663	0.18849476	0.037745912	0.337683842	0.143514754	0.106442058	0.091031581	0.066133749	0.211448688
COQ4	0.069809229	0.149944174	0.642771081	0.092955017	0.287859219	0.458781418	0.365875017	0.340944983	0.255745597	0.876268103
CORO1A	0.370959352	1.886746338	0.036717531	2.14788297	1.529127749	0.051723265	0.071057515	0.043157859	0.034430249	0.085363878
CORO1B	0.280699718	0.240311775	1.00541818	0.399565938	1.004207579	0.756935015	0.593975505	0.635054727	0.609067202	0.916946054
CORO1C	0.138131845	0.201896776	0.208007474	0.041351766	0.67381791	0.374916867	0.299549983	0.264964427	0.314277054	0.495850414
CORO7	0.134013374	0.138281627	0.043622936	0.142200854	0.356184633	0.101017438	0.049113835	0.038000274	0.106937996	0.088857788
COTL1	0.415106913	1.237323219	0.437420106	1.338123301	2.026324444	1.128250639	0.483297653	0.206070596	1.060507001	0.657241666
COX17	1.122543496	0.75252306	0.533479609	0.509009014	0.981077634	0.731527593	0.44443901	0.730001734	0.64744593	1.511168294
COX4I1	1.799008298	2.016643863	2.079839106	2.022257767	2.170911321	1.911711748	1.88904959	1.957434943	1.975262927	1.861684927
COX5A	0.880028068	0.398487962	1.511785094	0.843204134	1.507887195	1.103368386	0.830296069	0.86555778	1.008688301	1.489894297
COX6B1	1.092200122	0.859756969	1.658497185	1.173394866	1.848154049	1.564067131	1.249341187	1.491132266	1.262769553	1.773413049
COX6C	1.04226647	0.846659505	1.641369827	1.245631744	1.740785225	1.547605704	1.622957803	1.759125859	1.556301332	1.56492407
COX7A1	0.071391911	0	0	0.006150677	0.026509539	0.543951684	0.38489795	0.773774124	0.633055744	0.003892229
COX7A2	1.545947003	1.393413227	1.843416824	1.332205327	1.823502249	1.673419271	1.561978257	1.923196097	1.496119304	2.006911594
COX7C	1.430860427	1.960116345	2.107339405	1.882776403	2.004402643	1.727428164	1.735333761	1.875760769	1.774908708	1.783018797
COX8A	0.750145346	0.612667791	1.544410251	0.990125757	1.797999288	1.356408702	1.338227119	1.323819964	0.968039651	1.708485409
CPA3	1.707839331	0	0	0	0	0.004183398	0	0	0.005935624	0.007822621
CPE	0.069809229	0	0.265270326	0.036574584	0.052961856	1.291689209	1.35362891	1.534056278	0.463033677	1.085586257
CPEB4	0.24046688	0.035541824	0.07904276	0.059771138	0.325596192	0.146265545	0.109061274	0.15794735	0.2191632	0.240790369
CPED1	0	0	0	0	0.216168673	0.165558572	0.470505127	0.242586184	0.046607328	0.006937279
CPLX1	0	0	0.075736764	0.011248202	0	0	0.035402415	0	0.431359055	0
CPM	0.920709684	0	0.102451963	0.035268873	0.585023866	0.043164974	0	0.594095228	0.051603194	0.098038401
CPNE1	0.133937725	0.311027392	0.734114786	0.409161662	0.433980165	0.786446949	0.582424807	0.486182091	0.526257995	1.15386149
CPOX	0	0	0.092413199	0.05559413	0.056077936	0.060567047	0.018362392	0.065876125	0.058573571	0.423207958
CPPED1	0.069268007	0.142199621	0.186356329	0.060191185	0.417377992	0.256759727	0.2911438	0.14476347	0.203396522	0.180722915
CPQ	0.212969963	0	0.255601643	0.080299054	0.398936705	0.954928292	1.223081613	0.495919066	0.259561755	0.279078973
CPVL	0.075702216	0.085108533	0.021745679	0.018457089	1.524988768	0.088205306	0.248737646	0.030187745	0.293576954	0.216386722
CRBN	0.907872018	0.247835592	0.575213276	0.326364794	0.347909237	0.562178503	0.515741635	0.397302586	0.743662992	0.458057535
CREB3	0.135831088	0.095692818	0.416443883	0.130037537	0.298698697	0.724982543	0.615752265	0.339769584	0.326968113	0.817381343
CREB5	0	0	0	0	0.29806329	0.035146357	0.110373418	0.100985994	0.042681694	0.324091426
CREBL2	0.115634441	0	0.135802502	0.106088211	0.489760784	0.223039604	0.270336609	0.177409834	0.158825048	0.336903221
CREBRF	0.333913474	0.514841819	0.249673625	0.260912821	0.296148078	0.229480347	0.267085286	0.288558984	0.273636683	0.259447
CREG1	0.296306834	0.035541824	0.814606023	0.064936715	1.308376308	0.670689816	0.691226887	0.417961646	0.258252748	0.687339191
CRELD1	0	0.061927727	0.332130919	0.054830303	0.180211779	0.602141024	0.357797313	0.369878542	0.340412767	0.614581157
CRELD2	0.139831181	0.05688056	0.284080647	0.203000218	0.51653477	0.77453011	0.634138957	0.215264985	0.347446942	0.63928194
CRIP1	0.058953858	0.466154206	0.143141529	0.652541231	0.515032356	0.052030356	0.081796201	1.246837686	0.154897032	0.771289721
CRIP2	0	0.099401081	0.889178525	0.104942449	0.07740864	0.413888315	0.202309372	1.508338931	1.710098897	1.257759816
CRISPLD2	0	0	0.029472009	0.011585638	0.03944091	0.513042059	0.742728779	1.017280258	0.002964306	0.009404875
CRK	0.069268007	0.140363207	0.279342381	0.061423939	0.270723503	0.63418488	0.481389781	0.399860263	0.501857199	0.513589201
CRLS1	0	0.264452639	0.217217533	0.103933772	0.323456117	0.559739984	0.410973157	0.327417095	0.223526924	0.918416425
CRNDE	0.06288647	0	0.115418577	0.017651664	0.040745418	0.097805904	0.032062932	0.093558837	0.364782757	0.719818475
CROT	0.06288647	0	0.942008014	0.029931786	0.046737021	0.165192851	0.113107471	0.081011162	0.067125426	0.268579483
CRTAM	0	0.053155819	0	0.256623251	0.113305748	0.006732687	0	0	0.004063694	0.007551551
CRTAP	0.141553746	0.073280343	0.172930976	0.092025757	0.48921118	0.893221462	0.767989222	0.784501869	0.377938183	0.683321244
CRYAB	0.132765604	0.04557367	0.223275723	0.036995174	0.045780889	0.629748966	0.728435849	1.737026609	0.037160883	0.82019878
CSE1L	0	0.04950249	0.355185948	0.042409699	0.195802264	0.219445743	0.248913251	0.197110789	0.216633826	0.55588032
CSF1	0.848363241	0	0.09620768	0.217770266	0.119255515	0.126689304	0.308732489	0.358852675	0.087791502	0.27926411
CSF1R	0	0.045406461	0	0.006011153	1.284582332	0.029305143	0	0.015035083	0.004198451	0.049992123
CSF2RA	0	0.078316677	0.033633121	0.006036596	0.878645088	0.008510487	0	0.010459696	0.00422227	0
CSF2RB	0.1314874	0.143021143	0	0.011911632	0.226503592	0.005441198	0.009000938	0	0.252408953	0
CSF3R	0	0	0.022552345	0.005100772	0.471063425	0.004329804	0.14322369	0	0	0
CSK	0.128763087	0.322585826	0.022552345	0.288246568	0.527865343	0.074219559	0.026690179	0.058216357	0.03419845	0.154847101
CSNK1E	0	0.161140288	0.20295739	0.067721795	0.083751247	0.345052977	0.339279016	0.37981818	0.292126611	0.623951656
CSNK2A1	0.071391911	0.259632042	0.39314823	0.071958461	0.265039542	0.374902622	0.243604849	0.219388533	0.332829579	0.60932675
CSNK2B	0.505380118	0.847255356	0.99566685	0.473516106	1.126167025	1.181346572	0.812281404	0.835800385	0.778504975	1.026778107
CSRNP1	0.511873504	0.500063248	0.227482833	0.655405169	0.584497971	0.174522274	0.54457309	0.500661489	0.563559385	0.20546784
CST1	0	0.049336475	0	0.030575878	0.035041326	0.364749883	0.019758627	0.016447821	0.024101647	0.743906093
CST3	1.665850206	0.874565095	1.821167359	0.532913534	2.718510749	2.00912075	2.446494261	2.179481955	2.319557303	2.461925789
CST6	0	0	0.355602972	0.00604538	0.109117669	0	0	0	0.009824437	0.314511651
CST7	0.354648854	0.157976885	0	1.428066766	0.360272528	0.089746901	0.018583008	0.02633018	0.031038467	0.112693256
CSTA	0.06288647	0	0.795328546	0.032494374	1.208811145	0.058161313	0.061645782	0.024083687	0.008754712	0.541822277
CSTB	0.663255523	0.298954697	2.172365214	0.811208253	1.951825265	1.120679461	1.301626785	0.842052838	1.049140441	1.728903285
CSTF3	0.068600931	0.130208595	0.313325709	0.108449456	0.125074372	0.211378664	0.201767571	0.164250289	0.132748334	0.46740891
CTA-384D8.34	0	0.23987801	0	0	0.15397692	0	0	0	0	0
CTBP2	0.083455667	0	0.484691037	0.005340145	0.283646621	0.325349295	0.265147633	0.269090953	0.443502008	0.190367293
CTBS	0.072944618	0.169732071	0.304673885	0.141392747	0.430605991	0.273909589	0.321629605	0.198267366	0.246074231	0.31780393
CTD-3184A7.4	0.058953858	0.260921177	0.03042351	0.048253926	0.023569204	0.021677616	0	0.005946702	0.045992135	0.067220509
CTD-3252C9.4	1.242663933	0.910203521	0.577362287	0.632718852	0.317027566	0.107374813	0.426536332	0.560164346	0.281968086	0.257442833
CTGF	0	0.03926182	0.170093355	0.055244004	0.085560743	1.552370904	1.308340283	0.890687241	0.848834358	0.760202555
CTHRC1	0.070898905	0.092205649	0.192452576	0.139255781	0.244046823	2.282690386	1.193651222	0.307050022	0.737368744	2.075632235
CTNNA1	0.340343307	0.052943829	0.73417589	0.084909027	0.651449686	0.935749628	0.525338089	0.654570142	0.936918664	1.126519918
CTNNAL1	0	0.04557367	0.194531006	0.140991026	0.098761273	0.235256802	0.246156333	0.41037342	0.5117365	0.796846482
CTNNBIP1	0.206147113	0.096407153	0.361329995	0.05685427	0.411944845	0.397847184	0.16780594	0.108584256	0.273497873	0.911041352
CTNNBL1	1.112984918	0.41451103	0.231759564	0.195745611	0.465269039	0.434332062	0.294672032	0.39599189	0.269903204	0.552080412
CTNND1	0.065377046	0.053905603	0.564577565	0.012131025	0.344548195	0.363673536	0.238094058	0.151272644	0.558257894	0.534723434
CTSA	0.272361863	0.565259358	0.660766733	0.488412469	1.34142392	1.330749524	1.136958704	0.721882844	0.805449051	1.810956729
CTSB	0.644168857	0.645910768	1.432015653	0.327106437	2.145381296	1.962482908	1.498320361	0.893383836	1.102177199	2.000057211
CTSF	0	0	0.438032236	0.012185864	0.093220217	0.775213162	1.175645895	0.523549435	0.330991587	0.111392503
CTSG	2.708894077	0	0	0	0.017895534	0	0	0.015290403	0.00865711	0.012542405
CTSH	0	1.05218325	1.976539859	0.175178505	1.812406241	0.487596753	0.882194519	0.122306718	0.870286629	0.940477393
CTSK	0.082912483	0	0.013442267	0.04286556	0.162817415	2.033047156	1.784625401	0.311907178	0.058977262	0.078031782
CTSL	0.071391911	0	0.849103448	0.080402444	1.211473477	0.993069287	1.008112698	0.826983784	0.875460773	0.858201575
CTSW	0	0.048143041	0.028328101	0.607484311	0.044538702	0.015472208	0.031424721	0.008149167	0.00829009	0.00908388
CTSZ	0	0.38590222	0.553924414	0.134994902	1.672002552	0.751594319	0.481675852	0.384368956	0.424360622	1.368794259
CTTN	0	0	0.682660996	0.007386415	0.030880662	0.839957773	0.633472451	0.363539335	0.587448583	0.764565044
CTTNBP2NL	0.058953858	0	0.289858339	0.011400303	0.236315259	0.277981522	0.087825591	0.207847194	0.529265756	0.216420458
CUL9	0	0	0.026973468	0.072896915	0.073560533	0.045676476	0.044493787	0.008243063	0.028075624	0.070940873
CUTA	0.768875741	0.627077092	1.427543	1.063057037	1.072476678	1.461106264	1.285951915	1.15891459	0.973733123	1.401531198
CXCL12	0	0	0.044178945	0	0.021640875	0.231784217	1.457799346	0.418199679	0.481219144	0.009978258
CXCL13	0	0	0	0.057478154	0.018585234	0.010771965	0.012427466	0	0.004791512	0.083583442
CXCL14	0.058953858	0.03926182	0.131407697	0.043243743	0.087704892	1.188110246	1.353395205	0.098104781	0.054930865	0.868536156
CXCL16	0.495505671	0.100200798	0.416200666	0.03754549	1.141974679	0.154152193	0.285471315	0.120148492	0.082223015	0.265509366
CXCL8	0	0.049395185	0.180238639	0.050457128	1.42355218	0.090785636	0.15570777	0.110954761	0.110234678	0.196398617
CXCR3	0	0.129651783	0	0.452421404	0.035551399	0.010888375	0	0.007220137	0.007804433	0.003514506
CXCR4	0.22260322	2.908777468	0.044181329	2.339197275	1.280245185	0.062587986	0.11778726	0.070454179	0.14650965	0.075287083
CXCR6	0	0	0	0.31776896	0.008887596	0.008713442	0.012370507	0	0.003250333	0
CXXC5	0.140573744	0.339830565	0.301089716	0.01253069	0.163399062	0.463809916	0.18472349	0.318948317	0.140992039	0.691485663
CYB561A3	0.216987984	0.635439485	0.221922094	0.078066132	0.376704779	0.438541361	0.268312066	0.139255717	0.121222733	0.415870669
CYB5A	0.068889517	0.248963455	1.905408459	0.177434851	0.607149426	0.899329867	0.898825406	0.570693553	0.728971948	0.182696095
CYB5B	0.212922279	0.281051376	0.697674653	0.254079074	0.368909339	0.540415855	0.453357099	0.376297216	0.59348399	0.585893459
CYB5R4	0.260594762	0.209035054	0.285693686	0.11973513	0.446480025	0.1375686	0.101248125	0.059997033	0.089716365	0.311213495
CYBA	1.900336801	2.583479555	1.913451839	2.209508838	2.549835085	1.519141082	1.554483427	0.777053311	1.043366667	2.104869848
CYBB	0	0.196802383	0	0	1.320926417	0.018605982	0.016939592	0	0.003713363	0.013357685
CYBRD1	0	0.04950249	0.122910099	0.006235959	0.176468289	0.546361911	0.861843654	0.293682554	0.183432972	0.23786277
CYCS	0.753460741	1.088031597	1.22938437	1.333545897	1.42551828	1.135284452	0.875103959	1.296007218	0.845569527	1.302979914
CYFIP1	0.078908905	0	0.425348339	0.025116231	0.431656209	0.348086839	0.273704422	0.259017981	0.319510021	0.522726855
CYGB	0	0	0.022319705	0.013682901	0.009509641	1.023215809	1.542176429	0.167306195	0.46077653	0.022822456
CYLD	0.208882359	0.506794101	0.119958915	0.527139533	0.38131518	0.217966538	0.23663678	0.08205975	0.143744894	0.239572814
CYP27A1	0	0	0.111872973	0	0.178256837	0.279649488	0.556801437	0.210411086	0.139080269	0.072516414
CYSLTR1	0.33541215	0.362254338	0.118591756	0.054059669	0.30206532	0.028246191	0.017356269	0	0.309386248	0.012370555
CYSTM1	0.282176865	0.210199275	1.123123862	0.156986327	0.716794018	0.962311572	0.676325292	1.049976344	0.655393436	0.624022996
CYYR1	0	0	0.264479513	0	0.006976762	0.032185169	0.042011559	0.030166636	1.186052419	0
DAAM1	0	0.283984907	0.766795673	0.139446105	0.178677484	0.32549033	0.225568558	0.363053042	0.626109121	0.757679679
DAB2	0.146063004	0	0.282038907	0.029979697	0.930881284	0.839971587	0.515620673	0.351102121	0.57993951	0.402627185
DALRD3	0.056680584	0.05168281	0.196502346	0.10775077	0.185891064	0.39002847	0.2917	0.132124238	0.181568934	0.697352631
DAP	0	0.216474911	0.83288672	0.107304211	0.412314558	0.791522742	0.4916858	0.379279622	0.371398829	0.706108409
DAP3	0.132695699	0.168702592	0.655223194	0.328790639	0.622788	0.631992791	0.450695055	0.415752011	0.384987821	0.560149008
DAPK1	0.120809548	0	0.09698888	0	0.375911477	0.068310666	0.027312165	0	0.078543197	0
DAPK3	0	0.161970103	0.354137683	0.047138283	0.219904912	0.85765222	0.352463112	0.352834616	0.290214504	0.478210637
DBI	1.574946774	1.141826534	1.582659966	0.853484121	1.816053407	1.374648989	1.320282392	1.293974543	0.921731262	1.389515007
DBN1	0.073386301	0	0.0920242	0.030101901	0.026260502	0.709334976	0.361658151	0.262404742	0.282144959	0.309558647
DBNL	0.14114857	0.527467467	0.816444062	0.333807287	1.068749434	0.931494861	0.551560184	0.538930624	0.483389375	0.974462324
DCAF13	0.212294874	0.254703604	0.450886296	0.242910936	0.281841255	0.432124222	0.21756407	0.250992794	0.404913137	0.577354768
DCBLD1	0	0	0.112799582	0.035090742	0.058432807	0.647705796	0.193798624	0.121914467	0.126889399	0.730386849
DCK	0.132714735	0.396036733	0.062895274	0.30719043	0.387080952	0.149616242	0.10649795	0.157080429	0.096905434	0.165159755
DCN	0.06288647	0.224475451	0.060987662	0.067695889	0.105713887	2.48799807	2.809562016	0.876490591	0.049301038	0.147420586
DCTD	0.067197791	0.052428479	0.730781769	0.13688878	0.338251767	0.645314643	0.534117808	0.228830671	0.303880015	0.79796361
DCTN2	0.261619954	0.309140024	0.78329219	0.324759204	0.578489565	1.146422774	0.614895797	0.991551719	0.690056963	0.992636752
DCTN3	0.550296277	0.2002815	0.925949249	0.401777211	0.840270768	0.981446168	0.831631398	0.864023266	0.645335134	1.307576871
DCTPP1	0.145511446	0.134790559	0.70256461	0.102308597	0.619431668	0.376573746	0.249587668	0.236854111	0.42936795	0.446365184
DCXR	0.291444314	0.409345295	0.689804244	0.27218051	0.600455099	0.520176684	0.572719556	0.309489788	0.178485179	0.646766066
DDA1	0.068889517	0.167553816	0.28383933	0.16967218	0.303807814	0.385309556	0.248500525	0.425563662	0.218653567	0.820343731
DDAH2	1.095813264	0.492214282	0.32610188	0.160356951	0.830262129	1.067822659	1.055051643	0.944598484	0.79582831	0.18456603
DDB2	0.142035778	0	0.415207152	0.157321498	0.2020093	0.234324323	0.181838397	0.154778391	0.212051933	0.651851289
DDIT4	1.099801062	1.050980498	1.82477746	0.93782741	0.601986763	0.399998294	0.901200587	0.601675398	0.682375542	0.359598725
DDOST	0.287592766	0.262504351	1.023019597	0.401313416	0.841639566	0.981922103	0.936441542	0.422338097	0.630350105	1.186248188
DDR2	0	0	0.013442267	0.006165077	0	0.906603567	0.348596778	0.325850836	0.010712609	0.007704185
DDRGK1	0.069268007	0.202521372	0.892835072	0.208196617	0.700882967	0.733507267	0.616646015	0.437649129	0.745267249	1.059701305
DDT	0.362291998	0.520909732	1.145809734	0.449523814	0.997821755	0.844186697	0.72312051	0.826830161	0.888672372	1.415617106
DDX17	0.282938694	0.743598115	1.014633158	0.51555761	0.532706529	0.923263724	1.024280174	0.687353283	1.03009582	0.964149617
DDX18	0.602756298	0.740598851	0.56792975	0.617766815	0.69821961	0.799564397	0.680780965	0.6302074	0.745421957	0.717287135
DDX21	0.347298738	0.798419996	0.423253352	0.590262633	0.75440921	0.60578718	0.582981992	0.592077372	0.927581598	0.548684168
DDX24	0.899647783	0.963883148	1.00787203	1.144850164	0.804502963	0.941737366	1.109798011	0.981085214	0.865155556	0.943604551
DDX49	0.065952738	0.145428896	0.433915986	0.053861248	0.229667001	0.296556451	0.272400635	0.226839234	0.196008264	0.500118351
DDX5	2.487603054	2.746596917	1.820943997	2.50647563	1.932787941	1.877901514	1.996066409	2.123688225	2.124751463	1.833818878
DDX51	0	0.053377965	0.09263596	0.024231376	0.023571301	0.026786209	0.011275074	0.03622035	0.024281619	0.086941259
DDX52	0.133150529	0.094253223	0.214092341	0.04663994	0.188508083	0.370719121	0.279782397	0.215875985	0.26296726	0.477714922
DDX55	0.058953858	0.097640595	0.101984776	0.080645189	0.105495928	0.189225024	0.20479558	0.143956318	0.114028796	0.222499814
DDX56	0.068889517	0.054948255	0.435056224	0.108766239	0.204027512	0.335515849	0.280073482	0.181842487	0.26173303	0.562191348
DEDD2	0.416378	0.712580411	0.544145369	0.875398171	0.482644695	0.179748883	0.218398254	0.167992993	0.248742134	0.451115775
DEF6	0.139831181	0.311709175	0.295830843	0.410934535	0.485962807	0.013884095	0.034200744	0	0.009557972	0.30429875
DEGS1	0.147264764	0.282654936	0.123348323	0.207504708	0.695660395	0.976886301	0.93899382	0.745446032	0.495997207	0.789760453
DEK	0.222828116	0.319013188	0.72919167	0.568106114	1.073433533	1.115839124	0.972803055	1.152886061	0.980794909	0.801347192
DENND2D	0	0	0.411820197	0.401071281	0.258862212	0.031395924	0.029401426	0.030986529	0.11847601	0.215341472
DERL3	0	0.190630677	0.026822972	0	0.038394133	0.300330027	0	0.007187696	0.004071833	0.028105711
DEXI	0.150650612	0.050864323	0.358606062	0.045486791	0.023174199	0.495495301	0.308275455	0.23708636	0.121836977	0.265382514
DGKA	0	0.173340942	0.184819907	0.154627371	0.041917251	0.058902072	0.080533065	0.006724255	0.09024636	0.390904584
DHFR	0	0.053377965	0.155219447	0.059813854	0.134740782	0.145988846	0.093269616	0.079218567	0.079265431	0.202847323
DHRS3	0.06288647	0.053377965	1.50200006	0.1388484	0.288811621	0.297506126	0.788136905	0.489643642	0.310818932	0.726412554
DHRSX	0	0.035541824	0.231698649	0.035874066	0.298413683	0.599127921	0.227257453	0.140289059	0.137816957	0.636686701
DHX15	0.133226178	0.157881907	0.461713904	0.155199173	0.291398423	0.362586051	0.259060084	0.212364065	0.448683491	0.465350578
DHX16	0	0.156175748	0.111599425	0.054970412	0.141639277	0.185541494	0.158728024	0.1445314	0.080871393	0.143614397
DHX30	0.22649069	0.094009702	0.481468459	0.103923277	0.164133631	0.281846088	0.250075269	0.159839027	0.276820604	0.56240419
DKK3	0	0	0.443072716	0.058356053	0.037442154	1.380046555	1.211461274	1.324690886	0.070460606	0.6516744
DLGAP4	0.139706615	0.196571497	0.292383084	0.129827598	0.256252173	0.444573077	0.370469944	0.325900329	0.282606345	0.703781173
DLL4	0	0	0	0	0.007172547	0	0	0.010739394	0.206632819	0.003190409
DMKN	0	0	0.627449225	0.01944024	0	0.189998632	0.152340076	0.053910495	0.017545157	0.343312644
DMXL2	0	0.050337721	0	0	0.214881319	0.03831064	0.089860148	0.062686879	0.028578149	0.05644544
DNAJA4	0.517913589	0.15635079	0.279432053	0.416353343	0.704341165	0.161470166	0.166317486	0.241178188	0.140739871	0.342959378
DNAJB11	0.361001848	0.458450707	0.551063199	0.455231644	0.849843402	0.801847985	0.686972512	0.479314596	0.731911516	1.108695807
DNAJB12	0.150185923	0.100873554	0.439439924	0.107958123	0.382577966	0.441816931	0.298378024	0.333928095	0.267556589	0.302282427
DNAJB2	0.056680584	0.199270851	0.463281067	0.194678854	0.217399066	0.288854639	0.444420833	0.229799008	0.155452079	0.709879815
DNAJB6	1.485145372	1.329042506	1.294871857	1.236804738	1.42528492	1.181263504	0.997084853	1.053596945	0.941140142	1.225105397
DNAJB9	1.017940055	0.718083102	0.438579095	0.739353505	0.625932145	0.661226712	0.677939644	0.308166837	0.316381325	0.545159608
DNAJC7	0.201004268	0.543492882	0.861426572	0.502970101	0.836318908	0.723255214	0.447417945	0.526490172	0.643650542	0.809331839
DNAJC9	0.306281243	0.133271522	0.27725091	0.220082599	0.25194594	0.223724634	0.145541998	0.142733969	0.163246034	0.399907547
DNAL4	0	0	0.428853675	0.01199148	0.069269347	0.253045227	0.182993639	0.185423985	0.131550838	0.294668054
DNASE1L1	0.075434167	0.087590689	0.258298024	0.01138873	0.273902236	0.168224813	0.085809512	0.110413972	0.190303072	0.167261144
DNASE2	0.273169978	0.356242119	0.447231905	0.129909318	0.725554507	0.59935555	0.712560954	0.473221209	0.334555093	0.77425909
DNM2	0.056680584	0	0.586468648	0.16936108	0.442502878	0.253566713	0.185129565	0.188902493	0.217813646	0.593037637
DNMT1	0.073386301	0.16627571	0.268916773	0.360974496	0.792578306	0.368842457	0.336182105	0.204396001	0.466486963	0.413120674
DNPH1	0.079820662	0.268271114	0.616003767	0.450091595	0.822519948	0.706102381	0.60658069	0.426748114	0.187479194	0.616572233
DNTTIP1	0.13015991	0.035541824	0.176028899	0.067374694	0.403680585	0.400966912	0.318473237	0.321000576	0.28450987	1.063313664
DOC2B	0	0	0.030283392	0	0.006076981	0.004655512	0	0.017582432	0.265330023	0.00403193
DOCK10	0.197279493	0.159250714	0	0.148340538	0.35335947	0.05164134	0.031950163	0.074893145	0.002690353	0.046985419
DOCK8	0.074320147	0.663947559	0.116351359	0.472871034	0.582374961	0.03001658	0.018583008	0.146371743	0.029869674	0.05502008
DOCK9	0	0	0.220445008	0.036564382	0.003339707	0.082562179	0.038070539	0.031529295	0.524714765	0.306852561
DOK1	0.434654824	0.150853428	0.173228842	0.060413008	0.456119791	0.229341845	0.075327257	0.081879263	0.100832675	0.410252752
DOK2	0.712951613	0.236880434	0	1.342767054	1.167462795	0.012034994	0.034058459	0.015448628	0.014195142	0.020862181
DOK3	0.127015434	0.229400707	0	0	0.203637345	0	0.035459069	0	0.003215668	0.003809507
DOPEY2	0	0.09705204	0.096620638	0.005379332	0.113769709	0.024765354	0.025854955	0	0.011295629	0.058544865
DPCD	0.074320147	0	0.373984622	0.025374489	0.182294173	0.42422402	0.245796385	0.211674916	0.110588937	0.470155594
DPEP2	0.069809229	0.162751783	0.076506704	0.031160939	0.158755435	0	0	0	0.018635502	0.008333601
DPM1	0.211590297	0.339392661	0.769948308	0.399224796	0.500260681	0.679727985	0.835159424	0.510036509	0.590487786	1.177555137
DPM2	0.137292079	0.097711537	0.606057255	0.097018385	0.388433671	0.623217214	0.497557623	0.251896848	0.403375297	0.869241674
DPP7	0.425587864	0.440199194	0.906027483	0.430001715	1.103105148	0.754462524	1.134940115	0.486443145	0.717247672	0.944630523
DPP9	0	0.15851689	0.120610883	0.10583426	0.149191896	0.196879579	0.063618955	0.046536945	0.114640614	0.355133928
DPT	0	0	0	0.006324244	0.003442762	0.276177823	0.868074439	0.009291983	0	0
DPYSL2	0	0.079208988	0.040815789	0.011546378	0.657495153	0.308955096	0.50005868	0.24997257	0.536821333	0.246384856
DPYSL3	0	0	0.086851047	0.00678636	0.005789761	0.835479589	0.329421988	0.169841528	0.295327763	0.443063719
DRAM1	0.072251258	0	0.293170436	0.036291499	0.415281465	0.435888084	0.411448976	0.041197517	0.095222999	0.299562075
DRAM2	0.056680584	0.535008664	0.450063736	0.150612525	0.799583528	0.417687229	0.504371913	0.233720264	0.503997272	0.419728855
DRAP1	1.467214471	0.611907282	0.908589463	0.963497731	1.411818785	1.342929127	0.92737289	0.769444535	0.752013405	1.362233907
DSC2	0	0	0.146913333	0	0.240327914	0.096200474	0.030253221	0	0.051648306	0.557292365
DSCR3	0.135186275	0.109946021	0.215600407	0.083905505	0.277252352	0.187340216	0.186001993	0.114859972	0.154489086	0.21376831
DSE	0	0	0.108297259	0.042565146	0.641017945	0.354308763	0.341711908	0.135372958	0.027440525	0.488365654
DSG2	0	0	0.553498019	0	0.00551771	0.276640702	0	0.009255074	0.033275834	0.62300416
DST	0	0.052048866	1.171742274	0.011509711	0.211316092	0.706450576	0.852448275	0.757380141	0.383727666	1.201842939
DTD1	0.070566646	0.200010129	0.189940523	0.164866107	0.335269814	0.468236643	0.339432764	0.197544364	0.354565913	1.17494296
DTNBP1	0.35496233	0.103398196	0.134137885	0.119670895	0.376846177	0.272136382	0.120473522	0.235855479	0.231567058	0.15427033
DTWD1	0.079149308	0.052539233	0.187293428	0.058625548	0.190558581	0.361162083	0.455533995	0.461670002	0.209957971	0.399432021
DTYMK	0.142900008	0.169695715	0.384011771	0.067000553	0.358856329	0.496427879	0.208447673	0.172357566	0.352730645	0.660788519
DUOX2	0.067197791	0	0.117899703	0	0	0	0	0	0	0.005054128
DUSP10	0.570701546	0.198109626	0.105270047	0.349653796	0.276020315	0.151802701	0.051031269	0.043727039	0.063837945	0.456860741
DUSP11	0.204665915	0.140670976	0.347320597	0.23040605	0.278662995	0.419352718	0.296708524	0.176197453	0.261488891	0.545431805
DUSP12	0.14244215	0.176032976	0.159687155	0.096554079	0.196964089	0.226082336	0.162208023	0.129869751	0.175047897	0.347778397
DUSP16	0	0	0.079615061	0.164618176	0.047580376	0.01952226	0.016364338	0.043861381	0.034015616	0.085952367
DUSP2	1.557763066	1.419442132	0.548056055	1.593920457	0.868299622	0.103231697	0.170818582	0.109788976	0.104094681	0.406548072
DUSP22	0	0.250877127	0.223156212	0.097581192	0.236069509	0.075560345	0.344899648	0.212621761	0.263748724	0.176141054
DUSP23	0.06727344	0.05688056	0.753336503	0.18817444	0.896982082	0.445631402	0.458977705	0.30665558	1.513970435	1.177587665
DUSP26	0	0	0	0	0	0.006565794	0.09996075	0.116439919	0	0.003973566
DUSP28	0.072251258	0.050864323	0.086354027	0.068306772	0.075489003	0.022445671	0.08556677	0.025829647	0.054164341	0.134176119
DUSP3	0	0.0898112	0.214990113	0.011748034	0.465533714	0.187754972	0.124277159	0.245512629	0.190565762	0.28156281
DUSP4	0	0.103440208	0.183045513	0.826153114	0.183848955	0.153260126	0.537205071	0.067177547	0.256459628	0.310817985
DUSP5	0.149088517	0.263197034	0.262725855	0.228259589	0.203539434	0.171688327	0.196898251	0.058357926	0.62654023	0.273164015
DUSP6	0.530979479	0.05168281	0.538906974	0.171784338	0.492600434	0.214701929	0.086531879	0.067114975	0.8663135	1.666891918
DUSP7	0	0	0.03913526	0	0.04122775	0.083301202	0.009000938	0.058646036	0.065750883	0.383774283
DYNC1LI2	0	0.05688056	0.731879859	0.071984389	0.230837946	0.723472244	0.534502463	0.658748682	0.507117523	0.610874161
DYNLL1	1.979418615	1.554242638	1.853415954	1.449243237	1.937855987	2.01685776	2.014383411	2.093018904	1.886274706	2.072627221
DYNLRB1	0.779254875	0.277850182	1.166037113	0.543476007	1.129749815	1.228893327	0.95451828	1.092264996	0.965132714	1.636610182
DYNLT1	0.582719226	0.411582575	1.390127809	0.413763775	0.829768203	1.394707903	0.916232981	1.032367257	0.819831607	1.500577227
DYNLT3	0.261414045	0.217051778	0.568560447	0.243473056	0.418861181	0.598042809	0.57659376	0.663910813	0.229438276	1.023704132
DYSF	0	0	0	0	0.05537393	0.005947091	0	0	0.186430977	0.1497362
EBF1	0	0.223835541	0	0	0.007701844	0.188303141	0.349464623	0.820600954	0.344001432	0.009763824
EBNA1BP2	0.070566646	0.090917894	0.572086898	0.173503238	0.355443584	0.603947147	0.506667859	0.416938004	0.430270499	0.828189956
EBPL	0.299723197	0.108139698	0.953019607	0.193429765	0.346900259	0.670804885	0.97359182	0.319410588	0.801630857	0.590145862
ECI2	0.209265393	0.147390863	0.326069639	0.176194148	0.295382988	0.477558388	0.447784191	0.290877525	0.393293675	0.755739112
ECM1	0.067197791	0	0	0	0.189162027	1.139189596	0.881123368	0.260417732	0.047190653	0.242597229
ECM2	0	0	0	0	0.003314805	0.448066295	0.500430908	0.393103309	0	0.00319438
ECSCR	0.069809229	0	0.015122796	0.024483622	0.015639115	0.020224159	0	0.028588598	1.964708221	0.007586515
EDEM1	0	0.301897332	0.038435571	0.055055684	0.216389701	0.135135936	0.094669632	0.044634605	0.08359546	0.458807741
EDEM2	0.202681397	0.149951242	0.219005817	0.091093681	0.550312443	0.287742349	0.201902974	0.208609956	0.247206161	0.475649582
EDF1	1.286651092	1.217293536	1.722001862	1.428189034	1.685657264	1.824641856	1.782754441	1.775532832	1.668803375	1.82148807
EEF1A1	3.133583366	3.288412429	2.826496214	3.20210734	2.722299458	2.692989934	2.79891656	2.881189234	2.847518663	2.478313661
EEF1D	2.129743087	2.531468997	2.156053391	2.458653012	1.949746353	2.077225305	2.200818944	2.286852908	2.090747299	1.863307271
EEF1E1	0.290507314	0.153268385	0.563321984	0.12266108	0.372816027	0.373105177	0.353143882	0.297154037	0.307748493	0.778768263
EFEMP1	0	0	0.65571404	0.026310728	0.030756655	0.888390873	1.418063118	0.166718955	0.128523294	0.503433879
EFEMP2	0	0	0.315265659	0.011191364	0.023944982	1.607047887	1.476454526	0.554976336	0.182975573	0.116366852
EFNA1	0.064128964	0	1.308651169	0.011319569	0.014539378	0.030515174	0.283666152	0.191481943	0.755315696	0.259761058
EFNB1	0	0	0.379746251	0.032262289	0.072877753	0.35877315	0.241723577	0.052980836	0.196238427	0.498719075
EFNB2	0	0	0.168806198	0	0	0.099139605	0.066079598	0.007129688	0.499616108	0.203291419
EFR3A	0	0.053021836	0.300951265	0.091148061	0.365056722	0.542177179	0.312836419	0.307062627	0.203148438	0.317966179
EGFL7	0.133150529	0	0.064662439	0.036388312	0.026129337	0.052641422	0.201319387	0.01983787	1.768672818	0.018391167
EGFR	0.071391911	0	0.376162105	0	0.002663979	0.18728418	0.416503531	0.112591529	0.016723126	0.379091181
EGLN3	0	0.127090313	0.227435972	0	0.142429646	0.165117616	0.102680554	0.020688234	0.252646405	0.042143873
EGR1	1.442667305	0.528501714	0.800432902	0.326925521	0.819563117	1.043347451	1.928439375	1.429080078	1.263230127	1.12073168
EHD2	0	0	0.370882028	0.011739217	0.010364298	0.619762759	0.319009495	0.814635554	0.455824565	0.504065415
EI24	0.06288647	0.04950249	1.097912729	0.122761933	0.478519573	0.954903579	0.789834659	0.674859602	0.669686248	0.887888195
EID1	0.772762737	0.668314235	1.462013143	0.905467226	1.238223421	1.897345894	1.882375319	2.023226224	1.720579778	1.708341998
EIF1AY	0.413001104	0.719407184	0.431068095	0.436181883	0.54934954	0.441892369	0.34937594	0.550299329	0.465280057	0.807583262
EIF1B	0.644864345	1.222650917	0.785185983	0.453467852	0.680477617	0.927188856	0.965869964	0.929166308	0.688830949	0.908313185
EIF2S3	0.280228074	0.788906906	0.706888596	0.362135892	0.542414951	0.554768434	0.385912638	0.629739131	0.53373803	0.458804282
EIF3E	2.024666503	1.778774037	1.938709341	1.481064122	1.357316526	1.647745558	1.729182642	1.749531725	1.728041478	1.408521014
EIF3H	1.319610517	1.548107641	1.501484518	1.235281942	1.309495014	1.455097484	1.353990055	1.388173737	1.139074165	1.210039216
EIF3L	0.567992833	1.461004451	1.771202007	0.810570057	1.016085395	1.455967545	1.325847168	1.425840498	1.158616482	1.165807475
EIF4A2	1.366458468	2.123137759	1.674350313	1.750256346	1.265893878	1.651310787	1.910238714	1.896739014	1.484040459	1.552324897
EIF4A3	0.618091414	0.894072105	1.01309752	0.576601216	1.07619403	0.803835191	0.827705123	0.725586449	0.653973007	0.790138127
EIF4E2	0.134225811	0.098250594	0.58158583	0.221401796	0.703805243	0.938270031	0.313631269	0.364325475	0.314678357	0.787665562
EIF4EBP1	0.068889517	0.267876727	0.247209086	0.132883105	0.939464573	0.641016182	0.295249617	0.353873057	0.388979237	0.633395895
EIF4G1	0.146422748	0.199599578	0.517563693	0.157136678	0.412393705	0.601637609	0.540815765	0.335151198	0.426054338	0.866659413
EIF5	1.725236515	0.740787071	1.217353757	1.059478909	1.225595725	1.276065709	1.036672577	0.911809992	0.880058852	1.104352098
EIF6	0.33332923	0.299654599	1.155575883	0.358687498	1.039186468	1.081376995	0.685422793	0.790032626	0.762900401	1.591903547
ELF2	0	0.378265841	0.276181095	0.204381614	0.24740542	0.391785346	0.417906014	0.31189582	0.504490291	0.31185944
ELL2	0.082912483	0.167171547	0.235624835	0.044608012	0.281221584	0.104207294	0.049362947	0.0884551	0.056957794	0.280592792
ELN	0	0	0.076603247	0	0.00880591	0.437258554	0.634116325	0.230094986	0.133986121	0.084912826
ELOVL1	0	0.418406448	0.463389891	0.100245634	0.380095388	0.565651341	0.20337627	0.25629215	0.566332721	0.781794721
EMB	0	0.392449939	0.048107227	0.592989642	0.221921165	0.076857377	0.03348785	0.010320214	0.020704828	0.483970401
EMC10	0.349201385	0.402401616	0.829993626	0.263316003	0.818920044	1.057360981	0.668183079	0.611970423	0.591485647	1.129626558
EMC2	0.128263516	0.093167424	0.607558319	0.099061942	0.277407401	0.525533643	0.623625695	0.455403631	0.342875282	0.35292469
EMC6	0.220325258	0.239123569	0.671493937	0.24478409	0.527798576	0.595476668	0.343388237	0.466998547	0.363233381	0.967427758
EMCN	0	0	0	0.00548962	0.013974802	0.019856697	0.020760452	0.062114481	1.772238211	0
EMILIN1	0	0	0	0	0.049971913	1.565447482	1.368287954	0.578943228	0.003670323	0.015103865
EMILIN2	0.079985905	0.061281288	0.04633737	0.018134385	0.467045303	0.037740672	0.059873931	0.089640175	0.042128098	0.057883938
EML4	0.151188611	0.47056544	0.385699788	0.744965061	0.653156645	0.528682707	0.283465466	0.190395222	0.326199081	0.348988143
EMP1	0.058953858	0	0.603552475	0.051258931	0.262269448	1.305945738	0.963032537	0.29472634	1.549292731	1.366938074
EMP3	2.048737535	1.257074548	0.20528884	1.472987706	1.830515178	1.486921119	1.233540492	0.825642071	0.501461663	1.968424251
ENG	0	0.04557367	0.225187558	0.043883672	0.835574873	0.609260804	0.900086656	0.488890089	1.885506012	0.23808346
ENO1	1.435537087	0.992738995	1.943062734	1.608144878	1.999891458	1.701338084	1.325057012	1.41594078	1.678452955	2.116112214
ENO2	0.134645053	0	0	0.101424642	0.059845149	0.105370343	0.109540297	0.139617938	0.038702712	0.437802692
ENPP1	0	0	0.022642884	0.005439403	0.040567409	0.196525213	0.205461286	0.058975821	0.01357186	0.641190013
ENPP2	0.157641069	0.037738519	0	0.005605948	0.506109238	0.239648807	0.462614686	0.145228944	0.354379917	0.006410231
ENTPD6	0.069809229	0.03926182	0.162856197	0.035995046	0.187822532	0.144940497	0.104779484	0.044361163	0.064560722	0.388701174
ENY2	0.723920096	0.68305368	1.014716329	0.566829939	1.353774456	1.187517615	1.088233007	0.934457461	1.312878553	1.156028857
EOMES	0	0	0	0.165810251	0.007216091	0	0	0	0.004376545	0.003620668
EPAS1	0.066739934	0.04557367	0.383416968	0.035301289	0.181684961	0.28260289	0.146999905	1.029039595	1.588453296	0.250838797
EPB41L2	0.143588153	0.05688056	0.080377684	0.0128652	0.314477933	0.658374437	0.706598508	0.399584423	0.22779846	0.245551362
EPB41L3	0	0	0.037808597	0	0.242430119	0.056408026	0.054933758	0	0.26435528	0
EPCAM	0	0	1.248357157	0.02437993	0.041127439	0.021063922	0.062013233	0.03059662	0.040917446	0.742692465
EPDR1	0	0	0.045297697	0.006935959	0.031217808	0.701735758	0.366488996	0.328198549	0.00608208	0.209079688
EPHB4	0	0	0.097396237	0	0.009030801	0.061626648	0.04410772	0	0.300538339	0.086745959
EPHX1	0	0	0.771304711	0.005100772	0.385323374	0.639677541	1.385558888	0.848220685	0.607463223	0.421198096
EPHX2	0	0.04557367	0.220865671	0.05215454	0.006782469	0.10638425	0.261046777	0.125162353	0.116660081	0.066547898
EPHX4	0	0.037738519	0.025554882	0.01821236	0.012743004	0	0	0	0.12619212	0.374451154
EPS8	0	0	0.69892362	0.012955032	0.200093252	0.415760245	0.448088961	1.217047543	0.404570961	0.470169559
EPSTI1	0.209815693	0.134980502	0.387687119	0.444286703	0.978534886	1.06337482	0.302848729	0.275890186	0.234268524	0.389242038
ERAP1	0.079820662	0	0.285263607	0.054939289	0.251566975	0.166123121	0.091580972	0.109037664	0.067693707	0.15053124
ERCC1	0.075702216	0.237460963	0.320933693	0.195231307	0.71685245	0.758734045	0.441130082	0.379563639	0.346224543	0.817032065
ERG	0	0	0.029056149	0	0.011270897	0.020815355	0	0.043771926	0.757740366	0.033718565
ERGIC3	0.230921801	0.643678545	1.335368973	0.557815197	0.845580906	1.360804401	1.25751667	0.990893209	0.834568996	1.597495949
ERI3	0.128839207	0.094414298	0.382733322	0.06853031	0.29608553	0.720067693	0.410047505	0.330864662	0.308597879	0.72268163
ERICH1	0.072251258	0.316826016	0.563564413	0.304091196	0.456085135	0.425070922	0.4427888	0.272541798	0.651003609	0.378319779
ERLEC1	0.303153725	0.203006822	0.484793994	0.240828318	0.39660448	1.092278326	0.875973948	0.461527133	0.417365895	0.950645755
ERN1	0	0.093975785	0.125367744	0.23490072	0.125435513	0.062239831	0.118719903	0.062369719	0.047854707	0.12468338
ERO1A	0.079149308	0	0.382700705	0.175479488	0.334973641	0.167990154	0.151633274	0.064193903	0.234520325	0.587470415
ERP29	1.088579755	1.530196017	1.615421127	1.037119027	1.451477952	1.184783655	1.305828571	1.06341703	1.075035035	1.416564398
ERP44	0.334981921	0.18003397	0.818838052	0.422183278	1.030890671	0.936694888	0.894301394	0.594831473	0.708563718	0.945776197
ERRFI1	0	0.10291938	0.52749571	0.062036142	0.233058025	0.311999639	0.236738051	0.38085082	0.105160878	0.661575758
ESAM	0.142111559	0	0.047362262	0.00609425	0.020509881	0.006861595	0	0.856866109	1.597035962	0.009900353
ESD	0.767544862	0.645351631	1.185456002	0.315404114	0.920253319	1.175803454	1.24288088	1.404079359	0.762235525	1.183898118
ESYT1	0.363466795	0.047198864	0.273278664	0.135066914	0.262591815	0.195818945	0.249997335	0.176207638	0.306087001	0.653303499
ETF1	0.205277066	0.35256418	0.241310398	0.188638896	0.63652688	0.472834343	0.465318505	0.248847363	0.299416475	0.496044895
ETFB	0.297457519	0.512691638	1.1318441	0.36705642	1.031435561	0.658461378	0.648811185	0.607477717	0.63089719	1.080204009
ETHE1	0	0.052072681	0.889104479	0.323898427	0.765145054	0.705781825	0.485887056	0.358854727	0.49964475	1.508139674
ETS1	0	0.08495781	0.133500361	0.394679692	0.048040131	0.179161158	0.080335597	0.142308319	0.493338013	0.141616026
ETV5	0	0	0.012257495	0.035075271	0.34143574	0.064942748	0.033320195	0.096863031	0.067654962	0.292754852
ETV6	0.066739934	0.110003165	0.228358919	0.042051246	0.386736737	0.266915501	0.083436478	0.154365138	0.313627953	0.28745202
EVA1B	0	0	0.073296366	0.024262128	0.162321234	0.673840682	0.453897546	0.222929833	0.291321283	0.32389946
EVI2A	0.283567452	0.388041495	0	0.582286823	0.846824955	0.063822102	0.084748885	0	0.015846833	0.039296853
EVI2B	0.479014282	1.1740171	0.022689114	0.92124509	1.164463643	0.036603449	0.018583008	0	0.015657189	0.051791014
EVI5	0.150540335	0.057517542	0.198533248	0.023895237	0.215963768	0.502161231	0.29149373	0.347989723	0.186892305	0.395009875
EXOC2	0.065952738	0.094009702	0	0.098157963	0.058058151	0.051720647	0.045096175	0.048512608	0.088509726	0.224390827
EXOSC4	0.215557684	0	0.34925224	0.053690468	0.295394904	0.316131271	0.176753133	0.136062467	0.15662286	0.490343993
EXOSC7	0.203699037	0.04950249	0.696217235	0.097194466	0.297343541	0.447067378	0.525302954	0.206386392	0.199846013	0.600253084
EXT2	0	0.05168281	0.157329893	0.049885621	0.129783331	0.571738343	0.47284475	0.254016209	0.264723084	0.358627149
EXTL2	0.226894716	0.042774853	0.19391026	0.019896927	0.056026881	0.528178441	0.215878973	0.185685191	0.060230385	0.262419028
EYA2	0	0	0.259385701	0.010518699	0.05664682	0.141278873	0.055721549	0.024380032	0.019534517	0.325287249
EZH2	0.073386301	0.080732289	0.013442267	0.08090464	0.119212541	0.049098844	0	0.015226411	0.05098435	0.08873304
EZR	0.278732008	1.580325032	1.224413137	0.927724076	0.748131236	0.104920944	0.103824059	0.318982091	0.201231344	1.002698239
F11R	0	0.105809226	0.564323362	0.017512086	0.225864477	0.012997614	0.01836592	0.009037252	0.302809346	0.635461036
F13A1	0	0	0	0	0.837884944	0.153195222	0.083196084	0	0	0.070134639
F3	0	0	0.297018144	0.007317994	0.027549321	0.25636206	0.439325295	0.086550591	0.026897126	0.548592257
FAAP20	0.153254574	0.255243802	0.779496358	0.345761803	0.694464373	0.895670731	0.515430584	0.614039372	0.531160703	1.102224141
FABP3	0	0	0	0.005142903	0.229701711	0.015712303	0	0.115757128	0	0.003333884
FABP5	0.274433847	0.528460299	1.433747471	0.505902746	1.270458353	0.983986017	0.313050539	0.407169578	0.971843394	2.026341877
FADS3	0	0.210431813	0.152184236	0.04580498	0.168331011	0.184689557	0.374721999	0.661576449	0.160509383	0.516955079
FAH	0	0	0.38046644	0.041663465	0.233572475	0.068762415	0.102971117	0.070404359	0.016175934	0.432379017
FAM103A1	0.145362951	0.103527969	0.536847791	0.205718095	0.372514687	0.426436353	0.354007069	0.251175379	0.2157949	0.661364282
FAM107A	0	0.03926182	0.029056149	0	0	0.00562301	0.550351594	0.014617614	0.32270315	0
FAM107B	0.426232427	0.279474576	0.326661858	0.505312282	0.31029369	0.344687395	0.118733797	0.340214291	0.089136739	0.285270228
FAM110A	0.346313173	0.162388536	0.333693578	0.167230839	0.385465596	0.010238729	0.017411508	0.029907214	0.062022213	0.127799633
FAM114A1	0	0.054936684	0.264941738	0.012087056	0.089236873	1.325668369	1.095504035	0.484611901	0.254791898	0.993547483
FAM117B	0	0.202999903	0.064221203	0.025233282	0.061629339	0.028754319	0.076619931	0.013267456	0.022367562	0.074352539
FAM127A	0.06727344	0.049497554	0.430757829	0.081817491	0.271146022	1.019131529	0.642583496	0.657404089	0.421390993	0.953268715
FAM127B	0.134225811	0.037738519	0.506548091	0.023079837	0.154915742	0.799130265	0.430174328	0.562440408	0.419695552	0.729182574
FAM129B	0	0	0.297672665	0.020130963	0.16678147	0.273397438	0.214488924	0.177137257	0.317585886	0.891147262
FAM134A	0	0	0.42788081	0.062016961	0.233919133	0.373794404	0.182152662	0.249075126	0.196140408	0.492455095
FAM13B	0.071391911	0.382001622	0.101689066	0.100674195	0.121914132	0.179873177	0.050168497	0.09495096	0.12442453	0.08718036
FAM167B	0	0.052048866	0.030857761	0.00538514	0.016147423	0.023659356	0.047474315	0.008877049	1.264729375	0.0315368
FAM173A	0.208081912	0.162401744	0.387920331	0.231701271	0.505145977	0.537084857	0.358692166	0.333053543	0.218835272	0.538132587
FAM195A	0	0.087404861	0.428566983	0.067864578	0.313392281	0.112103263	0.043696905	0.094967162	0.061253715	0.194978053
FAM200A	0	0.061927727	0.092180947	0.011388088	0.027407616	0.076848802	0.122873206	0.007825259	0.036441933	0.081690015
FAM212A	0.218196566	0.052748597	0.222705627	0.005379332	0	0.053076589	0.052254797	0.059262424	0.067821104	0.348049933
FAM213A	0.280307869	0.050337721	1.236472919	0.018669008	0.356745409	0.326096817	0.706055102	0.593340115	0.90113496	0.763796983
FAM229B	0.072944618	0.053377965	0.222239679	0.024516976	0.020731816	0.57511733	0.45122169	0.200053597	0.132452082	0.319112566
FAM234A	0.064128964	0.058686058	0.195335799	0.038697823	0.14196724	0.511015748	0.246292423	0.269823994	0.200199375	0.36152237
FAM3D	0	0	0.303355226	0	0	0.00742123	0	0	0.020784537	0
FAM43A	0.132114751	0.246740505	0.043594719	0.237292036	0.090938995	0.214979137	0.707681405	0.083809408	0.54955607	0.151519598
FAM46A	0.370957162	0.153967061	0.418665739	0.223478846	0.707169038	0.653562127	0.910269057	0.440131277	0.020301237	0.461529181
FAM49B	0.465525637	0.907470854	0.541774988	0.777020534	1.417334347	0.259392591	0.11358548	0.108347828	0.20458836	0.500579554
FAM53C	0.359505065	0.518990232	0.215841659	0.241337195	0.245063809	0.144364982	0.315057756	0.266546893	0.205205105	0.129289764
FAM60A	0	0.242046306	0.6731119	0.212150224	0.257821022	0.195668609	0.176611175	0.22858544	0.464616795	0.471516594
FAM63B	0	0.136456345	0.662905866	0.143990271	0.157960263	0.681798482	0.335239607	0.3856486	0.250332634	0.418316149
FAM65B	0	0.737488226	0	0.396413387	0.081046108	0.005337794	0.009590774	0.059069987	0.015570643	0.010147274
FAM92A1	0	0	0.225881373	0.007515781	0.10134079	0.51675444	0.40738535	0.176341079	0.120579212	0.273040357
FAM96A	0.218355502	0.403570809	0.499798105	0.210603629	0.961904556	0.241423796	0.37101886	0.208132644	0.313051904	0.705292937
FANCI	0	0	0.047577889	0	0.063410412	0.019889533	0	0.008101873	0.020628028	0.049842125
FAP	0	0	0	0.013241078	0.01505766	1.622358005	0.812912217	0.196146061	0.226433525	0.466634291
FARSA	0.339782432	0.106751321	0.281965843	0.098686451	0.379085825	0.364467473	0.374792553	0.180863776	0.274397984	0.589604142
FAS	0	0	0.035155453	0.242158887	0.089443379	0.451561241	0.44649967	0.398909622	0.051063157	0.341426624
FASTK	0.146773508	0.087166459	0.296339608	0.149721777	0.259624432	0.598745918	0.46882252	0.300239942	0.233380149	0.839277288
FAT1	0	0	0.216407297	0.005548343	0.003050934	0.431495284	0.043103423	0.217568336	0.007537064	0.433898375
FAU	2.949518295	2.981219381	2.398065074	2.781995507	2.387941554	2.169422423	2.308492462	2.448719251	2.405399258	2.127782981
FBLN1	0	0.052048866	1.052236923	0.050230948	0.075300796	2.09536844	2.629887021	0.352597762	0.046406684	0.660043704
FBLN2	0	0	0.026281672	0.005496826	0.01377781	1.369338155	0.632369045	0.149233432	0.341196788	0.015510898
FBN1	0.072251258	0	0	0.018798817	0.007233378	1.048582508	0.549000074	0.22949823	0.417200945	0.624582377
FBP1	0.365349126	0	1.251255901	0.019169562	0.858093808	0.039298589	0	0.009878471	0.028572114	0.010909449
FBRS	0.077820407	0.116640357	0.087931205	0.094384653	0.140377463	0.11427393	0.104930684	0.062890344	0.12503981	0.169760461
FBXL15	0.201233229	0.163207321	0.363284629	0.167777979	0.460820065	0.360115875	0.369994805	0.307536414	0.358008145	0.373296956
FBXO17	0	0	0.154117679	0.012720849	0	0.261936436	0.517494858	0.181670616	0.012512666	0.133604702
FCER1A	0.52609828	0.116387247	0	0	0.47553987	0	0	0	0	0.003062402
FCER1G	2.359525599	0.516899282	0.05865534	0.149849907	2.488119975	0.13602374	0.027367744	0.03364825	0.059840516	0.093370598
FCGR1A	0	0	0	0.011636252	0.899752794	0.019147567	0.009590774	0.055654584	0.014419698	0.006304441
FCGR1B	0	0	0	0	0.373951439	0.007133543	0	0	0	0.004399491
FCGR2A	0.255907326	0.096823112	0	0.023301994	1.786417593	0.059607205	0.140809212	0.118855132	0.02694192	0.056946083
FCGR2B	0.079985905	0.75370633	0	0.018187965	1.102540228	0.012930712	0	0.008877049	0.005495091	0.003216645
FCGR3A	0	0.03926182	0.081074127	0.144378045	1.527076734	0.038150193	0.016352146	0.016061573	0.01056562	0.018910005
FCHO2	0	0	0.153153639	0.012233568	0.268598145	0.144803955	0.133285989	0.140265751	0.292825691	0.111887479
FCN1	0	0	0	0	0.388111786	0.007688184	0	0.012236163	0	0
FDPS	0.307870801	0.428955643	0.880197937	0.335847993	0.549806381	0.790096189	0.520483975	0.62627362	0.933166115	0.977502596
FDXACB1	0	0.061927727	0.052253603	0.030960197	0.022061266	0.026614945	0.0387778	0.01437975	0.020470028	0.026666595
FDXR	0	0	0.309357006	0.012732016	0.07436235	0.16508946	0.129277653	0.05882054	0.04732382	0.259167687
FEN1	0.065952738	0.061927727	0.085312592	0.035808354	0.148694328	0.139519101	0.032626639	0.035812618	0.017751138	0.186748915
FERMT2	0.12205763	0.041470469	0.101321533	0	0.02098324	0.916681753	0.544911342	0.716286039	0.571583618	0.187127908
FES	0.219471234	0	0.119537364	0.006510205	0.470182461	0.117111264	0.137982301	0.128779052	0.360578944	0.04222195
FEZ1	0.065952738	0	0.106209672	0.02969185	0.023303921	0.470582472	0.362941796	0.393595891	0.033715716	0.718721468
FEZ2	0.06727344	0.321665062	0.72210376	0.116068145	0.517691142	0.648119622	0.522890438	0.381879334	0.740192516	0.588310334
FGD2	0	0.061927727	0.057780513	0	0.24324068	0	0	0	0.004757568	0.027521734
FGD4	0	0	0.171609183	0.013484475	0.299870003	0.00499348	0.069241803	0.23295775	0.178783125	0.183357059
FGD5	0	0	0.044178945	0.005592957	0.097708982	0.047964248	0.014863214	0	0.410251508	0
FGD6	0	0	0.243341846	0.012166152	0.06380083	0.187337701	0.048558579	0.00808739	0.120087601	0.323390089
FGF1	0	0	0	0	0	0.16055315	0.05477064	0.133625808	0.007369741	0.324957442
FGF7	0	0.049336475	0.051240817	0.011925779	0.006614906	0.514493731	1.095817364	0.580477653	0.031688604	0.045869782
FGL2	0.341787876	0.198374467	0.016689892	0.119946689	1.234003001	0.090843298	0.184594758	0.046661785	0.131805536	0.008435784
FGR	0	0.100543108	0.034809839	0.04993009	0.521814568	0.018707873	0	0	0.091076063	0.010210263
FHIT	0.066739934	0	0.242111345	0.05098953	0.114507546	0.129491485	0.194319032	0.039095988	0.086963589	0.031084322
FHL1	0.140218058	0.05147837	0.097549496	0.056468915	0.029577097	0.360912075	0.448339515	1.047826558	0.121228005	0.265611541
FHL2	0.083455667	0.03926182	1.24017692	0.04839638	0.064911865	1.014271763	1.219528781	0.57458744	0.135284335	1.411374204
FHL3	0.366519241	0	0.157394938	0.067526671	0.294775381	0.533648168	0.26203241	0.435411851	0.193491586	0.28127985
FHOD3	0	0	0.134216588	0	0	0.103169327	0.097996817	0.024929885	0	0.317395373
FIBIN	0	0	0	0.005842091	0.003050934	0.608001809	0.19051852	0.286770383	0	0.003294991
FILIP1	0	0	0	0	0.022192447	0.162202207	0.104131229	0.606571518	0.409978985	0.008090358
FILIP1L	0.067558427	0	0.041185618	0.006109078	0.243990158	1.159612154	1.196531521	1.311705872	0.280035943	0.090616339
FIS1	0.407354944	0.26039807	1.23311942	0.501923862	1.050763204	1.175239648	0.902777192	1.046063369	1.436751539	1.485054369
FKBP10	0	0	0.240240645	0.017947903	0.007185852	1.584686457	1.169643914	0.691912999	0.461328458	0.082361988
FKBP11	0.124906595	0.059314057	0.275386027	0.353566302	0.096511334	0.928913891	0.788485982	0.197128122	0.5779211	0.679109488
FKBP14	0.064128964	0	0.102832861	0.023229121	0.052598253	0.537818514	0.291748122	0.153836218	0.0746084	0.275234965
FKBP15	0.058953858	0.158654982	0.164205609	0.058045959	0.399633518	0.217431986	0.070529604	0.119015602	0.146724385	0.19800141
FKBP4	0.500451162	0.30741855	0.712466272	0.547284353	0.834179195	0.404405984	0.320812052	0.712429114	0.41080769	0.337470152
FKBP5	0.069809229	0	0.014028417	0.149484035	0.410118299	0.271012006	0.233475399	0.318184643	0.140217336	0.044349385
FKBP7	0.068889517	0	0.105022198	0.012253722	0.04260391	1.074775117	0.726407424	0.285046315	0.221753933	0.276492621
FKBP9	0.058953858	0	0.268281913	0.013599214	0.064828361	1.017814216	0.501174009	0.255266432	0.550502085	0.543721903
FLII	0	0.172935756	0.368419179	0.13207668	0.467900902	0.300048843	0.205763947	0.226158868	0.257574957	0.590337532
FLNA	0	0.147709217	0.434638976	0.367271959	0.647319615	1.290146746	0.751393156	1.311384584	0.657283818	1.174960314
FLNB	0	0	0.275463063	0.038716401	0.105435749	0.195821838	0.070023542	0.018996042	0.522658045	0.613995211
FLOT1	0.145058793	0.238844228	0.754622115	0.221498522	0.97625536	0.848922073	0.792034526	0.693573044	1.100128367	0.799411818
FLT1	0	0	0.025692993	0.006365949	0.075513227	0.01361292	0	0.007220137	0.881627116	0.016829848
FLVCR1	0.123954024	0.112265448	0.039475803	0.022947544	0.074710936	0.040437534	0.039448374	0.038193419	0.055378161	0.07242572
FMNL2	0	0.049336475	0.014028417	0	0.243754207	0.080501115	0.120125878	0.050370842	0.060955244	0.215260482
FMOD	0	0	0	0	0.005245171	0.804769439	0.732197172	0.354181873	0	0.006804263
FN1	0.665113869	0.909518798	1.039757567	0.844431423	1.437881995	2.267888615	1.560005817	1.414805657	1.054834492	2.620157093
FNBP1	0	0.831281243	0.246117686	0.578878835	0.659587996	0.289583762	0.203703128	0.285500744	0.230397972	0.16879304
FNDC3B	0.064128964	0	0.353948426	0.047980941	0.509355733	0.535780248	0.300833511	0.242576881	0.294594786	0.789481744
FNDC4	0.058953858	0	0.043959631	0.013384392	0.003476272	0.285775462	0.11632701	0.133222332	0.27384491	0.518312482
FNIP2	0.130081702	0.04569599	0.165913881	0.012025096	0.413817512	0.16151526	0.132114538	0.123506898	0.457389271	0.108058172
FOLR2	0.065619629	0.052943829	0.029418309	0.011546224	0.836248962	0.009174345	0.032717674	0.007324232	0	0.006478936
FOS	2.683982103	2.23040567	2.112822216	2.187240003	2.040773928	1.436017852	2.543006504	2.498738327	2.252560785	1.087573922
FOSB	2.075706016	2.104772026	1.286141678	1.490492081	1.539669134	0.907878171	1.943379413	1.847965644	1.383340461	0.643117572
FOXC1	0	0	0.084455432	0.023043573	0.018344386	0.067452125	0.119795913	0.147906665	0.338511247	0.596156654
FOXF1	0	0	0	0	0	0.19748805	0.796881785	0.234669768	0.021345865	0
FOXN3	0.146560596	0.157555742	0.227488865	0.232889561	0.437797288	0.4023984	0.175805143	0.191076971	0.183018854	0.084698516
FOXO1	0	0.04569599	0.071826861	0.089241565	0.021924531	0.332906518	0.099777929	0.045390789	0.274313041	0.205222577
FOXP3	0	0	0	0.139633187	0.011124792	0	0	0.006121069	0	0
FOXS1	0	0	0	0	0.00432552	0.358671908	0.025404096	0.677331399	0.004415116	0.034569726
FPR1	0	0	0	0	0.748585474	0.020146487	0	0	0.003778713	0.051645459
FPR3	0	0	0	0	0.9061321	0.023721276	0	0	0	0.009931047
FRMD4A	0	0	0.135330741	0.019319953	0.288317457	0.221017281	0.076480859	0.353638549	0.237126022	0.152952166
FRMD4B	0.069809229	0	0.342136181	0.239846468	0.539110238	0.020588418	0.059912415	0.016939253	0.557867238	0.337234878
FRMD6	0.066761998	0	0.308571688	0	0.00724077	0.560090614	0.296278156	0.047732686	0.062986913	0.424646369
FRYL	0.065377046	0.378966811	0.271707264	0.164406225	0.148388197	0.16489927	0.218404549	0.180535415	0.473454377	0.287380741
FRZB	0	0.035541824	0	0	0.018329349	0.395314098	0.252905894	1.356662275	0.003453246	0.033365128
FSCN1	0.347843722	0.233635095	0.424257211	0.06501481	0.259283382	1.026274255	0.541450166	0.201406291	0.909951518	1.816751967
FSTL3	0	0.054936684	0.03841413	0.026928084	0.023441228	0.264639557	0.421664559	0.249522877	0.05215067	0.533041077
FTL	3.363148379	2.907475531	2.34689212	2.637001418	3.064639051	2.55049799	2.760956193	2.553145749	2.311723535	2.165720247
FUCA1	0.06288647	0.098465804	0.883994632	0.067145196	0.574386294	0.32307418	0.232103306	0.170285844	0.139990878	0.839162834
FUCA2	0.073650555	0.050999607	0.524902364	0.104546924	0.592737599	0.432047619	0.506051324	0.167530533	0.274938465	0.630124212
FURIN	0	0	0.112954315	0.046582398	0.176551163	0.189169797	0.120483616	0.073683085	0.127835939	0.654387984
FUS	0.382523168	1.627943512	1.201187441	1.40376686	1.231178566	1.337476641	1.530887697	1.255926647	1.322251605	1.195448138
FUZ	0.066761998	0.267289142	0.176585446	0.019068073	0.114535064	0.15891193	0.1679137	0.109346275	0.080043545	0.201843531
FXYD1	0	0	0.012257495	0.030760643	0.021297574	0.114547596	1.100653335	1.016422228	0.015485166	0.036249584
FXYD3	0	0	2.1568678	0.019413621	0.030680466	0.048629797	0.040323431	0.045781708	0.01380084	0.781152863
FXYD5	1.433336573	2.094893148	1.008790443	1.791940346	1.670010043	0.755522871	0.487481402	0.513189978	1.674006329	1.728034832
FXYD6	0	0.048914119	0	0	0.047199227	0.548517951	0.407725087	0.343626476	0.271860527	0.092523837
FYN	0.226826974	0	0.025692993	0.694996846	0.029529718	0.314701477	0.313388168	0.049683126	0.38452685	0.339521934
FZD4	0	0	0.021902828	0	0.00486188	0.069342332	0.062763146	0.101425952	0.335296475	0.030848101
G0S2	0.065377046	0	0.073262617	0.029871707	0.8561257	0.129723746	0.312692143	0.201294928	0.178557478	0.859576986
G3BP2	0.364569868	0.666219063	0.536753832	0.759381737	0.501007784	0.523218888	0.337196291	0.323371216	0.398790851	0.505564426
G6PD	0.083455667	0.165788113	0.1791764	0.120274481	0.338381889	0.273556857	0.320752935	0.177969584	0.109838904	0.379090496
GAA	0.070566646	0	0.658391297	0.041577303	0.835876697	0.560413576	0.430952524	0.155120045	0.290958778	0.532439353
GABARAPL1	0.06288647	0	0.324998114	0.33740606	0.541451071	0.575847564	0.58533127	0.417069586	0.455800663	0.402691906
GADD45A	0.077820407	0.198775241	0.913363296	0.343024047	0.189200432	0.666814201	0.434674014	0.57828985	0.692181442	0.713999031
GADD45G	0.079149308	0.053377965	0.20203877	0.143482252	0.63882429	0.157065371	0.204337917	0.269112159	0.184067678	0.112440114
GAL3ST4	0	0	0.128407656	0	0.369922387	0.079596146	0.087544285	0.081549914	0.003275046	0.003305069
GALC	0.520694711	0	0.210787369	0.035396803	0.182053038	0.136264023	0.080632914	0.026284065	0.080862187	0.081765501
GALK1	0	0.08483549	0.190157291	0.102332105	0.394572409	0.321514643	0.331408615	0.21923463	0.199527853	0.208804119
GALM	0.066761998	0.164325618	0.178352454	0.347324285	0.287262371	0.154802296	0.258216698	0.08096893	0.140009552	0.066102324
GALNS	0	0.05147837	0.129136828	0.029820545	0.098084514	0.693146764	0.169021951	0.084126972	0.036676562	0.187852934
GALNT1	0.133791977	0.05147837	0.895773106	0.078950157	0.32090154	0.533586073	0.344721737	0.08824162	0.223365534	0.43859036
GALNT10	0.058953858	0	0.039860627	0.05470576	0.061613965	0.2245325	0.154090915	0.028543963	0.156272443	0.474575041
GALNT18	0	0	0	0	0.007516383	0.040833081	0.045144885	0.109189099	0.48617605	0.01159204
GALNT2	0.136272771	0.105596876	0.264509466	0.080413152	0.166296684	0.290526591	0.299676957	0.134221432	0.154109501	0.56520236
GAMT	0.074838119	0.084878299	0.15721118	0.074672146	0.063060305	0.195449389	0.176609833	0.3688122	0.055156851	0.470178334
GANAB	0.072251258	0.035541824	0.414380008	0.079663383	0.285754695	0.590694804	0.444795761	0.249531786	0.364554153	0.736614456
GAPT	0.058953858	0.535957759	0	0	0.258136564	0.004180683	0	0	0	0
GAPVD1	0.136549163	0.133186982	0.274019771	0.109607688	0.236154479	0.242383863	0.152652144	0.180184796	0.218154125	0.289247068
GAS1	0	0	0.054390172	0.006039713	0.003598198	0.451554412	0.338892983	0.031679768	0.019024068	0.041227256
GAS2L1	0	0.051367527	0.079842337	0.019625833	0.127082582	0.414622952	0.154540607	0.128430504	0.226256117	0.714332535
GATA2	2.576752808	0	0.461072898	0.006242479	0.004783301	0.126578727	0.609141294	0.103740377	0.327904088	0.037761211
GATA3	0	0	1.471466694	0.57072808	0.092464759	0.008631765	0.012370507	0.008902521	0.012023544	0.149040036
GATM	0	0	0.223742881	0.006591736	0.182308436	0.016834408	0.010879548	0.079679435	0.002733102	0
GBA	0	0	0.103290038	0.048843271	0.284051704	0.216254009	0.197944092	0.120155859	0.144021738	0.295600131
GBAS	0.343666262	0.100497161	0.530415151	0.088261131	0.566963591	0.635577902	0.392644802	0.513384553	0.261137702	0.460189401
GBE1	0.135651515	0.054948255	0.075945186	0.040330188	0.107382818	0.242215131	0.069829252	0.216025143	0.119025703	0.472472258
GBP2	0.20518673	0.137979646	1.074598267	0.776814514	0.618950416	0.855089295	0.945268359	0.947509717	0.807028246	0.372911808
GBP4	0	0	0.14887922	0.320005033	0.291334978	0.286945556	0.132562552	0.085335142	0.48525029	0.145506792
GCHFR	0.15896997	0.154602929	0.311910751	0.262640407	0.732976556	0.072517281	0.105179106	0.05150285	0.093119378	0.277233204
GCSH	0.06727344	0.037738519	0.559748688	0.055262071	0.219471683	0.679796982	0.719921541	0.424559755	0.188336936	0.481678734
GDE1	0.144285951	0.056186643	0.826289049	0.105554421	0.372272082	0.561562576	0.348693438	0.23546044	0.226818896	0.495136091
GDF15	0	0	0.662025134	0.011839492	0.030459173	0.147181649	0.534960205	0.054247585	0.049169871	0.453578855
GDI2	0.426311008	1.073724366	1.360113476	0.526490594	1.414114888	1.502265133	1.04303047	1.078145525	0.86300727	1.126853724
GEM	0	0.205377317	0	0.160271872	0.198808241	0.455739013	1.280172353	0.77212037	0.042092142	0.241903726
GFPT1	0.06288647	0.108426231	0.210884823	0.092649246	0.138150863	0.480685742	0.18274083	0.280675382	0.073862328	0.524604548
GGA1	0.06288647	0.424806046	0.25368068	0.247631316	0.428250628	0.306794997	0.141611244	0.206234625	0.292472847	0.418480099
GGA2	0.065952738	0.410313049	0.256694678	0.19847145	0.368758313	0.272973875	0.234801838	0.087816935	0.129470504	0.089551166
GGCT	0.219475361	0	0.733682442	0.131864203	0.530907872	0.702417809	0.485359791	0.508561406	0.508633675	0.656673452
GGH	0.14013625	0.152711086	0.186317085	0.029365788	0.164201338	0.193529904	0.453940857	0.096601575	0.073778811	0.364857026
GGT5	0	0	0	0.005100772	0.042340554	1.253573249	0.961597843	0.412315831	0.326360679	0.027078332
GID8	0.068889517	0.284934931	0.633039295	0.134502136	0.265236954	0.322792236	0.242370803	0.229584063	0.255566734	0.678586246
GIMAP1	0.150541219	0	0	0.26120551	0.465965844	0.010100933	0	0.021387721	0.668574645	0
GIMAP2	0.064128964	0.061927727	0.151250173	0.309045891	0.310554558	0.031960481	0.080217566	0.031970186	0.30209111	0
GIMAP4	0	0	0.015122796	0.680866117	0.808966938	0.028563829	0.027812119	0.007220137	1.054958216	0.026333209
GIMAP5	0	0	0	0.036280026	0.065103113	0.00562301	0	0	0.073039441	0.00403193
GIMAP7	0	0.04569599	0.021275014	0.764543913	0.49688288	0.014318152	0.012267597	0.007220137	1.40282929	0.003499942
GINM1	0.148674934	0.274233909	0.644766195	0.120682043	0.389974422	0.705618759	1.076784242	0.68618969	0.608696684	0.653997798
GIPC1	0.135220744	0	0.864214093	0.111801941	0.334745263	0.575254319	0.346463398	0.308032012	0.238625358	0.844156816
GJA1	0	0.057954299	0.218085131	0.006377712	0.03013072	0.735559364	0.381798966	0.031377328	0.900935165	0.895897619
GJB2	0	0.051367527	0.131649529	0.032984946	0.051036432	1.571177314	0.091306506	0.044871254	0.023757327	0.819088253
GKAP1	0	0.04557367	0.148921238	0.032539821	0.042203539	0.025386359	0.063219049	0.049760848	0.052819135	0.044880743
GLA	0.27745899	0.263153174	0.176152788	0.134714021	0.681138387	0.282005023	0.285813208	0.169985945	0.17883212	0.257867961
GLB1	0.33571257	0.19510492	0.400736761	0.137923268	0.617851933	0.553751288	0.368506729	0.267107517	0.136369557	0.704672079
GLIPR1	0.06288647	0.41789719	0.022552345	0.587004432	1.191370415	0.923229314	0.721927566	0.359355899	0.024775575	1.139659532
GLIPR2	0.073650555	0.053377965	0.019933584	0.484073577	0.771257828	0.542207433	0.496643913	0.442797756	0.049933219	0.209678165
GLMP	0.06288647	0	0.330702601	0.029773414	0.390452222	0.550150705	0.366823797	0.27941733	0.283341263	0.419679273
GLRX3	0.138203996	0.343486583	0.691039831	0.313261921	0.607083288	0.79082661	0.63804503	0.53386507	0.513820493	1.088602505
GLT8D1	0.156094954	0.105483062	0.52077693	0.064552775	0.245275017	0.865294132	0.695760664	0.185774757	0.309956943	0.658724927
GLT8D2	0	0.04557367	0	0.005785655	0.022147109	1.224096099	0.929151631	0.498128094	0.216785773	0.372593927
GLUL	2.258145887	0.08933984	0.85418817	0.201032515	1.886905095	0.882498828	0.972994906	0.683868061	0.70323819	0.607213725
GM2A	0.137638839	0.103026685	0.222740729	0.017104001	0.455058516	0.098198251	0.057239718	0.087313223	0.086102949	0.105416576
GMDS	0	0	0.301707516	0.052038325	0.120985949	0.20116405	0.575141758	0.162166002	0.339423914	0.631707401
GMFG	0.845083847	0.85173905	0.253375318	1.444938818	1.680737212	0.147427122	0.336529076	0.144126234	0.997075163	0.627730905
GMNN	0.068889517	0.050337721	0.680988811	0.074494021	0.234364173	0.102002466	0.082838891	0.131081966	0.132497826	0.340011119
GMPPB	0	0.190628372	0.178111356	0.067336511	0.241989011	0.362616553	0.209545743	0.107521968	0.097314318	0.387123118
GNA13	0.056680584	0.08483549	0.03532476	0.063236048	0.312289788	0.105590643	0.100298682	0.098204883	0.127008334	0.148844805
GNAI1	0.079820662	0	0.389241635	0.016623013	0.045520082	0.338278248	0.306124185	0.185894464	0.093908528	0.356705422
GNAI2	0.206386583	0.373009415	0.525586158	0.220138004	1.289914567	0.943731089	0.351087731	0.469081659	1.011167693	1.101840224
GNAQ	0	0.043638064	0.225807698	0.077094068	0.613136594	0.427002142	0.287857911	0.164829693	0.632300296	0.295793358
GNB2	0.430791378	0.585068456	1.025376397	0.369349045	1.32900018	1.204164815	1.005753022	1.064063825	0.950526131	1.500167823
GNB4	0.145018198	0.056186643	0.085686498	0.006349911	0.502775859	0.441388915	0.313892564	0.342285781	0.435390542	0.284799953
GNG11	0.069809229	0.04569599	0.116153796	0.069485518	0.172905937	0.966659945	1.296832692	0.706360516	2.250997793	1.575424264
GNG12	0	0	0.288633824	0.005902244	0.03653354	0.364278377	0.44915629	0.449257253	0.395975199	0.555171454
GNG2	0.133226178	0.15273554	0	0.51917848	0.17085085	0.225590604	0.11265847	0.032514548	0.02962202	0.135799429
GNG7	0	0.442479603	0.069340206	0	0.078520236	0	0.018158511	0.006694566	0.13112445	0
GNLY	0	0	0.047102167	0.41574957	0.019015907	0.028239898	0	0.01324215	0.07918021	0.02273882
GNPDA1	0.068889517	0.110056775	0.509153835	0.03753887	0.500049656	0.210728708	0.389616154	0.137641935	0.185000518	0.408688517
GNPTAB	0.595612463	0.138310039	0.272403793	0.199566903	0.539715948	0.407986954	0.288183785	0.065515671	0.166907765	0.262675
GNS	0	0	0.324091994	0.027872796	0.504651538	0.257354158	0.295780545	0.090769936	0.479954985	0.266495467
GOLGA2	0.427015427	0.157279377	0.272588307	0.088249027	0.219058096	0.672614556	0.502920749	0.289439813	0.216498848	0.627245782
GOLGA3	0.056680584	0.101934418	0.233845109	0.074415033	0.093420819	0.288287963	0.087908692	0.145892864	0.097255271	0.476328443
GOLGA8A	0	0.177059887	0.144875382	0.070163134	0.028919045	0.109078399	0.082182028	0.081847366	0.127563705	0.152530662
GOLGA8B	0	0.169365161	0.081288948	0.184325723	0.04484032	0.111563618	0.043019461	0.074669435	0.092333507	0.360273169
GOLIM4	0.37427045	0.03926182	0.177975286	0.049543347	0.460058003	1.071592048	0.741332256	0.434851089	0.315713517	0.862517807
GOLM1	0.065377046	0	0.545240544	0.012780812	0.224729766	1.111132751	0.469475714	0.139561814	0.599588694	0.444876813
GOLT1B	0	0.1011853	0.205507821	0.138234457	0.328870189	0.690923822	0.258955706	0.204646347	0.221395287	0.808372481
GON4L	0.135589489	0.157866384	0.406742626	0.253733069	0.195013089	0.377256145	0.302136664	0.259956053	0.476008613	0.376468571
GORASP2	0.216595965	0.14131068	0.543007487	0.16329933	0.309744196	0.820199782	0.41936903	0.408923773	0.271013392	0.672376711
GPAT3	0.129520504	0	0	0.025583971	0.201521075	0.004792389	0.034259551	0	0.033022777	0.191235664
GPBP1	1.200901767	1.193030858	0.891819422	1.177409812	0.95831116	0.851299411	0.805227481	0.634935889	0.799751588	0.680352928
GPC1	0	0	0.576999913	0.006076655	0.038098897	0.540128542	0.266066306	0.199635989	0	0.924282203
GPC6	0	0	0	0	0	0.517718973	0.274063452	0.134452152	0	0.003643001
GPCPD1	0.074320147	0.24768912	0.087392033	0.163623509	0.403779152	0.143448543	0.259566927	0.119944098	0.183222864	0.276346196
GPM6B	0.203251988	0.209004035	0.145615309	0.145069654	0.054764971	0.432767684	0.570572713	0.285246826	0.014874438	0.049194493
GPN3	0.140272884	0.181704985	0.336587661	0.074109254	0.481883516	0.287273759	0.437471378	0.305150045	0.159071183	0.42039591
GPNMB	0.079820662	0	0.517657722	0	0.956119976	1.093967091	0.732559021	0.670290055	0.024030521	0.690772363
GPR137B	0.073386301	0	0.501836121	0.097671799	0.551144095	0.375562846	0.314900065	0.109835425	0.035261028	0.390619995
GPR146	0	0.035541824	0.020359521	0.011482387	0.026964412	0.011761979	0.017336883	0.018154491	0.560743357	0.026844273
GPR171	0	0	0	0.359406824	0.041396067	0.005818457	0	0	0.00476508	0
GPR183	0.371345133	1.2929036	0.014566787	1.078103441	1.238015655	0.017033377	0.016364338	0.040666412	0.006342863	0.053083785
GPR34	0.139764484	0	0	0.005290443	0.73727784	0.008510487	0	0	0	0
GPR4	0	0	0	0	0.00351309	0.014256781	0	0.219218144	0.241518503	0.007016729
GPR65	0.907575353	0.574292894	0	0.519690141	0.522801178	0.027288586	0	0.024873818	0	0.00686805
GPR84	0	0	0	0	0.353771024	0.005818457	0	0	0.006143313	0.026194293
GPRC5A	0	0	0.772832642	0.018280991	0.016609347	0.09001872	0.545698208	0.269033662	0.155073929	0.20352092
GPSM3	0.341192699	1.520801369	0.577028071	1.009421948	1.473223756	0.30042552	0.170768139	0.068376911	0.169931121	0.148072367
GPX1	1.831583331	1.011629334	1.957063057	0.696457009	2.46742818	1.454541555	1.518759984	1.261919132	1.544687653	2.056316826
GPX2	0	0	1.520758801	0	0.020528411	0	0.015242542	0.00679961	0.01293787	0.014030571
GPX3	0	0.065105433	0.152593157	0.011160784	0.605513645	0.062863583	0.533098608	1.049051049	0.213421496	0.718827757
GPX4	1.535338169	1.194395607	1.632131916	0.904003621	1.897147885	1.635010952	1.411550747	1.317172282	1.095995972	2.050102227
GPX7	0.058953858	0.228990065	0.084045368	0.052254674	0.135629897	0.9232291	0.491059128	0.172152705	0.137206508	0.556356737
GPX8	0	0	0.129250324	0	0.02594901	1.137616038	0.723181095	0.206144971	0.229390105	0.51885308
GRAP2	0.575181142	0	0	0.263996868	0.002923183	0	0	0.006121069	0.003602075	0.004125138
GRB10	0	0	0.050424926	0	0.008598942	0.004922636	0.009590774	0.040406631	0.279401315	0.403016812
GRB2	0.333527737	0.749808235	0.45778918	0.418096334	1.282922259	0.48317981	0.332837164	0.407364949	0.455798771	0.60241076
GREM1	0.071391911	0	0.02593039	0	0.010100047	0.862221825	0.01840175	0.010596746	0	0
GRINA	0	0.035541824	0.423113308	0.083523747	1.014424469	0.705088103	0.60460057	0.313103488	0.362830985	0.545394378
GRN	0.411902233	0.511217215	1.512274397	0.126861371	2.213771445	1.514146291	1.387255939	0.872829658	1.43939544	1.515431166
GSN	0.411787322	0.204468379	0.903838024	0.071953521	1.799370959	1.537425907	1.997297912	1.869685165	1.674254936	1.617882295
GSS	0.081920605	0.042774853	0.332775859	0.148168891	0.35270362	0.413894995	0.19463958	0.109938222	0.178902883	0.775991287
GSTK1	0.837389285	0.74859299	1.450391117	1.119674845	1.273400078	0.928567453	0.896696972	0.897617203	1.161085831	1.295848554
GSTM3	0.273059493	0.049395185	1.488760862	0.068297376	0.128219683	0.721342507	1.107140274	0.560060209	0.219051231	0.583409393
GSTO1	1.039860941	0.335918993	1.289089031	0.518311527	1.68870468	1.427332493	1.116422605	0.924027538	1.103618249	1.780580489
GSTP1	1.735131312	0.680004684	2.193649921	0.83140871	2.018112099	1.955942492	1.940265558	1.974721729	1.460593437	1.983436536
GTF2F2	0.065952738	0.158610873	0.436043758	0.132060457	0.319210911	0.396377353	0.26812961	0.297045724	0.280730051	0.695770677
GTF2I	0.075702216	0.166987683	1.006826423	0.223537921	0.489526257	0.861430897	0.54527907	0.413861275	0.642062678	0.970972764
GTF2IRD1	0	0	0.055654098	0.006389608	0.0498097	0.043460352	0.015191585	0.040844086	0.038884237	0.26719339
GTF3A	0.223181436	0.83869024	0.665335356	0.908051905	1.028433488	0.938790249	0.671358318	0.624243338	0.63198392	0.825198429
GTF3C6	0.339727083	0.362783976	0.8507547	0.498039926	0.981355844	0.914770813	0.547816101	0.573763486	0.525523452	1.203483769
GULP1	0	0	0.058521138	0	0.009596443	0.550458219	0.488198587	0.280348884	0.177387318	0.117550504
GUSB	0.071391911	0.237255715	0.357570087	0.135007748	0.647174784	0.523155713	0.490132325	0.273753357	0.350664008	0.520241042
GYPC	0.490122442	0.32283103	0	0.797859844	0.377710112	0.817820032	0.761296008	0.564715498	0.643615398	0.019167383
GZMA	0	0.04569599	0.022689114	1.551467971	0.023394847	0.137788964	0.025487262	0.008149167	0.020678874	0.011620276
GZMB	0	0.340409653	0	0.452474173	0.063160426	0.023175074	0	0	0.015254706	0
GZMH	0	0	0	0.606397286	0.0274871	0.01138319	0	0	0.00452529	0.019063207
GZMK	0	0.05697041	0.029418309	1.280476901	0.02886507	0.039885399	0.027944463	0.012236163	0.017533918	0.028709675
GZMM	0	0.04569599	0	0.599528608	0.002942867	0.006940778	0.012370507	0	0	0.004125138
H2AFJ	0.430732179	0.253067343	1.132086464	0.219236092	1.06425035	0.964255406	0.874479781	1.210054949	0.381388097	0.974253803
H2AFV	0.395635842	0.617968558	0.614307914	0.78787716	1.212172281	0.832346144	0.601339231	0.620771612	0.765444239	1.111626625
H2AFY	0.633507954	0.18727832	1.411679276	0.477653301	1.678628697	1.190203866	0.738699954	0.696632597	0.741452516	1.780170289
H2AFY2	0	0	0.332551483	0.050564897	0.158467561	0.330168518	0.146193358	0.064265574	0.00951074	0.127535015
H3F3A	1.965989794	2.276012359	2.328040332	2.164177424	2.333917586	2.157193222	2.141420638	2.237026501	2.261034649	1.973527355
HACD3	0.064128964	0.04569599	1.228849199	0.17581132	0.269879074	0.890531708	0.644337046	0.294325994	0.694062562	0.738680662
HACD4	0	0.147031538	0.040852699	0.141784125	0.531062624	0.118272697	0.186031081	0.08561157	0.051317479	0.20242696
HADH	0.200514774	0	0.592312446	0.043766977	0.323358952	0.279706676	0.285037392	0.342703355	0.130060761	0.348636819
HAPLN3	0	0.037738519	0.039723939	0.159858999	0.29868851	0.55005111	0.286550777	0.49541567	0.798023452	0.902585222
HAVCR2	0.736628618	0.096823112	0	0.211177862	0.835941779	0.027004369	0.042779445	0.008100627	0.013651996	0.024324942
HBEGF	0	0.050337721	0.184614792	0.041762518	0.745900885	0.119716637	0.077206651	0.07222799	0.778832625	0.41935843
HCCS	0.066739934	0.059458357	0.271261205	0.066792424	0.251887893	0.219626811	0.099464149	0.167575794	0.093520105	0.510503971
HCFC1R1	0	0.449606397	0.549420878	0.17637237	0.525570142	1.101401644	0.795180336	1.099258813	0.401839248	0.511228138
HCK	0	0.050864323	0.026281672	0.005100772	1.134785964	0.055093599	0	0	0	0.003359325
HCLS1	0.259908379	0.664009238	0.022642884	0.750968909	1.168647283	0.119864922	0.012370507	0.053709639	0.216317923	0.017541516
HCST	0.5086496	0.511436408	0.016689892	1.640154173	1.247980767	0.051892002	0.020237506	0.009906501	0.028640777	0.049851613
HDAC1	0.283589681	0.438357485	0.845182809	0.413458443	0.384940896	0.363739033	0.537545542	0.381204807	0.621270441	1.04316731
HDAC2	0.210289267	0.094227882	0.891593912	0.189004988	0.610859514	1.000859406	0.711671182	0.524542667	0.499064878	1.158953981
HDAC3	0	0.209638901	0.473046718	0.134291034	0.425300711	0.444248189	0.383308452	0.31090871	0.174158349	0.389073596
HDC	1.527446087	0	0	0	0	0	0	0	0	0.003524096
HDDC2	0.130868898	0.164504537	0.583943383	0.280426373	0.417941432	0.838778329	0.820411687	0.691177831	0.129216697	0.887969384
HDLBP	0.302970784	0.136750638	0.69458226	0.123714652	0.581269708	1.289219532	0.719843071	0.617406493	0.459416122	0.908074263
HEBP1	0	0.05688056	0.72496941	0.079784187	0.606078579	0.920756122	0.853699309	0.505424413	0.598659494	0.569212928
HECW2	0	0	0	0	0.00351309	0.021957984	0.012889551	0	0.05303838	0.020495826
HEG1	0.056680584	0.057954299	0.124217672	0.07948175	0.046218543	0.382007344	0.214746226	0.116528825	0.821701805	0.350452915
HERC2	0.064128964	0.061281288	0.257928208	0.11797455	0.131829654	0.236122875	0.27058581	0.175612507	0.442035715	0.368827205
HERPUD1	0.973573598	1.689525469	0.911483351	1.330490185	1.473662027	1.298307646	1.536204435	0.919466502	0.953688569	0.869598021
HES1	0.984154978	0.221279529	1.532151574	0.049710055	0.445248438	0.723279152	0.765160728	1.107401742	1.037363285	0.838235907
HEXA	0.139563132	0.321088935	0.475991783	0.250287502	1.004137138	0.852039665	0.977874305	0.267649969	0.498323136	0.820297159
HEXB	0.41280528	0.097640595	0.593852323	0.233248967	1.077328738	1.23654579	1.094121984	0.470986104	0.556462141	0.919039017
HEY1	0	0	0.029056149	0.012519146	0.010066352	0.443418002	0.105664661	0.126544133	0.156740575	0.086807592
HGS	0.071339341	0.052539233	0.277428065	0.08278843	0.164656843	0.273341815	0.047843995	0.158505115	0.138344921	0.517056645
HIBADH	0	0	0.262076702	0.043453038	0.167840537	0.415683612	0.444984706	0.354961296	0.160164472	0.421181125
HIF1A	1.08712455	0.08807624	0.635502216	0.304395398	1.070913987	0.683562447	1.009898664	0.670127372	0.854227522	0.785541444
HIGD1A	0.215608182	0.227993508	0.467023988	0.150080967	0.371924693	0.572699254	0.55879001	0.422757853	0.324851544	0.802960116
HIGD2A	0.821579882	0.976053878	1.599439147	1.09446484	1.420223459	1.137530398	0.833498232	0.780832331	0.866530642	1.011649687
HINT2	0	0.086412917	0.648657383	0.217587182	0.608014598	0.424478282	0.314511534	0.455705931	0.323951021	0.718127175
HIPK3	0	0	0.132241814	0.054009198	0.182321945	0.192646791	0.239061128	0.165734349	0.442361343	0.229813671
HIRIP3	0.065952738	0.04950249	0.280318264	0.080113412	0.135352167	0.112015772	0.146761574	0.228763195	0.132389759	0.124675331
HIST1H4C	0.2916598	0.524015029	0.548189016	0.359430546	0.506049589	0.356604959	0.668044289	0.653676029	0.320368756	0.43248143
HLA-A	2.377870714	2.796014312	2.199987938	2.987418096	2.5314543	2.367055558	2.440121273	2.288083711	2.617435549	1.982988085
HLA-B	2.150834771	2.999591395	2.207788905	3.018957481	2.641794214	2.475953618	2.325133468	2.377217167	2.686370167	2.048787721
HLA-C	2.544951295	2.856200942	2.22744496	2.987972594	2.502750533	2.395539782	2.294984957	2.394167592	2.603299884	2.067639666
HLA-DMA	0.212218754	2.022323965	0.712609264	0.438733278	2.216994085	0.069278124	0.0979293	0.159739705	1.379793379	0.101750561
HLA-DMB	0	1.365161603	0.326982636	0.145476551	1.994342635	0.02858243	0.046837188	0.031631237	0.552078178	0.051562409
HLA-DOA	0	0.317292674	0.196187598	0.023025853	0.481003104	0.007993577	0.011815756	0.007116597	0.139312554	0.011014221
HLA-DOB	0	0.623990426	0.025554882	0	0.097199181	0.005763459	0	0	0.004565721	0.003707268
HLA-DPA1	0.302240566	2.842629973	1.042812056	1.02373802	2.668216763	0.182201258	0.437398417	0.201856953	1.884248415	0.177107738
HLA-DPB1	0.436493225	2.792113752	0.596128992	1.090305815	2.705147009	0.223524421	0.452500256	0.387271733	1.8214149	0.186362065
HLA-DQA1	0.075702216	2.505586111	0.130694929	0.467814863	2.446062631	0.061578917	0.05421935	0.149410441	0.847906832	0.142804483
HLA-DQB1	0.259173158	2.801518275	0.882031533	0.845773225	2.604245793	0.139870484	0.093167238	0.160829818	1.53567071	0.123432327
HLA-DRA	0.294915223	3.237827445	1.779688797	1.017048253	3.006346822	0.423793572	0.641495783	0.429327025	2.244546386	0.703409874
HLA-DRB1	0.068600931	3.003852899	1.539857302	1.358985019	2.915818548	0.394496005	0.480085441	0.408397197	2.453896355	0.573189156
HLA-F	0.509552569	1.121143923	0.555452999	1.019900124	0.751358822	0.680284331	0.511862453	0.764588971	1.050474987	0.395618548
HLX	0	0	0	0	0.196399021	0.234359193	0.165622996	0.151489738	0.472556324	0.052499231
HM13	0.210876749	0.35664603	0.83778321	0.352321186	0.835854433	1.154353842	0.789856816	0.640936701	0.592025337	1.548289166
HMCES	0.13015991	0	0.45730983	0.176890854	0.221814765	0.207683176	0.144884346	0.21359619	0.157766112	0.531815583
HMGA1	0.28470651	0.68236582	0.612529051	0.393278404	0.818232459	0.214697828	0.07057674	0.109243351	0.191881972	1.759474391
HMGB1	2.255223464	1.876398622	1.948223535	2.107158843	2.00107337	2.05037645	2.053487219	2.240413048	2.144471777	2.090028766
HMGB2	0.802871602	0.863971756	0.42327243	1.155098257	0.918141186	0.313456533	0.691216525	0.485493811	0.712584578	0.573727109
HMGB3	0	0.04939972	0.345283388	0.011778876	0.2975676	0.218610144	0.083352475	0.035092379	0.113074718	0.548509079
HMGCL	0	0.110224839	0.521882771	0.073023154	0.243805898	0.345151748	0.144562039	0.184437283	0.2085462	0.482988607
HMGN1	0.849019092	1.343186219	1.700046251	1.17845534	1.339714338	1.430061284	1.292038938	0.736519938	1.13824568	1.680552042
HMGN2	1.702041235	1.302813485	1.407041765	1.068225256	1.592051275	1.306599573	1.334772646	1.358824046	1.029296549	1.549214087
HMGN3	0.44283832	0.703862043	1.12757863	0.39059105	1.018328796	0.803358054	0.930333398	1.144341465	1.083855558	1.083929002
HMHA1	0.133959789	0.323683063	0.073461104	0.493759815	0.403790037	0	0.037299783	0	0.007708871	0.355737565
HMOX1	0	0.054948255	0.061965165	0.105127726	1.128580489	0.225060706	0.066883003	0.024483652	0.084597323	0.103850986
HN1	0.213615577	0.474707863	1.064138743	0.6081468	1.293213314	0.801014178	0.414739785	0.3042461	0.434463269	1.322696471
HN1L	0	0.189466519	0.511130464	0.022615106	0.126338321	0.131520386	0.028010617	0.144995138	0.170231733	0.434472467
HNMT	0	0	0.678699428	0.013340219	1.122704529	0.527565242	0.536003382	0.47262613	0.021412158	0.437617874
HNRNPA0	1.548873746	1.522464532	1.44937033	1.289076673	1.055218778	1.539083145	1.446160238	1.273420988	1.161380537	1.057163437
HNRNPA1	1.376846653	2.326716349	2.193571701	2.292157039	1.936080432	1.948476012	2.145127847	2.17811466	2.036291964	1.864159934
HNRNPA2B1	1.728865961	1.948446136	1.788355471	1.705538489	1.858666148	1.744293634	1.759019052	1.848280074	1.866669987	1.816917206
HNRNPA3	0.8043731	1.11141745	1.577123931	1.084395063	1.283329216	1.361530192	1.248792253	1.228678906	1.333302394	1.379198337
HNRNPC	1.102380767	1.407880728	1.635165067	1.26929268	1.392245974	1.622037425	1.391431465	1.235202589	1.359943385	1.410575178
HNRNPDL	1.193383982	1.504199453	1.300485913	1.452096141	1.365967781	1.474125703	1.26827252	1.511674802	1.333388344	1.294342823
HNRNPF	0.635269311	1.049160764	1.454869241	0.800208854	1.101739328	1.120193653	0.992513921	0.76975296	0.906243089	0.887585717
HOMER2	0	0	0.013442267	0.024242979	0.039200224	0.032874497	0.033479576	0.014534435	0.008235834	0.29454231
HOMER3	0	0.056457228	0.115170217	0.005756776	0.15576786	0.327705532	0.164495647	0.079782247	0.125116591	0.640087689
HOOK2	0	0.04950249	0.786585333	0.11789934	0.198965599	0.291875312	0.144466426	0.267390475	0.162111508	0.619584986
HOTAIRM1	0.302428736	0.05147837	0.983807799	0.086934835	0.164766183	0.250573585	0.151001695	0.191854341	0.357040246	0.356923026
HOXA5	0	0	0.164045682	0.007345222	0.038621557	0.164937394	0.112985051	0.037723466	0.081724265	0.298100911
HOXB2	0.512887963	0.147160833	0.710728257	0.341308308	0.20199321	0.866044885	0.157719667	0.344662999	0.384636998	0.901345828
HOXB3	0	0	0.440730697	0.00540864	0	0.079766919	0.009361454	0.007264898	0.148387997	0.326722177
HOXB4	0.139449049	0	0.421058943	0.100692699	0.029674404	0.101060911	0	0.079503297	0.440630383	0.298369792
HOXB7	0	0	0.778253555	0.02991452	0.089173757	0.099011479	0	0.125836871	0.414310077	0.934852874
HOXD8	0	0	0.241045493	0	0.010032687	0.203315874	0.051717683	0.130196998	0.331448113	0.218834744
HP1BP3	0.279657803	0.621492244	0.647123063	0.52337841	0.538558498	0.918333577	0.618276949	0.661724994	0.710591457	0.963183279
HPGD	1.339908946	0	1.109628679	0.177936365	0.034691145	0.018717269	0.016364338	0.01773243	0.012702657	0.020628188
HPGDS	2.393753676	0	0	0	0.3745456	0	0	0.010251726	0.004578889	0.006793022
HPRT1	0.299188028	0.168550464	0.40407608	0.311217533	0.577422889	0.378940614	0.320115276	0.307809555	0.444113803	0.48758521
HPS1	0.06727344	0.319151486	0.329941409	0.141178213	0.426997591	0.369716773	0.298620519	0.192407475	0.15420885	0.213249909
HPS5	0	0.050864323	0.124209335	0.048436163	0.327561368	0.142855812	0.085343248	0.068110837	0.067741052	0.086257883
HRH2	0	0.145635601	0	0	0.14164976	0.010212803	0.046890511	0.619165204	0	0.003432792
HS3ST3B1	0	0.041470469	0	0.086144801	0.054599168	0.094284902	0.03425319	0	0.003391004	0
HSBP1L1	0.281345564	0	0.669057267	0.017853595	0.230001842	0.187039375	0.31245391	0.065596846	0.134670105	0.462246883
HSD17B11	0.580496304	0.289002371	0.404642446	0.442989341	0.936002628	0.589706795	0.79759004	0.564023916	0.840877257	0.412466901
HSD17B14	0.079149308	0	0.272782337	0	0.290516484	0.289726163	0.151008613	0.039137043	0.142481652	0.102550517
HSD17B4	0.21968144	0.214797228	0.619382337	0.035403943	0.416215209	0.298766034	0.509146143	0.238274731	0.229375798	0.225870755
HSD17B7	0.073811746	0.25521395	0.333080953	0.197011236	0.206600423	0.151154285	0.231312987	0.090066047	0.149296255	0.121239484
HSP90AB1	2.855580856	2.834292817	2.273497582	2.687267084	2.249079436	1.992273423	2.277342298	2.261017532	2.329989176	2.180880501
HSPA12B	0	0	0	0	0.002378905	0.164995455	0.116271154	0.008583485	0.38595703	0.010531234
HSPA13	0	0	0.097251898	0.012506052	0.094261234	0.212307239	0.113562437	0.104869247	0.067902983	0.390503454
HSPA2	0.42945474	0.108188548	0.280766994	0.147868527	0.170968138	0.257835178	0.145194669	0.573010949	0.449684838	0.039783864
HSPA6	0.866110017	0.367386404	0.134027288	1.164342669	1.421551699	0.679484503	0.323781858	0.346438778	0.301731024	0.818465549
HSPB11	0.353416663	0.425322867	0.701832084	0.339379314	0.624961576	0.456608806	0.485412248	0.416349271	0.325011156	1.08719732
HSPB2	0	0	0	0	0.010935247	0.201351838	0.148518722	0.468413189	0	0.003359325
HSPB6	0	0	0	0	0.005671292	0.078937102	0.745459747	0.437207445	0.012487381	0.006951523
HSPD1	2.13561484	1.647513729	1.266591481	1.841917638	1.698557308	1.236181942	1.314458751	1.030849459	1.397798308	1.355849573
HSPE1	2.387201247	2.067872706	1.561369602	2.226365386	1.772985875	1.424079529	1.259363209	1.232480773	1.603047731	1.5941449
HSPG2	0	0	0.157207128	0.038066763	0.040284709	0.687668581	0.174472538	0.33655929	1.694423483	0.390756196
HTATIP2	0.417633461	0.131937023	0.499851592	0.288582351	0.52854051	0.274709255	0.382123247	0.320719282	0.310942511	0.728720592
HTRA1	0	0	0.281582563	0.037286841	0.231124857	1.987443111	1.280272104	0.602859343	0.766783279	0.803883071
HTRA3	0	0	0.029418309	0.012111717	0.011057366	1.314405619	0.31281536	0.010452079	0.034540726	0.061550512
HVCN1	0.138588686	0.452037552	0.014566787	0.038058775	0.456719473	0.161966717	0.059756779	0.111783257	0.056467574	0.156586461
HYAL2	0	0	0.425793047	0.013229784	0.1888083	0.532428119	0.363705349	0.131308594	1.532218446	0.591631507
HYI	0.146571405	0	0.329526889	0.031128808	0.175351416	0.326749989	0.493884417	0.452722204	0.134356336	0.430424058
ICA1	0.14106008	0	0.340216613	0.13227462	0.079786731	0.023015938	0.018957886	0	0.458436996	0.15770694
ICAM1	0.569324362	0.187241307	0.143263424	0.154748928	0.952027796	0.398507972	0.398204611	0.198535612	0.674928265	0.367673333
ICAM2	0.281934222	0.053524195	0.112441645	0.352837438	0.189506924	0.043929362	0.06308973	0.089051253	1.23752916	0.080806554
ICMT	0	0.077000339	0.277014919	0.04864062	0.158655958	0.474841701	0.104671156	0.182017435	0.178256151	0.554685467
ID1	0	0.130151933	2.326401191	0.269138894	0.324618308	0.863220651	1.388372093	1.065944021	1.010946916	1.809312513
ID2	1.157954449	0.591057847	1.319448749	1.565324468	1.691439149	1.080937197	1.891936195	1.138227952	0.908416085	0.750861832
IDH1	0.357085896	0.14740676	0.87929078	0.088903157	0.645964182	0.415553798	0.565359741	0.137451847	0.120816939	0.36826934
IDH2	0.15187413	0.199479693	0.710733128	0.543624619	1.002155309	0.89095242	0.38568668	0.337930355	0.224325896	0.334367332
IDH3G	0.219997113	0.231944362	0.521186662	0.367110593	0.821913259	0.684476954	0.602743428	0.683839042	0.42144994	0.786365929
IDI1	0.427490744	1.301727068	0.437831754	0.781125154	0.527262662	0.401951731	0.425776234	0.261026348	0.396104681	0.294174879
IDS	0.451264825	1.237802367	0.489871666	0.940955085	0.554510876	0.468584918	0.377655047	0.479631881	0.19612848	0.770640812
IER2	1.957083433	1.693949964	1.648902288	1.293857722	1.483033535	1.122980506	2.043361656	1.838447751	1.597522915	1.329121976
IER3	0.734906185	0.099237155	1.004265883	0.157170963	1.250509517	0.866179011	1.07815017	0.719549985	1.011532275	0.727807547
IER3IP1	0.066761998	0.172987526	0.722238103	0.204541731	0.478917414	0.859029373	0.60602227	0.434064964	0.494942346	0.911388449
IFFO1	0	0.153740878	0.015228409	0.064864679	0.258450655	0.292624359	0.231980068	0.097875228	0.120942107	0.041122539
IFI27L2	0.215472177	0.337267186	0.800927559	0.423809781	1.033302002	1.114721246	0.926923548	0.597461189	0.322314062	1.312650239
IFI30	0.145511446	0.406325251	0.025554882	0.037634532	1.251350883	0.084937063	0.052779459	0.008305543	0.012025124	0.116064849
IFI35	0.135468305	0.193592156	0.743110891	0.280993444	0.761629344	0.7368921	0.785299714	0.510379039	0.523425809	0.549642207
IFI44L	0.333289664	0.306481128	0.639200937	0.224046442	0.39219537	0.390286061	0.318588174	0.247688847	1.074296561	0.647346431
IFI6	0.767798529	0.037738519	1.040782447	0.545293886	1.334291855	1.213421353	1.127026065	0.871165962	1.441074913	1.387146385
IFIT3	0.30068456	0	0.441752108	0.061948224	0.279802347	0.371223407	0.296237897	0.445402248	0.301485073	0.232330229
IFITM10	0.21483096	0	0.413988403	0.018570777	0.140605676	0.089775309	0	0.046063381	0.0216418	0.26541215
IFNAR1	0.225004103	0.317953802	0.580165734	0.072830185	0.462283635	0.381618304	0.415784577	0.320779459	0.525162037	0.529913508
IFNAR2	0.123420517	0.133535208	0.394225433	0.16531344	0.374135148	0.289271621	0.187394077	0.199142015	0.36657726	0.46332398
IFNG	0	0.04569599	0	0.812639594	0.012589837	0.019662126	0	0.008305543	0.016160621	0.003305069
IFNGR1	0.235750873	0.374014735	0.947585899	0.229474239	1.190429036	0.638594449	0.707350755	0.453806406	0.649623008	0.655113637
IFNGR2	0.06727344	0.341862355	0.757471459	0.041344358	0.913446008	0.777060061	0.617659934	0.361278896	0.418672178	0.833396409
IFRD2	0.066739934	0.089216889	0.417283189	0.079475043	0.157765796	0.367825848	0.184057434	0.353060374	0.268770474	0.612048719
IFT20	0.06288647	0.03926182	0.66238703	0.187955771	0.451616711	0.822034448	0.590422861	0.43661941	0.378012019	0.668101687
IFT22	0.06288647	0.05147837	0.428257952	0.073056755	0.104346802	0.451813256	0.451858446	0.269347282	0.164391936	0.763539846
IFT27	0.155688122	0.049395185	0.254121061	0.095887899	0.310610401	0.511187067	0.319294698	0.223958335	0.30807277	0.454790275
IFT57	0.218952994	0.479242995	0.709686051	0.140117618	0.151272893	0.651233601	0.932488735	0.531938255	0.344949105	0.718873823
IGF1R	0	0	0.085020998	0	0.019267582	0.291133785	0.073174215	0.110844033	0.067882305	0.375446434
IGF2	0	0.094457663	0.155241564	0.03566243	0.024376306	0.531183022	0.778608491	0.034158414	0.343121921	0.760957302
IGFBP2	0.072251258	0	1.257591222	0.03376525	0.075932326	0.673315321	1.387076025	1.108691988	0.757329349	0.085515365
IGFBP3	0	0.049497554	1.184375709	0.061428738	0.044715611	1.654279854	0.195687036	0.033792176	0.54382881	0.22763512
IGFBP4	0.067197791	0.058410075	0.831176354	0.121111018	0.470949494	1.825183129	2.394298893	1.933581848	2.070250937	1.313612335
IGFBP6	0.130444896	0.10986541	0.300208979	0.101350908	0.101473902	0.734143104	1.595312748	0.618594077	0.173534554	1.563635563
IGFBP7	0.524678595	0.572727977	1.833364032	0.558589118	0.787469547	2.653641304	2.630750257	2.976313684	2.869914035	2.2165314
IGHA1	0	0.901108096	0.038078362	0.062273419	0.085384001	0.045221816	0.117856656	0.074579749	0.08892854	0.107552067
IGHG1	0.079785417	0.509023011	0	0.031336699	0.018330163	0.034628346	0.046532555	0.030664228	0.013214352	0.0129151
IGHG2	0.071339341	0.270157785	0.012406681	0.019243692	0.025647725	0.022651703	0.015678454	0	0.028187512	0.045312009
IGHG3	0	0.422330436	0	0.060847232	0.06566594	0.076852967	0.060421091	0.053970265	0.068512309	0.120833438
IGHG4	0	0.163524332	0	0.019602717	0.049650001	0.055725063	0.054670212	0.023260116	0.040165913	0.043022331
IGHM	0	0.652275561	0.029676262	0.018256825	0.045158307	0.026651333	0	0.026865207	0.008199912	0.031150247
IGKC	0.590579842	1.951153023	0.518988013	0.404077775	0.602722077	0.548504552	0.487124669	0.400758401	0.501765469	0.609800724
IGLC2	0	1.54931311	0	0.056857769	0.040428669	0.069827862	0.030071733	0.029560888	0.025344882	0.032879347
IGLC3	0	1.015142567	0	0	0.002942867	0.013681707	0.025969337	0	0.006850093	0.003499942
IGSF6	0	0.061281288	0	0	1.619227967	0.029695069	0	0.006445701	0.011502227	0.019869408
IKBIP	0.149158265	0.061927727	0.384662635	0.078843195	0.415915173	0.856079407	0.497951786	0.277649296	0.580140571	1.149290751
IKBKE	0	0.052943829	0.254079708	0.066727301	0.146708782	0.095330432	0.025385475	0.013301064	0.027125966	0.16201356
IKZF2	0	0	0.137805103	0.083587994	0.018390908	0.005143659	0.011815756	0.037312441	0.010061483	0.025335724
IKZF4	0	0	0.045360567	0.065813678	0.03735062	0.062988857	0.012427466	0.028343872	0.051785841	0.054762348
IL10RB	0.068889517	0.218183132	0.396650966	0.170539491	0.629686787	0.523820004	0.511445402	0.250736237	0.329968163	0.409332339
IL13RA1	0	0.081115494	0.449505128	0.01143969	0.762270732	0.527724665	0.407294192	0.251658422	0.441371831	0.704489892
IL16	0	0.684445461	0	0.430329454	0.278355557	0.185098471	0.056200099	0	0.012976761	0
IL17RA	0	0.048143041	0.097890109	0.063678672	0.314962904	0.201007745	0.092633764	0.050536456	0.158505752	0.125538673
IL18	0.486369581	0	0.541945129	0.012196082	0.708505991	0.018322647	0	0	0.004578889	0.237237707
IL1B	0.070566646	0	0.038553755	0	0.966647324	0	0	0.008768695	0.004071833	0.017389263
IL1R1	0	0	0.255999888	0.044441052	0.082286571	0.559912741	0.605467488	0.08586792	0.50687815	0.0388262
IL1R2	0	0	0	0.094655726	0.075673683	0.02813201	0.056353985	0.007078312	0.012928985	0.017717144
IL27RA	0.215027023	0.159196915	0.170879369	0.299413544	0.253593045	0.14836072	0.033206209	0.014266007	0.105547873	0.045206972
IL2RA	0	0.101934418	0	0.233642076	0.342248375	0	0	0.011000428	0.004566467	0
IL2RB	0	0	0.034693145	0.413878627	0.015044242	0.007561005	0.030953515	0.007078312	0.002785135	0.023530299
IL2RG	0.288821483	0.78407872	0	1.334958557	0.738114274	0.043232202	0.021210479	0.037082922	0.035897692	0.022754816
IL32	0.159806568	0.104523346	0.071751968	2.710500371	0.501535878	1.647643214	0.892903848	0.443356761	0.510521399	0.472301494
IL33	0	0	0.017091611	0.006110671	0.008957304	0.052917189	0.158946568	0.050730497	1.113593996	0.034302678
IL34	0	0	0	0	0.003050934	0.068158728	0.319894031	0.170429918	0.020706432	0.068031709
IL3RA	0.120809548	0.204606439	0.033532508	0.005311878	0.213500876	0	0	0.016022257	1.196260799	0.007763195
IL4I1	0	0	0.020079688	0.072431717	0.604768887	0.119253749	0.02184265	0.015207686	0.035880967	0.182964735
ILF2	0.719056813	0.515676514	1.174652261	0.486846513	0.805704347	1.194118639	0.76487324	0.66776189	0.83392465	1.137738903
IMPDH1	0	0.054948255	0.224792155	0.055364399	0.344322537	0.376587558	0.112414999	0.093451657	0.138124947	0.66871982
IMPDH2	0.141949371	0.589685686	1.180769461	0.256484672	0.444363637	1.012849642	0.815756722	1.039315744	0.627890365	0.678587631
INAFM1	0	0.061927727	0.029795196	0.013170212	0.097004933	0.848818747	0.432472965	0.69329679	0.085365037	0.152120705
INHBA	0.06288647	0	0.020359521	0.006116445	0.282296118	1.546820471	0.220880979	0.473933465	0.023061736	1.015798037
INO80B	0	0	0.0232096	0.005782782	0.015553356	0.026153592	0	0.037077001	0.043057565	0.026053195
INPP1	0	0.057766686	0.621784686	0.070476412	0.142010397	0.239709224	0.277138185	0.208431219	0.506001487	0.319004086
INPP5D	0.065377046	0.662172182	0.166503896	0.282138451	0.32483099	0.012304441	0	0.006437229	0.235311461	0.212722089
INSIG1	0.285896734	0.42961553	0.206492731	0.192672909	0.490733991	0.32633647	0.215098602	0.078886349	0.283695856	0.152990989
INSIG2	0.070566646	0.145664293	0.499704548	0.080847028	0.329725122	0.357451182	0.047189427	0.19248352	0.140770675	0.492501998
INSR	0.075702216	0.035541824	0.256746003	0.0056803	0.07591268	0.244590049	0.249788539	0.13977351	0.54950506	0.114189533
IP6K2	0.369179886	0.227336048	0.953657934	0.20742633	0.317723147	0.738345559	0.584698195	0.310618185	0.380457628	1.116960654
IPO11	0	0	0.025554882	0.019268754	0.035636102	0.045818958	0.013609358	0.007220137	0.704301541	0.038915509
IQCJ-SCHIP1	0	0	0	0	0	0.014181433	0.022015998	0.013761461	0.056809152	0.020796255
IQGAP1	0.28716704	0.730101562	0.761956512	0.611741571	0.888791993	0.665369846	0.343433851	0.70511775	0.620157509	1.014260398
IQGAP2	0.147058857	0.035541824	0	0.313216297	0.383943486	0.059200629	0.01840175	0	0.007864837	0.007016729
IREB2	0.065377046	0.339841597	0.081180909	0.102953602	0.166823198	0.214021541	0.117512545	0.081572815	0.155168778	0.175374045
IRF1	0.5779167	1.230717141	0.924450468	1.346157741	0.942893865	0.795801186	0.924337521	0.656869841	0.656596829	0.525793334
IRF2BP2	0.402295173	0.297666892	0.469476203	0.318582685	0.698758279	0.331720327	0.271859748	0.458791327	0.440001866	0.645363465
IRF7	0.229982237	0.396447543	0.324118058	0.29214586	0.546245266	0.358861094	0.1871825	0.301353355	0.423617002	0.698419913
IRF8	0.069268007	1.733695535	0	0.048813769	0.847554339	0.049618739	0.225013689	0.053020961	0.014077765	0
IRS1	0	0	0.388426738	0.01364861	0.003172144	0.319573475	0.300464354	0.113736412	0	0.319898641
IRS2	0.206855475	0.261018123	0.066996546	0.150525503	0.373448948	0.239225844	0.162233948	0.172250948	0.043217492	0.427056247
ISCU	0.511935163	0.77500672	1.18879759	0.685244195	1.00475818	1.308517003	1.40897969	1.334794914	1.120392263	1.166490702
ISG20	0.058953858	1.020159405	0.143038682	1.139373774	0.284274637	0.225564126	0.196948474	0.140871889	0.214273733	0.714767253
ISG20L2	0.120809548	0.280521101	0.157634347	0.224928102	0.293776614	0.221039326	0.222702073	0.164183908	0.142951888	0.186168673
ISLR	0	0	0.026062822	0.017641766	0.007925648	1.55820148	1.403636972	0.524660051	0.011448203	0.011200398
ISOC2	0.136768957	0.03926182	0.797795182	0.105943637	0.594051485	0.953904215	0.510027133	0.311085403	0.391416753	0.872459329
ITGA4	0.220537585	0.300209226	0	0.396565803	0.378043478	0.150258226	0	0.050984981	0.002785135	0.033541495
ITGA5	0	0	0.042608699	0.138690347	0.222716317	0.570536858	0.158672896	0.079008812	0.902734455	0.575962198
ITGA6	0	0.086406147	0.423814437	0.111149846	0.059977237	0.027633064	0.016352146	0.081929646	0.967788245	1.299449329
ITGAM	0.078908905	0.03926182	0	0.01269719	0.366244157	0.005921375	0	0.008583485	0.004938637	0
ITGAV	0	0	0.549306458	0.044924734	0.227303429	0.818362196	0.245378154	0.312740491	0.292117255	0.814506591
ITGAX	0	0.061281288	0	0.020910249	0.43105581	0	0	0	0	0.012577886
ITGB2	0.077320376	0.903249367	0.025447386	0.993878069	1.962089292	0.135554259	0.043948284	0.011632511	0.035091657	0.023347684
ITGB3BP	0.201293602	0.049395185	0.185862036	0.041324242	0.148347852	0.158025697	0.137995932	0.139733274	0.197759435	0.274394683
ITGB4	0	0	0.624640971	0.052882223	0.046140232	0.056414137	0.059301868	0.099036018	0.484001539	1.151749949
ITGB5	0	0	0.140495577	0.012553084	0.192696038	0.749258775	0.0801921	0.249379672	0.035732023	0.856925587
ITGB7	0.150185923	0.14197626	0	0.344957829	0.313585216	0.014591731	0	0	0.003602075	0.018670644
ITGB8	0	0	0.16507664	0.011461398	0.018459177	0.01304919	0.17153583	0.037654304	0.003500621	0.293076253
ITGBL1	0	0	0.021745679	0	0.003571825	0.813262911	0.379896844	0.026449727	0.004121976	0.069222456
ITK	0	0	0	0.299009521	0.00962478	0.015485805	0.016364338	0.007078312	0	0.003305069
ITM2A	0.422640626	0.259578038	0.024936135	1.111402772	0.035161806	0.110350771	0.752437717	0.032601578	1.178977822	0.018950749
ITM2C	0.569395295	0.330627103	1.134516523	0.463421511	0.173246954	1.490018733	1.276146463	0.884560346	0.017263727	0.132076267
ITPA	0.291093955	0.154956253	0.872470065	0.261254057	0.646491362	0.758680378	0.586076223	0.340196845	0.440065111	1.143779025
ITPR2	0.136272771	0.176247694	0.164821011	0.087049911	0.600620361	0.219840449	0.10171038	0.090728961	0.261104936	0.267273188
ITPRIPL2	0	0	0.19222352	0.018438032	0.182030658	0.381226235	0.182649572	0.153492429	0.088030286	0.417304481
ITSN1	0	0	0.125395098	0	0.172345414	0.481161419	0.357095147	0.318114753	0.218584913	0.17041201
ITSN2	0	0.632124081	0.593204136	0.45126509	0.519829394	0.300418661	0.395369972	0.345490107	0.457974277	0.39834241
IVNS1ABP	0.19738746	0.257759869	0.249715343	0.362916467	0.594618675	0.308041907	0.253897844	0.107531529	0.564217544	1.172123387
JAG1	0	0.089599541	0.384114729	0.017778304	0.241858963	0.332764227	0.183534657	0.848618813	0.350090277	1.045548
JAG2	0	0	0.082516106	0.02512548	0.008600761	0	0	0	0.219325061	0.078826267
JAGN1	0.065377046	0.155866069	0.559830975	0.118345083	0.386098121	0.513232121	0.39792886	0.370729196	0.371273999	0.780927939
JAK1	0.365106639	0.747568387	0.824556375	0.894901491	0.597409789	0.928825218	0.894771323	0.945396707	1.03833705	0.603550644
JAM2	0	0	0	0.006219934	0.010021214	0.181110167	0.222971861	0.047539215	1.241504903	0.009695887
JAML	0	0.29336349	0.021745679	0.517338553	1.074800653	0.013824489	0.016939592	0	0.015238395	0.003423944
JCHAIN	0	0.692790415	0.043403531	0.055248012	0.113489958	0.137469078	0.080444437	0.033614831	0.030865235	0.021432828
JMJD1C	0.393290461	0.533429731	0.513084848	0.584609019	0.661678413	0.857262789	0.717604553	0.610107853	1.120185817	0.566281103
JOSD1	0	0.306812797	0.228502142	0.202205721	0.201761661	0.15844641	0.129927238	0.102519029	0.170352522	0.242918669
JOSD2	0.338581695	0	0.608449197	0.203204249	0.724094705	0.80718904	0.404884081	0.349530031	0.374635838	0.919193513
JUN	2.89006726	2.503547413	1.943331845	2.120335924	1.993212325	1.675839968	2.583888127	2.418631738	2.281979897	1.379308445
JUND	0.929384766	1.365853599	0.412097016	0.855395691	0.901290341	0.40384495	0.956618927	0.831996768	0.872205851	0.472065052
KANK3	0	0	0.042866892	0.030857515	0.02101358	0.00562301	0	0.063649084	0.569517995	0.020957681
KAT2B	0.064128964	0.056457228	0.015228409	0.060260485	0.064647139	0.038498027	0.012427466	0.030546802	0.036626424	0.079461351
KCNE4	0	0	0	0.005725611	0	0.35573538	0.174634678	0.463043807	0	0
KCNK6	0.283750177	0	0.170188697	0.076634739	0.370238782	0.196717683	0.091770202	0.018068003	0.055182962	0.266448942
KCNMA1	0	0	0	0	0.252929657	0.115825984	0.021117343	0.124381045	0.004600547	0.195251407
KCNQ1OT1	0.626114461	0.322187448	0.661256363	0.287602681	0.443325225	1.038368911	1.304916989	0.342029665	0.314673119	0.007016729
KCTD11	0	0	0.266098666	0.013615789	0.054528683	0.162564281	0.083278648	0.181704393	0.007100617	0.305858354
KCTD12	0.06727344	0	0.101046886	0	0.841017473	0.267683438	0.279819729	0.0658058	0.640786535	0.139601695
KCTD5	0	0.091999052	0.18361411	0.09347542	0.316296886	0.249890216	0.13855266	0.0728224	0.163553395	0.271478582
KDELR1	0.203470562	0.316328784	1.110176471	0.249949229	0.882592342	1.4222444	1.210792404	0.835587565	0.866608464	1.337311605
KDELR2	0.405713241	0.42792332	1.062253316	0.451416038	1.166752279	1.846440206	1.408237714	1.039133648	1.066379349	1.61608211
KDELR3	0.075702216	0.088598296	0.029056149	0.012167868	0.037036829	1.054878003	0.538518703	0.100250202	0.100072712	1.02345427
KDM1B	0	0.163113026	0.067397911	0.019331573	0.093835132	0.034464639	0	0.059951719	0.018277956	0.051465632
KDM6B	0.702991715	0.571402337	0.272293344	0.252587632	0.492962717	0.183418653	0.393280801	0.156682828	0.373771023	0.163354925
KDM7A	0.067197791	0.111828815	0.093182384	0.142975298	0.28882916	0.131489551	0.123081062	0.089268057	0.120920799	0.112854725
KDR	0	0	0	0	0.00351309	0.004314702	0.063037656	0	0.577964637	0.007016729
KIAA0922	0	0.11397477	0.012406681	0.08996428	0.062644686	0.077105048	0	0.057203977	0.033502709	0.066937785
KIAA0930	0	0.077012293	0.151879265	0.024984882	0.31604078	0.643881773	0.261226473	0.053613153	0.062306968	0.200771197
KIAA1033	0.128763087	0.517276073	0.230528963	0.119767682	0.39251951	0.424233953	0.307086546	0.230829915	0.258876778	0.463570657
KIAA1217	0	0	0.321755987	0	0.008475786	0.687772301	0.054792135	0.107265061	0.085609313	0.136826753
KIAA1522	0.270664014	0	0.245481715	0	0.008555716	0.01947707	0.018599671	0.007925865	0.043083223	0.253925542
KIAA1551	0	0.395934456	0.172104114	0.547738149	0.269534062	0.1925579	0.125600893	0.139136064	0.299234154	0.199714848
KIF22	0.236624538	0.085039378	0.197214659	0.110093787	0.247768951	0.139950791	0.2953354	0.21958639	0.185402363	0.292443272
KIF9	0	0	0.276251292	0.025036412	0.054152434	0.09999956	0.128604354	0.09085212	0.270438784	0.435979037
KIFAP3	0.068889517	0.057766686	0.182753698	0.094106376	0.099980304	0.633885824	0.249444285	0.153652982	0.152245027	0.213695398
KIFC3	0	0	0.288936107	0.011709946	0.238268995	0.35173814	0.075985658	0.188730679	0.266660732	0.235379055
KIT	1.066645141	0	0.013442267	0.010819958	0	0.02272937	0	0	0.019284729	0.003298863
KLF13	0	0.049395185	0.185636895	0.1297187	0.102007288	0.240373812	0.045125139	0.144809707	0.109667418	0.241095826
KLF4	0.203012704	0.308581637	0.649111014	0.042845999	1.104032205	0.146092518	1.169685881	0.697112955	0.90079273	0.445435587
KLF6	1.620586462	2.133929178	1.431012958	2.130194593	1.608524259	1.092392569	1.021645514	1.377364371	1.669887369	1.026799467
KLF9	0	0.124198829	0.137803215	0.091334867	0.113305967	0.347929091	0.541386813	0.587876857	0.375771874	0.108821022
KLHDC2	0.383282131	0.136174497	0.637441704	0.170552756	0.236260369	0.709000956	0.431426675	0.615664811	0.332017067	0.555169992
KLHDC4	0	0.123618064	0.150103488	0.154538113	0.160759949	0.113090337	0.092799528	0.071473245	0.117204611	0.093795402
KLHL21	0	0	0.030811448	0.043959198	0.070233181	0.087392829	0.124958408	0.123750764	0.035481987	0.425514059
KLRB1	0	0.053021836	0	0.912502552	0.012543333	0.033923336	0.015242542	0	0.012794081	0.008845722
KLRC1	0	0	0	0.088060172	0.004677645	0.006940778	0	0	0.003250333	0.049779615
KLRD1	0	0	0	0.279060034	0.012373633	0.098635872	0	0	0.014124048	0.008913963
KLRF1	0	0	0.02243565	0.107590024	0.015598482	0.006940778	0	0	0.036823651	0
KLRG1	0.382282675	0	0.024971863	0.268259193	0.029696327	0.008984809	0	0.015657642	0.116687009	0
KPNA2	0.504964653	0.409548786	0.341950582	0.474611431	0.604101474	0.327115502	0.191175556	0.273482452	0.242050601	0.484420985
KRR1	0.215931074	0.14785446	0.548168202	0.27026608	0.206004303	0.405339727	0.478769398	0.318383677	0.397937532	0.894419496
KRT18	0.3825689	0.152895221	2.04235175	0.121838908	0.181529366	0.410024061	0.442949844	0.764420719	0.285304854	1.934449759
KRT19	0.60977446	0.373886311	2.612765467	0.271545802	0.38271206	0.39502337	0.409715044	0.298168136	0.331921791	2.285739576
KRT8	0.067558427	0.04557367	2.03079254	0.083032082	0.130753569	0.204154521	0.173259375	0.314265141	0.220041645	1.928215478
KYNU	0	0.503907797	0.209594325	0.029655664	0.686928303	0.015433991	0	0.006445701	0.022841018	0.301191937
LACTB	0.339581371	0.171414637	0.263172442	0.128598137	0.709265759	0.396528086	0.168614101	0.182508312	0.152660935	0.345274613
LACTB2	0	0.056457228	0.316433182	0.033524807	0.215681062	0.167448944	0.121903796	0.109673776	0.151204481	0.261376414
LAG3	0	0	0	0.520287288	0.151481509	0.023417014	0.20888123	0.012302343	0.015743219	0.010527143
LAGE3	0.380297725	0.248461672	0.453659941	0.232088037	0.619972532	0.389109279	0.475395121	0.178354804	0.389756381	0.406644566
LAIR2	0	0	0	0.127761299	0.010716428	0	0	0.01588059	0.004219111	0.003989611
LAMB1	0	0.042774853	0.224416935	0.016979968	0.034900939	0.85290962	0.413944831	0.184014236	0.556577413	0.957029671
LAMB2	0.070566646	0	0.145053407	0.005461565	0.053996422	0.364178575	0.551819858	0.502901054	0.414758501	0.257427826
LAMC1	0	0.052943829	0.315965885	0	0.018852255	0.620966177	0.331132336	0.486166536	0.516060336	0.537503057
LAMP1	0.430273252	0.329185669	1.442092205	0.388755936	1.127172432	1.458011005	1.554067712	1.168359715	1.119844197	1.207022869
LAMTOR1	0.554379191	0.485569764	1.103479742	0.44837813	1.385530049	1.319933516	1.012319927	0.93485115	1.078812762	1.256469657
LAMTOR2	0.344463483	0.407460487	1.038119256	0.26011444	1.416862779	0.890328332	0.658999758	0.57621044	0.843150785	1.043307032
LAMTOR4	0.909707815	0.720438985	1.308354489	0.880501609	1.525237589	1.263132395	1.291504429	1.114913882	1.176157056	1.360882936
LAP3	0.329151142	0.146586824	0.473836189	0.267191912	1.326397203	0.745631507	0.714264095	0.431463274	1.132093335	0.563023734
LAPTM5	1.839079844	2.123617761	0.165158636	1.809904314	2.323547969	0.099919622	0.121203352	0.086659607	0.192949825	1.210224286
LARP6	0	0	0.336752871	0.005358972	0.003339707	0.38272634	0.376383044	0.295725351	0.146216751	0.951587647
LARS	0	0.517362758	0.488065203	0.242456755	0.384825071	0.55632047	0.433624626	0.488145684	0.694775737	0.41804997
LAT	0.824359326	0	0.041086312	0.685464483	0.050176968	0.042325711	0.064731497	0.043080194	0.039752712	0.023923812
LAT2	1.013361265	0.821400143	0	0.049432394	0.925897739	0.004180683	0	0	0.002756621	0.038299488
LBH	0.308066417	0.736562751	0.271356169	0.76227469	0.083299284	0.70618091	0.287552914	1.501995065	0.222819981	0.960473837
LBR	0	0.163371134	0.165215039	0.356842164	0.266754121	0.184086296	0.164396407	0.170046797	0.293953631	0.314257863
LCP1	0.838223603	0.923575225	0	1.044809338	1.440716091	0.056826189	0.299504619	0.03337182	0.020790906	0.570780887
LDB2	0	0	0	0.013014053	0.004733701	0.47054447	0.29399416	0.109226647	0.952604114	0.019476883
LDHA	1.084282734	1.00033189	1.587160375	1.611794054	1.844375973	1.899307188	1.917877502	1.957994102	1.846413445	2.065965593
LDLRAD4	0	0.664129677	0.303505285	0.286054449	0.192666234	0.134874755	0.359281784	0.089386853	0.066990602	0.150750473
LDLRAP1	0.071391911	0.03926182	0.211568965	0.107646611	0.038329828	0.107760743	0	0.049588153	0.070961594	0.336522547
LDOC1	0	0	0.319115376	0.030241522	0.008378137	0.346886692	0.30802018	0.278065812	0.185122129	0.482565058
LEF1	0	0	0.041053186	0.180411961	0	0.592445071	0.193784997	0.064666719	0.261572385	0.220036835
LEPROT	0.213638163	0.350527298	1.255102476	0.201373342	0.7305019	1.440511833	1.590688196	1.302643856	1.291849461	1.074714216
LEPROTL1	0.69301428	0.364377592	0.558273062	1.225561219	0.818724504	0.744129424	0.431962499	0.393627709	0.467601762	0.458214725
LGALS1	1.443755352	1.692322183	0.989772464	1.570592865	2.539822114	2.639330377	2.48733475	2.47152357	1.17394162	2.524239397
LGALS2	0	0	0	0.006242076	0.485047652	0.029151023	0.014422582	0	0.003644867	0
LGALS3	1.213606453	0.114871556	1.968527089	0.672302324	1.579751995	1.646806886	1.953443798	1.431868134	1.511814356	1.740602281
LGALS3BP	0	0.052048866	1.524081441	0.225997719	1.087616474	1.728736524	1.975232758	1.376914285	0.095471701	1.520418843
LGALS8	0.079785417	0.197054235	0.483451576	0.141755512	0.417638935	0.200500137	0.180082839	0.126875173	0.31709152	0.375588974
LGALS9	0.272904808	0.207344512	0.496522524	0.160428299	1.206692733	0.700781319	0.088071711	0.027854215	0.721083044	0.05063318
LGMN	0	0.201440059	0.684901869	0.034631079	1.020032019	0.986356463	0.637143715	0.612677346	0.403484611	0.106019341
LHFPL2	0	0.050337721	0.114503506	0.006746942	0.440049986	0.111095721	0.136829185	0.057459973	0.126232544	0.24576235
LILRB1	0	0.10140475	0	0.044022448	0.377663519	0.009981221	0	0	0.003104247	0
LILRB2	0	0.048914119	0	0	0.364252419	0.008510487	0	0	0	0
LILRB4	0	0.187659044	0.017876711	0.011937728	0.924319211	0.013052714	0	0.006445701	0.002756621	0.004529558
LIMA1	0	0.110092247	1.650008828	0.184372133	0.258821693	1.030983651	1.158263507	0.495625723	0.882665871	1.247718414
LIMD2	0.148875422	1.053045749	0.20206017	1.036085496	0.53837883	0.675879599	0.139529312	0.07737233	0.168936578	0.12086758
LIMS1	0.648068881	0.127057175	0.765779694	0.357146052	1.21713056	0.974176152	0.697682113	0.542351898	0.947563314	0.992295157
LIMS2	0	0.04557367	0.024936135	0.005725611	0.005429839	0.191232928	0.052553672	0.321175269	0.52875012	0.058953259
LINC-PINT	0.138079275	0.633222523	0.070720023	0.333727365	0.137373052	0.029664198	0.139097159	0.124324686	0.263033063	0.12374544
LINC00493	0.649564362	0.591311382	1.094759566	0.510127683	0.900352784	0.835739944	0.761383804	0.855487972	0.708939304	1.349250606
LINC00657	0.286217675	0.397528469	0.504680609	0.236353988	0.278976173	0.951449872	0.537959988	0.422697901	0.41977912	1.030800901
LINC00672	0	0	0.032868344	0.036173717	0.016147124	0.05207155	0.163272098	0.109883689	0.008005507	0.029702091
LINC00869	0.066761998	0.150663702	0.149275567	0.292816185	0.065060228	0.209633249	0.161317077	0.127213389	0	0.237532107
LINC00936	0.144886793	0.491387932	0.077060648	0.217599641	0.447134304	0.107818893	0.125689416	0.090047691	0.080602029	0.15220459
LINC00998	0.341641079	0.203337413	0.876831971	0.160726919	0.914258116	0.551133039	0.543985527	0.482463856	0.562568204	0.79930633
LINC01116	0.06288647	0.05688056	0.533402025	0.022608228	0.036700117	0.511828268	0.139046753	0.127910927	0.273199902	0.758393279
LINC01420	0.282837268	0.487023254	1.043447762	0.341396546	0.83385016	1.03277696	0.979094176	0.746193852	1.00903251	1.10063235
LINC01503	0	0	0.453469382	0	0.109626744	0.240279765	0.277522223	0.109476899	0.013885964	0.409346929
LIPA	0.068889517	0.194037779	0.515458686	0.10207369	1.091721896	0.358371922	0.194993199	0.275327268	0.501543814	0.23425223
LITAF	1.084579301	0.965052047	1.371382642	0.828067288	1.681953277	1.159394705	1.438381691	1.126995809	0.527498356	1.318835404
LMAN1	0.211489467	0.310710694	0.802666156	0.261534277	0.522582237	1.212448033	1.105045451	0.470842247	0.674853028	1.354270938
LMAN2	0.513123971	0.35802346	1.152427805	0.648084283	1.066770308	1.191710491	1.363738414	0.72597838	0.899639107	1.283802193
LMNA	1.559151184	0.399838235	1.635053666	1.003647959	1.027200501	1.620265704	1.788617354	2.199997677	1.935321781	1.952808245
LMNB1	0.216583754	0.087074994	0.030811448	0.19959017	0.260418955	0.098224549	0.058580076	0.0388298	0.126359296	0.163291625
LMO2	0	0	0.066908359	0.005675033	0.168941909	0.022205355	0.018330163	0.007220137	0.559396964	0.006750332
LMO4	1.185547944	0.247046319	0.337704704	0.1681077	0.52210394	0.913834022	0.921293117	0.633170395	0.26760978	0.247531048
LMO7	0	0	0.46490049	0.049408939	0.091452888	0.665552158	0.067185198	0.097956796	0.018057105	0.40918217
LMOD1	0	0	0	0	0.009485051	0.416744657	0.368459576	1.163717127	0.003714662	0.003165018
LOXL1	0	0	0.217710279	0.017395022	0.028565166	1.420825115	0.637864068	0.282278504	0.016170629	0.381329263
LOXL1-AS1	0	0.056457228	0.021745679	0.018706701	0	0.063888495	0.043844533	0.024112984	0	0.037388944
LOXL2	0	0	0	0.005900584	0	0.962614205	0.231661079	0.157621161	0.199688899	0.633326547
LPCAT2	0.483839516	0	0.284098502	0.011202547	0.457295102	0.088131305	0.111057044	0.014371566	0.344772047	0.379197917
LPCAT3	0	0.090478507	0.782456421	0.066022386	0.256005453	0.283209569	0.263733626	0.121850201	0.234337977	0.435687009
LPIN1	0	0.342351925	0.021745679	0.148790031	0.09194214	0.162012192	0.18131246	0.058610256	0.074176923	0.162606034
LPIN2	0.125281514	0.095193544	0.055783311	0.439299189	0.228458983	0.318452974	0.278270899	0.154643502	0.109807543	0.158881607
LPXN	0.355196535	0.655040339	0	0.44256251	0.599270566	0.046518032	0.031558586	0.036851253	0.013713892	0.118935502
LRCH4	0.132714735	0.206968185	0.292908698	0.181264662	0.455485006	0.12726128	0.100838809	0.13457943	0.084423522	0.131899839
LRP1	0.056680584	0	0.026062822	0.006319489	0.368343633	0.96346301	1.037309748	0.230572179	0.016222833	0.458574804
LRP10	0	0.347815596	1.00196178	0.367371322	0.527519181	1.036992778	0.876361687	0.814933824	0.578215901	1.057663253
LRP11	0	0	0.2825394	0.005441907	0.026763045	0.104336669	0.104425855	0.08713504	0.073193541	0.481581027
LRPAP1	0.276237776	0.182966762	1.013879808	0.398892614	1.050139387	1.074882908	1.235452285	0.771029132	0.640395928	1.239933858
LRRC25	0.068889517	0.061281288	0	0.005100772	0.619613323	0.004180683	0	0	0	0.003336083
LRRC28	0	0	0.086753316	0.106490729	0.166651276	0.175137365	0.121588039	0.047301235	0.163945798	0.478392589
LRRC41	0.083455667	0.057954299	0.355861231	0.048099884	0.258743196	0.522442261	0.366614014	0.278525964	0.161397656	0.481782127
LRRC42	0.058953858	0	0.312603017	0.02522789	0.110094555	0.212043017	0.240507842	0.1196596	0.046266169	0.329996053
LRRC59	0.215974315	0.317873037	0.337759432	0.13481381	0.50589758	0.949126227	0.602721853	0.316518756	0.308720418	0.909194325
LRRC8A	0	0.052428479	0.176604661	0.020855984	0.053451695	0.25286716	0.055153925	0.15455911	0.289749234	0.668730909
LRRC8C	0.074838119	0.096560313	0.012406681	0.151195003	0.281229322	0.044801233	0	0.043066994	0.252211181	0.180238607
LRRFIP1	0.648583771	1.023965259	1.117459086	0.816597621	1.351810958	0.48432583	0.335360036	0.580968368	0.92950717	1.413223595
LRWD1	0	0	0.127924469	0.050269422	0.058484187	0.153967569	0.056875942	0.105016169	0.113653468	0.464271126
LSAMP	0	0	0	0	0.007446063	0.450226467	0.637394708	0.032028379	0	0.163666936
LSM3	0.66019305	0.554374618	1.119841067	0.467302004	1.05354742	0.928729503	0.821480484	0.789341667	0.739720098	1.33135032
LSM4	0.451430173	0.555278141	1.073245247	0.322233955	0.914997119	0.723012319	0.513527112	0.609643968	0.641578729	1.03737899
LSM5	0.428702014	0.503995788	0.637415863	0.427527975	0.798154727	0.750773335	0.593403226	0.73722921	0.550273075	1.117474895
LSM6	0.263231121	0.345203842	0.604469513	0.363658679	0.758443716	0.523368087	0.715987322	0.312239834	0.459435683	0.67033704
LSM7	0.522453853	1.249562293	0.883006169	0.58091065	0.993049185	1.065136067	0.833895277	0.715874427	0.857615428	1.25889421
LSP1	0.081920605	0.954703501	0.012406681	1.233209856	1.572962795	0.267452222	0.325079607	0.071511846	0.033043692	0.02651772
LST1	0.268514364	0.31680933	0.047808501	0.184529279	1.985739991	0.023816851	0.051841174	0.039217431	0.026442562	0.018927947
LTA4H	0.069809229	0.218679438	0.573968891	0.157212876	0.509669267	0.286563697	0.287973018	0.302032116	0.308345263	0.454251447
LTB	0.056680584	2.668651842	0	1.704886644	0.662666209	0.06324768	0.071273927	0.032853467	0.037922402	0.029412036
LTBP1	0	0	0.184767659	0	0.021713262	0.624996031	0.849779454	1.018791525	0.122318783	0.749161509
LTBP2	0	0	0.036062847	0.005902365	0.007586942	0.263790743	0.151163933	0.04422158	0.073370132	0.495802591
LTBP3	0.064128964	0.100394792	0.407137994	0.082745706	0.170162565	0.44973644	0.493505311	0.267406874	0.350453614	0.761520075
LTBP4	0	0	0.479768286	0.055077125	0.083417479	0.63082851	1.115861184	0.308090478	0.155457338	0.643297272
LTBR	0.075702216	0	0.723413256	0.029756634	0.423347353	0.598603053	0.306652921	0.241914997	0.458073307	0.979834804
LTC4S	1.464738754	0	0.114097767	0.0511802	0.3212701	0.02692286	0.037051415	0	0.236251131	0.032865146
LUC7L3	0.29671273	0.67996499	0.822085661	0.389862173	0.539160018	0.751018079	0.750309704	0.764844704	0.932294102	0.945022572
LUM	0.130066885	0.223531662	0.119067739	0.131640158	0.196380571	2.698209956	2.80974457	0.398275119	0.159019098	0.781042058
LURAP1L	0	0	0.106293029	0	0.005408434	0.167333703	0.128325368	0.541320822	0.003226892	0.130038092
LXN	0.215422079	0	0.293720767	0.060825828	0.120113849	0.95414421	1.363578349	0.160116401	0.53748777	0.383368313
LY6E	0.758457846	0.568337667	1.84075527	1.362495255	1.361875048	1.843481255	2.120002801	1.021485593	1.483539645	1.486263239
LY86	0	1.156534871	0	0.011532641	1.181093141	0.015954788	0.01494212	0.022074194	0.002600565	0.003499942
LY9	0	1.016421059	0	0.181796299	0.031705426	0	0	0.024286913	0	0
LY96	0	0.198519905	0.021275014	0.082332297	1.230421445	0.523488287	0.194639177	0.177692332	0.852361901	0.016593783
LYAR	0.145889242	0.275505215	0.135469896	0.706783523	0.361789905	0.305690699	0.258132468	0.170007969	0.364476608	0.363682296
LYN	0.152237163	0.627720885	0.2602715	0.023540356	1.023237958	0.061479385	0.026690179	0.071548269	0.224149189	0.10928069
LYPLA1	0.237375411	0.210401862	1.186083047	0.213648702	0.620919809	0.501971195	0.335395406	0.348427054	0.489507951	0.827207665
LYPLA2	0.066739934	0.047198864	0.77661399	0.224268182	0.292926111	0.43072912	0.203570088	0.266967775	0.378028772	0.976621936
LYPLAL1	0.06727344	0.191544345	0.397220931	0.06808138	0.415675643	0.275136004	0.211575807	0.158811402	0.204920129	0.289426951
LYRM1	0.075434167	0.196566895	0.559317878	0.141215842	0.228920785	0.211089959	0.224145355	0.198598399	0.478962743	0.260548186
LYSMD2	0.142060487	0.336309066	0.304873616	0.357267343	0.593372242	0.092143497	0.13465814	0.471931539	0.388167729	0.301836779
LYST	0.435906431	0.220818241	0.116344102	0.412041428	0.276931569	0.193283955	0.098532824	0.082743069	0.202780563	0.142489437
LYZ	0.137868937	0.087970303	0.061029013	0.0669877	2.246627371	0.124515818	0.02779515	0.11414609	0.076514657	0.074564531
M6PR	0.403964984	0.480244417	0.716491958	0.45396016	1.068069337	0.532418782	0.364598523	0.505459183	0.432241218	0.726396388
MACF1	0.071339341	0.209974325	0.234182197	0.421322849	0.403680722	0.820076081	0.446666238	0.586328032	0.901013476	0.671483338
MAD1L1	0.073811746	0	0.136915622	0.172767537	0.260112547	0.140425252	0.040304876	0.127162786	0.081017843	0.544423116
MAD2L1	0	0	0.0345772	0.085557375	0.109479991	0.028857109	0.067795709	0.063365947	0.045810411	0.13101413
MAD2L1BP	0.210984978	0.087224634	0.325563736	0.047755521	0.106803282	0.206254349	0.192167886	0.112655819	0.082526661	0.427050292
MAD2L2	0	0.264667922	0.43511212	0.187039194	0.375423569	0.50864717	0.389734166	0.267368578	0.420130303	0.928827284
MAF	0.065377046	0	0.034289359	0.336993653	0.378230293	0.240169698	0.285414181	0.131276516	0.039368903	0.529239905
MAF1	0.158858293	0.514921516	0.612612727	0.537761602	0.683271159	0.953228616	0.523132577	0.830114183	0.574794842	0.73478087
MAFB	0.066761998	0.049395185	0.374718632	0.023943496	1.267665071	1.011041697	1.013074554	0.539632468	0.363789021	0.067172671
MAFF	0.271108719	0.102367134	0.546359655	0.308991604	0.510324125	0.229638897	0.493003917	0.513462227	0.511404884	0.405008755
MAGED1	0	0.094823719	0.405931553	0.053945829	0.076033516	1.114919977	0.584818128	0.241367844	0.257485095	0.70713994
MAGEF1	0.058953858	0.050999607	0.520669895	0.035685648	0.252684003	0.520351352	0.433082658	0.320775123	0.112082156	0.490549131
MAGOHB	0.136162957	0.057766686	0.27367538	0.109606868	0.296456126	0.524142321	0.266220499	0.241544279	0.230222628	0.640477401
MALL	0.06288647	0	0.130304785	0.011761539	0.013643647	0.149383864	0.12480699	0.007586033	0.85764162	0.917873801
MALSU1	0.079785417	0.234050015	0.312954378	0.171870876	0.264239487	0.444631522	0.363393704	0.288572319	0.319356499	0.982216172
MALT1	0.123878375	0.248208235	0.160838086	0.143149465	0.249464785	0.160255096	0.05995815	0.070750861	0.151275623	0.33692943
MAN2B1	0	0	0.019933584	0.005974159	0.074954134	0	0.014422582	0.023586258	0.00835052	0.011109965
MANBA	0.147088413	0.099621411	0.136005814	0.02432471	0.277945912	0.267077661	0.145408809	0.022750785	0.055994804	0.276409557
MANBAL	0.065377046	0.088470843	0.871507937	0.044741817	0.148723426	0.643232609	0.626787604	0.439474773	0.202346584	0.83618426
MANSC1	0.070566646	0	0.501541056	0.010494787	0.011384789	0.039126746	0.094013287	0.103543317	0.423171143	0.25980807
MAOB	1.277749909	0	0.015776733	0	0	0.010316916	0.127264125	0.157755896	0.032131464	0.305973234
MAP1A	0	0.170124867	0	0.041391106	0.02208543	0.656236934	0.375890751	0.492938123	0.013196691	0.00838245
MAP1LC3A	0.072944618	0	0.300688665	0.146198894	0.243822169	0.838415805	0.573512278	0.677147116	0.508810038	0.182838478
MAP2K1	0.144861643	0.381173611	0.243286223	0.342427498	0.696355205	0.462064489	0.153586368	0.400777423	0.214488793	0.481783533
MAP3K13	0.124330904	0.319610992	0.663106231	0.177407991	0.467072945	0.454444353	0.375435164	0.448713834	0.561541096	0.507171335
MAP3K2	0.072944618	0.266835134	0.227626953	0.165628388	0.558169955	0.302153136	0.350172441	0.17178665	0.188916005	0.503394524
MAP3K8	0.285958947	0.407119025	0.194840306	0.175344464	0.540829536	0.133075082	0.098311963	0.19651485	0.370237438	0.02225009
MAP4	0.146773508	0.151385665	0.573852086	0.170311792	0.356039216	0.952956608	0.63253086	0.697509083	0.601133818	0.953467831
MAP4K1	0.066739934	0.247529852	0	0.222062799	0.113173687	0.006835799	0	0.00850178	0	0
MAP4K4	0	0.19451872	0.122204802	0.073358509	0.103274172	0.543511985	0.156336218	0.125060621	0.422510962	0.678983167
MAP4K5	0.129648467	0	0.212698937	0.094229718	0.100571031	0.690089322	0.521500064	0.360531292	0.272320782	0.288760068
MAP7D3	0.138101339	0.054936684	0.166171531	0.083137352	0.135484882	0.277265583	0.255737175	0.67034268	0.170328773	0.284105035
MAP9	0.147685425	0.164803031	0.196289614	0.100090085	0.024443551	0.347873576	0.317298639	0.41226447	0.007686212	0.207362269
MAPK13	0	0.107487488	0.477720231	0.091396192	0.188831693	0.140886276	0.041651062	0	0.036086051	0.280840223
MAPK14	0.072251258	0	0.090232103	0.088864141	0.324012842	0.21758543	0.18664627	0.110679234	0.146056639	0.24319708
MAPK3	0	0.153561016	0.198951978	0.036540434	0.196073851	0.29556636	0.379998403	0.227620621	0.508945353	0.116446211
MAPKAPK3	0.208397915	0.131880899	0.289653234	0.199893348	0.514109641	0.076141127	0.095672774	0.1493962	0.033408631	0.725739517
Mar-01	0	0	0.078112851	0	0.009484861	0.007181443	0.015532034	0.036185344	0.025703935	0.013852845
Mar-02	0	0.108996461	0.084259862	0	0.007289396	0.094183745	0.221650581	0.198316309	0.227622408	0.032127459
Mar-01	0	0.807587014	0	0.012201666	0.819774508	0.013052714	0	0	0	0.003282233
Mar-02	0.082912483	0.035541824	0.105974465	0.079321953	0.421015618	0.295178327	0.114589719	0.301013637	0.268061607	0.232284383
MARCKS	0	0.544034964	1.530755318	0.043525342	1.190830918	1.657959177	0.4102076	0.52382015	0.696623991	1.382818193
MARCKSL1	0.404981594	1.312970949	1.177351825	0.512902429	0.478757706	1.485267659	0.693377212	0.398941686	1.551778364	1.043750927
MARVELD1	0	0	0.15222183	0	0.111236822	0.657310357	0.185378165	0.217191759	0.069993197	0.315533619
MATK	0.33463258	0.086541431	0	0.284728701	0.128040141	0	0.018583008	0.008100627	0.009956655	0.004125138
MBD2	0	0	0.289322061	0.04120317	0.253886913	0.095979055	0.034857711	0.063254063	0.172988605	0.248558691
MBNL1	0.145195876	0.474944414	0.20192083	0.62947422	0.646692259	0.440430036	0.473526031	0.425029589	0.578459972	0.566695985
MBOAT7	0.605014579	0.050999607	1.030212024	0.090950252	0.410633017	0.224208067	0.192432118	0.186074497	0.354898881	0.613672478
MBP	0	0.356054863	0.439048422	0.34986549	0.366751986	0.03107693	0.041000597	0.066446395	0.009561196	0.203148705
MCAM	0	0	0.027492373	0.032777139	0.020903457	0.106996256	0	1.189116246	0.420538531	0.086209021
MCAT	0	0	0.472084135	0.054523922	0.045400313	0.165265506	0.20313727	0.144290935	0.090794917	0.332255971
MCF2L	0	0	0.064803265	0.006477255	0.00351309	0.009747751	0	0.072432079	0.246545696	0.00403193
MCL1	0.782978743	1.001024785	1.052574698	1.067826578	1.240507136	0.896930467	1.089308218	0.863977695	1.291297597	1.060831264
MCM3	0.144861643	0.093716711	0.40530874	0.153456085	0.165385136	0.226042352	0.262456417	0.262016548	0.378919424	0.445040246
MCM5	0	0.186020704	0.129910065	0.115716515	0.314385381	0.090929595	0.090604091	0.141550363	0.14632122	0.24313979
MCM7	0.209148268	0.111237438	0.310241494	0.111646281	0.240388671	0.212063211	0.069794196	0.177120823	0.187683283	0.364638003
MCOLN1	0	0.050864323	0.180446667	0.08329896	0.615082783	0.220873479	0.086436551	0.07269141	0.142978618	0.321437074
MCOLN3	0	0	0.029056149	0.017000674	0.024126838	0.032658045	0.219508667	0	0	0.294607692
MCTP2	0.21744148	0	0.123997045	0.047810213	0.007806006	0.135981275	0.080918373	0.026018597	0.027766776	0.288794338
MCUR1	0	0.207144003	0.263205568	0.084278155	0.444964935	0.405024537	0.206900378	0.281020953	0.303118885	0.547782113
MDFI	0	0	0.458053081	0.012880474	0.007034002	0.745133234	0.389240348	0.028860793	0.440258922	0.682303251
MDK	0.27135429	0	1.427551092	0.077229382	0.121447167	1.86288176	1.45086199	0.467910678	0.940898443	1.4411555
MEA1	0.199602857	0.199204193	0.918129515	0.264478075	0.634385536	0.746657745	0.41672666	0.520577123	0.477217453	1.156771735
MEAF6	0.665155418	0.49821133	0.718375631	0.541358702	0.499020119	0.880982967	0.618392808	0.635294032	0.448680788	0.931351511
MECOM	0.06288647	0	0.738820966	0.017854362	0.012096169	0.011103882	0	0.027180294	0.395373028	0.481822185
MED10	0.289508991	1.043817684	0.719730794	0.465668366	0.445893638	0.761820933	0.453912877	0.50932068	0.608432762	0.881139562
MED29	0.135943692	0.230328449	0.454945612	0.210525427	0.307117174	0.325452284	0.338040859	0.298073974	0.220907889	0.267949196
MEDAG	0.067197791	0	0.018016829	0	0	0.042435881	0.226244988	0.206318012	0.043247084	0.488883123
MEF2A	0	0.183137096	0.154724067	0.054168043	0.573752549	0.291139172	0.24132443	0.348898419	0.497414812	1.015983659
MEF2C	0	0.958563992	0.026062822	0.012486301	0.827352459	0.212829302	0.0905823	1.129879575	0.999264507	0.113278417
MEI1	0	0.04557367	0.029472009	0.178466216	0.076255474	0	0.041025324	0.020049674	0.006867805	0.092931004
MEIS2	0.282669531	0	0	0.006076655	0.009066497	0.58419729	0.527166663	0.463437526	0.345020083	0.193297665
MERTK	0	0	0.036974088	0	0.195130613	0	0	0.049788125	0.039106693	0.003558701
MFAP2	0	0	0.077040901	0.00678636	0.011188052	1.39102813	0.3536808	0.049977779	0.041176909	0.232931798
MFAP4	0	0	0	0	0.032174696	1.086399318	2.151320541	1.262326132	0.021700851	0.003569707
MFGE8	0.136851643	0.211744721	0.216590433	0.216349718	0.225875737	1.481366231	1.244248624	2.102224063	0.341097154	2.025350684
MFSD1	0	0.107713156	0.337486183	0.104789686	1.17781498	0.448558191	0.455854682	0.171487828	0.360171737	0.533921206
MFSD11	0.071391911	0.149054421	0.349904902	0.155986959	0.245839872	0.517609967	0.137514229	0.091275186	0.228097441	0.373734384
MFSD12	0	0	0.048929358	0.042438605	0.31106886	0.182457542	0.084020025	0.040762024	0.097030533	0.337713755
MGAT1	0.29747557	0.300405394	0.579537557	0.209579168	1.148453397	0.952514299	0.666745172	0.343842589	0.594906252	0.840945904
MGAT4B	0	0	0.111053754	0.016538615	0.068407474	0.218581955	0.109361148	0.067196184	0.108542203	0.401485986
MGLL	0	0.035541824	0.194624565	0.011417772	0.118663294	0.149135423	0.54834818	0.748426516	0.681163367	0.799472287
MGMT	0.293475111	0.165893202	0.936069817	0.225179279	0.519326259	0.5190881	0.677583241	0.490390714	0.720327143	0.461327476
MGP	0.218833828	0.160966362	0.22085944	0.135452718	0.222951004	2.197472864	2.717766463	2.372472916	1.452442606	0.46256121
MGST1	0	0	1.470826552	0	0.16787075	0.063887466	1.54485591	0.063178406	0.02623034	0.086690301
MGST3	0.213798913	0.263959985	1.477742839	0.558388501	1.441206322	1.627427389	1.55096069	1.822261658	1.440508691	1.485442212
MICAL1	0.065377046	0.053377965	0.102789971	0.068549564	0.291196633	0.168421471	0.082641175	0.331206499	0.035556188	0.107949527
MICAL2	0	0.042774853	0.012257495	0.053302189	0.030385078	0.512467452	0.122717916	0.172795781	0.028679122	0.466950322
MICALL1	0	0	0.150447328	0.020387627	0.027625417	0.015911126	0	0.010277672	0.048924851	0.267028155
MICALL2	0	0	0.118330783	0	0.017194274	0.251762422	0.111453507	0.163335958	0.047955568	0.353087946
MID1IP1	0.292379572	0	0.538955315	0.2191855	0.440766491	0.326477594	0.242914014	0.436324177	0.115943232	0.69554535
MIDN	0.515529478	0.374183635	0.683123155	0.327493234	0.590718339	0.398494074	0.563240111	0.444944436	0.721538576	0.571409839
MIEN1	0.42137162	0.209931421	0.856456128	0.406695185	0.696617842	0.686934871	0.400580792	0.582959072	0.562832772	1.225494451
MIF	0.275987139	0.765389454	1.080204214	0.565131798	0.955507591	1.13089693	0.900283388	0.833456469	0.808033931	1.696251224
MIF4GD	0.216587787	0.355653195	0.256339551	0.167937207	0.653594826	0.179223292	0.12848337	0.309164837	0.210372894	0.132427329
MIIP	0.136571227	0.232626033	0.100709214	0.136539598	0.310387809	0.215183487	0.131015779	0.151647567	0.096846446	0.181144356
MILR1	0.291553204	0.041470469	0.027492373	0.018573117	0.308413993	0.111263577	0.195289191	0.064430335	0.067351211	0.083826643
MIR4435-2HG	0.144875458	0.035541824	0.165940834	0.274287979	0.318745439	0.820542545	0.137856605	0.45703121	0.20606035	0.353276766
MIS18BP1	0.290607782	0.618515318	0.221968705	0.296910263	0.635125813	0.345605928	0.270030134	0.130804028	0.442822171	0.191712205
MITF	0.334089084	0.067473128	0.117083814	0.012449595	0.263676873	0.584101444	0.282069379	0.189739314	0.028159178	0.030883203
MKI67	0	0	0	0.027023872	0.137786827	0	0.009590774	0.00670862	0.01010385	0.142875068
MKKS	0.212973325	0.290713822	0.7254006	0.182183743	0.58727053	0.571510977	0.427445586	0.506469686	0.489884749	0.890296648
MLF2	0	0.302784663	0.825423557	0.291854676	0.777014978	1.074340741	0.886679686	0.850078986	0.635371246	1.353356306
MLKL	0.324487187	0.08483549	0.083170866	0.133740251	0.319928299	0.111588852	0.057170648	0	0.53746034	0.130643412
MMD	0	0.041470469	0.119942861	0.102592182	0.369553057	0.643420619	0.297674434	0.070820935	0.114079941	0.33243272
MMP1	0	0	1.148293891	0.005038472	0.035453652	0.062427912	0.021117343	0.007160469	0.036258459	0.275012527
MMP10	0.074320147	0	0.239808589	0.014035837	0.016513819	0.033966918	0	0	0.017112456	0.370458967
MMP11	0.066761998	0	0.150873203	0.037952873	0.031403028	2.073740701	0.247328365	0.175038299	0.04858198	0.102177165
MMP12	0.058953858	0	0.253965181	0.018371533	0.752659767	0.022340148	0	0.026175544	0.009714698	0.016932352
MMP14	0	0	0.298899888	0.030824667	0.718557153	1.526921691	0.580554915	0.297996683	0.201845531	1.406602581
MMP23B	0.06727344	0.080513372	0	0.012487046	0.00452035	0.723389448	0.716361401	0.017814621	0	0.048700727
MMP7	0	0.04569599	1.618748226	0.030904837	0.035928291	0.796681998	0.038208127	0.007299461	0.030168599	0.154221714
MMP9	0	0.048143041	0	0.019234058	0.733403621	0.236462219	0.02729068	0.008349244	0.027496856	0.019292711
MMRN2	0	0	0.199300536	0	0.010119167	0.025160415	0.014162018	0.058772555	1.107024708	0.025080623
MNDA	0.072944618	0.151722666	0	0.018555561	1.837643981	0.075669891	0	0.034372808	0.009053813	0.004090539
MOB1A	0.447352317	0.433173462	0.569795023	0.384403881	1.109638248	0.67904365	0.430262995	0.363556164	0.424266534	0.693000732
MOB2	0.06288647	0.140135375	0.254329442	0.136380801	0.230791641	0.421405253	0.33014065	0.59075473	0.717013685	0.490665873
MOB3A	0.224430421	0.355734005	0.062033455	0.234764092	0.299709369	0.162582698	0.161812477	0.10333447	0.084488641	0.184156378
MOB3B	0	0.154447251	0.085944061	0.005761237	0.38308774	0.092056847	0.102196434	0.155335205	0.0790466	0.087541572
MORF4L1	1.759363544	1.031937075	1.602040702	1.184977554	1.472683391	1.962397345	1.838497577	1.726488253	1.544245094	1.792770239
MORF4L2	0.705382081	0.443215022	0.878223376	0.509740725	0.778163795	1.605546543	1.147428442	0.975771732	0.769642256	1.470586158
MORN2	0.06288647	0	0.530711658	0.035421867	0.166372497	0.452365815	0.278724889	0.242016487	0.14119616	0.54299904
MOXD1	0	0	0	0.0067254	0	0.447121813	0.993955415	0.037438576	0	0.00391871
MPC1	0.231831606	0.297190404	0.597296274	0.316354941	0.77958034	0.767308067	0.669254618	0.597062719	0.351247224	0.519808635
MPC2	0.904985815	0.504933578	1.12985767	0.548029078	0.952765636	0.664442237	0.720117407	0.583975408	0.40887834	0.843717712
MPDU1	0.070898905	0.267382327	0.602664101	0.137279462	0.472903735	0.599450577	0.439136427	0.235279765	0.37982198	0.786063066
MPEG1	0	0.043638064	0.015776733	0	0.659530171	0	0	0	0.006224694	0
MPST	0.403866418	0	0.954410399	0.142951599	0.386653392	0.553563104	0.393846595	0.206592266	0.276753754	0.501783683
MPV17L	0	0	0.045058255	0	0.016008603	0.017635232	0.073701999	0.014154005	0	0.011754252
MPZL1	0	0.126502829	0.318460396	0.01763369	0.26904876	0.898293102	0.603461891	0.276293447	0.322253297	0.540854892
MPZL2	0.06727344	0	1.553566137	0.005892243	0.137974855	0.020176744	0.017072788	0.017824035	0.755483543	0.5288417
MRC1	0	0.061281288	0	0.013299811	1.194598829	0.015338936	0	0	0.029366784	0.003502385
MRC2	0	0.060727285	0.075943536	0.006863673	0.070497476	0.817568179	0.485937182	0.057483101	0.018445218	1.109364917
MRFAP1	0.364612733	0.72018933	1.24333743	0.562483555	0.854486127	1.562416699	1.594619685	1.497184671	1.256773613	1.473540705
MRGBP	0	0.054936684	0.054369452	0.037086784	0.058513889	0.092463209	0.033089963	0.043284693	0.038260399	0.341422432
MRGPRF	0	0	0.017876711	0	0.004134918	0.65407913	0.80449728	1.115609789	0	0
MRI1	0	0.042774853	0.158471704	0.020249465	0.044930159	0.196190818	0.140480553	0.13109682	0.144701787	0.216510235
MRPL13	0.210916609	0.10108687	0.71583977	0.237549127	0.697786426	0.702893638	0.448947951	0.574939884	0.42573522	0.827550727
MRPL14	0.276101107	0.245515642	0.662741937	0.311186378	0.810436769	0.817152363	0.604419251	0.448199894	0.43361201	1.126776703
MRPL15	0.207479219	0.049395185	0.756633148	0.035605101	0.525038722	0.543484094	0.359908161	0.360434073	0.300392485	0.609507045
MRPL17	0.20833352	0	0.425070687	0.159538195	0.409604125	0.563545678	0.392374643	0.179514682	0.551555811	0.938465505
MRPL18	0.910217961	0.776467523	0.801177354	0.873042574	1.119684657	0.860603579	0.693986051	0.766615067	0.646242188	1.13279277
MRPL23	0.355737965	0.166338815	0.660018319	0.250282713	0.86337508	0.685699397	0.474988645	0.368950569	0.32963671	0.937899338
MRPL27	0.424367778	0.311082625	0.860620546	0.201452879	0.627281072	0.878078266	0.790183075	0.632448415	0.37030055	1.043086438
MRPL32	0.275164747	0.362488837	0.660348471	0.174626427	0.333639501	0.762092424	0.746583499	0.741896271	0.768037655	0.826968326
MRPL33	0.371405902	0.565352734	1.004970647	0.498096553	0.686254662	0.801987332	0.727144347	1.056306819	1.100157452	1.015847346
MRPL4	0.123420517	0.042774853	0.751103089	0.188396278	0.530699745	0.618475439	0.504994972	0.438007174	0.395601097	0.873785232
MRPL51	0.622972445	0.364100307	1.293239618	0.623608905	1.100068806	1.30208118	1.06165649	1.027779703	1.003142168	1.633046891
MRPS12	0.286038823	0.213146766	0.655292153	0.261852275	0.653711356	0.727660804	0.481452121	0.352371618	0.463456156	0.991916651
MRPS23	0	0.065105433	0.606609564	0.120120194	0.497988959	0.519530842	0.353442773	0.333428732	0.325062674	0.846135719
MRPS24	0	0.04557367	0	0.012637871	0.015509456	0.027956339	0	0.01767379	0.002733102	0.014138987
MRPS26	0.135798722	0.222761433	1.039386217	0.186009597	0.455315183	0.596328482	0.614771344	0.402150239	0.427548947	1.037707567
MRPS28	0.066739934	0.143206837	0.3138815	0.123041347	0.371465901	0.284420128	0.137321415	0.170077019	0.18260964	0.369559516
MRPS34	0.333423178	0.177142259	0.876758641	0.335124838	0.714001881	0.763537262	0.7428358	0.493793669	0.470922475	1.072821058
MRPS6	0.734706186	0.795562431	0.814022154	0.551635656	0.700245593	1.166495354	0.80871977	0.579877184	0.3842704	1.400384343
MS4A1	0	2.222860637	0	0.038573986	0.00712944	0	0.009590774	0.01241936	0.003872637	0
MS4A2	2.346118744	0	0.015228409	0	0	0	0	0	0.004719121	0.00826499
MS4A4A	0.072944618	0.077012293	0	0	1.036425412	0.008510487	0	0	0	0
MS4A6A	0	0.220517919	0.019604704	0.026167214	2.072871377	0.042690299	0.017072788	0.016063768	0.040977458	0.028992464
MS4A7	0.073811746	0.155055749	0.096832506	0.011626084	1.405379509	0.011294686	0.015191585	0.008385638	0	0
MSH2	0.146421337	0.054936684	0.042848574	0.028463158	0.093828408	0.089162088	0.131963889	0.029807219	0.145324832	0.161361968
MSI2	0.189395319	0.08588156	0.418005721	0.176261538	0.173596346	0.247982049	0.231945467	0.067495448	0.083434186	0.304510731
MSN	0.361029541	0.730566929	0.290317091	0.730582712	1.154574516	0.82572825	0.573170889	0.851784831	1.337609818	1.219954289
MSR1	0	0	0	0	0.785852016	0.011314226	0	0	0.005016535	0.052039763
MSRA	0.303833162	0.088348523	0.253295823	0.061032884	0.463195544	0.185317475	0.239691039	0.187398466	0.347742813	0.558368843
MSRB1	0.083452821	0.035541824	0.440729847	0.07766891	0.410682071	0.368006884	0.276463088	0.217825626	0.166982782	0.346853813
MSRB2	0	0.181123582	0.440997349	0.054591325	0.532222469	0.650646955	0.749249397	0.521928897	0.326049927	0.447944566
MT-ATP6	2.61923295	2.955161915	2.432242724	2.65260919	2.501953808	2.277853339	2.466768963	2.550468907	2.546674418	2.052397177
MT-CO2	3.178737741	3.176477673	2.494760398	2.935904118	2.679468807	2.376378352	2.577182131	2.585522525	2.610167441	2.239997117
MT-CO3	2.988181337	3.180194103	2.650169939	2.951741426	2.703746424	2.474398646	2.672741384	2.75382516	2.699311372	2.178513743
MT-ND4	2.737719709	3.123378031	2.55663328	2.76769494	2.639056004	2.408077555	2.588480837	2.601071995	2.634541698	2.200645476
MT-ND4L	0.71156631	0.836368169	1.182195301	0.35850278	0.969472504	0.932286625	0.953636545	0.70079449	0.929497899	0.91811836
MT-ND5	1.490219598	2.271768752	1.995105186	1.501964102	2.008858239	1.816311002	2.018115155	1.822518729	2.026069717	1.790384888
MT1E	0.150666379	0	0.417760374	0.159508869	0.297798859	0.834774667	0.74950975	0.997161115	0.116707511	0.749922065
MT1F	0	0.041470469	0.289194503	0.208470501	0.433657669	0.21882171	0.1827796	0.331642347	0.023759861	0.373434893
MT1M	0	0	0	0	0.053887563	0.082290045	0.46602353	0.651210187	0.025329247	0.13960132
MT1X	0.224082559	0.154213139	0.319976391	0.309661375	0.591734822	0.607341586	0.585573153	0.761693827	0.309741393	1.748069929
MT2A	1.503321603	1.007682649	1.080705045	1.618829298	1.539791518	1.384154798	1.780723213	1.965386179	1.475882687	2.619688953
MTCH1	0.140142409	0.431896505	1.268300608	0.281936827	0.833840426	1.34861802	1.16068855	1.052265261	0.946594612	1.138910361
MTCH2	0.190693957	0.338646879	0.642392951	0.176442012	0.714875595	0.730442534	0.398928482	0.474440887	0.307785338	0.885889643
MTFR1L	0.066761998	0.113749121	0.269095915	0.079256774	0.193261378	0.455370222	0.450112973	0.343956086	0.150917011	0.242000405
MTHFD1	0.146063004	0.246785401	0.213986676	0.094011214	0.175304854	0.241010502	0.1101575	0.113986921	0.162912056	0.178872629
MTHFD1L	0	0	0.170137637	0.018147276	0.145399489	0.178269759	0.111611734	0.135910501	0.164813654	0.407983791
MTHFD2	0.351700293	0.134016283	0.042391386	0.270138912	0.695240269	0.350842004	0.112112927	0.745758396	0.134417406	0.359197087
MTHFS	0.071391911	0.140339815	0.41840264	0.151951719	0.294714323	0.204717591	0.107045162	0.079693373	0.098717453	0.651256126
MTMR14	0.069268007	0.472212804	0.254429876	0.157843853	0.595391479	0.190276675	0.119078946	0.079322112	0.179408496	0.392649242
MTPN	0.144807075	0.505531756	0.617599929	0.230085212	0.769872357	0.696551682	0.567592307	0.275448436	0.658848874	0.866121627
MTRNR2L8	0.14114857	0.212668482	0.436172335	0.084203894	0.219700468	0.350384862	0.618109449	0.499613881	0.55104979	0.248589962
MTSS1	0.078908905	0.225109241	0.354895718	0.028899071	0.122960871	0.010341666	0.038461007	0.05629173	0.138159026	0.531055749
MTURN	0	0.052943829	0.064780081	0.019198291	0.017423571	0.06433067	0.056549096	0.095764013	0.046092471	0.393996691
MTUS1	0	0	0.430288811	0.005979192	0.044921961	0.325670599	0.345279076	0.411291573	1.11642891	0.075834616
MTX2	0.225229302	0.252596401	0.765918883	0.126792871	0.281110799	0.53900155	0.301270312	0.328296194	0.431632572	0.722344514
MUL1	0	0.065105433	0.26684142	0.029756921	0.13391433	0.318034745	0.206426263	0.139932924	0.130644284	0.412005105
MVB12A	0	0.041470469	0.687725627	0.084080934	0.373694725	0.782729751	0.565163945	0.345550629	0.581854006	0.791944754
MX1	0.222377817	0.212109984	0.648985627	0.253418916	0.63439801	0.274442476	0.405957932	0.392937269	0.508049349	0.274272299
MX2	0.085997594	0.167780139	0.329180152	0.207707502	0.335455786	0.296645002	0.298116409	0.267215709	0.138680832	0.158965857
MXD1	0.186973782	0.129287008	0.085384309	0.204807086	0.640276225	0.115881815	0.0947667	0.045454612	0.058631537	0.176632803
MXRA5	0	0	0.394356298	0	0.009255266	0.93063415	0.190836683	0.02219914	0.021171799	0.454296015
MXRA7	0	0.04557367	0.179573044	0.04935299	0.098545381	0.545202525	0.3232295	0.223172299	0.257160983	0.591353243
MXRA8	0.078908905	0	0.067755563	0.035816723	0.045396717	1.831054481	1.592599373	0.624546714	0.027602975	1.383698035
MYADM	0.787641436	0.461875923	0.342989236	0.857938618	0.615890166	0.72688462	0.879502887	0.976960209	0.468491424	0.628746536
MYCT1	0	0	0	0	0.00351309	0	0	0	0.855452003	0
MYD88	0.120809548	0.049395185	0.333904432	0.113778922	0.36359676	0.161972892	0.101049399	0.115096238	0.159571545	0.253016576
MYDGF	0.623895088	0.238752926	1.063241108	0.4218549	1.279431641	1.615508581	1.2524567	0.805280675	1.021172103	1.727023863
MYH10	0.056680584	0	0.100900221	0.005725611	0.002613502	0.673958645	0.374486884	0.080488994	0.164972212	0.188307038
MYL12A	1.871285786	1.638566772	1.81568432	2.213404533	2.149934314	2.077822811	1.702725772	1.975020002	2.197368744	1.999246319
MYL12B	1.706663264	1.463534679	2.100249112	1.866017896	1.837502234	1.865495987	1.799161265	1.852478752	2.065543884	2.058724669
MYL6B	0.287249225	0.050337721	0.359565475	0.051002971	0.230925117	0.727104634	0.587522006	0.361097559	0.331081988	0.759970793
MYL9	0.152036675	0.04557367	0.422176965	0.100775688	0.235808349	2.229576117	1.639820872	2.667281445	0.750490958	1.012439445
MYLK	0.069268007	0.035541824	0	0.005496826	0.078636129	1.128301481	0.216135382	1.563819124	0.226254782	0.829797781
MYO10	0.066739934	0	0.255575072	0	0.020478449	0.232346526	0.040826401	0.054934074	0.361387628	0.613537768
MYO1B	0	0	0.262917462	0.005815672	0.018624023	0.442804145	0.175541773	0.401757501	0.234012283	0.405137781
MYO1C	0	0.105153163	0.290700305	0.030223304	0.200182267	0.494809472	0.194680407	0.529561372	0.276853085	0.520170115
MYO1F	0.143773144	0.377104231	0.028565063	0.462148329	0.762217511	0.031008004	0.027233721	0	0.036263925	0.003423944
MYO1G	0	0.266511139	0	0.451198945	0.413534698	0.016099727	0.016364338	0.024531107	0.003013865	0.007679722
MYO5A	0	0.037738519	0.015122796	0.143355288	0.255426058	0.128710905	0.055143269	0.018735164	0.151644025	0.301043413
MYO6	0	0	0.962538418	0.071946359	0.036702621	0.481391995	0.28020252	0.251868499	0.37943583	0.73617232
MYO9B	0.075434167	0.263315337	0.044471902	0.138970103	0.364826187	0.319509777	0.070802828	0.159688832	0.105447036	0.306473944
MZB1	0	0.380335374	0	0.084613924	0.033110487	0.003663773	0	0.008305543	0.007713515	0
MZT1	0.083455667	0.20888898	0.266542341	0.20356813	0.265055144	0.240413451	0.179063733	0.20689918	0.137529744	0.587044509
MZT2A	0.079149308	0.618067518	1.260627073	0.875821649	0.782618729	0.731302312	0.77062707	0.530382672	0.665133558	1.457506747
N4BP1	0	0	0.204075361	0.121485414	0.268856743	0.155162163	0.075322011	0.096018956	0.126560274	0.226662176
N4BP2L2	0.818628104	0.994162491	1.256951144	1.039967536	0.793542527	1.058370178	1.110996863	1.174344248	1.343124116	1.107632969
NAA20	0.150810122	0.213964474	0.764396225	0.228005622	0.8321518	0.773044376	0.754987387	0.636836167	0.64247842	1.288918659
NAA38	0.357204559	0.300737742	1.0023792	0.314401259	0.854069749	0.737451386	0.719654977	0.755089006	0.95631303	1.385170009
NAAA	0	0.211984343	0.147109137	0.18526585	0.62017487	0.23065758	0.224411017	0.160306925	0.085089255	0.137491116
NABP1	0.345926875	0.261179307	0.216977992	0.348593057	0.601345618	0.10050678	0.270208421	0.105257502	0.094188819	0.25823043
NABP2	0.125715855	0.090760355	0.301805876	0.079663332	0.191591513	0.569783356	0.381386567	0.355497871	0.283547881	0.585930516
NACA2	0	0.103715686	0.083710005	0.022148773	0.051837795	0.027543714	0.056509509	0.0420498	0.024692717	0.044205101
NAF1	0.299411053	0.215846536	0.053500562	0.114234324	0.281204748	0.074707861	0.113176667	0.170941962	0.059501134	0.110292237
NAGA	0	0.037738519	0.115863025	0.041276339	0.670392639	0.223237949	0.224956116	0.130908152	0.166130098	0.163447761
NAGK	0.140852188	0.43405886	0.614216102	0.165346278	0.893011784	0.779393324	0.474098003	0.278597498	0.280889178	1.030210428
NAIP	0.066739934	0	0.027744096	0.012115773	0.46962313	0.055216071	0.018150063	0.025950166	0.08227777	0.082947325
NAMPT	0.198226132	0.310374325	0.593547465	0.399765852	1.166381032	0.254402972	0.801584423	0.572064594	1.135155079	0.40148444
NANS	0.21382931	0.301940201	0.795847459	0.316163333	0.992894633	0.704349869	0.667875952	0.263006176	0.673474028	0.771117874
NAP1L1	1.392414795	1.999561798	1.338662804	1.34580191	1.415742765	1.725605541	1.622562757	1.666541926	1.649340091	1.673258431
NAP1L4	0.139013255	0	0.909681226	0.37383218	0.331539733	0.637138898	0.428998058	0.494031788	0.433370089	0.999598088
NAPRT	0.06727344	0.227429059	0.694552341	0.066669688	0.548053679	0.374845503	0.278532212	0.253867146	0.32634737	0.532763364
NASP	0.196388401	0.687371501	0.804873312	0.487251818	0.701179984	0.608064948	0.630914946	0.502942734	1.023740805	0.455166499
NAV1	0	0	0.083038654	0.006019711	0.115547899	0.253465814	0.277716802	0.050249287	0.209441858	0.483878953
NBL1	0	0	0.390255911	0.105078136	0.111982326	2.037177114	2.107416583	0.789254923	0.524305772	0.708814862
NCF1	0.082912483	0.735705484	0.022319705	0.331476693	0.478553587	0.005003893	0	0.008149167	0.023058045	0.058203845
NCF2	0	0	0.012257495	0	1.072051545	0.006964882	0	0.074975088	0.008067106	0.263624866
NCKAP1	0	0	0.271531439	0.006697955	0.028649798	0.459811106	0.240853113	0.266591508	0.424719424	0.583126524
NCL	0.83420602	1.153750966	1.128148272	0.951597117	1.081260338	1.07949225	1.062016297	1.050486698	1.209017573	1.143878617
NCOA3	0.074320147	0.353752946	0.17752133	0.134928368	0.134812182	0.111369851	0.096329448	0.043215866	0.20879903	0.267583572
NCOA4	0.520098254	0.263812725	0.634367843	0.212660184	0.676554608	0.506023375	0.41769301	0.394534554	0.376500763	0.413385685
NCOR1	0.721304802	0.976418068	1.113986033	0.808695474	0.66089712	1.109244188	0.613831103	1.028863297	0.73366581	0.866078216
NCOR2	0.078908905	0.056186643	0.13788983	0.073235559	0.263925078	0.461097015	0.155674418	0.143326795	0.098876495	0.584697929
NCR3	0	0.383816532	0	0.220185797	0.003459309	0.006940778	0	0	0.002785135	0
NCSTN	0	0.098112903	0.375830615	0.100106769	0.406595531	0.376669005	0.347120821	0.263743576	0.226350466	0.613926231
NDFIP2	0.283095891	0	0.817856408	0.176696783	0.01176698	0.371103544	0.167050589	0.13760786	0.18387382	0.945194404
NDN	0	0	0.493495056	0	0.009795843	1.163280071	1.099895764	0.743236939	0.194662122	0.003423944
NDRG2	0.287921612	0	0.659803566	0.006467082	0.744705056	0.194500928	0.558400366	1.051371544	0.214148948	0.080396296
NDST2	0.135761967	0	0.012257495	0.005100772	0.065165206	0.005119204	0.053630507	0	0.00382193	0.008129068
NDUFA1	0.641422788	0.611829506	1.194363099	0.893090901	1.441417198	1.141864315	1.095450264	1.043577459	0.96276653	1.416973015
NDUFA3	0.402944808	0.572086242	0.79131078	0.537507504	0.969361805	0.623752181	0.513433934	0.538177054	0.584167828	0.772741251
NDUFA4	1.864007593	1.41719465	1.868199406	1.468783711	1.917916076	1.901801552	1.889311081	1.984873612	1.755274147	1.848058843
NDUFA8	0.287565928	0.151935868	0.828397558	0.275737539	0.657708578	0.762510366	0.578666442	0.562067657	0.810464019	1.077687079
NDUFAF2	0.074838119	0.049497554	0.324038569	0.151654672	0.226047302	0.535811646	0.478920589	0.376848764	0.289421762	0.381006905
NDUFB1	0.509652163	0.486415491	1.223434609	0.517316294	1.187579905	0.833034764	0.809284552	0.951152054	0.898163528	1.056988954
NDUFB11	0.742490524	1.209004522	1.574833162	1.006243404	1.439353144	1.396097563	1.319695977	1.297048271	1.027888403	1.564837186
NDUFB2	1.690268747	1.040038582	1.408150957	0.940452251	1.772193425	1.456571668	1.164692081	1.297989518	1.271817901	1.673484637
NDUFB3	0.581839405	0.451559199	0.852804786	0.399665776	1.16644958	0.886972398	0.642843413	0.717266324	0.657871487	1.230341035
NDUFB4	0.919763829	0.519909613	1.495233736	0.629931503	1.244679464	1.397621323	1.118467327	1.197370672	1.111616608	1.729700281
NDUFB5	0.556447635	0.590338108	1.242309198	0.466895534	1.18746555	1.076768179	0.978810498	0.701582492	0.791609817	1.118482042
NDUFC1	0.518010116	0.088348523	0.994022168	0.230274783	0.570851798	0.759215408	0.805304081	0.752295305	0.681407792	1.201891445
NDUFS4	0.572384921	0.30687333	1.047199626	0.301216892	0.863665005	1.209052915	0.95992095	0.909926427	0.682884756	1.0054305
NDUFS6	0.292436711	0.308298425	0.999129231	0.563664724	1.212053626	1.142337008	0.927617754	1.107682905	0.947634764	1.419950701
NDUFV2	0.406085512	0.604610222	1.144480429	0.715527255	1.417809153	1.124929155	0.771717895	1.005702103	0.800694445	1.326097134
NEAT1	1.674352	0.957839233	2.044854057	1.406963034	2.305561372	2.002827732	2.153358276	1.884638817	2.315639039	1.882348929
NECAP2	0.154824024	0.125667967	0.474049195	0.292350881	0.922000777	0.637513081	0.322032645	0.267199919	0.496124677	0.669997417
NEDD4L	0	0	0.540156204	0.005372633	0.048368492	0.007906372	0.048224002	0	0.063044705	0.228905272
NEK6	0.134553668	0.04557367	0.048563132	0.026531665	0.514020639	0.57945619	0.440723038	0.055165846	0.177240176	0.482441007
NEMF	0.292475384	0.480262061	0.633046878	0.253613334	0.587154874	0.702362668	0.593259709	0.505201347	0.724789306	0.520060544
NES	0.069809229	0	0.053992284	0.014120641	0.018299666	0.237926611	0.208035953	0.232212959	0.406574573	0.150385861
NET1	0	0.05168281	0.650845523	0.04957797	0.162627848	0.692644834	0.178545191	1.2026264	0.282207364	1.109945692
NETO2	0	0.057954299	0.069652624	0.029887687	0.137457582	0.03142528	0	0	0.04862426	0.347087205
NEU1	0.493405323	0.643134155	0.388383149	0.730184164	0.801121512	0.697604315	0.850303431	0.375850244	0.500965482	0.394253085
NEXN	0	0	0.030811448	0.0058644	0.089398573	0.812158885	0.404108602	0.868970317	0.010813272	0.075830664
NFAT5	0	0.103462675	0.643507196	0.21120894	0.25262783	0.354453434	0.254892691	0.213990541	0.55573941	0.318851127
NFE2L1	0.143620975	0	0.321473235	0.045469758	0.216932466	0.339760545	0.327348521	0.337958137	0.492459892	0.475552589
NFIA	0.120809548	0	0.621062586	0.025780254	0.064064681	0.175875084	0.815186119	0.611483543	0.540570234	0.356955899
NFIB	0.068889517	0	0.230946902	0	0.013462866	0.099366771	0.50370505	0.835860787	1.056812351	0.32550648
NFIX	0	0.037738519	0.025447386	0	0.01263631	0.240866137	0.382144279	0.176741965	0.047693813	0.089851824
NFKB1	0.362861885	0.049395185	0.328015082	0.229842871	0.448651841	0.23540211	0.269675575	0.141840276	0.222630035	0.211535168
NFKB2	0.303953892	0.443429632	0.153976085	0.244329343	0.282282557	0.228257076	0.200860693	0.130086665	0.212745347	0.179487055
NFKBIA	2.59213145	1.874614111	1.388939411	1.571761115	1.737409681	0.875645834	1.670679355	1.245232667	1.420987935	0.794860959
NFKBID	0.653546591	1.019558942	0.070541009	0.220563878	0.575212029	0.04237727	0.088433246	0.05755411	0.203189822	0.089617779
NFKBIZ	1.198329802	0.503143614	0.403930841	0.350398488	0.768674129	0.368988976	0.770476607	0.596307004	0.701110343	0.429240918
NFX1	0.081920605	0.225719834	0.13499885	0.063528206	0.100335658	0.155929317	0.140361406	0.057531524	0.115461347	0.205562793
NGLY1	0.069268007	0.29421144	0.250769051	0.136545018	0.313045956	0.145890051	0.149058617	0.114220837	0.175559087	0.349935278
NID1	0	0	0.069577989	0.00685815	0.017233989	0.52802533	0.304369324	0.156986915	0.24450148	0.062645553
NIPSNAP3A	0.720934856	0.272746098	0.332496663	0.06214921	0.467517976	0.295056903	0.208398599	0.219202068	0.228872249	0.401829697
NIT2	0	0.048143041	0.68580388	0.214159974	0.455690436	0.430380505	0.357353777	0.328167322	0.166971807	0.812238623
NKG7	0	0.221560362	0.0259759	1.199131898	0.140105985	0.045216291	0.024013356	0.009860942	0.039565076	0.039065131
NLRP3	0.071339341	0	0	0.050401839	0.248839665	0	0	0	0	0.008215908
NMD3	0.135761967	0.101934418	0.567181333	0.116976198	0.220548091	0.505924851	0.318615805	0.482607239	0.214641578	0.551351314
NME1	0.567870685	0.419439705	0.822896117	0.227987075	0.747165925	1.02813089	0.572678722	0.526230125	0.676050538	1.347524701
NME4	0	0.235850785	0.450719347	0.085834738	0.459310896	1.044573466	0.786595493	0.62585911	0.427329946	0.303467574
NMI	0.410314991	0.321427575	0.382853507	0.248936543	0.636027277	0.454610343	0.213431162	0.157037919	0.430284686	0.410105877
NMNAT3	0	0	0.015122796	0	0.022359776	0.046420762	0.038723811	0.006567972	0.015209706	0.080543598
NOP10	0.850775633	0.784647633	1.19475219	0.7228813	1.585469401	1.327681466	0.864850732	0.959540259	1.411367051	1.492558129
NOP58	0.361916715	0.857064577	0.699777971	0.74002209	0.515948337	0.461838722	0.486855925	0.339250941	0.457963074	0.682332893
NOS3	0	0	0	0.025640239	0.003658036	0	0	0	0.325563426	0
NOSTRIN	0	0	0.083656295	0	0.008609505	0.006411293	0.012267597	0.014485036	1.072367795	0.014414351
NOTCH1	0.079820662	0	0.225883118	0.018208991	0.084148132	0.159261591	0.063694786	0.131786512	0.394796093	0.159050264
NOTCH3	0	0	0.077228461	0.007317994	0.00934896	0.56373313	0.124454194	0.99527161	0.002724073	0.073931968
NOTCH4	0	0	0.149380288	0.026951972	0.05405222	0.024509737	0.023251119	0.080054108	0.580079018	0.034325714
NPAS2	0	0	0.156964483	0	0.004623171	0.059861466	0.025898936	0.007917209	0.039937114	0.252393635
NPC2	1.465541445	0.913150633	1.672134279	0.457166017	2.402300027	1.583556398	1.951546193	0.896338101	1.817135871	1.746706165
NPDC1	0.079985905	0.048143041	0.458283113	0.090584563	0.086641326	0.237938712	0.379307428	0.200815427	2.019324444	0.196240703
NPL	0	0	0.139780659	0.005131107	0.546620857	0.036624012	0.013533643	0	0.027823077	0.025783187
NPM3	0.071339341	0.041470469	0.470472498	0.080956461	0.42194696	0.59606299	0.387081438	0.177796962	0.271080759	0.269489572
NPTN	0	0	0.15202366	0.018563179	0.202109492	0.267703607	0.080537863	0.09511604	0.130184216	0.626587665
NQO2	0.137206616	0.110344404	0.228921903	0.129699589	0.811031989	0.492652922	0.595159087	0.556213122	0.298010383	0.527793023
NR1H3	0.069809229	0	0.190825526	0.005822358	0.175075443	0.114728777	0.157331589	0.032973835	0.049023048	0.010781364
NR2F1	0	0	0.025692993	0	0.012075727	0.580606856	0.942863657	0.152029743	0.067525774	0.225630123
NR3C1	0.436869419	0.53953005	0.289018528	0.40807119	0.424112478	0.342059691	0.562144342	0.636045727	0.327209924	0.510846042
NR4A1	1.276515203	1.222453142	0.450505602	0.739353325	0.946220443	0.484984565	1.670978018	1.676570984	1.445264157	0.216264982
NR4A3	0.123420517	0.339973521	0.017091611	0.083941644	0.390815507	0.01328127	0.207546969	0.164002809	0.081244766	0.005697177
NRBF2	0.133977977	0.232564659	0.294251337	0.266491675	0.490128169	0.654037368	0.259850939	0.312596346	0.207743783	0.340512804
NREP	0	0.052072681	0.015122796	0.011480775	0.09430942	1.11375589	0.148674117	0.221635541	0.20667926	0.940347463
NRIP1	0	0.060841915	0.123512504	0.024796476	0.140589977	0.310447572	0.173388543	0.094141769	0.188303052	0.48911769
NRN1	0	0	0	0.005173044	0.073924845	0.016670547	0.015644885	0.023294797	1.005491829	0.004725753
NRP2	0	0	0.049331077	0.006896173	0.405603972	0.689713233	0.270029688	0.071950878	0.719859455	0.895043438
NRROS	0	0.123209015	0.0232096	0	0.205188993	0.007822572	0.015242542	0	0.06616667	0.003333884
NSFL1C	0.209500089	0.273692788	0.558595092	0.21538884	0.45246744	0.555940345	0.335725376	0.332819488	0.399250328	1.00643494
[truncated: 1,433 more rows]
