# Supplementary material for: Digital spatial profiling of the microenvironment of muscle invasive bladder cancer
Source: Commun Biol. 2024 Jun 18;7:737. doi: 10.1038/s42003-024-06426-9 (PMC11189454; doi:10.1038/s42003-024-06426-9)
Supplement: Supplementary file 4 — Supplementary Data [file 42003_2024_6426_MOESM4_ESM.zip › Supplementary Data/08 - BCON Analysis Script.R]

####### Load Packaged -------------------------------------------------------------------------------------


library(M3C)
library(circlize)
library(ggplot2)
library(limma)
library(EnhancedVolcano)
library(SpatialDecon)
library(magrittr)
library(GenAnalysis)
library(ComplexHeatmap)
library(Matrix)
library(tidyverse)
library(reshape2)
library(HybridMTest)
library(ggrepel)
library(Rtsne)
library(plotly)
library(GEOquery)
library(viridis)
library(consensusMIBC)
library(dplyr)
library(tidyr)
library(nichenetr)
library(tidyverse)
library(pheatmap)
library(RColorBrewer)
library(dunn.test)


######### Read in Data ----------------------------------------------------------------------------------------


## Raw Counts
Raw.Data <- read.csv("Raw Counts.csv", header = TRUE)
rowname <- Raw.Data[,1]
Raw.Data <- as.data.frame(Raw.Data[2:ncol(Raw.Data)])
rownames(Raw.Data) <- rowname

## Q3 Norm Counts
Q3.Norm <- read.csv("Q3 Normalised Counts.csv", header = TRUE)
rowname <- Q3.Norm[,1]
Q3.Norm <- as.data.frame(Q3.Norm[2:ncol(Q3.Norm)])
rownames(Q3.Norm) <- rowname

## Log2 Norm Counts
Log2.Norm <- read.csv("Log2 Normalised Counts.csv", header = TRUE)
rowname <- Log2.Norm[,1]
Log2.Norm <- as.data.frame(Log2.Norm[2:ncol(Log2.Norm)])
rownames(Log2.Norm) <- rowname

## Annotations
Annot <- read.csv("Annotations", header = TRUE)


### Dimensional Reduction (UMAP/TSNE) ----------------------------------------------------------------------------------------


umap(Q3.Norm, labels = Annot$Region, dotsize = 3, controlscale = TRUE, scale = 3, colvec = c("firebrick2", "forestgreen", "mediumblue"))

tsne(Q3.Norm, labels = Annot$Region, dotsize = 3, controlscale = TRUE, scale = 3, colvec = c("firebrick2", "forestgreen", "mediumblue"))


###### Violin Plots ----------------------------------------------------------------------------------------


ggplot(Log2.Norm, aes(x=Annot$Region, y=Log2.Norm$FN1, fill=Annot$Region)) + geom_violin()+
  geom_dotplot(binaxis="y", stackdir="center", binwidth = 0.05, dotsize= 2.5, position=position_dodge(0.77))+ 
  scale_fill_manual(values=alpha(c("firebrick2","forestgreen", "mediumblue"), 0.6)) + theme_minimal()


########### TTEST ----------------------------------------------------------------------------------------


## Design matrix (not provided) - each column represents a status of data, eg Tumour or Stroma. 1 or 0 for positive or negative
DesignMatrix <- read.csv("Design Matrix.csv", header = TRUE)
rowname <- DesignMatrix[,1]
DesignMatrix <- as.matrix(DesignMatrix[2:ncol(DesignMatrix)])
rownames(DesignMatrix) <- rowname

head(DesignMatrix)

cont_matrix <- makeContrasts(Regions = Tumour-Stroma, levels=DesignMatrix)

#### Fit expression matrix to a linear model

fit <- lmFit(Log2.Norm, DesignMatrix)

## Compute contrast
fit_contrast <- contrasts.fit(fit, cont_matrix)

##  Bayes statistics of diff expression -- several options to tweak
fit_contrast <- eBayes(fit_contrast)

##### Generate list of top 100 diff expressed genes
top_genes <- topTable(fit_contrast, number = 30, adjust = "BH")

sig_genes <- topTable(fit_contrast,p.value = "0.05" , adjust = "BH", number=Inf)
all_genes <- topTable(fit_contrast,number=Inf)

##### Summary of results -- Number of differentially expressed genes)
results <- decideTests(fit_contrast)
summary(results)

##### enhanced volcano plot

EnhancedVolcano(all_genes,
                lab = rownames(all_genes),
                x = 'logFC',
                y = 'adj.P.Val',
                pCutoff= 0.05,
                FCcutoff = 0.5,
                title = "Differential Expression",
                drawConnectors = FALSE)


########### Single-Cell Spatial Deconvolution ----------------------------------------------------------------------------------------

# Background (not provided) Dataset with the same dimensions, column and row names as other datasets but with negative probe count values for each gene
bg <- read.csv("C:/Users/michael.eyres/OneDrive - Medicines Discovery Catapult/Documents/Projects/MDCP0190 IPP/WTA Validation/UoM/BCON/Analysis/bg.csv", header = TRUE)
rowname <- bg[,1]
bg <- as.matrix(bg[2:ncol(bg)])
rownames(bg) <- rowname

##### Load Cell profile matrix - Created using data generated by Chung et al

Cell_Profiles <- read.csv("Cell Profile Matrix.csv", header = TRUE)
rowname <- Cell_Profiles[,1]
Cell_Profiles <- as.matrix(Cell_Profiles[2:ncol(Cell_Profiles)])
rownames(Cell_Profiles) <- rowname

## SpatialDecon
restils = spatialdecon(norm = Q3.Norm,                     # normalized data
                       raw = Raw.Data,                       # raw data, used to down-weight low-count observations 
                       bg = bg,                         # expected background counts for every data point in norm
                       X = Cell_Profiles,                     # safeTME matrix, used by default
                       cell_counts = Annot$Nuclei)      # nuclei counts, used to estimate total cells

## Plot Results
heatmap(restils$beta, cexCol = 1, cexRow = 0.8, margins = c(10,7))

TIL_barplot(restils$prop_of_all, 
            draw_legend = TRUE, cex.names = 0.5)

## Change colnames to ROI names
Prop_of_all <- restils$prop_of_all
colnames(Prop_of_all) <- annot$`ROI_Name`
order <- sort(colnames(Prop_of_all))
Prop_of_all <- Prop_of_all[,order]

######## Bubble plot for cell deconvolution 

#convert data frame from a "wide" format to a "long" format
pcm = melt(Prop_of_all, id = c("?..Sample"))

ggplot(pcm, aes(x = Var2, y = Var1)) + 
  geom_point(aes(size = value, fill = Var1), alpha = 0.6, shape = 21) + 
  scale_size_continuous(limits = c(0, 1), range = c(1,25), breaks = c(0.1,0.2,0.4,0.6,0.8)) + 
  labs( x= "", y = "", size = "Relative Abundance (%)", fill = "")  + 
  theme(legend.key=element_blank(), 
        axis.text.x = element_text(colour = "black", size = 8, face = "bold", angle = 90, vjust = 0.3, hjust = 1), 
        axis.text.y = element_text(colour = "black", face = "bold", size = 11), 
        legend.text = element_text(size = 10, face ="bold", colour ="black"), 
        legend.title = element_text(size = 12, face = "bold"), 
        panel.background = element_blank(), panel.border = element_rect(colour = "black", fill = NA, size = 1.2), 
        legend.position = "right") +  
  # scale_fill_manual(values = c("red","green","blue","red","green","blue","red","green","blue","black"), guide = "none") + 
  scale_y_discrete(limits = rev(levels(pcm$Var1))) 


###### Molecular subtyping ----------------------------------------------------------------------------------------

ConsensusClass <- getConsensusClass(Q3.Norm, gene_id = c("hgnc_symbol")[1], minCor = 0.15)


############# Heatmaps ----------------------------------------------------------------------------------------

## Import Data for heatmap (not provided)
Mat <-read.csv("Heatmap data.csv", header = TRUE)
rowname <- Mat[,1]
Mat <- as.matrix(Mat[2:ncol(Mat)])
rownames(Mat) <- rowname

## Import annotations (not provided)
heatmap.annot <-read.csv("heatmap annotations.csv", header = TRUE)
colname <- annot[,1]
annot <- as.data.frame(annot[2:ncol(annot)])
rownames(annot) <- colname

## Set annotation colours
my_colour = list(
  Region = c(Tumour = "forestgreen", Stroma = "firebrick2", Immune = "mediumblue"),
  Subtype = c(LumU ="#94d0db", LumNS = "#017ccc", LumP = "#c976a8", Basal = "#e7753b", Stroma_rich = "#fc09cf", UD = "gray20"))

## Set colour palette
col.pal <- rev(brewer.pal(9,"RdYlBu"))

pheatmap(Mat, color = col.pal, scale="row",annotation_colors = my_colour, fontsize_row =4, cluster_rows = TRUE, clustering_distance_cols = "euclidean", border_color = FALSE, annotation_col = annot, display_numbers = FALSE, fontsize_number = 10)


######## Ligand Analysis ----------------------------------------------------------------------------------------

####### Import sender and receiver regions as separate datasets (not provided)
## Adjacent regions should in same column between datasets (eg, column 1 in Sender = Stroma ROI 1, column 1 in Receiver = ROI1)

Sender <-read.csv("Sender Q3 Norm.csv", header = TRUE)
rowname <- Sender[,1]
Sender <- as.data.frame(Sender[2:ncol(Sender)])
rownames(Sender) <- rowname
Sender <- t(Sender)

Reciever <-read.csv("Receiver Q3 Norm.csv", header = TRUE)
rowname <- Reciever[,1]
Reciever <- as.data.frame(Reciever[2:ncol(Reciever)])
rownames(Reciever) <- rowname
Reciever <- t(Reciever)

############## Read in Ligand/Receptor interactions from Nichenet and filter by expressed genes (all detected genes)
######## Ligand Receptor Interactions
lr_network = readRDS(url("https://zenodo.org/record/3260758/files/lr_network.rds"))
lr_network <- dplyr::filter(lr_network, from %in% colnames(Sender))
lr_network <- dplyr::filter(lr_network, to %in% colnames(Sender))

#### Signalling Network -- Receptors to TFs
sig_network = readRDS(url("https://zenodo.org/record/3260758/files/signaling_network.rds"))
sig_network <- dplyr::filter(sig_network, from %in% colnames(Sender))
sig_network <- dplyr::filter(sig_network, to %in% colnames(Sender))

#### Gene regulatory interactions --- TFs to targets
gr_network = readRDS(url("https://zenodo.org/record/3260758/files/gr_network.rds"))
gr_network <- dplyr::filter(gr_network, from %in% colnames(Sender))
gr_network <- dplyr::filter(gr_network, to %in% colnames(Sender))

######## Create Weighted Network using filted datasets

weighted_networks = construct_weighted_networks(lr_network = lr_network, sig_network = sig_network, gr_network = gr_network, source_weights_df = source_weights_df, n_output_networks = 3)

### Ligand Receptor Pairs
Ligand_Receptor <- weighted_networks$lr

### Ligand TFs - Filter by ligands in LR
Ligand_TFs <- weighted_networks$sig
Ligand_TFs <- dplyr::filter(Ligand_TFs, from %in% Ligand_Receptor$from)

### Ligand Targets - Filter by ligands in LR
Ligand_Targets <- weighted_networks$gr
Ligand_Targets <- dplyr::filter(Ligand_Targets, from %in% Ligand_Receptor$from)

### Correlations of all genes between Sender and Reciever Regions
LR_correl <- cor(Sender, Reciever)
# convert to data frame
LR_correl <- as.data.frame(LR_correl)
## Convert rownames to column
LR_correl <- rownames_to_column(LR_correl, var = "from")
## stack correlations
correl_stack <- LR_correl %>% gather("to", "Correl",-1)

## Merge 2 data frames together by Ligand Target pairs -- Correlation between all ligands and target genes
Ligand_Target_Correl <- inner_join(Ligand_Targets, correl_stack, by = c("to", "from"))

##### Average Correlation of ligands with target genes
Avg_Ligand_Correl <- Ligand_Target_Correl %>% group_by(from) %>% summarize(Mean.Correl =mean(Correl))
Avg_Ligand_Correl = Avg_Ligand_Correl %>% arrange(-Mean.Correl)

######### Plot histogram of Ligand correlations -- Dotted line = top 20 ligands

p_hist_lig_activity = ggplot(Avg_Ligand_Correl, aes(x=Mean.Correl)) + 
  geom_histogram(color="black", fill="darkorange") + 
 # geom_vline(aes(xintercept=min(Avg_Ligand_Correl %>% top_n(20, Mean.Correl) %>% pull(Mean.Correl))), color="firebrick2", linetype="dashed", size=1) + 
  labs(x="ligand activity (PCC)", y = "# ligands") +
  theme_classic()
p_hist_lig_activity

write.csv(Ligand_Target_Correl, "Ligand Target Correl.CSV")

##### Select top ligands -- top n

Top_Ligands <-Avg_Ligand_Correl %>% top_n(15,Mean.Correl)
rowname <- Top_Ligands[,1]
Top_Ligands <- as.matrix(Top_Ligands[,2])
dimnames(Top_Ligands) <- rowname

col.pal <- brewer.pal(9,"YlOrRd")

pheatmap(Top_Ligands, color = col.pal, scale="none", cluster_rows = FALSE, cluster_cols = FALSE, border_color = "grey20", fontsize = 12)

######### Circular plot - top ligands to targets

##### Ligand/ Target links to show pearson correlation

Circos_Links <- dplyr::filter(Top_Targets, from %in% c("GPNMB", "ITGB2", "HLA-DRA", "SERPINE1", "IL16","AGRN","GPI","ANXA1","ITGB1"))
## Remove weight column
Circos_Links <- Circos_Links[,-3]

# Use transparency to show correlations
transparency = Circos_Links %>% mutate(Correl =(Correl-min(Correl))/(max(Correl)-min(Correl))) %>% mutate(transparency = 1-Correl) %>% .$transparency

#### Order ligands and targets
ligand_order = Circos_Links$from %>% unique()
target_order = Circos_Links$to %>% unique()
order = c(ligand_order,target_order)
### define colours

grid.col <- c(SPP1 = "forestforestgreen", TGFB3 = "royalblue2", TGFB1 = "royalblue2", EDN1 = "firebrick2", PLAU = "royalblue2", BMP2 = "forestgreenyellow", HMGB1 = "mediumorchid3", CD24 = "mediumorchid3", COL1A2 = "royalblue2", COL3A1 = "royalblue2", TNC = "royalblue2", COL1A1 = "royalblue2", COL5A1 = "royalblue2", LOXL2 = "royalblue2", OLFML2B = "royalblue2")

circos.clear()

## Define gaps between segments
circos.par(gap.degree = c(2,2,2,2,30,2,2,2,2,2,2,2,2,2,2,30), start.degree = -15)

chordDiagram(Circos_Links, directional = 1, link.sort = TRUE, link.decreasing = FALSE,transparency = transparency, grid.col = grid.col, diffHeight = 0.01, direction.type = c("diffHeight", "arrows"),link.arr.type = "big.arrow", link.visible = links_circle$weight >= cutoff_include_all_ligands,annotationTrack = "grid", 
             preAllocateTracks = list(track.height = 0.075))


chordDiagram(Circos_Links, directional = 1, link.sort = TRUE, link.decreasing = FALSE,transparency = transparency, diffHeight = 0.01, direction.type = c("diffHeight", "arrows"),link.arr.type = "big.arrow",annotationTrack = "grid", 
             preAllocateTracks = list(track.height = 0.075))

## Add sector labels
circos.track(track.index = 1, panel.fun = function(x, y) {
  circos.text(CELL_META$xcenter, CELL_META$ylim[1], CELL_META$sector.index,
              facing = "clockwise", niceFacing = TRUE, adj = c(0, 0.55), cex = 1)
}, bg.border = NA) #

circos.clear()

######### Find potential signalling route between ligands and receptors

Ligand <- c("GPNMB")
Target <- c("VEGFA")

# Receptors of ligand
L_R_Search <- dplyr::filter(Ligand_Receptor, from %in% Ligand)
# TFs for target
TF_T_Search <- dplyr::filter(gr_network, to %in% Target)

# filter receptors of ligand and TFs of target
R_TF_Search <- dplyr::filter(sig_network, from %in% L_R_Search$to)
R_TF_Search <- dplyr::filter(R_TF_Search, to %in% TF_T_Search$from)

## From = Receptors, To = TFs
R_TF_Search

ligand_tf_matrix = readRDS(url("https://zenodo.org/record/3260758/files/ligand_tf_matrix.rds"))
weighted_networks = construct_weighted_networks(lr_network = lr_network, sig_network = sig_network, gr_network = gr_network, source_weights_df = source_weights_df, n_output_networks = 2)

active_signaling_network = get_ligand_signaling_path(ligand_tf_matrix = ligand_tf_matrix, ligands_all = Ligand, targets_all = Target, weighted_networks = weighted_networks)

# For better visualization of edge weigths: normalize edge weights to make them comparable between signaling and gene regulatory interactions
active_signaling_network_min_max = active_signaling_network
active_signaling_network_min_max$sig = active_signaling_network_min_max$sig %>% mutate(weight = ((weight-min(weight))/(max(weight)-min(weight))) + 0.75)
active_signaling_network_min_max$gr = active_signaling_network_min_max$gr %>% mutate(weight = ((weight-min(weight))/(max(weight)-min(weight))) + 0.75)

graph_min_max = diagrammer_format_signaling_graph(signaling_graph_list = active_signaling_network_min_max, ligands_all = Ligand, targets_all = Target, sig_color = "indianfirebrick2", gr_color = "steelblue")
DiagrammeR::render_graph(graph_min_max, layout = "tree")
